# Supplementary material for: Consequences of VHL Loss on Global DNA Methylome
Source: Sci Rep. 2018 Feb 20;8:3313. doi: 10.1038/s41598-018-21524-5 (PMC5820357; doi:10.1038/s41598-018-21524-5)
Supplement: Supplementary file 1 — Supplementary Table 1 [file 41598_2018_21524_MOESM1_ESM.xlsx]

## Sheet: Sheet1
Supplementary Table 1: Differentially methylated loci between RCC4-VHL and RCC4-mock cells grown in 21% oxigen
CpG ID	Chromosome	Position	Strand	Islands Name	Relation to Island	UCSC RefGene Name	UCSC RefGene Accession	UCSC RefGene Group	P-value	FDR	Average of beta-value in RCC4-VHL	Average of beta-value in RCC4-mock	logFC of M-values(RCC4-VHL vs. RCC4-mock)	Putative HRE Consensus
cg18477674	chr10	133793527	+	chr10:133793426-133793647	Island	BNIP3	NM_004052	Body	1.93293e-27	9.04556e-22	0.90759	0.0280719	8.42794	FALSE
cg05425699	chr7	47580148	+	chr7:47576519-47577210	S_Shelf	TNS3	NM_022748	TSS1500	4.40619e-27	1.03098e-21	0.949118	0.0491306	8.4966	TRUE
cg13406860	chr9	132881336	+		OpenSea	GPR107	NM_020960;NM_001136557;NM_001136558	Body;Body;Body	9.44123e-27	1.47274e-21	0.134085	0.95343	-7.05953	FALSE
cg10183885	chr17	80187886	-	chr17:80186135-80189990	Island	SLC16A3	NM_001042422;NM_004207	5'UTR;5'UTR	1.76578e-26	2.06584e-21	0.892467	0.0890697	6.4118	FALSE
cg27342720	chr8	120033982	+		OpenSea				2.86726e-26	2.60752e-21	0.926611	0.162534	6.0305	FALSE
cg14472291	chr7	123141765	-		OpenSea	IQUB	NM_178827	Body	3.34318e-26	2.60752e-21	0.939628	0.088051	7.3417	FALSE
cg27480444	chr2	144582331	-		OpenSea				6.1557e-26	2.87074e-21	0.890693	0.105677	6.11195	FALSE
cg19594626	chr6	133077819	-		OpenSea	VNN2	NM_004665;NM_078488	Body;Body	7.0791e-26	2.87074e-21	0.915563	0.117761	6.35089	FALSE
cg21631156	chr4	147925275	+		OpenSea				7.10408e-26	2.87074e-21	0.928191	0.201302	5.68305	TRUE
cg14957240	chr8	19457346	-	chr8:19459905-19460137	N_Shelf	CSGALNACT1	NM_001130518;NR_024040;NM_018371	5'UTR;Body;5'UTR	7.57239e-26	2.87074e-21	0.907583	0.106311	6.3747	FALSE
cg20610181	chr9	35674000	+	chr9:35675648-35676375	N_Shore	CA9	NM_001216	1stExon	8.9441e-26	2.87074e-21	0.907996	0.056296	7.38433	FALSE
cg09791504	chr1	151701849	+		OpenSea	C1orf230	NM_001144956	3'UTR	9.42435e-26	2.87074e-21	0.916742	0.0911138	6.78693	FALSE
cg06881898	chr1	95006539	+	chr1:95006837-95008051	N_Shore	F3	NM_001993	Body	9.9116e-26	2.87074e-21	0.946965	0.174462	6.40933	FALSE
cg07217499	chr12	2416339	-		OpenSea	CACNA1C	NM_001129844;NM_001129827;NM_001129839;NM_001129834;NM_001129841;NM_000719;NM_001129830;NM_001167625;NM_001129843;NM_001167624;NM_001129835;NM_001129837;NM_001167623;NM_001129840;NM_199460;NM_001129833;NM_001129832;NM_001129829;NM_001129846;NM_001129836;NM_001129838;NM_001129831;NM_001129842	Body;Body;Body;Body;Body;Body;Body;Body;Body;Body;Body;Body;Body;Body;Body;Body;Body;Body;Body;Body;Body;Body;Body	1.01699e-25	2.87074e-21	0.91471	0.0955874	6.68547	FALSE
cg08175640	chr2	33384367	-		OpenSea	LTBP1	NM_000627;NM_206943;NM_001166265;NM_001166266;NM_001166264	Body;Body;Body;Body;Body	1.07779e-25	2.87074e-21	0.928339	0.126908	6.48316	FALSE
cg19908207	chr5	137610645	-	chr5:137610105-137610311	S_Shore	GFRA3	NM_001496	TSS1500	1.0837e-25	2.87074e-21	0.924404	0.198244	5.63113	FALSE
cg02101833	chr2	10471388	-		OpenSea	HPCAL1	NM_002149;NM_134421	5'UTR;5'UTR	1.14948e-25	2.87074e-21	0.761825	0.0650419	5.52598	TRUE
cg05944661	chr1	6457799	-	chr1:6452814-6454185	S_Shelf				1.17386e-25	2.87074e-21	0.88869	0.0894321	6.35071	FALSE
cg06592027	chr5	38445220	+		OpenSea	EGFLAM	NM_152403;NM_182798;NM_182801;NM_182799	Body;Body;TSS1500;Body	1.19531e-25	2.87074e-21	0.904735	0.133761	5.95022	FALSE
cg20456243	chr2	220352476	-	chr2:220348955-220349784	S_Shelf	SPEG	NM_005876	Body	1.27791e-25	2.87074e-21	0.809738	0.0675657	5.88036	FALSE
cg19098619	chr2	167193695	+		OpenSea	SCN9A	NM_002977	5'UTR	1.34462e-25	2.87074e-21	0.938535	0.224964	5.71948	FALSE
cg04917160	chr16	54407943	-		OpenSea				1.36845e-25	2.87074e-21	0.864556	0.115675	5.60927	FALSE
cg13675814	chr9	100929797	+		OpenSea	CORO2A	NM_052820;NM_003389	5'UTR;5'UTR	1.41827e-25	2.87074e-21	0.899881	0.0883157	6.53795	FALSE
cg08354053	chr17	30630872	-		OpenSea	RHBDL3	NM_138328	Body	1.47226e-25	2.87074e-21	0.878146	0.106249	5.93356	FALSE
cg06875754	chr11	10328428	+	chr11:10327013-10329831	Island	ADM	NM_001124	3'UTR	1.60103e-25	2.99694e-21	0.929335	0.0848962	7.15631	FALSE
cg19142341	chr3	56962421	-		OpenSea	ARHGEF3	NM_001128615	Body	1.79944e-25	3.2388e-21	0.91903	0.218639	5.34531	FALSE
cg03760919	chr8	93103361	-		OpenSea	RUNX1T1	NM_175635	5'UTR	1.91229e-25	3.31443e-21	0.934676	0.162163	6.21553	FALSE
cg01933709	chr14	67916110	+		OpenSea				2.11131e-25	3.47203e-21	0.905809	0.217571	5.11312	FALSE
cg22888967	chr13	29293801	+	chr13:29292670-29293329	S_Shore	SLC46A3	NM_001135919;NM_181785	TSS1500;TSS1500	2.1516e-25	3.47203e-21	0.925542	0.155141	6.0919	FALSE
cg05791506	chr1	84864609	+		OpenSea	UOX;DNASE2B	NR_003927;NM_021233	TSS1500;Body	2.24447e-25	3.50116e-21	0.917083	0.273338	4.87895	FALSE
cg24937735	chr1	94245226	+		OpenSea				2.3603e-25	3.56307e-21	0.927672	0.107163	6.7495	FALSE
cg02863169	chr2	45173548	-	chr2:45169505-45171884	S_Shore				2.6983e-25	3.94602e-21	0.931014	0.179653	5.94782	FALSE
cg13160386	chr6	108432439	+	chr6:108436109-108436522	N_Shelf				2.91623e-25	4.06191e-21	0.900953	0.11917	6.07763	FALSE
cg12793803	chr17	62084217	-		OpenSea	ICAM2	NM_000873;NM_000873;NM_001099789;NM_001099786;NM_001099787;NM_001099788	5'UTR;1stExon;5'UTR;5'UTR;5'UTR;5'UTR	2.95114e-25	4.06191e-21	0.897297	0.2113	5.02855	FALSE
cg25076881	chr1	159409836	-		OpenSea	OR10J1	NM_012351	1stExon	3.1375e-25	4.17745e-21	0.872466	0.0838752	6.22682	FALSE
cg03902718	chr11	36317592	-		OpenSea	PRR5L	NM_001160167	TSS200	3.29598e-25	4.17745e-21	0.931905	0.091676	7.09055	FALSE
cg23944572	chr5	154101659	-		OpenSea	LARP1	NM_015315	Body	3.3186e-25	4.17745e-21	0.904973	0.106827	6.31676	TRUE
cg24680415	chr17	70358572	-		OpenSea				3.39739e-25	4.17745e-21	0.911167	0.120852	6.23526	FALSE
cg23860325	chr7	54271152	-		OpenSea	HPVC1	NR_004422	TSS1500	3.5304e-25	4.17745e-21	0.927621	0.129213	6.43683	FALSE
cg02102872	chr4	79338837	-		OpenSea	FRAS1	NM_025074;NM_001166133	Body;Body	3.63111e-25	4.17745e-21	0.882135	0.122031	5.75776	FALSE
cg01477133	chr20	33878142	-	chr20:33879904-33880215	N_Shore	FAM83C	NM_178468	Body	3.67522e-25	4.17745e-21	0.899289	0.177043	5.38537	FALSE
cg12269743	chr2	45992130	-		OpenSea	PRKCE	NM_005400	Body	3.8662e-25	4.17745e-21	0.914454	0.10619	6.50058	FALSE
cg24687747	chr1	33607105	-		OpenSea				3.8913e-25	4.17745e-21	0.905507	0.125736	6.06316	FALSE
cg23728189	chr2	10470961	+		OpenSea	HPCAL1	NM_002149;NM_134421	5'UTR;5'UTR	4.12788e-25	4.17745e-21	0.835076	0.0977496	5.55574	FALSE
cg08877322	chr3	156825813	+		OpenSea				4.1508e-25	4.17745e-21	0.878213	0.111045	5.85514	FALSE
cg23279192	chr11	79042806	-		OpenSea	ODZ4	NM_001098816	5'UTR	4.33483e-25	4.17745e-21	0.905103	0.17681	5.47698	FALSE
cg19110758	chr6	34524597	+		OpenSea	SPDEF	NM_012391	TSS1500	4.36008e-25	4.17745e-21	0.930064	0.207343	5.674	FALSE
cg01789501	chr1	101272300	-		OpenSea				4.36293e-25	4.17745e-21	0.928279	0.0932923	6.97787	FALSE
cg15113803	chr3	129247119	+		OpenSea	RHO	NM_000539	TSS1500	4.37409e-25	4.17745e-21	0.926954	0.27882	5.04025	FALSE
cg05919685	chr1	159556997	+		OpenSea	APCS	NM_001639	TSS1500	4.5067e-25	4.21801e-21	0.943103	0.114482	7.00826	FALSE
cg27041424	chr12	6232979	+		OpenSea	VWF	NM_000552	5'UTR	4.7467e-25	4.35553e-21	0.881987	0.0935605	6.18292	FALSE
cg14580853	chr6	136680107	-	chr6:136681750-136682273	N_Shore	MAP7	NM_003980	Body	4.90035e-25	4.41004e-21	0.923199	0.218711	5.42558	FALSE
cg06789824	chr6	29972393	-	chr6:29974220-29975369	N_Shore	HLA-J;NCRNA00171	NR_024240;NR_026751	TSS1500;Body	6.33766e-25	5.59593e-21	0.944316	0.152819	6.5644	FALSE
cg02075324	chr14	55029302	+	chr14:55031826-55035030	N_Shelf				6.47162e-25	5.60839e-21	0.885783	0.0991759	6.15786	TRUE
cg21500126	chr8	119372894	+		OpenSea	SAMD12	NM_001101676	Body	7.43568e-25	6.32235e-21	0.929701	0.0742931	7.3769	FALSE
cg03155345	chr4	11642410	+		OpenSea				7.56568e-25	6.32235e-21	0.922288	0.203655	5.54269	FALSE
cg17115419	chr10	5593926	+		OpenSea				7.94696e-25	6.45476e-21	0.863007	0.103561	5.77073	FALSE
cg16932472	chr13	98605951	-		OpenSea	IPO5	NM_002271;NM_002271	1stExon;5'UTR	7.99998e-25	6.45476e-21	0.891267	0.205973	4.98304	FALSE
cg02346062	chr6	24491168	-	chr6:24494664-24495670	N_Shelf	GPLD1	NM_001503;NM_177483	TSS1500;TSS1500	8.15615e-25	6.46922e-21	0.900475	0.154024	5.63952	FALSE
cg04431788	chr3	132317811	+		OpenSea	CCRL1;ACAD11	NM_178445;NM_016557;NM_032169	TSS1500;5'UTR;Body	8.75309e-25	6.82699e-21	0.896774	0.116718	6.06119	FALSE
cg05133814	chr3	112135991	-		OpenSea				9.62595e-25	7.38469e-21	0.797175	0.10786	5.03566	FALSE
cg20690782	chr1	26937762	-		OpenSea				1.01e-24	7.51284e-21	0.890944	0.119449	5.9145	FALSE
cg05845030	chr12	91573247	-		OpenSea	DCN	NM_133503;NM_133506;NM_133503;NM_133507;NM_133505;NM_133504;NM_001920	5'UTR;TSS1500;1stExon;TSS1500;TSS1500;TSS1500;5'UTR	1.01141e-24	7.51284e-21	0.897229	0.142498	5.72124	TRUE
cg00632466	chr8	98610888	-		OpenSea				1.03014e-24	7.53243e-21	0.862175	0.145793	5.20099	FALSE
cg03326188	chr5	43412465	-		OpenSea	CCL28	NM_148672;NM_148672	5'UTR;1stExon	1.07961e-24	7.77271e-21	0.930608	0.190348	5.83514	FALSE
cg08698159	chr17	27294743	-		OpenSea	SEZ6	NM_001098635;NM_178860	Body;Body	1.15352e-24	8.17901e-21	0.852611	0.0963911	5.77585	FALSE
cg10201923	chr1	17308303	-	chr1:17306551-17307363	S_Shore	MFAP2	NM_002403;NM_001135247;NM_017459;NM_001135248	TSS1500;TSS1500;TSS1500;TSS1500	1.24035e-24	8.66342e-21	0.893527	0.118888	5.97056	FALSE
cg11420633	chr17	39150330	+		OpenSea	KRTAP3-3	NM_033185	1stExon	1.34193e-24	9.23504e-21	0.890088	0.173957	5.27258	FALSE
cg05551825	chr7	5735129	-		OpenSea	RNF216	NM_207111;NM_207116	Body;Body	1.78008e-24	1.20729e-20	0.81832	0.0573292	6.21773	FALSE
cg15456082	chr14	59444979	+		OpenSea				1.84795e-24	1.23541e-20	0.947711	0.11607	7.11585	FALSE
cg01354411	chr4	100996832	-		OpenSea				1.88835e-24	1.24464e-20	0.93292	0.154368	6.27002	FALSE
cg20742389	chr19	14591033	+	chr19:14591032-14591308	Island	GIPC1	NM_202470;NM_202468;NM_202494;NM_202467;NM_005716;NM_202469	Body;Body;Body;Body;Body;Body	1.91533e-24	1.24489e-20	0.346812	0.960429	-5.52018	FALSE
cg01944226	chr17	80188056	-	chr17:80186135-80189990	Island	SLC16A3	NM_001042422;NM_004207	5'UTR;5'UTR	1.96655e-24	1.24621e-20	0.936609	0.082287	7.39315	FALSE
cg06567920	chr4	129582864	-		OpenSea				2.03263e-24	1.24621e-20	0.954702	0.336775	5.37702	FALSE
cg10828561	chr8	49566696	-		OpenSea				2.03671e-24	1.24621e-20	0.886818	0.147621	5.50257	FALSE
cg00001269	chr20	48959004	-	chr20:48960164-48960373	N_Shore				2.05825e-24	1.24621e-20	0.920466	0.356709	4.38463	FALSE
cg25289569	chr6	136679108	-	chr6:136681750-136682273	N_Shelf	MAP7	NM_003980	Body	2.06295e-24	1.24621e-20	0.924277	0.136209	6.27835	FALSE
cg05418915	chr2	196426178	+		OpenSea				2.09683e-24	1.24621e-20	0.867235	0.135596	5.38634	FALSE
cg07164556	chr1	145727247	-		OpenSea	PDZK1	NM_002614	TSS1500	2.10553e-24	1.24621e-20	0.869481	0.0830862	6.20366	FALSE
cg11275049	chr3	78556150	-		OpenSea				2.13041e-24	1.24621e-20	0.824731	0.0654647	6.07738	FALSE
cg12131894	chr1	2257894	-	chr1:2258097-2258423	N_Shore	MORN1	NM_024848	Body	2.23487e-24	1.29118e-20	0.888083	0.119523	5.87419	FALSE
cg06924873	chr2	172943770	-	chr2:172944988-172945384	N_Shore	MAP1D	NM_199227	Body	2.32236e-24	1.32536e-20	0.901285	0.298296	4.428	FALSE
cg15862406	chr17	80188816	+	chr17:80186135-80189990	Island	SLC16A3	NM_001042422;NM_001042423;NM_004207	5'UTR;TSS1500;5'UTR	2.38278e-24	1.34346e-20	0.835867	0.0898842	5.69174	FALSE
cg22512830	chr13	108110276	-		OpenSea	FAM155A	NM_001080396	Body	2.46312e-24	1.36674e-20	0.946524	0.240659	5.81435	FALSE
cg08739738	chr12	1963310	+		OpenSea	CACNA2D4	NM_172364	Body	2.48248e-24	1.36674e-20	0.82729	0.121345	5.1179	TRUE
cg24848351	chr20	2622020	-		OpenSea	TMC2	NM_080751	3'UTR	2.56631e-24	1.39646e-20	0.879412	0.218347	4.71065	FALSE
cg06180869	chr11	76446769	+		OpenSea				2.70919e-24	1.43058e-20	0.907232	0.292719	4.56579	TRUE
cg20597569	chr15	66399085	-		OpenSea	MEGF11	NM_032445	Body	2.71239e-24	1.43058e-20	0.766635	0.108893	4.75024	TRUE
cg00568910	chr1	43429380	+		OpenSea				2.75042e-24	1.43058e-20	0.939053	0.218368	5.78977	FALSE
cg09443153	chr10	100156205	-		OpenSea	PYROXD2;MIR1287	NM_032709;NR_031619	Body;TSS1500	2.75129e-24	1.43058e-20	0.870611	0.182566	4.91364	FALSE
cg00924265	chr8	28258117	-	chr8:28259183-28259717	N_Shore				2.80304e-24	1.44147e-20	0.896909	0.104451	6.22209	FALSE
cg03188976	chr7	134443864	-		OpenSea				2.93304e-24	1.46606e-20	0.796529	0.0898602	5.31417	TRUE
cg11845387	chr1	156354946	+	chr1:156358050-156358252	N_Shelf	RHBG	NM_020407;NR_026549	3'UTR;Body	2.94358e-24	1.46606e-20	0.900111	0.140491	5.78618	FALSE
cg11018892	chr6	9648219	-		OpenSea				2.94971e-24	1.46606e-20	0.889061	0.114007	5.97492	FALSE
cg08078648	chr2	236236591	-		OpenSea				3.00039e-24	1.46606e-20	0.956201	0.383347	5.13832	FALSE
cg27409129	chr10	8111731	-		OpenSea	GATA3	NM_001002295;NM_002051	Body;Body	3.0075e-24	1.46606e-20	0.867999	0.127074	5.50181	FALSE
cg26878209	chr10	112375475	-		OpenSea				3.10924e-24	1.48827e-20	0.867414	0.122429	5.55783	FALSE
cg23854728	chr2	29324791	+		OpenSea				3.11666e-24	1.48827e-20	0.816716	0.121875	5.00938	FALSE
cg00653847	chr10	102100212	+		OpenSea				3.19141e-24	1.50159e-20	0.801844	0.105156	5.11509	FALSE
cg13778208	chr17	46072223	-		OpenSea				3.23286e-24	1.50159e-20	0.892765	0.25084	4.63804	FALSE
cg02647628	chr7	114053988	+		OpenSea	FOXP2	NM_148899;NM_014491;NM_148898	TSS1500;TSS1500;TSS1500	3.24082e-24	1.50159e-20	0.930616	0.26155	5.24964	FALSE
cg09504612	chr10	116467988	-		OpenSea				3.46444e-24	1.58947e-20	0.932896	0.246604	5.41497	FALSE
cg12446613	chr5	159072916	+		OpenSea				3.69224e-24	1.66381e-20	0.877907	0.0804325	6.36567	FALSE
cg00063369	chr2	213811478	+		OpenSea				3.69758e-24	1.66381e-20	0.874699	0.078112	6.37338	FALSE
cg17460183	chr10	48370158	-	chr10:48370605-48370864	N_Shore	ZNF488	NM_153034	5'UTR	4.01385e-24	1.78892e-20	0.901584	0.173575	5.45152	FALSE
cg00045118	chr8	93076177	-		OpenSea	RUNX1T1	NM_175634;NM_175635;NM_004349	Body;5'UTR;TSS1500	4.12999e-24	1.82327e-20	0.939761	0.191898	6.04683	FALSE
cg02229946	chr2	113669912	+		OpenSea	IL1F7	NM_014439;NM_173203;NM_173202;NM_173204	TSS1500;TSS1500;TSS1500;TSS1500	4.16884e-24	1.82327e-20	0.920144	0.124355	6.35347	TRUE
cg22737478	chr11	113248723	-		OpenSea				4.40985e-24	1.89336e-20	0.826028	0.115497	5.19217	FALSE
cg26113278	chr1	54484669	-		OpenSea	LDLRAD1	NM_001010978	TSS1500	4.41002e-24	1.89336e-20	0.850542	0.088418	5.88869	TRUE
cg07735586	chr3	57945651	-		OpenSea				4.46066e-24	1.89769e-20	0.780628	0.0912761	5.15297	FALSE
cg17449759	chr1	168466986	+		OpenSea				4.51223e-24	1.90234e-20	0.941123	0.205302	5.95571	FALSE
cg00933411	chr8	13373090	-		OpenSea	DLC1	NM_182643;NM_024767	TSS1500;TSS1500	4.66806e-24	1.93381e-20	0.901164	0.0990076	6.38831	FALSE
cg04526104	chr2	217839249	-		OpenSea				4.66953e-24	1.93381e-20	0.900724	0.135279	5.86167	TRUE
cg25306939	chr11	2722086	+	chr11:2720410-2722087	Island	KCNQ1OT1;KCNQ1	NR_002728;NM_000218;NM_181798	TSS1500;Body;Body	4.77089e-24	1.95548e-20	0.0574304	0.632315	-4.82008	FALSE
cg18446744	chr6	100680152	-	chr6:100676823-100677098	S_Shelf				4.80542e-24	1.95548e-20	0.929931	0.175823	5.97482	TRUE
cg11201177	chr11	2961805	-	chr11:2965785-2966102	N_Shelf				4.85547e-24	1.95881e-20	0.90563	0.0872191	6.66588	FALSE
cg17903590	chr1	28623081	+		OpenSea				5.01623e-24	1.97713e-20	0.910865	0.111474	6.36393	TRUE
cg06658404	chr16	54408014	+		OpenSea				5.01805e-24	1.97713e-20	0.917608	0.104616	6.58132	TRUE
cg16679650	chr1	24239820	-		OpenSea	CNR2	NM_001841	TSS200	5.02764e-24	1.97713e-20	0.923	0.234712	5.29731	FALSE
cg13213987	chr1	41288394	-	chr1:41283840-41284591	S_Shelf	KCNQ4	NM_004700;NM_172163	Body;Body	5.0709e-24	1.97753e-20	0.91321	0.204688	5.35592	FALSE
cg22108980	chr7	45927824	-	chr7:45928002-45928585	N_Shore	IGFBP1	NM_000596	TSS200	5.13506e-24	1.97995e-20	0.948207	0.156173	6.63907	FALSE
cg17959631	chr7	44189684	+	chr7:44184770-44185695	S_Shelf	GCK	NM_000162;NM_033508;NM_033507	Body;Body;Body	5.16173e-24	1.97995e-20	0.859907	0.215688	4.48228	FALSE
cg00554871	chr3	107836762	-		OpenSea				5.44645e-24	2.07059e-20	0.935374	0.332667	4.8606	FALSE
cg10763891	chr7	93300578	-		OpenSea				5.48651e-24	2.07059e-20	0.920897	0.168736	5.84388	FALSE
cg11525210	chr5	149445234	-		OpenSea	CSF1R	NM_005211	Body	5.66424e-24	2.12056e-20	0.887732	0.246438	4.59633	FALSE
cg03723270	chr2	171361326	+		OpenSea	MYO3B	NM_001083615;NM_001171642;NM_138995	Body;Body;Body	5.78046e-24	2.1439e-20	0.881946	0.0955532	6.15134	FALSE
cg11982958	chr11	126869564	-	chr11:126870226-126870552	N_Shore	KIRREL3	NM_001161707;NM_032531	Body;Body	5.81821e-24	2.1439e-20	0.888115	0.0801382	6.52905	FALSE
cg00228984	chr20	1471884	-		OpenSea	SIRPB2	NM_001134836;NM_001122962	Body;Body	6.01753e-24	2.20002e-20	0.912091	0.24207	5.03193	FALSE
cg03302386	chr3	38069204	+	chr3:38070394-38071598	N_Shore	PLCD1	NM_006225	Body	6.15941e-24	2.22935e-20	0.920109	0.280439	4.89274	FALSE
cg12960126	chr4	187686256	+		OpenSea				6.19302e-24	2.22935e-20	0.897348	0.208384	5.05613	TRUE
cg04102894	chr7	1000210	+		OpenSea				6.52256e-24	2.33005e-20	0.92315	0.160767	5.97474	FALSE
cg16989784	chr3	52205894	+		OpenSea				6.75841e-24	2.39602e-20	0.872609	0.160073	5.16941	FALSE
cg00582970	chr17	60947793	-		OpenSea				6.86589e-24	2.41582e-20	0.936052	0.180179	6.06645	FALSE
cg07122006	chr7	54733223	-	chr7:54731779-54732479	S_Shore				7.02529e-24	2.43218e-20	0.83005	0.112108	5.27984	FALSE
cg03683171	chr10	6242747	+	chr10:6242975-6246457	N_Shore	PFKFB3	NM_001145443	Body	7.06114e-24	2.43218e-20	0.940434	0.0199397	9.68489	FALSE
cg10321723	chr1	145727762	-		OpenSea	PDZK1	NM_002614	5'UTR	7.0683e-24	2.43218e-20	0.94744	0.361023	5.00315	FALSE
cg07418387	chr1	240375464	+	chr1:240370859-240371526	S_Shelf	FMN2	NM_020066	Body	7.14518e-24	2.44068e-20	0.907537	0.0822548	6.80697	FALSE
cg00218409	chr2	74963008	-		OpenSea				7.29224e-24	2.47287e-20	0.711346	0.064391	5.17137	FALSE
cg07416733	chr11	66834385	+		OpenSea	RHOD	NM_014578	Body	7.46897e-24	2.51458e-20	0.793993	0.118246	4.8531	FALSE
cg17529058	chr17	72886179	-	chr17:72889349-72890060	N_Shelf	FADS6	NM_178128	Body	7.52791e-24	2.51632e-20	0.80518	0.113966	5.01171	FALSE
cg00714874	chr1	161679461	+		OpenSea	FCRLA	NM_032738	Body	7.63044e-24	2.5325e-20	0.836228	0.141257	4.96236	FALSE
cg01166876	chr2	36018275	-		OpenSea				7.77197e-24	2.53489e-20	0.911001	0.276766	4.74248	FALSE
cg06837040	chr1	180530353	+		OpenSea				7.78816e-24	2.53489e-20	0.908133	0.304653	4.49606	FALSE
cg01070907	chr14	100684433	+	chr14:100680269-100680947	S_Shelf				7.82779e-24	2.53489e-20	0.939045	0.253247	5.51163	FALSE
cg18990899	chr2	205385002	-		OpenSea				7.85431e-24	2.53489e-20	0.943882	0.141186	6.69471	FALSE
cg15718287	chr13	36702658	-	chr13:36705040-36705707	N_Shelf	DCLK1	NM_004734	5'UTR	8.03316e-24	2.57485e-20	0.92119	0.0860617	6.98154	FALSE
cg21637392	chr7	5735123	-		OpenSea	RNF216	NM_207111;NM_207116	Body;Body	8.20311e-24	2.61144e-20	0.729208	0.0646354	5.29726	FALSE
cg26114352	chr4	8495623	-		OpenSea				8.65328e-24	2.70756e-20	0.923957	0.233061	5.32517	FALSE
cg13782937	chr10	116418181	-		OpenSea	ABLIM1	NM_001003408;NM_002313;NM_001003407	Body;TSS200;Body	8.66786e-24	2.70756e-20	0.895542	0.152367	5.5792	FALSE
cg25004471	chr3	16091065	-		OpenSea				8.71956e-24	2.70756e-20	0.921951	0.0985181	6.76824	TRUE
cg22497907	chr6	32906734	+		OpenSea	HLA-DMB	NM_002118	Body	8.73647e-24	2.70756e-20	0.94663	0.286455	5.46896	FALSE
cg19279973	chr3	15563149	-		OpenSea	COLQ	NM_005677;NM_080539;NM_080539;NM_005677	1stExon;5'UTR;1stExon;5'UTR	8.92778e-24	2.73622e-20	0.933055	0.14717	6.34795	FALSE
cg23596471	chr1	54105337	+		OpenSea	GLIS1	NM_147193	5'UTR	8.94588e-24	2.73622e-20	0.929847	0.133253	6.44297	FALSE
cg04406863	chr20	62177351	-	chr20:62178442-62179183	N_Shore	SRMS	NM_080823	Body	9.2072e-24	2.79786e-20	0.891036	0.213253	4.91775	FALSE
cg04551630	chr5	90334399	+		OpenSea	GPR98	NR_003149;NM_032119	Body;Body	9.51454e-24	2.85274e-20	0.923961	0.242105	5.25709	FALSE
cg23918490	chr10	31153015	-		OpenSea	ZNF438	NM_001143767;NM_001143769;NM_001143766;NM_001143771;NM_001143768;NM_182755;NM_001143770;NR_026560	Body;5'UTR;Body;5'UTR;Body;Body;5'UTR;Body	9.54275e-24	2.85274e-20	0.930086	0.230383	5.47692	FALSE
cg01659184	chr6	109127593	+		OpenSea				9.57067e-24	2.85274e-20	0.918284	0.151748	5.98385	FALSE
cg08429256	chr17	80188425	-	chr17:80186135-80189990	Island	SLC16A3	NM_001042422;NM_004207	5'UTR;5'UTR	1.03799e-23	3.05129e-20	0.890538	0.0762304	6.6567	FALSE
cg01455981	chr1	20511095	+	chr1:20512360-20512797	N_Shore	UBXN10	NM_152376	TSS1500	1.04124e-23	3.05129e-20	0.804094	0.137126	4.69295	FALSE
cg19565396	chr6	4706336	+		OpenSea	CDYL	NR_026590	TSS200	1.04518e-23	3.05129e-20	0.908723	0.228238	5.08034	FALSE
cg00416934	chr17	43044808	+	chr17:43044369-43046424	Island	C1QL1	NM_006688	Body	1.05393e-23	3.05129e-20	0.889618	0.159835	5.41463	FALSE
cg23471067	chr10	133793477	+	chr10:133793426-133793647	Island	BNIP3	NM_004052	Body	1.06156e-23	3.05129e-20	0.808806	0.0517176	6.2872	FALSE
cg13457462	chr8	49801972	+		OpenSea				1.0628e-23	3.05129e-20	0.929798	0.217894	5.57693	FALSE
cg15908324	chr11	119770117	+		OpenSea				1.09673e-23	3.09338e-20	0.811021	0.0940745	5.37804	FALSE
cg07710328	chr6	117771886	-		OpenSea				1.09706e-23	3.09338e-20	0.887532	0.146218	5.52685	FALSE
cg27158519	chr6	113580203	+		OpenSea				1.1011e-23	3.09338e-20	0.955112	0.176065	6.64301	FALSE
cg26309983	chr1	89588880	-		OpenSea	GBP2	NM_004120	5'UTR	1.1039e-23	3.09338e-20	0.889921	0.137	5.68668	FALSE
cg12196692	chr5	41071405	+		OpenSea	HEATR7B2	NM_173489;NM_173489	1stExon;5'UTR	1.15317e-23	3.21182e-20	0.909067	0.133868	6.0292	FALSE
cg05694250	chr10	46996357	-	chr10:46992447-46993295	S_Shelf	GPRIN2	NM_014696	5'UTR	1.1599e-23	3.21182e-20	0.885574	0.288131	4.25999	FALSE
cg00231528	chr1	9714280	-	chr1:9711780-9713001	S_Shore	C1orf200;PIK3CD	NR_027045;NM_005026	Body;5'UTR	1.18096e-23	3.24523e-20	0.878095	0.238221	4.52648	TRUE
cg13606025	chr17	68070495	-		OpenSea	KCNJ16	NM_170741;NM_018658	TSS1500;TSS1500	1.18583e-23	3.24523e-20	0.29536	0.923588	-4.85256	FALSE
cg06779435	chr1	207660123	+		OpenSea	CR2	NM_001877;NM_001006658	3'UTR;3'UTR	1.21217e-23	3.27136e-20	0.706502	0.066692	5.0782	FALSE
cg23629393	chr14	47908980	+		OpenSea	MDGA2	NM_001113498	Body	1.21307e-23	3.27136e-20	0.890747	0.174895	5.27676	FALSE
cg12667732	chr15	92673594	-		OpenSea	SLCO3A1	NM_001145044;NM_013272	Body;Body	1.21635e-23	3.27136e-20	0.935112	0.245543	5.4788	FALSE
cg18436008	chr10	80535327	+		OpenSea				1.22554e-23	3.27724e-20	0.639404	0.0576949	4.85807	FALSE
cg12226009	chr10	91263650	+		OpenSea	SLC16A12	NM_213606	5'UTR	1.23724e-23	3.2853e-20	0.941457	0.283235	5.35139	FALSE
cg02727363	chr16	70284928	-	chr16:70284892-70285956	Island	EXOSC6	NM_058219;NM_058219	3'UTR;1stExon	1.2426e-23	3.2853e-20	0.67736	0.0757718	4.68043	FALSE
cg05160751	chr1	24192033	+	chr1:24194254-24194990	N_Shelf	FUCA1	NM_000147	Body	1.26449e-23	3.32442e-20	0.809793	0.0832572	5.56401	FALSE
cg26122963	chr7	100198944	+	chr7:100201614-100203652	N_Shelf	PCOLCE	NM_002593	TSS1500	1.28368e-23	3.35258e-20	0.912401	0.262642	4.87386	FALSE
cg05345160	chr6	144555498	+		OpenSea				1.28953e-23	3.35258e-20	0.896074	0.156514	5.54076	FALSE
cg26174398	chr14	55590040	-		OpenSea				1.32171e-23	3.39683e-20	0.818333	0.158703	4.57989	TRUE
cg03762242	chr17	9940004	-		OpenSea	GAS7	NM_201433;NM_201432;NM_201432	Body;1stExon;5'UTR	1.32173e-23	3.39683e-20	0.856305	0.198897	4.59277	FALSE
cg23361764	chr11	78542948	-		OpenSea	ODZ4	NM_001098816	Body	1.3386e-23	3.39683e-20	0.899051	0.186158	5.28947	FALSE
cg06617468	chr4	89619023	-		OpenSea	NAP1L5;HERC3	NM_153757;NM_014606	TSS200;Body	1.34121e-23	3.39683e-20	0.660568	0.981543	-4.77251	FALSE
cg26353598	chr1	14824776	-		OpenSea				1.35389e-23	3.39683e-20	0.946901	0.382438	4.85306	FALSE
cg20458433	chr17	71463069	+		OpenSea	SDK2	NM_001144952	Body	1.35515e-23	3.39683e-20	0.880489	0.168761	5.18539	FALSE
cg22488719	chr3	107601033	-		OpenSea	LOC285205	NR_015394	TSS1500	1.36589e-23	3.39683e-20	0.9199	0.121849	6.39572	FALSE
cg17589341	chr18	43304079	+		OpenSea	SLC14A1	NM_015865;NM_001146036;NM_001128588	TSS200;TSS200;TSS200	1.37175e-23	3.39683e-20	0.880883	0.0819884	6.41153	FALSE
cg10825847	chr11	104894216	-		OpenSea	CASP5	NM_001136111;NM_001136109;NM_004347;NR_024239;NM_001136110;NM_001136112	TSS1500;TSS1500;TSS1500;TSS1500;TSS1500;TSS1500	1.37351e-23	3.39683e-20	0.940636	0.14915	6.51812	FALSE
cg06694239	chr7	128807764	+	chr7:128809089-128809393	N_Shore	TSPAN33	NM_178562	3'UTR	1.37914e-23	3.39683e-20	0.909803	0.240922	4.99285	FALSE
cg01420564	chr2	179076804	-		OpenSea	OSBPL6	NM_032523	5'UTR	1.40933e-23	3.44626e-20	0.94194	0.122873	6.88404	FALSE
cg14579546	chr9	117068159	+		OpenSea	COL27A1	NM_032888	Body	1.41394e-23	3.44626e-20	0.285028	0.88188	-4.23239	FALSE
cg11287987	chr17	41837048	-	chr17:41832717-41833195	S_Shelf	SOST	NM_025237	TSS1500	1.42293e-23	3.45021e-20	0.860812	0.149205	5.14624	FALSE
cg21196930	chr6	23214308	+		OpenSea				1.44064e-23	3.46768e-20	0.884231	0.150543	5.42979	FALSE
cg14239348	chr6	164094293	+	chr6:164092861-164093113	S_Shore				1.44731e-23	3.46768e-20	0.892801	0.125119	5.8855	FALSE
cg11624728	chr3	170304760	+	chr3:170303044-170303249	S_Shore	SLC7A14	NM_020949	TSS1500	1.45237e-23	3.46768e-20	0.912074	0.252887	4.94088	FALSE
cg21638454	chr12	27345419	+		OpenSea				1.46864e-23	3.48493e-20	0.925141	0.296405	4.89191	FALSE
cg05631513	chr15	77795989	+		OpenSea				1.47814e-23	3.48493e-20	0.936055	0.185563	6.02777	FALSE
cg05223210	chr11	117630397	-		OpenSea	DSCAML1	NM_020693	Body	1.49978e-23	3.48493e-20	0.889233	0.234446	4.71646	FALSE
cg17850498	chr1	21565755	-		OpenSea	ECE1	NM_001113347;NM_001397;NM_001113349;NM_001113348	Body;Body;Body;Body	1.50932e-23	3.48493e-20	0.917027	0.0915551	6.80419	FALSE
cg15903956	chr15	74676231	+		OpenSea				1.51368e-23	3.48493e-20	0.845841	0.191767	4.53385	FALSE
cg01263165	chr13	25512792	+		OpenSea	LOC646405	NR_026730	Body	1.52712e-23	3.48493e-20	0.779478	0.105865	4.9077	FALSE
cg19257550	chr9	35673909	+	chr9:35675648-35676375	N_Shore	CA9	NM_001216	TSS200	1.53227e-23	3.48493e-20	0.695337	0.0859337	4.60636	FALSE
cg08116915	chr4	8597048	-	chr4:8594412-8594777	S_Shelf	CPZ	NM_001014448;NM_001014447;NM_003652	5'UTR;Body;Body	1.53287e-23	3.48493e-20	0.938805	0.301532	5.15318	FALSE
cg09623279	chr10	45395734	-		OpenSea				1.54106e-23	3.48493e-20	0.877328	0.113946	5.81921	FALSE
cg22266009	chr17	21283710	+	chr17:21279506-21281574	S_Shelf	KCNJ12	NM_021012	5'UTR	1.54134e-23	3.48493e-20	0.920174	0.264437	5.00725	FALSE
cg18343556	chr3	50316384	-	chr3:50312687-50314419	S_Shore	C3orf45	NM_153215	TSS200	1.54677e-23	3.48493e-20	0.91615	0.247849	5.05494	TRUE
cg00175403	chr1	12223543	+	chr1:12226876-12227712	N_Shelf				1.54896e-23	3.48493e-20	0.898671	0.276784	4.53686	FALSE
cg02954884	chr1	6638504	-	chr1:6639427-6640361	N_Shore	TAS1R1	NM_177541;NM_177539;NM_138697;NM_177540	Body;Body;Body;Body	1.55741e-23	3.4872e-20	0.903482	0.228586	4.98588	FALSE
cg04293948	chr15	96158220	-		OpenSea				1.58828e-23	3.53644e-20	0.945262	0.151656	6.59864	FALSE
cg14219543	chr8	49442567	-		OpenSea				1.59794e-23	3.53644e-20	0.934966	0.153632	6.32351	FALSE
cg07814886	chr7	36086032	-		OpenSea				1.60431e-23	3.53644e-20	0.924306	0.326809	4.65689	FALSE
cg01942845	chr5	80692267	+	chr5:80689818-80690228	S_Shelf	RNU5E;RNU5D	NR_002754;NR_002755	Body;Body	1.60963e-23	3.53644e-20	0.91135	0.1338	6.07449	FALSE
cg15711288	chr3	150500902	+	chr3:150496798-150497432	S_Shelf				1.61879e-23	3.53994e-20	0.836309	0.0669901	6.16518	FALSE
cg24037389	chr8	27845182	+		OpenSea	SCARA5	NM_173833	5'UTR	1.6336e-23	3.5557e-20	0.863379	0.144235	5.23229	FALSE
cg01714756	chr14	94780400	+		OpenSea	SERPINA6	NM_001756	Body	1.65908e-23	3.59445e-20	0.932308	0.376569	4.51309	FALSE
cg18375610	chr6	33147188	+		OpenSea	COL11A2	NM_080679;NM_080681;NM_080680	Body;Body;Body	1.67302e-23	3.60534e-20	0.856332	0.156385	5.0184	FALSE
cg12498094	chr2	40356782	-		OpenSea	SLC8A1	NM_001112801;NM_001112802;NM_021097;NM_001112800	Body;Body;Body;Body	1.67952e-23	3.60534e-20	0.918408	0.372382	4.24738	FALSE
cg12800915	chr9	100952629	-	chr9:100954286-100954593	N_Shore	CORO2A	NM_052820	5'UTR	1.77872e-23	3.80086e-20	0.896263	0.123096	5.96489	FALSE
cg04034685	chr17	62085532	-		OpenSea	ICAM2	NM_000873;NM_001099789;NM_001099786;NM_001099787;NM_001099788	TSS1500;5'UTR;5'UTR;5'UTR;5'UTR	1.80879e-23	3.84754e-20	0.890918	0.258868	4.54787	FALSE
cg08243931	chr5	34476633	-		OpenSea				1.88604e-23	3.99129e-20	0.925835	0.306189	4.83397	FALSE
cg03190769	chr2	238382720	-	chr2:238383664-238384382	N_Shore				1.89987e-23	3.99129e-20	0.889585	0.204355	4.97522	FALSE
cg21243889	chr8	20207356	+		OpenSea				1.90605e-23	3.99129e-20	0.845909	0.156052	4.89355	FALSE
cg02556071	chr11	105010284	-		OpenSea	CARD18	NM_021571	Body	1.92039e-23	3.99129e-20	0.883044	0.0651577	6.77944	FALSE
cg15487646	chr1	181077141	+	chr1:181073917-181075002	S_Shelf				1.92047e-23	3.99129e-20	0.892414	0.237458	4.74633	FALSE
cg13428477	chr3	122748086	+	chr3:122745183-122746986	S_Shore				1.93359e-23	3.99129e-20	0.813576	0.0763875	5.73624	FALSE
cg01029637	chr20	4201164	-	chr20:4202148-4202765	N_Shore				1.93607e-23	3.99129e-20	0.838148	0.14755	4.90863	FALSE
cg05346527	chr17	48542522	-	chr17:48545570-48546900	N_Shelf	ACSF2;CHAD	NM_025149;NM_001267	Body;3'UTR	1.95733e-23	4.01743e-20	0.916665	0.187955	5.57259	FALSE
cg07762961	chr16	3617075	-	chr16:3613100-3613546	S_Shelf	NLRC3	NM_178844	5'UTR	2.04895e-23	4.17669e-20	0.859087	0.197409	4.63408	FALSE
cg02586910	chr12	6314603	+		OpenSea	CD9	NM_001769	Body	2.05277e-23	4.17669e-20	0.85835	0.17735	4.81395	FALSE
cg27313201	chr1	154165904	+		OpenSea	TPM3	NM_152263	TSS1500	2.11047e-23	4.27549e-20	0.737649	0.127437	4.26947	FALSE
cg19470841	chr17	31352187	+		OpenSea	ACCN1	NM_183377;NM_001094	Body;Body	2.13535e-23	4.30726e-20	0.928096	0.099577	6.87322	FALSE
cg06250720	chr10	5593949	+		OpenSea				2.15568e-23	4.3296e-20	0.859795	0.0999387	5.79889	FALSE
cg26564172	chr1	183728338	+		OpenSea	RGL1	NM_015149	Body	2.16858e-23	4.33689e-20	0.856626	0.229372	4.33132	FALSE
cg09701700	chr10	104194843	-	chr10:104191984-104192527	S_Shelf	MIR146B	NR_030169	TSS1500	2.17846e-23	4.33811e-20	0.59415	0.0571425	4.5965	FALSE
cg21210529	chr5	137588237	+		OpenSea	GFRA3	NM_001496	3'UTR	2.23301e-23	4.42789e-20	0.834628	0.166843	4.65767	FALSE
cg23149300	chr10	36958940	+		OpenSea				2.24642e-23	4.4337e-20	0.884553	0.122543	5.78445	FALSE
cg16546376	chr18	52550263	+		OpenSea	RAB27B	NM_004163	Body	2.25488e-23	4.4337e-20	0.949815	0.247277	5.85471	FALSE
cg01364935	chr16	73185687	-		OpenSea				2.28949e-23	4.48291e-20	0.904794	0.0809309	6.77635	TRUE
cg10524576	chr12	63322644	+		OpenSea	PPM1H	NM_020700	Body	2.3073e-23	4.49895e-20	0.920354	0.265502	5.01015	TRUE
cg11086982	chr14	73736972	+		OpenSea	PAPLN	NM_173462	Body	2.40373e-23	4.66754e-20	0.954099	0.0877635	7.7908	FALSE
cg11086773	chr3	170374502	-	chr3:170371811-170372083	S_Shelf				2.43633e-23	4.71129e-20	0.919727	0.248438	5.11811	FALSE
cg14793844	chr2	100516880	-		OpenSea	AFF3	NM_001025108;NM_002285	Body;Body	2.47248e-23	4.7559e-20	0.934764	0.164781	6.18856	FALSE
cg03339817	chr2	128458281	-	chr2:128458844-128459937	N_Shore	SFT2D3	NM_032740	TSS1500	2.48129e-23	4.7559e-20	0.73398	0.063552	5.35317	FALSE
cg03401726	chr11	2721248	+	chr11:2720410-2722087	Island	KCNQ1OT1;KCNQ1	NR_002728;NM_000218;NM_181798	TSS200;Body;Body	2.48989e-23	4.7559e-20	0.0465252	0.575541	-4.8003	FALSE
cg16397401	chr1	164548199	+	chr1:164545540-164545917	S_Shelf	PBX1	NM_002585	Body	2.51505e-23	4.78443e-20	0.926974	0.146815	6.22122	FALSE
cg24969303	chr13	34216588	+		OpenSea				2.52909e-23	4.79166e-20	0.924512	0.248257	5.21572	FALSE
cg02461269	chr6	156509874	+		OpenSea				2.5724e-23	4.85406e-20	0.849944	0.150204	5.01866	FALSE
cg16779463	chr17	75369055	-	chr17:75368688-75370506	Island	SEPT9	NM_001113493;NM_001113492;NM_001113491;NM_006640	TSS1500;5'UTR;Body;Body	2.58831e-23	4.86447e-20	0.897359	0.18801	5.24388	FALSE
cg24974356	chrX	103035890	+		OpenSea	PLP1	NM_000533;NM_199478;NM_001128834	Body;Body;Body	2.64027e-23	4.94228e-20	0.78803	0.125491	4.69585	FALSE
cg19010139	chr3	41695019	-		OpenSea	ULK4	NM_017886	Body	2.65337e-23	4.947e-20	0.919743	0.211389	5.42079	FALSE
cg11851382	chr1	56996910	-		OpenSea	PPAP2B	NM_177414;NM_003713	Body;Body	2.70349e-23	5.02046e-20	0.947193	0.25364	5.72814	FALSE
cg13058453	chr1	85584420	-		OpenSea	WDR63	NM_145172	Body	2.72074e-23	5.03252e-20	0.818678	0.135505	4.85855	FALSE
cg24499411	chr7	47580247	+	chr7:47576519-47577210	S_Shelf	TNS3	NM_022748	TSS1500	2.74127e-23	5.05054e-20	0.7366	0.0987382	4.67737	FALSE
cg08660883	chr12	48430830	+		OpenSea				2.75894e-23	5.06315e-20	0.762617	0.114647	4.63308	FALSE
cg09309112	chr17	53571325	-		OpenSea				2.79325e-23	5.1061e-20	0.904496	0.251948	4.81698	FALSE
cg24430754	chr2	232396241	+	chr2:232394763-232395337	S_Shore	NMUR1	NM_006056	TSS1500	2.87208e-23	5.22976e-20	0.841733	0.132457	5.1302	FALSE
cg20901032	chr13	37680691	+		OpenSea	CSNK1A1L	NM_145203	TSS1500	2.96453e-23	5.37718e-20	0.938656	0.227548	5.70877	FALSE
cg08903389	chr7	69104289	+		OpenSea	AUTS2	NM_015570;NM_001127232;NM_001127231	Body;Body;Body	3.01667e-23	5.43454e-20	0.716423	0.0847594	4.78043	FALSE
cg13327664	chr15	77898183	-		OpenSea				3.02797e-23	5.43454e-20	0.860326	0.176389	4.85015	TRUE
cg17126250	chr7	106759732	+		OpenSea	PRKAR2B	NM_002736	Body	3.0472e-23	5.43454e-20	0.913742	0.185881	5.54058	FALSE
cg02201052	chr11	73357741	+		OpenSea	PLEKHB1	NM_001130035;NM_001130033;NM_021200;NM_001130034	TSS1500;Body;Body;TSS1500	3.0551e-23	5.43454e-20	0.908885	0.32152	4.3995	FALSE
cg17756730	chr1	172608644	+		OpenSea				3.06114e-23	5.43454e-20	0.696229	0.0958436	4.43794	FALSE
cg19902593	chr1	56038708	+		OpenSea				3.06583e-23	5.43454e-20	0.764197	0.0893403	5.04724	FALSE
cg14295306	chr17	71355182	-		OpenSea	SDK2	NM_001144952	Body	3.09157e-23	5.4595e-20	0.861724	0.167615	4.96399	FALSE
cg13019092	chr1	145727720	-		OpenSea	PDZK1	NM_002614	TSS200	3.15811e-23	5.53779e-20	0.845909	0.125046	5.26779	FALSE
cg01835021	chr6	31730260	+		OpenSea	MSH5;C6orf26	NM_172165;NM_025259;NM_001039651;NM_002441;NM_172166	Body;Body;TSS1500;Body;Body	3.15958e-23	5.53779e-20	0.929412	0.236071	5.4201	FALSE
cg16496462	chr12	124854282	-	chr12:124856556-124856801	N_Shelf	NCOR2	NM_006312;NM_001077261	Body;Body	3.1848e-23	5.54183e-20	0.0628067	0.791358	-5.83043	FALSE
cg15633056	chr8	10236882	-		OpenSea	MSRA	NM_001135671;NM_001135670;NM_012331	Body;Body;Body	3.18557e-23	5.54183e-20	0.868855	0.281594	4.08243	FALSE
cg11290998	chr12	104449753	-		OpenSea				3.26465e-23	5.65838e-20	0.928435	0.348359	4.60372	FALSE
cg11439695	chr12	2561024	-		OpenSea	CACNA1C	NM_001129844;NM_001129827;NM_001129839;NM_001129834;NM_001129841;NM_000719;NM_001129830;NM_001167625;NM_001129843;NM_001167624;NM_001129835;NM_001129837;NM_001167623;NM_001129840;NM_199460;NM_001129833;NM_001129832;NM_001129829;NM_001129846;NM_001129836;NM_001129838;NM_001129831;NM_001129842	Body;Body;Body;Body;Body;Body;Body;Body;Body;Body;Body;Body;Body;Body;Body;Body;Body;Body;Body;Body;Body;Body;Body	3.30477e-23	5.70678e-20	0.823153	0.0866834	5.62692	FALSE
cg12924956	chr14	24600569	+	chr14:24601498-24601700	N_Shore	FITM1	NM_203402	TSS200	3.33676e-23	5.74083e-20	0.914361	0.127289	6.22431	FALSE
cg00448868	chr16	66775493	+		OpenSea	DYNC1LI2	NM_006141	Body	3.35473e-23	5.7466e-20	0.0461292	0.734775	-5.86274	FALSE
cg25430838	chr10	89823823	-		OpenSea				3.36467e-23	5.7466e-20	0.909517	0.13924	5.98125	TRUE
cg11661281	chr11	57798863	-		OpenSea	OR6Q1;OR9Q1	NM_001005186;NM_001005212	1stExon;5'UTR	3.43769e-23	5.84043e-20	0.921327	0.221019	5.36763	FALSE
cg11055449	chr10	91136405	-		OpenSea	IFIT1L	NM_001010987	TSS1500	3.44457e-23	5.84043e-20	0.924366	0.190563	5.70205	FALSE
cg07551200	chr10	75684476	-		OpenSea				3.46382e-23	5.85186e-20	0.895451	0.292317	4.37662	FALSE
cg19559628	chr15	73636424	+		OpenSea	HCN4	NM_005477	Body	3.48769e-23	5.86481e-20	0.892137	0.284053	4.38354	FALSE
cg18464296	chr11	67372071	+	chr11:67374150-67374726	N_Shelf				3.50051e-23	5.86481e-20	0.901287	0.184523	5.34623	FALSE
cg14662210	chr7	132872450	-		OpenSea				3.50908e-23	5.86481e-20	0.897766	0.1788	5.3405	FALSE
cg27057524	chr1	101830939	+		OpenSea				3.57207e-23	5.94884e-20	0.939038	0.149206	6.4658	FALSE
cg22306038	chr17	48845758	+		OpenSea	C17orf73	NR_024626	TSS1500	3.59747e-23	5.9699e-20	0.84019	0.275997	3.78717	TRUE
cg27323091	chr11	2721619	-	chr11:2720410-2722087	Island	KCNQ1OT1;KCNQ1	NR_002728;NM_000218;NM_181798	TSS1500;Body;Body	3.63203e-23	6.00595e-20	0.0688806	0.537494	-3.97533	FALSE
cg10821127	chr11	91987297	-		OpenSea				3.66731e-23	6.04295e-20	0.945808	0.298701	5.37727	FALSE
cg23095451	chr4	83437412	-		OpenSea	TMEM150C	NM_001080506	5'UTR	3.73334e-23	6.13016e-20	0.899448	0.179388	5.3667	FALSE
cg25712005	chr7	73443113	-		OpenSea	ELN	NM_001081753;NM_000501;NM_001081755;NM_001081754;NM_001081752	Body;Body;Body;Body;Body	3.8061e-23	6.22778e-20	0.855685	0.228786	4.32512	FALSE
cg13820726	chr9	124870070	-		OpenSea				3.90298e-23	6.35089e-20	0.937128	0.428688	4.31599	FALSE
cg15907795	chr5	137419777	-		OpenSea	WNT8A	NM_058244;NM_058244	1stExon;5'UTR	3.9131e-23	6.35089e-20	0.918591	0.374921	4.2364	FALSE
cg00288463	chr2	223382426	+		OpenSea	SGPP2	NM_152386	Body	3.92206e-23	6.35089e-20	0.821828	0.138792	4.84482	TRUE
cg16818830	chr17	37379606	+	chr17:37380953-37382363	N_Shore	STAC2	NM_198993	Body	4.13947e-23	6.67336e-20	0.901505	0.0833552	6.6583	FALSE
cg09488200	chr2	213781204	-		OpenSea				4.14972e-23	6.67336e-20	0.924024	0.192052	5.68633	FALSE
cg07362800	chr5	56629471	+		OpenSea				4.23569e-23	6.78576e-20	0.873967	0.0893709	6.14292	FALSE
cg06381803	chr19	46119475	-	chr19:46119454-46119815	Island	EML2	NM_012155	Body	4.25012e-23	6.78576e-20	0.118554	0.820609	-5.09208	FALSE
cg06401614	chr11	44927976	+		OpenSea	TSPAN18	NM_130783;NM_001031730	Body;1stExon	4.26311e-23	6.78576e-20	0.885497	0.223563	4.75367	FALSE
cg26035892	chr2	174855415	+		OpenSea				4.29763e-23	6.81751e-20	0.92258	0.219317	5.40822	FALSE
cg12340503	chr11	128212805	+		OpenSea				4.31255e-23	6.81807e-20	0.936851	0.208103	5.84538	FALSE
cg11828741	chr11	10715767	+		OpenSea	MRVI1	NM_001100167;NM_130385;NM_001100163	TSS1500;TSS1500;TSS1500	4.38745e-23	6.91313e-20	0.858837	0.102951	5.73147	FALSE
cg06282952	chr6	148859147	+		OpenSea	SASH1	NM_015278	Body	4.40618e-23	6.91746e-20	0.905344	0.273971	4.66644	FALSE
cg27181349	chr1	36574854	-		OpenSea				4.43209e-23	6.91746e-20	0.538121	0.0423514	4.72145	FALSE
cg20300315	chr2	65051180	+		OpenSea				4.43455e-23	6.91746e-20	0.915822	0.316403	4.55872	FALSE
cg06086198	chr12	29021552	-		OpenSea				4.49355e-23	6.98622e-20	0.934185	0.167828	6.15523	FALSE
cg22329515	chr11	125707106	-		OpenSea	PATE4	NM_001144874	Body	4.64575e-23	7.18602e-20	0.92972	0.354997	4.58821	FALSE
cg20676413	chr12	54851386	+		OpenSea	GTSF1	NM_144594	3'UTR	4.65277e-23	7.18602e-20	0.835731	0.148683	4.86564	FALSE
cg18082788	chr6	149806339	-		OpenSea	ZC3H12D	NM_207360	TSS200	4.7441e-23	7.30296e-20	0.809301	0.0841137	5.53731	FALSE
cg01062113	chr11	93865443	+	chr11:93861560-93862773	S_Shelf	PANX1	NM_015368	Body	4.80972e-23	7.36131e-20	0.81091	0.173187	4.35642	FALSE
cg15935965	chr1	59550124	-		OpenSea				4.81691e-23	7.36131e-20	0.882937	0.26259	4.407	TRUE
cg26810767	chr16	79303841	-		OpenSea				4.82919e-23	7.36131e-20	0.900037	0.106707	6.25014	FALSE
cg03759236	chr15	68891950	+		OpenSea	CORO2B	NM_006091	Body	4.86424e-23	7.39065e-20	0.911207	0.253074	4.92193	FALSE
cg10377690	chr15	80898550	+		OpenSea				4.93703e-23	7.46883e-20	0.849513	0.133467	5.20816	FALSE
cg07012484	chr1	167619748	-		OpenSea	RCSD1	NM_052862	Body	4.94761e-23	7.46883e-20	0.899576	0.243966	4.79877	FALSE
cg21464289	chr4	41256169	-	chr4:41258759-41259867	N_Shelf				5.02791e-23	7.56565e-20	0.791402	0.0962257	5.16027	FALSE
cg02057644	chr2	61400552	-	chr2:61404048-61405361	N_Shelf				5.05844e-23	7.58719e-20	0.923557	0.36346	4.40808	FALSE
cg12286963	chr11	72433438	+		OpenSea	ARAP1	NM_001040118;NM_001135190;NM_015242	Body;TSS200;TSS200	5.11502e-23	7.64755e-20	0.72948	0.0800438	4.95648	FALSE
cg07047815	chr11	1909656	-		OpenSea	LSP1	NM_001013254;NM_002339;NM_001013253;NM_001013255	3'UTR;3'UTR;3'UTR;3'UTR	5.1625e-23	7.69395e-20	0.792983	0.167464	4.25347	FALSE
cg17754914	chr2	166061891	-		OpenSea	SCN3A	NM_001081677;NM_006922;NM_001081676	TSS1500;TSS1500;TSS1500	5.2779e-23	7.84096e-20	0.922162	0.315418	4.6857	FALSE
cg24694246	chr14	34529059	-	chr14:34529120-34529959	N_Shore				5.31001e-23	7.8637e-20	0.849971	0.0726036	6.20328	FALSE
cg02412399	chr5	88307760	+		OpenSea				5.36774e-23	7.90831e-20	0.93268	0.141482	6.42496	TRUE
cg12405639	chr7	72745074	-	chr7:72741804-72742710	S_Shelf	FKBP6	NM_001135211;NM_003602	Body;Body	5.37393e-23	7.90831e-20	0.874145	0.242728	4.4386	FALSE
cg18129282	chr10	89987284	+		OpenSea				5.41195e-23	7.9271e-20	0.93821	0.283144	5.27794	FALSE
cg20103124	chr13	31309625	+		OpenSea	ALOX5AP	NM_001629	TSS200	5.42057e-23	7.9271e-20	0.710547	0.12472	4.10832	FALSE
cg03257930	chr9	110399293	+	chr9:110399674-110400566	N_Shore				5.5124e-23	8.03627e-20	0.852288	0.144882	5.09318	FALSE
cg10330057	chr1	203005307	-		OpenSea				5.56674e-23	8.08518e-20	0.891249	0.286182	4.35486	FALSE
cg02940003	chr3	186174294	+		OpenSea				5.58154e-23	8.08518e-20	0.87412	0.129696	5.5512	FALSE
cg05879419	chr2	196684066	-		OpenSea	DNAH7	NM_018897	Body	5.59778e-23	8.08518e-20	0.913352	0.0947018	6.69157	FALSE
cg14161165	chr9	120117707	-		OpenSea	ASTN2	NM_198186;NM_014010;NM_198187	Body;Body;Body	5.71847e-23	8.23408e-20	0.863573	0.179	4.86783	FALSE
cg26686150	chr12	93637466	-		OpenSea				5.74483e-23	8.24667e-20	0.712383	0.139841	3.93226	FALSE
cg24756642	chr2	1597123	-	chr2:1595402-1596020	S_Shore				5.91277e-23	8.46179e-20	0.936177	0.428755	4.29011	TRUE
cg06795125	chr2	108905320	-		OpenSea	SULT1C2	NM_001056;NM_176825;NM_001056;NM_176825	5'UTR;1stExon;1stExon;5'UTR	5.96529e-23	8.51093e-20	0.165351	0.755198	-3.96336	FALSE
cg04554613	chr2	169945470	-		OpenSea	DHRS9	NM_005771;NM_001142270;NM_199204;NM_001142271	Body;Body;Body;Body	6.03146e-23	8.57917e-20	0.9239	0.313143	4.73913	FALSE
cg01769468	chr1	86888585	-		OpenSea	CLCA2	NM_006536	TSS1500	6.1196e-23	8.67817e-20	0.920204	0.25278	5.10586	FALSE
cg11886884	chr3	138062860	+	chr3:138066795-138067854	N_Shelf				6.21672e-23	8.77045e-20	0.902759	0.24935	4.80748	FALSE
cg01585860	chr6	75922610	+		OpenSea				6.22216e-23	8.77045e-20	0.768606	0.0415567	6.26808	FALSE
cg26393630	chr14	30399576	+	chr14:30396210-30397420	S_Shelf				6.29448e-23	8.84574e-20	0.708645	0.103189	4.40708	FALSE
cg02874145	chr7	73246406	-	chr7:73245434-73246045	S_Shore	CLDN4	NM_001305;NM_001305	3'UTR;1stExon	6.33076e-23	8.8701e-20	0.910604	0.290039	4.64092	FALSE
cg06061442	chr2	28718470	-		OpenSea	PLB1	NM_001170585;NM_153021	TSS1500;TSS1500	6.39524e-23	8.9241e-20	0.925002	0.214342	5.50812	FALSE
cg22044398	chr6	106583179	+		OpenSea				6.43337e-23	8.9241e-20	0.878453	0.254459	4.40656	FALSE
cg18633154	chr14	77296234	+		OpenSea	C14orf166B	NM_194287	Body	6.44717e-23	8.9241e-20	0.787856	0.1011	5.06049	FALSE
cg02347249	chr12	90268539	-		OpenSea				6.45401e-23	8.9241e-20	0.945957	0.182579	6.32316	FALSE
cg23402144	chr17	9099485	-		OpenSea	NTN1	NM_004822	Body	6.46465e-23	8.9241e-20	0.911714	0.313229	4.50274	FALSE
cg21833841	chr3	36868879	+		OpenSea	TRANK1	NM_014831	3'UTR	6.50326e-23	8.951e-20	0.945642	0.357316	4.97196	FALSE
cg08903069	chr2	85500887	-		OpenSea	TCF7L1	NM_031283	Body	6.64102e-23	9.10806e-20	0.939412	0.340492	4.91026	FALSE
cg09406547	chr7	22602715	+		OpenSea				6.6563e-23	9.10806e-20	0.645172	0.0816124	4.35659	TRUE
cg13690280	chr9	112562314	+		OpenSea	PALM2;PALM2-AKAP2	NM_001037293;NM_147150;NM_053016;NM_007203	Body;Body;Body;Body	6.83566e-23	9.30021e-20	0.894524	0.168189	5.40196	FALSE
cg01647795	chr15	44969244	+		OpenSea	PATL2	NM_001145112	TSS200	6.83648e-23	9.30021e-20	0.840634	0.1559	4.84768	FALSE
cg18545991	chr15	45740677	+		OpenSea				6.9244e-23	9.39251e-20	0.747193	0.0584769	5.57896	FALSE
cg16908944	chr11	114237417	-		OpenSea				6.96382e-23	9.41868e-20	0.845715	0.0885536	5.82473	FALSE
cg07908868	chr1	208290896	+		OpenSea	PLXNA2	NM_025179	Body	7.01993e-23	9.45433e-20	0.844528	0.163986	4.79511	FALSE
cg18119977	chr8	96226844	+		OpenSea				7.03058e-23	9.45433e-20	0.710126	0.0822955	4.77216	FALSE
cg23261107	chr7	22602895	-		OpenSea				7.20566e-23	9.66201e-20	0.742401	0.0817507	5.01938	TRUE
cg07289618	chr2	48800297	+		OpenSea	STON1-GTF2A1L	NM_172311	5'UTR	7.34071e-23	9.81497e-20	0.836148	0.126098	5.15687	FALSE
cg03486976	chr2	202978069	+		OpenSea				7.67471e-23	1.02323e-19	0.944116	0.220657	5.91641	FALSE
cg04968473	chr15	75040734	+		OpenSea	CYP1A2	NM_000761	TSS1500	7.80802e-23	1.03805e-19	0.922403	0.192708	5.64233	FALSE
cg25049733	chr6	1987269	+		OpenSea	GMDS	NM_001500	Body	7.8595e-23	1.04033e-19	0.941993	0.302359	5.24566	FALSE
cg05352668	chr1	11023756	-		OpenSea	C1orf127	NM_001170754;NM_173507	Body;Body	7.8799e-23	1.04033e-19	0.858274	0.125938	5.41407	FALSE
cg08251362	chr7	112086746	+	chr7:112090122-112091412	N_Shelf	IFRD1	NM_001007245	5'UTR	7.89188e-23	1.04033e-19	0.853887	0.29202	3.82571	FALSE
cg06085579	chr3	171509822	-		OpenSea	PLD1	NM_001130081;NM_002662	5'UTR;5'UTR	7.94675e-23	1.04462e-19	0.582262	0.0715845	4.17761	FALSE
cg20327784	chr17	73703307	+		OpenSea	SAP30BP	NM_013260	3'UTR	8.15759e-23	1.06718e-19	0.249227	0.883132	-4.51491	FALSE
cg06811732	chr1	219749669	-		OpenSea				8.19586e-23	1.06718e-19	0.863722	0.151108	5.16868	FALSE
cg12877165	chr22	45186159	+	chr22:45182016-45182223	S_Shelf	ARHGAP8;PRR5-ARHGAP8	NM_181335;NM_181334;NM_001017526	Body;Body;Body	8.20417e-23	1.06718e-19	0.927947	0.211574	5.5888	FALSE
cg21742048	chr5	172099681	-	chr5:172096731-172097386	S_Shelf	NEURL1B	NM_001142651	Body	8.20955e-23	1.06718e-19	0.922226	0.279196	4.94427	FALSE
cg06956052	chr1	160121201	-		OpenSea	ATP1A4	NM_144699	TSS200	8.2964e-23	1.07323e-19	0.914492	0.293599	4.69398	FALSE
cg21042276	chr6	32038541	-		OpenSea	TNXB	NM_019105	Body	8.30198e-23	1.07323e-19	0.852707	0.295905	3.78945	FALSE
cg13787671	chr10	78336507	+		OpenSea				8.39624e-23	1.08242e-19	0.917612	0.177087	5.70282	TRUE
cg01263574	chr9	136390861	-		OpenSea	TMEM8C	NM_001080483	TSS1500	8.44016e-23	1.0851e-19	0.887177	0.216187	4.84277	FALSE
cg11902543	chr2	127901882	-		OpenSea				8.54817e-23	1.09597e-19	0.916282	0.138063	6.12782	FALSE
cg11302624	chr5	176788169	+	chr5:176789978-176790296	N_Shore	RGS14	NM_006480	Body	8.59334e-23	1.09875e-19	0.903926	0.271404	4.66639	FALSE
cg17657898	chr3	31317297	-		OpenSea				8.76186e-23	1.11725e-19	0.932339	0.191183	5.87325	FALSE
cg07552374	chr11	6418966	-		OpenSea	APBB1	NM_001164;NM_145689	Body;Body	8.83367e-23	1.12334e-19	0.851418	0.158621	4.93325	FALSE
cg13550311	chr2	201595457	-		OpenSea				8.87959e-23	1.12612e-19	0.937279	0.486382	3.98137	TRUE
cg10675797	chr3	141547143	-		OpenSea				8.97078e-23	1.13461e-19	0.871746	0.185115	4.91211	FALSE
cg14166131	chr9	139555134	+	chr9:139552947-139553269	S_Shore				9.0168e-23	1.13729e-19	0.885586	0.281407	4.30602	FALSE
cg10838509	chr4	2043303	+	chr4:2042115-2044581	Island	C4orf48	NM_001168243;NM_001141936	TSS1500;TSS1500	9.04052e-23	1.13729e-19	0.54757	0.952447	-4.05042	FALSE
cg13132121	chr1	218653561	-		OpenSea				9.09184e-23	1.14067e-19	0.869657	0.122087	5.59004	FALSE
cg17591640	chr2	26836608	-		OpenSea	CIB4	NM_001029881	Body	9.1298e-23	1.14237e-19	0.933826	0.359322	4.65994	FALSE
cg10279872	chr8	120118684	+		OpenSea	COLEC10	NM_006438	3'UTR	9.21362e-23	1.14816e-19	0.939921	0.387932	4.62714	FALSE
cg26276667	chr10	92916289	+	chr10:92913390-92913694	S_Shelf				9.23639e-23	1.14816e-19	0.899017	0.175765	5.38921	FALSE
cg24328944	chr13	96256596	-		OpenSea	DZIP1	NM_198968;NM_014934	Body;Body	9.26244e-23	1.14816e-19	0.192184	0.883833	-5.00436	FALSE
cg24883742	chr5	41219519	+		OpenSea	C6	NM_001115131	5'UTR	9.27419e-23	1.14816e-19	0.907271	0.194539	5.35144	FALSE
cg06821269	chr3	20522301	+		OpenSea				9.31996e-23	1.15078e-19	0.93015	0.173727	6.0014	FALSE
cg04467589	chr6	30044105	+	chr6:30042918-30043500	S_Shore	RNF39	NM_025236;NM_170769	TSS1500;TSS1500	9.38721e-23	1.15604e-19	0.90388	0.3736	3.97982	FALSE
cg26164269	chr14	62218076	+	chr14:62217725-62218077	Island				9.46061e-23	1.16202e-19	0.912764	0.0951783	6.67863	TRUE
cg02631189	chr1	113421910	-		OpenSea				9.5633e-23	1.16854e-19	0.85823	0.298769	3.83225	FALSE
cg09151131	chr17	48552276	+	chr17:48556004-48556509	N_Shelf				9.56361e-23	1.16854e-19	0.935585	0.165152	6.20044	FALSE
cg13136655	chr6	149806131	+		OpenSea	ZC3H12D	NM_207360;NM_207360	5'UTR;1stExon	9.67469e-23	1.17903e-19	0.94758	0.307469	5.36349	FALSE
cg23482259	chr6	32114490	+	chr6:32116590-32117229	N_Shelf				9.70353e-23	1.17947e-19	0.884087	0.210198	4.85251	FALSE
cg05980719	chr16	75788403	-		OpenSea				9.73848e-23	1.18065e-19	0.859719	0.243358	4.25295	FALSE
cg23645373	chr7	107780130	-		OpenSea				9.7817e-23	1.18283e-19	0.894446	0.107153	6.15938	FALSE
cg01288184	chr18	20811408	-		OpenSea	CABLES1	NM_138375;NM_001100619;NR_023359	Body;Body;Body	9.8322e-23	1.18587e-19	0.651651	0.0685089	4.67093	TRUE
cg17046484	chr17	19269624	-	chr17:19265403-19266444	S_Shelf				9.89326e-23	1.19017e-19	0.922118	0.317301	4.67691	FALSE
cg09631175	chr8	130472165	-		OpenSea				1.00809e-22	1.20963e-19	0.906283	0.277841	4.65733	FALSE
cg19076895	chr6	7633299	-		OpenSea				1.01357e-22	1.21068e-19	0.807321	0.137708	4.71923	TRUE
cg07755196	chr10	102995440	+	chr10:102996034-102996646	N_Shore	FLJ41350	NR_029380	Body	1.01414e-22	1.21068e-19	0.765792	0.154809	4.15943	FALSE
cg26506680	chr5	56820679	-		OpenSea				1.01843e-22	1.21271e-19	0.947852	0.213082	6.07976	FALSE
cg11823736	chr8	39792275	-		OpenSea	IDO2	NM_194294	TSS200	1.02682e-22	1.21462e-19	0.811143	0.125981	4.90708	FALSE
cg18998172	chr5	136340207	-		OpenSea	SPOCK1	NM_004598	Body	1.02723e-22	1.21462e-19	0.915993	0.197454	5.48393	FALSE
cg25322847	chr7	45617892	-	chr7:45613386-45615504	S_Shelf	ADCY1	NM_021116	Body	1.02782e-22	1.21462e-19	0.697214	0.0992365	4.38945	FALSE
cg06993099	chr2	219821266	-	chr2:219824151-219825864	N_Shelf				1.03766e-22	1.22212e-19	0.699218	0.0921906	4.52154	FALSE
cg10077765	chr7	13055962	+		OpenSea				1.03939e-22	1.22212e-19	0.919162	0.284593	4.84062	FALSE
cg03899643	chr1	90205170	+		OpenSea				1.0424e-22	1.22259e-19	0.767846	0.156988	4.15211	FALSE
cg14633329	chr9	139640053	+	chr9:139640640-139640885	N_Shore	LCN6	NM_198946	Body	1.05357e-22	1.2326e-19	0.884222	0.251258	4.51541	FALSE
cg26172051	chr3	187914247	-		OpenSea	LPP	NM_001167672	5'UTR	1.05676e-22	1.23325e-19	0.899352	0.306398	4.34846	FALSE
cg11592576	chr3	42915467	+		OpenSea	CYP8B1	NM_004391;NM_004391	3'UTR;1stExon	1.06662e-22	1.24166e-19	0.902422	0.134399	5.91586	FALSE
cg05803361	chr1	145727320	-		OpenSea	PDZK1	NM_002614	TSS1500	1.06953e-22	1.24196e-19	0.93301	0.131276	6.55242	FALSE
cg08215954	chr22	30962134	-		OpenSea	GAL3ST1	NM_004861	TSS1500	1.0782e-22	1.24625e-19	0.879447	0.2378	4.5499	FALSE
cg08799967	chr13	99383002	+		OpenSea	SLC15A1	NM_005073	Body	1.07855e-22	1.24625e-19	0.918084	0.313368	4.62066	FALSE
cg14503489	chr10	125218684	+		OpenSea				1.08469e-22	1.25026e-19	0.907186	0.348907	4.1901	FALSE
cg06950730	chr11	117069479	-		OpenSea	TAGLN	NM_003186;NM_001001522	TSS1500;TSS1500	1.10317e-22	1.26843e-19	0.898121	0.251175	4.72584	FALSE
cg23279261	chr2	48927520	+		OpenSea	GTF2A1L;LHCGR	NM_172196;NM_000233	Body;Body	1.11601e-22	1.27935e-19	0.9049	0.174289	5.50423	FALSE
cg01309342	chr3	174129495	-		OpenSea				1.11813e-22	1.27935e-19	0.821532	0.179032	4.40138	FALSE
cg12829455	chr3	51391213	-		OpenSea	DOCK3	NM_004947	Body	1.12209e-22	1.28075e-19	0.917683	0.305624	4.66403	FALSE
cg20924825	chr2	202837296	-		OpenSea				1.12998e-22	1.28662e-19	0.931828	0.255838	5.31468	FALSE
cg08359167	chr11	2721351	+	chr11:2720410-2722087	Island	KCNQ1OT1;KCNQ1	NR_002728;NM_000218;NM_181798	TSS200;Body;Body	1.13318e-22	1.28713e-19	0.0573053	0.546273	-4.32106	FALSE
cg03545404	chr5	149556350	-		OpenSea	CDX1	NM_001804	Body	1.13993e-22	1.28787e-19	0.858407	0.0890869	5.97114	FALSE
cg00431050	chr10	103985730	-	chr10:103985852-103986246	N_Shore	ELOVL3	NM_152310	TSS1500	1.1416e-22	1.28787e-19	0.758067	0.164504	3.9931	FALSE
cg23928032	chr6	31964391	+		OpenSea	C4B;C4A	NM_001002029;NM_007293	Body;Body	1.14209e-22	1.28787e-19	0.83075	0.252717	3.8608	FALSE
cg10275770	chr17	62084205	+		OpenSea	ICAM2	NM_000873;NM_000873;NM_001099789;NM_001099786;NM_001099787;NM_001099788	5'UTR;1stExon;5'UTR;5'UTR;5'UTR;5'UTR	1.14739e-22	1.28924e-19	0.907599	0.20879	5.23396	TRUE
cg20023788	chr2	221851321	-		OpenSea				1.14881e-22	1.28924e-19	0.903979	0.0757779	6.87899	TRUE
cg14340089	chr8	133879048	+		OpenSea	TG	NM_003235	TSS200	1.16218e-22	1.30112e-19	0.933525	0.410849	4.33973	FALSE
cg13552026	chr9	91369283	+		OpenSea				1.1683e-22	1.30149e-19	0.692587	0.0892465	4.52917	FALSE
cg07570394	chr6	10310401	-		OpenSea				1.16979e-22	1.30149e-19	0.916689	0.288808	4.7619	FALSE
cg16960046	chr7	55053391	+		OpenSea				1.17315e-22	1.30149e-19	0.759083	0.0779907	5.22264	FALSE
cg13893012	chr9	112593847	-		OpenSea	PALM2;PALM2-AKAP2	NM_001037293;NM_147150;NM_053016;NM_007203	Body;Body;Body;Body	1.17364e-22	1.30149e-19	0.86364	0.0995404	5.8778	FALSE
cg18429374	chr2	47031639	+		OpenSea				1.17854e-22	1.30384e-19	0.953015	0.172057	6.63111	FALSE
cg01955492	chr6	49110730	-		OpenSea				1.18334e-22	1.30606e-19	0.884695	0.132576	5.65383	FALSE
cg03389926	chr2	42651266	-		OpenSea				1.19597e-22	1.31689e-19	0.924403	0.112708	6.59733	FALSE
cg11228136	chr2	63971489	-		OpenSea				1.1995e-22	1.31768e-19	0.901848	0.20569	5.15738	FALSE
cg26246840	chr18	67625063	-		OpenSea	CD226	NM_006566	TSS1500	1.20451e-22	1.32009e-19	0.927534	0.337116	4.65693	FALSE
cg13092082	chr1	192602520	-		OpenSea				1.23863e-22	1.34958e-19	0.90019	0.108056	6.24152	FALSE
cg17284334	chr15	74040580	-	chr15:74044561-74045885	N_Shelf	C15orf59	NM_001039614	Body	1.24007e-22	1.34958e-19	0.866334	0.109039	5.73435	FALSE
cg25600410	chr1	205550669	+		OpenSea	MFSD4	NM_181644	Body	1.24008e-22	1.34958e-19	0.839197	0.147794	4.91296	FALSE
cg02583618	chr16	54407990	+		OpenSea				1.25531e-22	1.36299e-19	0.938149	0.0769503	7.52092	FALSE
cg19485911	chr2	220380542	+	chr2:220377743-220377946	S_Shelf	ACCN4	NM_182847;NM_018674	Body;Body	1.25967e-22	1.36455e-19	0.79478	0.167898	4.26681	FALSE
cg21399717	chr8	102263157	-		OpenSea				1.27158e-22	1.37428e-19	0.937184	0.498842	3.90745	FALSE
cg19769521	chr3	13012276	-	chr3:13008648-13009210	S_Shelf	IQSEC1	NM_001134382	Body	1.28197e-22	1.38232e-19	0.869588	0.32683	3.78267	FALSE
cg17509561	chr8	19419126	-		OpenSea	CSGALNACT1	NM_001130518;NR_024040;NM_018371	5'UTR;Body;5'UTR	1.30988e-22	1.40739e-19	0.906648	0.0996144	6.46924	TRUE
cg00526772	chr10	119830037	+		OpenSea	CASC2	NR_026940;NR_026939;NR_026941	Body;Body;Body	1.31419e-22	1.40739e-19	0.938755	0.332566	4.94683	FALSE
cg20619808	chr17	27313499	+	chr17:27312969-27313283	S_Shore	SEZ6	NM_001098635;NM_178860	Body;Body	1.31424e-22	1.40739e-19	0.914647	0.430045	3.83233	FALSE
cg24339470	chr17	26712412	+	chr17:26711383-26712311	S_Shore	SARM1	NM_015077	Body	1.31914e-22	1.40849e-19	0.912757	0.280449	4.75977	TRUE
cg15769388	chr12	8974844	-		OpenSea	A2ML1	NM_144670	TSS1500	1.32184e-22	1.40849e-19	0.948683	0.334349	5.20579	FALSE
cg17638468	chr3	112694062	-		OpenSea	CD200R1	NM_170780;NM_138806;NM_138939;NM_138940	TSS200;TSS200;TSS200;TSS200	1.32431e-22	1.40849e-19	0.940641	0.205821	5.93672	FALSE
cg19286672	chr17	48242743	+	chr17:48238772-48239073	S_Shelf	SGCA	NM_001135697;NM_000023	TSS1500;TSS1500	1.33859e-22	1.41761e-19	0.873685	0.276889	4.17982	TRUE
cg06097994	chr17	77043171	+	chr17:77043741-77044489	N_Shore	C1QTNF1	NM_198594;NM_030968;NM_198593	Body;Body;Body	1.33894e-22	1.41761e-19	0.901582	0.187367	5.32311	FALSE
cg01425409	chr3	187413913	+	chr3:187416511-187416726	N_Shelf				1.34543e-22	1.41824e-19	0.865588	0.294118	3.95197	FALSE
cg05075562	chr2	42123725	+		OpenSea				1.34559e-22	1.41824e-19	0.896991	0.26535	4.59338	FALSE
cg02358362	chr5	172096266	-	chr5:172096731-172097386	N_Shore	NEURL1B	NM_001142651	Body	1.36505e-22	1.43551e-19	0.818631	0.122603	5.01611	FALSE
cg03323067	chr2	218767655	+		OpenSea	TNS1	NM_022648	5'UTR	1.36911e-22	1.43655e-19	0.78415	0.104832	4.9596	FALSE
cg09251400	chr11	36317254	+		OpenSea	PRR5L	NM_001160167	TSS1500	1.40829e-22	1.47436e-19	0.915585	0.236137	5.13998	TRUE
cg21300019	chr4	11408659	+		OpenSea	HS3ST1	NM_005114	5'UTR	1.42088e-22	1.48422e-19	0.927689	0.191851	5.77551	FALSE
cg06045968	chr3	119273355	-		OpenSea	CD80	NM_005191	Body	1.42652e-22	1.48482e-19	0.740932	0.0605462	5.4782	FALSE
cg21101648	chr2	134548875	-		OpenSea				1.4278e-22	1.48482e-19	0.702707	0.0783429	4.81277	FALSE
cg09347160	chr4	83513063	+		OpenSea				1.43232e-22	1.48622e-19	0.826668	0.0926295	5.55642	FALSE
cg13441112	chr1	196844364	-	chr1:196847158-196847418	N_Shelf				1.46088e-22	1.5125e-19	0.831882	0.207736	4.24082	TRUE
cg02478149	chr22	38219117	+	chr22:38220589-38221619	N_Shore	GALR3	NM_003614	TSS1500	1.46499e-22	1.51341e-19	0.885387	0.286002	4.27538	FALSE
cg09606034	chr20	1184182	+		OpenSea	C20orf202	NM_001009612	1stExon	1.49314e-22	1.53909e-19	0.906557	0.390734	3.92147	FALSE
cg11212234	chr5	74353351	+	chr5:74348241-74349681	S_Shelf				1.50628e-22	1.54922e-19	0.924427	0.311635	4.76004	FALSE
cg12444450	chr1	45763846	-		OpenSea				1.51708e-22	1.55691e-19	0.915895	0.200957	5.4392	FALSE
cg13507224	chr1	159284298	+		OpenSea	OR10J3	NM_001004467	1stExon	1.52628e-22	1.56292e-19	0.909592	0.273271	4.74332	FALSE
cg24033471	chr12	2735579	+		OpenSea	CACNA1C	NM_001129844;NM_001129827;NM_001129839;NM_001129834;NM_001129841;NM_000719;NM_001129830;NM_001167625;NM_001129843;NM_001167624;NM_001129835;NM_001129837;NM_001167623;NM_001129840;NM_199460;NM_001129833;NM_001129832;NM_001129829;NM_001129846;NM_001129836;NM_001129838;NM_001129831;NM_001129842	Body;Body;Body;Body;Body;Body;Body;Body;Body;Body;Body;Body;Body;Body;Body;Body;Body;Body;Body;Body;Body;Body;Body	1.53568e-22	1.56771e-19	0.908891	0.185644	5.45524	FALSE
cg22504031	chr8	141147661	+		OpenSea	TRAPPC9	NM_001160372;NM_031466	Body;Body	1.53766e-22	1.56771e-19	0.938306	0.250742	5.51136	FALSE
cg01363198	chr3	134878739	-		OpenSea	EPHB1	NM_004441	Body	1.55611e-22	1.57938e-19	0.922782	0.198539	5.60881	FALSE
cg12394377	chr1	24514218	-	chr1:24513540-24514477	Island	IL28RA	NM_173065;NM_173064;NM_170743	TSS1500;TSS1500;TSS1500	1.55981e-22	1.57938e-19	0.512712	0.954585	-4.33148	FALSE
cg17478203	chr17	40438393	-	chr17:40440188-40441014	N_Shore	STAT5A	NM_003152	TSS1500	1.56126e-22	1.57938e-19	0.85028	0.129836	5.26975	FALSE
cg00221658	chr7	43912425	-	chr7:43908911-43909478	S_Shelf				1.5626e-22	1.57938e-19	0.908845	0.140997	5.94467	FALSE
cg21293455	chr8	37000786	-		OpenSea				1.57966e-22	1.59318e-19	0.83326	0.0961076	5.56031	FALSE
cg21686987	chr16	75252973	-		OpenSea	CTRB1	NM_001906	Body	1.59181e-22	1.60198e-19	0.888464	0.274961	4.39574	FALSE
cg06258593	chr16	48199609	-		OpenSea				1.61499e-22	1.62048e-19	0.911854	0.224592	5.16517	FALSE
cg23338408	chr14	31289523	-		OpenSea				1.61712e-22	1.62048e-19	0.763773	0.118395	4.60147	FALSE
cg01379344	chr17	70609699	+		OpenSea				1.63935e-22	1.63925e-19	0.257529	0.875922	-4.35022	FALSE
cg01785566	chr16	78617678	+		OpenSea	WWOX	NM_016373	Body	1.65438e-22	1.64929e-19	0.914365	0.258032	4.94522	FALSE
cg13982695	chr11	8099111	-	chr11:8102358-8102913	N_Shelf	TUB	NM_003320	Body	1.6597e-22	1.64929e-19	0.938997	0.45406	4.2122	FALSE
cg10425291	chr1	12186307	-		OpenSea	TNFRSF8	NM_152942;NM_001243	5'UTR;Body	1.65997e-22	1.64929e-19	0.929906	0.374986	4.47219	FALSE
cg13614617	chr15	65656635	-	chr15:65654077-65654334	S_Shelf	IGDCC3	NM_004884	Body	1.67635e-22	1.66116e-19	0.684438	0.0549893	5.22719	FALSE
cg18047961	chr6	33878466	-		OpenSea				1.67901e-22	1.66116e-19	0.878521	0.130759	5.59713	FALSE
cg18185980	chr2	175426016	-		OpenSea	WIPF1	NM_001077269;NM_003387	3'UTR;3'UTR	1.68782e-22	1.66431e-19	0.943602	0.348598	4.9818	FALSE
cg07039113	chr1	153329013	+		OpenSea	S100A9	NM_002965	TSS1500	1.68986e-22	1.66431e-19	0.92337	0.273224	5.01818	FALSE
cg20449382	chr13	68218088	+		OpenSea				1.69287e-22	1.66431e-19	0.92443	0.126261	6.41127	TRUE
cg01178710	chr10	100137031	+		OpenSea				1.6982e-22	1.66606e-19	0.928041	0.151473	6.19892	FALSE
cg18249108	chr16	21222939	-		OpenSea	ZP2	NM_003460	TSS200	1.71381e-22	1.67785e-19	0.894745	0.191451	5.17146	FALSE
cg02808240	chr6	32304143	+		OpenSea	C6orf10	NM_006781	Body	1.73053e-22	1.69069e-19	0.808808	0.133101	4.78614	FALSE
cg10245967	chr1	46966189	-		OpenSea				1.75922e-22	1.71326e-19	0.896104	0.35284	3.98909	FALSE
cg12797044	chr6	30922043	+	chr6:30923208-30923624	N_Shore				1.76096e-22	1.71326e-19	0.88349	0.244956	4.5506	FALSE
cg06903569	chr6	28304108	+		OpenSea	ZNF323	NM_030899;NR_024164;NM_001135215;NM_001135216;NM_030899;NM_145909;NR_024165	1stExon;TSS200;5'UTR;TSS200;5'UTR;5'UTR;Body	1.77357e-22	1.71899e-19	0.58788	0.0691299	4.27118	FALSE
cg20661303	chr1	226129561	-	chr1:226127112-226127695	S_Shore	LEFTY2	NM_003240	TSS1500	1.77703e-22	1.71899e-19	0.832044	0.210416	4.21788	TRUE
cg01044179	chr12	46930757	+		OpenSea				1.77787e-22	1.71899e-19	0.912659	0.216343	5.24641	FALSE
cg25774608	chr12	6250507	-		OpenSea				1.78961e-22	1.72678e-19	0.865848	0.279139	4.05901	FALSE
cg17996830	chr11	78616440	-	chr11:78614205-78614597	S_Shore	ODZ4	NM_001098816	Body	1.79851e-22	1.73179e-19	0.938016	0.100723	7.08407	FALSE
cg19192590	chr2	178524533	+		OpenSea	PDE11A	NM_001077358;NM_001077197;NM_016953;NM_001077196	Body;Body;Body;Body	1.82132e-22	1.75016e-19	0.885558	0.175388	5.19266	FALSE
cg22505962	chr3	45067627	+		OpenSea	CLEC3B	NM_003278	TSS200	1.8412e-22	1.76563e-19	0.889239	0.354563	3.87118	TRUE
cg04915788	chr12	25156888	+		OpenSea				1.84838e-22	1.7672e-19	0.897347	0.254487	4.6936	FALSE
cg09818962	chr17	39822215	-	chr17:39822214-39822435	Island				1.85039e-22	1.7672e-19	0.0609996	0.470408	-3.77961	FALSE
cg03731464	chr12	2801158	+	chr12:2800139-2801062	S_Shore	CACNA1C	NM_001129846;NM_001129843;NM_001129838;NM_001129837;NM_199460;NM_001167623;NM_001129833;NM_001129834;NM_001167625;NM_001129836;NM_001129831;NM_001129841;NM_001129835;NM_001129842;NM_001129840;NM_001167624;NM_001129844;NM_001129827;NM_001129839;NM_001129832;NM_001129830;NM_000719;NM_001129829	3'UTR;3'UTR;3'UTR;3'UTR;3'UTR;3'UTR;3'UTR;3'UTR;3'UTR;3'UTR;3'UTR;3'UTR;3'UTR;3'UTR;3'UTR;3'UTR;3'UTR;3'UTR;3'UTR;3'UTR;3'UTR;3'UTR;3'UTR	1.85477e-22	1.76778e-19	0.931289	0.192266	5.84769	FALSE
cg13503564	chr2	45539374	-	chr2:45538071-45538318	S_Shore				1.86684e-22	1.77566e-19	0.785151	0.113495	4.83535	FALSE
cg07901571	chr6	47665223	-		OpenSea	GPR111;GPR115	NM_153839;NM_153838	3'UTR;TSS1500	1.8759e-22	1.78051e-19	0.937066	0.217802	5.75661	TRUE
cg10159728	chr11	130060252	-	chr11:130059543-130059750	S_Shore	ST14	NM_021978	Body	1.88445e-22	1.78051e-19	0.924198	0.309052	4.77249	FALSE
cg03022541	chr3	128186859	-		OpenSea	DNAJB8	NM_153330	TSS1500	1.88543e-22	1.78051e-19	0.887102	0.384002	3.65646	TRUE
cg19477689	chr14	24044442	-	chr14:24044886-24046760	N_Shore	JPH4	NM_001146028;NM_032452	Body;Body	1.88716e-22	1.78051e-19	0.933043	0.322338	4.87581	FALSE
cg26445999	chr11	57308888	+		OpenSea	SMTNL1	NM_001105565	TSS200	1.9018e-22	1.79071e-19	0.896295	0.16606	5.4606	FALSE
cg19851526	chr4	130257063	-		OpenSea				1.91369e-22	1.79829e-19	0.880873	0.169026	5.19015	FALSE
cg00757822	chr3	155304922	-		OpenSea	PLCH1	NM_001130960;NM_001130961;NM_014996	Body;Body;Body	1.9193e-22	1.79996e-19	0.88609	0.071085	6.71485	FALSE
cg06531870	chr13	89037260	+		OpenSea				1.92453e-22	1.80125e-19	0.849898	0.103309	5.63509	FALSE
cg03199006	chr4	76922774	+		OpenSea	CXCL9	NM_002416	3'UTR	1.93798e-22	1.80768e-19	0.914434	0.312531	4.55599	TRUE
cg10512535	chr6	7989184	+	chr6:7986333-7986847	S_Shelf	MGC26597	NR_027712	Body	1.94238e-22	1.80768e-19	0.878959	0.199213	4.87336	TRUE
cg08690412	chr3	9240454	-		OpenSea	SRGAP3	NM_001033117;NM_014850	Body;Body	1.94299e-22	1.80768e-19	0.840379	0.0882248	5.77063	FALSE
cg20598333	chr11	3663511	-	chr11:3663052-3663802	Island	ART5	NM_053017;NM_001079536;NM_001079536	TSS200;1stExon;5'UTR	1.9641e-22	1.82207e-19	0.039115	0.815233	-6.77938	FALSE
cg12806663	chr4	182230157	-		OpenSea				1.96624e-22	1.82207e-19	0.85323	0.220065	4.3687	FALSE
cg05067125	chr5	76146148	-		OpenSea	S100Z	NM_130772	5'UTR	1.9873e-22	1.83794e-19	0.839938	0.123877	5.23517	FALSE
cg00189366	chr10	43846705	-	chr10:43846258-43846575	S_Shore				2.00583e-22	1.85142e-19	0.924518	0.31778	4.72121	TRUE
cg08324157	chr6	23455043	+		OpenSea				2.02579e-22	1.86616e-19	0.917534	0.206789	5.42982	FALSE
cg21056723	chr4	56686117	+		OpenSea	LOC644145	NR_003935	TSS200	2.03034e-22	1.86668e-19	0.914783	0.251999	4.99549	FALSE
cg22029824	chr4	2043860	-	chr4:2042115-2044581	Island	C4orf48	NM_001141936;NM_001168243;NM_001141936	1stExon;Body;5'UTR	2.03489e-22	1.8672e-19	0.390235	0.965302	-5.44695	FALSE
cg02912371	chr1	205913859	+		OpenSea	SLC26A9	NM_052934;NM_134325	TSS1500;TSS1500	2.04188e-22	1.86994e-19	0.829241	0.256059	3.8194	FALSE
cg21659714	chr17	79785991	-	chr17:79782153-79782413	S_Shelf	FAM195B	NM_207368;NM_001093767	5'UTR;5'UTR	2.05379e-22	1.87718e-19	0.937786	0.490023	3.97697	FALSE
cg27173965	chr1	68841715	-		OpenSea				2.10565e-22	1.91715e-19	0.947268	0.220716	6.00541	FALSE
cg22214349	chr12	94451650	-		OpenSea				2.1064e-22	1.91715e-19	0.935049	0.351803	4.73219	FALSE
cg25805709	chr3	44596770	-	chr3:44596535-44597018	Island	ZNF167	NM_018651;NM_025169;NM_025169;NM_018651	1stExon;1stExon;5'UTR;5'UTR	2.10981e-22	1.91715e-19	0.474298	0.0388457	4.48834	FALSE
cg04397652	chr12	92880258	-		OpenSea				2.11585e-22	1.91891e-19	0.932154	0.22936	5.5519	FALSE
cg03060036	chr17	40227961	-	chr17:40224379-40224896	S_Shelf				2.12303e-22	1.91945e-19	0.922625	0.329262	4.61213	FALSE
cg27383124	chr16	56685054	+		OpenSea	MT1B	NM_005947	TSS1500	2.12843e-22	1.91945e-19	0.810918	0.0918341	5.42114	FALSE
cg20469744	chr13	43949447	+		OpenSea	ENOX1	NM_017993;NM_001127615	Body;Body	2.12875e-22	1.91945e-19	0.768516	0.105311	4.81999	FALSE
cg11841127	chr1	205317528	+	chr1:205312493-205313576	S_Shelf	KLHDC8A	NM_018203	5'UTR	2.13683e-22	1.92303e-19	0.906315	0.300302	4.49712	FALSE
cg07757577	chr8	122264107	-		OpenSea				2.14636e-22	1.9279e-19	0.913398	0.146681	5.94971	FALSE
cg21983192	chr18	28935651	-		OpenSea	DSG1	NM_001942	3'UTR	2.15535e-22	1.92967e-19	0.931437	0.172086	6.03689	FALSE
cg03496533	chr17	46035183	+		OpenSea	PRR15L	NM_024320	TSS200	2.15658e-22	1.92967e-19	0.922251	0.362012	4.38591	FALSE
cg05114676	chr14	73257941	-		OpenSea	DPF3	NM_012074	Body	2.16341e-22	1.93209e-19	0.943528	0.499329	4.07639	FALSE
cg11818193	chr2	46503496	+		OpenSea				2.18183e-22	1.94483e-19	0.860531	0.227887	4.38956	FALSE
cg06395425	chr16	61871849	+		OpenSea	CDH8	NM_001796	Body	2.18703e-22	1.94576e-19	0.907682	0.205422	5.25638	FALSE
cg14257656	chr17	4500399	+	chr17:4498421-4498659	S_Shore	SMTNL2	NM_001114974;NM_198501	Body;Body	2.19606e-22	1.94902e-19	0.901012	0.275875	4.58	FALSE
cg26409712	chr6	142150753	-		OpenSea				2.19903e-22	1.94902e-19	0.756263	0.112716	4.6265	FALSE
cg12127463	chr2	25584821	+		OpenSea				2.20458e-22	1.95024e-19	0.571658	0.975904	-4.93105	FALSE
cg18814699	chr7	36342851	+		OpenSea				2.21106e-22	1.95154e-19	0.889692	0.336497	3.99152	FALSE
cg26032419	chr1	81578539	+		OpenSea				2.21439e-22	1.95154e-19	0.940659	0.326163	5.04302	TRUE
cg25303831	chr13	31544911	-		OpenSea	C13orf26	NM_152325	Body	2.23327e-22	1.9627e-19	0.918233	0.161293	5.87927	FALSE
cg18144404	chr5	159247072	+		OpenSea				2.23543e-22	1.9627e-19	0.923634	0.365934	4.39181	FALSE
cg03891318	chr3	139372675	-		OpenSea	NMNAT3	NM_178177	5'UTR	2.2663e-22	1.98608e-19	0.825241	0.113033	5.21995	FALSE
cg10459018	chr6	22574143	+	chr6:22569584-22570705	S_Shelf				2.28178e-22	1.99243e-19	0.933541	0.215185	5.68266	TRUE
cg02872868	chr4	186565192	-		OpenSea	SORBS2	NM_001145670;NM_001145673;NM_001145671;NM_001145675;NM_003603;NM_021069;NM_001145672;NM_001145674	Body;Body;Body;Body;Body;Body;Body;Body	2.28305e-22	1.99243e-19	0.932969	0.139806	6.43448	FALSE
cg06859135	chr14	75834284	+		OpenSea				2.28845e-22	1.99243e-19	0.76598	0.127435	4.49491	FALSE
cg03246478	chr11	10331045	+	chr11:10327013-10329831	S_Shore				2.29419e-22	1.99243e-19	0.76443	0.0958997	4.94756	FALSE
cg05876625	chr2	108723177	-		OpenSea				2.29485e-22	1.99243e-19	0.868378	0.155942	5.17334	FALSE
cg00305993	chr15	76116615	-		OpenSea				2.30362e-22	1.99634e-19	0.891781	0.160689	5.43465	FALSE
cg14167858	chr1	120199593	+		OpenSea				2.34035e-22	2.02443e-19	0.900157	0.168137	5.50014	FALSE
cg14642392	chr6	32026740	+		OpenSea	TNXB	NM_019105	Body	2.37371e-22	2.0495e-19	0.877986	0.159133	5.2619	FALSE
cg04151146	chr19	16144499	-		OpenSea	FLJ25328	NR_024336;NR_024335	TSS1500;TSS200	2.38146e-22	2.0524e-19	0.851608	0.302017	3.72991	FALSE
cg18320737	chr1	205491518	-		OpenSea	CDK18	NM_002596;NM_212503;NM_212502	5'UTR;5'UTR;5'UTR	2.40323e-22	2.06736e-19	0.928196	0.350805	4.59213	FALSE
cg15954792	chr2	98986971	-		OpenSea	CNGA3	NM_001298;NM_001079878	Body;Body	2.4196e-22	2.07762e-19	0.8393	0.201287	4.37638	FALSE
cg00815091	chr1	55464045	+	chr1:55462688-55463010	S_Shore	BSND	NM_057176	TSS1500	2.45162e-22	2.10126e-19	0.92665	0.258423	5.18252	FALSE
cg22604013	chr3	53173997	+		OpenSea				2.46503e-22	2.10889e-19	0.914105	0.231586	5.1598	FALSE
cg14187860	chr20	31261784	-		OpenSea	LOC284805	NR_026959	TSS200	2.49585e-22	2.13022e-19	0.871914	0.259033	4.28771	FALSE
cg27135286	chr2	85751921	-		OpenSea				2.50963e-22	2.13022e-19	0.914048	0.270741	4.84282	FALSE
cg08407524	chr5	108007413	-		OpenSea				2.51127e-22	2.13022e-19	0.908849	0.326383	4.36601	FALSE
cg07917978	chr16	21650166	+		OpenSea	METTL9	NM_001077180;NM_016025	Body;Body	2.51177e-22	2.13022e-19	0.837939	0.152646	4.85161	FALSE
cg15560801	chr1	46918254	+	chr1:46913786-46914343	S_Shelf				2.51272e-22	2.13022e-19	0.72025	0.150484	3.86445	FALSE
cg11210703	chr4	22693739	+		OpenSea	GBA3	NM_020973;NM_001128432	TSS1500;TSS1500	2.52394e-22	2.13586e-19	0.923538	0.116722	6.52865	FALSE
cg03623130	chr6	150800280	-		OpenSea				2.53722e-22	2.14323e-19	0.877963	0.192461	4.91837	FALSE
cg23679992	chr12	6421513	+	chr12:6419603-6420024	S_Shore	PLEKHG6	NM_001144857;NM_001144856;NM_018173	TSS1500;Body;Body	2.56313e-22	2.16121e-19	0.859779	0.337319	3.59162	FALSE
cg03343942	chr12	56625109	-		OpenSea	SLC39A5	NM_001135195;NM_173596	Body;Body	2.57056e-22	2.16357e-19	0.90295	0.323359	4.28865	FALSE
cg07455815	chr10	5606380	+		OpenSea				2.58955e-22	2.17461e-19	0.832349	0.0998354	5.51184	FALSE
cg00076797	chr1	111022914	-		OpenSea	CYMP	NR_003599	TSS1500	2.59297e-22	2.17461e-19	0.928143	0.395089	4.30647	FALSE
cg01963618	chr6	1102332	-		OpenSea	LOC285768	NR_027116;NR_027115	TSS1500;TSS1500	2.59784e-22	2.1748e-19	0.858353	0.22911	4.35036	TRUE
cg01365766	chr16	79192835	-		OpenSea	WWOX	NM_016373	Body	2.61415e-22	2.18077e-19	0.814494	0.107324	5.20174	FALSE
cg06888746	chr10	105517764	+		OpenSea	SH3PXD2A	NM_014631	Body	2.61429e-22	2.18077e-19	0.774525	0.0551283	5.89344	FALSE
cg08514311	chr16	51416829	+		OpenSea				2.62808e-22	2.18837e-19	0.934247	0.168458	6.14112	TRUE
cg04577212	chr1	32179862	-	chr1:32180131-32180487	N_Shore				2.65088e-22	2.19998e-19	0.93151	0.352181	4.65324	FALSE
cg25587069	chr5	151066484	-		OpenSea	SPARC	NM_003118;NM_003118	1stExon;5'UTR	2.65143e-22	2.19998e-19	0.496666	0.963379	-4.74729	FALSE
cg00481280	chr18	56118290	+		OpenSea	MIR122	NR_029667	TSS200	2.68323e-22	2.22243e-19	0.868575	0.260907	4.22809	FALSE
cg03580107	chr1	1854473	-	chr1:1850098-1851391	S_Shelf				2.70402e-22	2.23569e-19	0.921471	0.302115	4.76303	FALSE
cg09604283	chr2	45174832	+	chr2:45176728-45177264	N_Shore				2.72877e-22	2.25162e-19	0.912087	0.281522	4.72764	FALSE
cg22246344	chr2	45183790	+	chr2:45181890-45183111	S_Shore				2.7329e-22	2.25162e-19	0.878602	0.192565	4.93613	FALSE
cg26853458	chr17	9805074	+	chr17:9808067-9808339	N_Shelf	RCVRN	NM_002903	Body	2.74751e-22	2.25709e-19	0.759307	0.110111	4.68672	FALSE
cg14827924	chr17	40900714	-	chr17:40896658-40897234	S_Shelf				2.74919e-22	2.25709e-19	0.911446	0.174999	5.61184	FALSE
cg26815454	chr22	40296767	+		OpenSea	GRAP2	NM_004810	TSS1500	2.76685e-22	2.26761e-19	0.838308	0.200425	4.37848	FALSE
cg20359565	chr17	41043969	+		OpenSea	LOC388387	NR_027254	Body	2.78648e-22	2.27971e-19	0.90319	0.186801	5.35114	FALSE
cg08583570	chr13	20754025	-	chr13:20751256-20751946	S_Shelf				2.80498e-22	2.29083e-19	0.936069	0.262712	5.36701	FALSE
cg22967080	chr14	52333365	+		OpenSea	GNG2	NM_053064	5'UTR	2.85219e-22	2.32386e-19	0.886152	0.172733	5.23407	FALSE
cg24351076	chr2	96992044	-	chr2:96990857-96991283	S_Shore	ITPRIPL1	NM_001008949;NM_001163524;NM_001163523;NM_001163524;NM_178495;NM_178495	Body;1stExon;5'UTR;5'UTR;5'UTR;1stExon	2.85535e-22	2.32386e-19	0.91493	0.298428	4.66332	FALSE
cg25404995	chr8	105995203	-		OpenSea				2.87407e-22	2.33504e-19	0.817189	0.219346	3.99411	FALSE
cg07659624	chr8	23425272	-	chr8:23429038-23429265	N_Shelf	SLC25A37	NM_016612	Body	2.88736e-22	2.34177e-19	0.860853	0.20594	4.58294	FALSE
cg25525379	chr15	40550473	+		OpenSea	PAK6	NM_020168;NM_001128628;NM_001128629	5'UTR;5'UTR;5'UTR	2.90015e-22	2.34808e-19	0.79445	0.0978408	5.16447	FALSE
cg02046668	chr16	67258146	-	chr16:67260744-67261155	N_Shelf	LRRC29	NM_012163;NM_001004055	5'UTR;5'UTR	2.91013e-22	2.35208e-19	0.932576	0.342631	4.74395	FALSE
cg21991630	chr19	55731637	-	chr19:55728345-55728629	S_Shelf				2.97915e-22	2.39978e-19	0.832484	0.273833	3.7206	FALSE
cg12178900	chr13	52572769	-		OpenSea	ATP7B	NM_000053;NM_001005918	Body;Body	2.98083e-22	2.39978e-19	0.923832	0.356292	4.45507	FALSE
cg00508817	chr2	54482475	-	chr2:54482924-54483434	N_Shore	TSPYL6;ACYP2	NM_001003937;NM_138448	1stExon;Body	2.98453e-22	2.39978e-19	0.933075	0.34019	4.76307	FALSE
cg22035738	chr22	21383321	+	chr22:21386493-21387000	N_Shelf	SLC7A4	NM_004173	3'UTR	2.99073e-22	2.40064e-19	0.823504	0.23113	3.95714	FALSE
cg06311879	chr12	93427724	+		OpenSea				3.0358e-22	2.42948e-19	0.895114	0.165727	5.43035	FALSE
cg00765992	chr1	210462861	-	chr1:210465709-210466212	N_Shelf				3.03703e-22	2.42948e-19	0.926715	0.185566	5.80666	FALSE
cg23774016	chr1	159284082	+		OpenSea	OR10J3	NM_001004467	1stExon	3.07328e-22	2.45428e-19	0.814382	0.220465	3.95688	FALSE
cg13177458	chr8	124732088	-		OpenSea	ANXA13	NM_001003954;NM_004306	Body;Body	3.09308e-22	2.46253e-19	0.923135	0.179112	5.80831	TRUE
cg16293569	chr11	2870208	+	chr11:2871364-2871940	N_Shore	KCNQ1	NM_000218;NM_181798	3'UTR;3'UTR	3.09414e-22	2.46253e-19	0.782966	0.166245	4.17941	TRUE
cg03459809	chr1	226013010	-		OpenSea	EPHX1	NM_000120;NM_000120;NM_001136018	1stExon;5'UTR;5'UTR	3.10155e-22	2.4626e-19	0.938673	0.381999	4.64034	FALSE
cg22385702	chr2	45175881	-	chr2:45176728-45177264	N_Shore				3.10796e-22	2.4626e-19	0.865993	0.173922	4.94706	FALSE
cg21778518	chr1	149153467	-	chr1:149156106-149156671	N_Shelf				3.11507e-22	2.4626e-19	0.934187	0.20812	5.7736	FALSE
cg01674585	chr20	1825918	-		OpenSea				3.11528e-22	2.4626e-19	0.87566	0.116963	5.74619	FALSE
cg19088635	chr13	114065008	+	chr13:114066946-114067488	N_Shore				3.13672e-22	2.47537e-19	0.966233	0.030586	9.95373	FALSE
cg00187889	chr6	159463103	+		OpenSea	TAGAP	NM_152133;NM_138810;NM_054114	5'UTR;Body;Body	3.17385e-22	2.49537e-19	0.866507	0.220456	4.52272	FALSE
cg04797496	chr5	141339086	+		OpenSea	PCDH12	NM_016580	TSS1500	3.17605e-22	2.49537e-19	0.74184	0.0676048	5.31103	FALSE
cg26329047	chr4	105492888	-		OpenSea				3.17807e-22	2.49537e-19	0.888785	0.225574	4.78314	TRUE
cg18284590	chr1	16382050	-		OpenSea	CLCNKB	NM_001165945;NM_000085	Body;Body	3.1937e-22	2.50345e-19	0.926606	0.154579	6.1117	FALSE
cg00149684	chr1	155097375	+	chr1:155098434-155100451	N_Shore				3.20127e-22	2.50345e-19	0.836359	0.228185	4.11259	TRUE
cg14189049	chr15	89909748	-	chr15:89910521-89912177	N_Shore	MIR9-3	NR_029692	TSS1500	3.2044e-22	2.50345e-19	0.505556	0.922799	-3.54752	FALSE
cg23985420	chr2	220199310	+	chr2:220196431-220196768	S_Shelf	RESP18	NM_001007089	TSS1500	3.23794e-22	2.52296e-19	0.892343	0.0856724	6.48419	TRUE
cg10495160	chr2	237678157	+		OpenSea				3.24016e-22	2.52296e-19	0.886868	0.306988	4.14759	FALSE
cg01171670	chr11	71083308	+		OpenSea				3.24748e-22	2.52446e-19	0.915768	0.35915	4.28046	FALSE
cg21314603	chr2	33152037	+		OpenSea	LOC100271832;LOC285045	NR_027097;NR_027099;NR_027098	TSS200;Body;Body	3.26045e-22	2.53034e-19	0.727252	0.115061	4.36238	FALSE
cg11378101	chr11	94826095	+	chr11:94822597-94823611	S_Shelf	ENDOD1	NM_015036	Body	3.32483e-22	2.57603e-19	0.755766	0.170772	3.91062	FALSE
cg13080606	chr1	110999462	-		OpenSea	PROK1	NM_032414	3'UTR	3.35234e-22	2.59306e-19	0.89788	0.251892	4.71301	FALSE
cg15390444	chr10	133793442	-	chr10:133793426-133793647	Island	BNIP3	NM_004052	Body	3.36922e-22	2.60181e-19	0.913098	0.184903	5.54708	FALSE
cg02307586	chr11	70048921	-	chr11:70049099-70049806	N_Shore	FADD	NM_003824	TSS1500	3.4107e-22	2.62554e-19	0.89688	0.327836	4.1566	FALSE
cg19640779	chr13	59786086	+		OpenSea				3.41117e-22	2.62554e-19	0.908209	0.202556	5.29023	FALSE
cg24571899	chr10	62097265	-		OpenSea	ANK3	NM_020987	Body	3.43647e-22	2.64067e-19	0.788331	0.16889	4.19634	FALSE
cg09220563	chr14	54261853	-		OpenSea				3.4432e-22	2.6415e-19	0.946138	0.254727	5.72163	FALSE
cg04878685	chr12	18584312	+		OpenSea	PIK3C2G	NM_004570	Body	3.48466e-22	2.66566e-19	0.925112	0.200573	5.6284	TRUE
cg20242392	chr7	137439258	-		OpenSea	DGKI	NM_004717	Body	3.49217e-22	2.66566e-19	0.844192	0.24673	4.04975	FALSE
cg18974921	chr11	78131895	-	chr11:78127965-78129400	S_Shelf				3.49439e-22	2.66566e-19	0.934513	0.291761	5.12301	FALSE
cg26267081	chr14	94392862	-		OpenSea	FAM181A;C14orf86	NM_138344;NR_027004	Body;TSS200	3.49747e-22	2.66566e-19	0.913134	0.400434	3.9804	FALSE
cg24870340	chr6	35147239	+	chr6:35149971-35150391	N_Shelf				3.51038e-22	2.67115e-19	0.893665	0.342302	4.02294	FALSE
cg02064284	chr14	102990501	+		OpenSea				3.5264e-22	2.67686e-19	0.878954	0.324468	3.9216	FALSE
cg17143462	chr22	37398449	+		OpenSea	C22orf33	NM_001163857;NM_178552	Body;5'UTR	3.52933e-22	2.67686e-19	0.897009	0.332808	4.1272	FALSE
cg16261857	chr18	57634307	+	chr18:57636669-57637127	N_Shelf				3.54631e-22	2.68269e-19	0.915081	0.124197	6.27493	FALSE
cg00885365	chr2	215702120	+		OpenSea				3.55064e-22	2.68269e-19	0.900227	0.161424	5.56856	FALSE
cg07435275	chr5	72471841	+		OpenSea				3.55421e-22	2.68269e-19	0.722436	0.116718	4.31149	FALSE
cg08111661	chr12	2223540	-	chr12:2224409-2224645	N_Shore	CACNA1C	NM_001129844;NM_001129827;NM_001129839;NM_001129834;NM_001129841;NM_000719;NM_001129830;NM_001167625;NM_001129843;NM_001167624;NM_001129835;NM_001129837;NM_001167623;NM_001129840;NM_199460;NM_001129833;NM_001129832;NM_001129829;NM_001129846;NM_001129836;NM_001129838;NM_001129831;NM_001129842	Body;Body;Body;Body;Body;Body;Body;Body;Body;Body;Body;Body;Body;Body;Body;Body;Body;Body;Body;Body;Body;Body;Body	3.57955e-22	2.69746e-19	0.884256	0.0896132	6.28291	FALSE
cg13899935	chr1	149160229	-	chr1:149162389-149162615	N_Shelf				3.58533e-22	2.69748e-19	0.905314	0.310724	4.4078	FALSE
cg25038311	chr10	104964751	-		OpenSea				3.60394e-22	2.70713e-19	0.893964	0.14725	5.61293	FALSE
cg20220737	chr8	133062214	-		OpenSea	OC90	NM_001080399	Body	3.62012e-22	2.71393e-19	0.916925	0.300208	4.69092	FALSE
cg08454922	chr6	3895506	-		OpenSea				3.6246e-22	2.71393e-19	0.946069	0.334554	5.13753	FALSE
cg02799905	chr2	206342226	+		OpenSea	PARD3B	NM_152526;NM_057177;NM_205863	Body;Body;Body	3.65693e-22	2.7298e-19	0.92348	0.14215	6.22733	FALSE
cg07963147	chr3	141086820	+		OpenSea	ZBTB38	NM_001080412	5'UTR	3.65745e-22	2.7298e-19	0.678037	0.111032	4.08064	FALSE
cg03422070	chr11	2722082	+	chr11:2720410-2722087	Island	KCNQ1OT1;KCNQ1	NR_002728;NM_000218;NM_181798	TSS1500;Body;Body	3.6778e-22	2.74061e-19	0.0739856	0.654571	-4.56981	FALSE
cg11283289	chr11	125616168	-		OpenSea	PATE1	NM_138294	TSS200	3.71447e-22	2.75499e-19	0.754848	0.167593	3.93926	FALSE
cg14338425	chr8	120220799	+	chr8:120220388-120221222	Island	MAL2	NM_052886	1stExon	3.71566e-22	2.75499e-19	0.0759234	0.641046	-4.449	FALSE
cg13777668	chr14	69351311	+		OpenSea	ACTN1	NM_001130004;NM_001102;NM_001130005	Body;Body;Body	3.71707e-22	2.75499e-19	0.197509	0.80654	-4.08437	FALSE
cg12431401	chr19	39369277	-		OpenSea	SIRT2;RINL	NM_012237;NM_030593;NM_198445	3'UTR;3'UTR;TSS1500	3.72064e-22	2.75499e-19	0.906077	0.31545	4.39111	TRUE
cg19509743	chr21	31869431	-		OpenSea	KRTAP19-4	NM_181610	TSS200	3.73075e-22	2.75811e-19	0.894836	0.166752	5.43145	FALSE
cg06662140	chr1	18809297	-	chr1:18808873-18809667	Island	KLHDC7A	NM_152375	1stExon	3.74408e-22	2.7636e-19	0.561816	0.0590632	4.36466	FALSE
cg26275848	chr12	49355334	+	chr12:49350839-49351387	S_Shelf				3.75296e-22	2.76579e-19	0.896584	0.287938	4.4239	FALSE
cg22293458	chr3	184483865	-		OpenSea				3.77588e-22	2.7751e-19	0.654411	0.0742215	4.56789	FALSE
cg15971629	chr3	139754783	+		OpenSea	CLSTN2	NM_022131	Body	3.78422e-22	2.7751e-19	0.839881	0.130459	5.13659	FALSE
cg13099892	chr4	174013995	+		OpenSea				3.78517e-22	2.7751e-19	0.771099	0.0842126	5.2132	FALSE
cg26513854	chr5	141295517	+	chr5:141293784-141294049	S_Shore				3.78931e-22	2.7751e-19	0.910692	0.351824	4.24005	FALSE
cg15993345	chr17	40189318	-	chr17:40191787-40192450	N_Shelf				3.8013e-22	2.77953e-19	0.871517	0.330957	3.78241	TRUE
cg23595451	chr4	1035462	+		OpenSea				3.83031e-22	2.79637e-19	0.0966382	0.937093	-7.13738	FALSE
cg20531020	chr17	80188598	-	chr17:80186135-80189990	Island	SLC16A3	NM_001042422;NM_004207	5'UTR;5'UTR	3.8512e-22	2.80724e-19	0.877542	0.0786683	6.39857	FALSE
cg15618210	chr11	132816803	-	chr11:132812662-132813075	S_Shelf	OPCML	NM_001012393	Body	3.85788e-22	2.80774e-19	0.90437	0.113073	6.22609	FALSE
cg17473727	chr3	41372030	-		OpenSea	ULK4	NM_017886	Body	3.87751e-22	2.81764e-19	0.8675	0.171733	4.98415	FALSE
cg13922494	chr5	106890760	-		OpenSea	EFNA5	NM_001962	Body	3.91591e-22	2.8363e-19	0.906483	0.269236	4.71976	FALSE
cg27573298	chr1	14697589	+		OpenSea				3.91641e-22	2.8363e-19	0.918849	0.280057	4.86763	FALSE
cg20128802	chr6	41601612	+	chr6:41604583-41606663	N_Shelf				3.92137e-22	2.8363e-19	0.772244	0.144461	4.33285	FALSE
cg02590366	chr16	56702653	+	chr16:56703387-56703648	N_Shore	MT1G;MT1H	NM_005950;NM_005951	TSS1500;TSS1500	3.94798e-22	2.85115e-19	0.891508	0.359912	3.86963	FALSE
cg12820310	chr2	218531045	-		OpenSea	DIRC3	NR_026597	Body	3.9787e-22	2.86671e-19	0.934513	0.24648	5.46785	FALSE
cg03003745	chr19	42948167	+		OpenSea	CXCL17	NM_198477	TSS1500	3.99024e-22	2.86671e-19	0.906474	0.343246	4.21854	FALSE
cg06251978	chr1	159507078	-		OpenSea	OR10J5	NM_001004469	TSS1500	3.99185e-22	2.86671e-19	0.625324	0.0793785	4.28282	FALSE
cg16301894	chr4	129389744	+		OpenSea				3.99404e-22	2.86671e-19	0.174807	0.960092	-6.85475	FALSE
cg19241878	chr17	48846189	-		OpenSea	C17orf73	NR_024626	TSS1500	4.00689e-22	2.87153e-19	0.902206	0.275706	4.60238	TRUE
cg20188676	chr12	70029702	-		OpenSea				4.03054e-22	2.87987e-19	0.921322	0.178963	5.77882	FALSE
cg12240992	chr8	27845189	+		OpenSea	SCARA5	NM_173833	5'UTR	4.03083e-22	2.87987e-19	0.805262	0.175394	4.28669	FALSE
cg07870982	chr16	79633040	-	chr16:79632619-79635537	Island	MAF	NM_001031804;NM_005360	1stExon;1stExon	4.08121e-22	2.90951e-19	0.0660594	0.485083	-3.73714	FALSE
cg25616535	chr17	47294967	-	chr17:47296969-47297314	N_Shelf	ABI3	NM_001135186;NM_016428	Body;Body	4.08476e-22	2.90951e-19	0.806673	0.143396	4.64272	FALSE
cg10854423	chr11	100275402	+		OpenSea				4.094e-22	2.91019e-19	0.935706	0.36598	4.65851	FALSE
cg26557744	chr3	116515339	+		OpenSea				4.09815e-22	2.91019e-19	0.100225	0.880253	-6.04971	FALSE
cg13691744	chr6	31842575	-		OpenSea	SLC44A4	NM_025257	Body	4.11914e-22	2.91926e-19	0.872168	0.216933	4.62478	FALSE
cg19306948	chr1	17308206	-	chr1:17306551-17307363	S_Shore	MFAP2	NM_002403;NM_001135247;NM_017459;NM_001135248	TSS1500;TSS200;TSS200;TSS1500	4.12511e-22	2.91926e-19	0.701905	0.13663	3.89799	TRUE
cg17469359	chr7	39393612	+		OpenSea	POU6F2	NM_007252;NM_001166018	Body;Body	4.12964e-22	2.91926e-19	0.0931901	0.749474	-4.87142	FALSE
cg18804963	chr11	132456073	-		OpenSea	OPCML	NM_002545;NM_001012393	Body;Body	4.18404e-22	2.94911e-19	0.919562	0.267765	4.97365	FALSE
cg05279387	chr22	21321253	-	chr22:21319178-21319912	S_Shore	AIFM3	NM_144704;NM_001018060;NR_027464;NM_001146288	5'UTR;5'UTR;TSS200;TSS200	4.18446e-22	2.94911e-19	0.814202	0.122079	5.00028	FALSE
cg16874347	chr2	86450216	+		OpenSea	REEP1	NM_022912;NM_001164732;NM_001164730;NM_001164731	Body;Body;Body;Body	4.19092e-22	2.94921e-19	0.860765	0.229294	4.38396	FALSE
cg01060059	chr5	41870081	-	chr5:41869663-41870876	Island	OXCT1	NM_000436	Body	4.20886e-22	2.95739e-19	0.578023	0.0725508	4.13306	FALSE
cg02225988	chr8	141147612	-		OpenSea	TRAPPC9	NM_001160372;NM_031466	Body;Body	4.23175e-22	2.96902e-19	0.970794	0.291611	6.35382	FALSE
cg08623810	chr11	64427416	+	chr11:64428238-64428459	N_Shore	NRXN2	NM_138732;NM_015080	Body;Body	4.26269e-22	2.98625e-19	0.75506	0.145958	4.17872	FALSE
cg17874670	chr5	141972831	-		OpenSea	FGF1	NM_001144935;NR_026696;NR_026695;NM_000800;NM_033137;NM_033136;NM_001144934;NM_001144892	3'UTR;Body;Body;3'UTR;3'UTR;3'UTR;3'UTR;3'UTR	4.27191e-22	2.98823e-19	0.906281	0.275209	4.67967	FALSE
cg20684197	chr5	142066938	+		OpenSea	FGF1	NM_001144935;NM_001144934;NM_033136;NM_000800;NR_026696;NR_026695	5'UTR;5'UTR;TSS1500;TSS1500;Body;Body	4.29213e-22	2.9979e-19	0.88633	0.0905331	6.30529	FALSE
cg17736336	chr5	148788401	+		OpenSea	LOC728264	NR_027180	Body	4.35642e-22	3.03526e-19	0.939093	0.509766	3.89501	FALSE
cg01299925	chr12	91741789	+		OpenSea				4.35859e-22	3.03526e-19	0.921561	0.3408	4.50642	FALSE
cg00464946	chr1	120195038	-	chr1:120190377-120191251	S_Shelf				4.37339e-22	3.03654e-19	0.920493	0.0897931	6.8797	TRUE
cg15049177	chr12	117476704	-	chr12:117476810-117477106	N_Shore				4.37341e-22	3.03654e-19	0.914486	0.246049	5.04058	FALSE
cg21794994	chr4	162926680	+		OpenSea	FSTL5	NM_001128428;NM_020116;NM_001128427	Body;Body;Body	4.40187e-22	3.05087e-19	0.921404	0.214018	5.43964	FALSE
cg03771731	chr11	20643929	-		OpenSea	SLC6A5	NM_004211	Body	4.40709e-22	3.05087e-19	0.926338	0.427438	4.07476	FALSE
cg05405094	chr12	20141722	+		OpenSea				4.48848e-22	3.10263e-19	0.731723	0.0656003	5.29462	FALSE
cg06620117	chr3	23818150	-		OpenSea				4.51371e-22	3.11547e-19	0.82217	0.174181	4.45966	FALSE
cg17214902	chr10	135085678	+	chr10:135083739-135083962	S_Shore	ADAM8	NM_001164490;NM_001109;NM_001164489	Body;Body;Body	4.53296e-22	3.12414e-19	0.84055	0.192457	4.46765	FALSE
cg08126560	chr9	92291523	+	chr9:92291268-92291524	Island	LOC100129066	NR_024280	Body	4.55864e-22	3.1333e-19	0.73689	0.142932	4.07299	FALSE
cg12028936	chr4	99159401	+		OpenSea				4.56439e-22	3.1333e-19	0.795441	0.122567	4.79985	FALSE
cg12386297	chr1	209605223	-		OpenSea	LOC642587;MIR205	NM_001104548;NR_029622	Body;TSS1500	4.56634e-22	3.1333e-19	0.927866	0.36843	4.46496	FALSE
cg20154206	chr2	128458240	-	chr2:128458844-128459937	N_Shore	SFT2D3	NM_032740	TSS1500	4.58317e-22	3.14025e-19	0.747827	0.121961	4.42178	TRUE
cg06795971	chr4	106067365	+	chr4:106067473-106067968	N_Shore	TET2	NM_017628;NM_001127208	TSS1500;TSS1500	4.59951e-22	3.14368e-19	0.52151	0.0358633	4.87477	FALSE
cg09271279	chr14	89588740	-		OpenSea				4.60161e-22	3.14368e-19	0.768864	0.112317	4.72109	FALSE
cg12743248	chr8	49636840	-		OpenSea	EFCAB1	NM_024593;NM_001142857;NR_024605	3'UTR;3'UTR;Body	4.67375e-22	3.18831e-19	0.635801	0.0816434	4.30277	FALSE
cg02003460	chr5	27472542	+		OpenSea				4.68861e-22	3.19379e-19	0.921128	0.308737	4.72546	FALSE
cg17274215	chr2	161824233	-		OpenSea				4.74018e-22	3.22422e-19	0.906246	0.390057	3.92134	FALSE
cg18395231	chr11	44855796	-		OpenSea	TSPAN18	NM_130783	5'UTR	4.78789e-22	3.25195e-19	0.895017	0.195741	5.13378	FALSE
cg17933206	chr2	235377687	-		OpenSea				4.80393e-22	3.25811e-19	0.921636	0.165865	5.89046	FALSE
cg13369817	chr1	55116866	+		OpenSea	C1orf175	NR_026782;NM_001039464	Body;5'UTR	4.82298e-22	3.26561e-19	0.813221	0.116003	5.07052	FALSE
cg27108147	chr4	2401605	+	chr4:2401507-2401759	Island	ZFYVE28	NM_020972	Body	4.83045e-22	3.26561e-19	0.923355	0.402558	4.16229	FALSE
cg07037963	chr6	43265846	-		OpenSea	SLC22A7	NM_153320;NM_006672	TSS200;TSS200	4.83591e-22	3.26561e-19	0.775135	0.13998	4.40717	FALSE
cg21680719	chr1	38466677	+	chr1:38470617-38471396	N_Shelf	FHL3	NM_004468	5'UTR	4.85804e-22	3.27582e-19	0.939363	0.50301	3.93609	FALSE
cg15730464	chr4	25087441	-	chr4:25090106-25090510	N_Shelf				4.91303e-22	3.30705e-19	0.876016	0.264947	4.29336	FALSE
cg06749480	chr1	164774643	+		OpenSea	PBX1	NM_002585	Body	4.91914e-22	3.30705e-19	0.940638	0.123417	6.86467	FALSE
cg20271865	chr13	80233183	-		OpenSea				4.92555e-22	3.30705e-19	0.947822	0.165968	6.53956	FALSE
cg18440523	chr21	42690652	-	chr21:42688746-42689085	S_Shore	FAM3B	NM_206964;NM_058186	Body;Body	4.94186e-22	3.31325e-19	0.933993	0.415232	4.32693	FALSE
cg07147033	chr1	1549615	+	chr1:1550453-1552015	N_Shore	MIB2	NM_001170687;NM_001170688;NM_080875;NR_033183;NM_001170686	TSS1500;TSS1500;TSS1500;TSS1500;TSS1500	4.95447e-22	3.31695e-19	0.902243	0.22161	5.02637	FALSE
cg13737493	chr9	92216472	-	chr9:92218833-92219259	N_Shelf				5.02386e-22	3.3586e-19	0.860507	0.132561	5.35506	FALSE
cg14768459	chr2	19672432	+		OpenSea				5.04389e-22	3.36712e-19	0.91863	0.17864	5.71544	FALSE
cg00831276	chr14	94251965	-	chr14:94253952-94255733	N_Shore	PRIMA1	NM_178013	Body	5.06264e-22	3.36712e-19	0.867274	0.166602	5.0357	FALSE
cg11048797	chr17	80450903	-	chr17:80454652-80455632	N_Shelf				5.06347e-22	3.36712e-19	0.910925	0.237538	5.03962	FALSE
cg12059540	chr8	19444419	-		OpenSea	CSGALNACT1	NM_001130518;NR_024040;NM_018371	5'UTR;Body;5'UTR	5.06538e-22	3.36712e-19	0.908336	0.166265	5.67719	FALSE
cg16556677	chr11	2722401	-	chr11:2720410-2722087	S_Shore	KCNQ1OT1;KCNQ1	NR_002728;NM_000218;NM_181798	TSS1500;Body;Body	5.08352e-22	3.37051e-19	0.0571577	0.556256	-4.39213	FALSE
cg05543049	chr3	173115741	+	chr3:173115404-173115775	Island	NLGN1	NM_014932	TSS1500	5.08523e-22	3.37051e-19	0.07953	0.450504	-3.24626	FALSE
cg06099303	chr1	96672496	-		OpenSea				5.09208e-22	3.37051e-19	0.941025	0.148964	6.52876	FALSE
cg20942910	chr1	51812011	-	chr1:51810327-51810687	S_Shore	TTC39A	NM_001144832	TSS1500	5.10637e-22	3.37518e-19	0.921803	0.326096	4.61108	FALSE
cg15962336	chr1	53932577	+		OpenSea	DMRTB1	NM_033067	3'UTR	5.11448e-22	3.37578e-19	0.908199	0.375377	4.04188	FALSE
cg06144990	chr12	50347628	-	chr12:50349079-50349525	N_Shore	AQP2	NM_000486	Body	5.156e-22	3.39839e-19	0.896475	0.321146	4.19612	FALSE
cg03864479	chr5	38534081	+		OpenSea	LIFR	NM_001127671;NM_002310	5'UTR;5'UTR	5.17689e-22	3.40736e-19	0.94066	0.198129	6.02291	FALSE
cg18566313	chr4	186733428	-		OpenSea	SORBS2	NM_001145670;NM_003603;NM_021069;NM_001145671;NM_001145672	TSS200;TSS200;5'UTR;TSS1500;TSS1500	5.21541e-22	3.42189e-19	0.0520156	0.693531	-5.38819	FALSE
cg17295733	chr4	37452402	+	chr4:37455279-37455757	N_Shelf				5.21929e-22	3.42189e-19	0.893236	0.151154	5.56755	FALSE
cg09157813	chr11	104769087	-		OpenSea	CASP12	NR_000035	Body	5.2209e-22	3.42189e-19	0.925978	0.203705	5.62633	FALSE
cg05959464	chr8	70064456	-		OpenSea				5.26792e-22	3.44788e-19	0.847288	0.172016	4.74769	FALSE
cg26008369	chr1	145017064	+		OpenSea	PDE4DIP	NM_022359	Body	5.30619e-22	3.46808e-19	0.897322	0.156402	5.57219	FALSE
cg07773769	chr3	52280329	-	chr3:52279601-52280140	S_Shore	PPM1M	NM_001122870;NM_144641;NM_001122870;NM_144641	1stExon;5'UTR;5'UTR;1stExon	5.32282e-22	3.47149e-19	0.352242	0.878521	-3.73374	FALSE
cg18436214	chr10	77268489	-		OpenSea				5.32625e-22	3.47149e-19	0.895618	0.19509	5.14986	FALSE
cg21878759	chr18	44099053	+		OpenSea	LOXHD1	NM_001145473;NM_144612;NM_001145472	TSS200;Body;Body	5.38792e-22	3.5068e-19	0.901377	0.262865	4.69366	FALSE
cg13293295	chr2	69513119	-		OpenSea				5.40256e-22	3.51145e-19	0.90386	0.201527	5.23004	FALSE
cg09615874	chr11	102706606	-		OpenSea	MMP3	NM_002422	3'UTR	5.46885e-22	3.5496e-19	0.895731	0.15918	5.53239	FALSE
cg05184519	chr11	132080258	+		OpenSea	NTM	NM_001144059;NM_001048209;NM_001144058;NM_016522	Body;Body;Body;Body	5.51478e-22	3.57446e-19	0.801066	0.101267	5.1836	FALSE
cg26054540	chr5	1009204	-	chr5:1008715-1010039	Island	NKD2	NM_033120	Body	5.52709e-22	3.57748e-19	0.0561249	0.576663	-4.52376	FALSE
cg05118587	chr1	157062170	+		OpenSea	ETV3L	NM_001004341	3'UTR	5.56436e-22	3.59663e-19	0.743447	0.0774324	5.12419	FALSE
cg13520770	chr11	3117181	+	chr11:3114760-3115028	S_Shelf	OSBPL5	NM_020896;NM_001144063;NM_145638	Body;Body;Body	5.59254e-22	3.60986e-19	0.834043	0.106944	5.397	FALSE
cg14605274	chr2	169750924	-	chr2:169746719-169747005	S_Shelf				5.69394e-22	3.66533e-19	0.934835	0.257921	5.37948	FALSE
cg20626045	chr10	45477672	-		OpenSea	RASSF4	NM_032023	Body	5.69415e-22	3.66533e-19	0.489452	0.038671	4.59568	FALSE
cg17048700	chr15	95985725	-		OpenSea	LOC145820	NR_027133;NR_027132	Body;Body	5.70211e-22	3.66542e-19	0.913534	0.376288	4.13161	FALSE
cg20520888	chr8	145086243	-		OpenSea	SPATC1	NM_001134374;NM_198572	TSS1500;TSS1500	5.71121e-22	3.66623e-19	0.868279	0.248199	4.32357	FALSE
cg06143713	chrX	62856362	-		OpenSea	ARHGEF9	NM_015185	3'UTR	5.71972e-22	3.66666e-19	0.714726	0.134242	4.01528	TRUE
cg14460008	chr2	191480367	+		OpenSea				5.8168e-22	3.71871e-19	0.924644	0.304566	4.8266	FALSE
cg10669386	chr7	123295821	-		OpenSea	LMOD2	NM_207163	TSS200	5.81961e-22	3.71871e-19	0.935275	0.403543	4.41771	FALSE
cg02530321	chr20	43103795	+	chr20:43104406-43104654	N_Shore	TTPAL	NM_024331;NM_001039199	TSS1500;TSS1500	5.82476e-22	3.71871e-19	0.571873	0.0603738	4.3785	FALSE
cg05801639	chr6	150356698	+	chr6:150358872-150359394	N_Shelf				5.86933e-22	3.74206e-19	0.816263	0.211572	4.05171	FALSE
cg07560948	chr1	41264498	+	chr1:41267919-41268398	N_Shelf	KCNQ4	NM_004700;NM_172163	Body;Body	5.89052e-22	3.75047e-19	0.891643	0.211755	4.94123	FALSE
cg03553715	chr16	9052489	+	chr16:9056372-9056844	N_Shelf	USP7	NM_003470	Body	5.90517e-22	3.75469e-19	0.896734	0.162319	5.50587	FALSE
cg10092374	chr17	79988647	+	chr17:79987983-79990315	Island	RAC3;LRRC45	NM_005052;NM_144999	TSS1500;Body	5.91478e-22	3.75569e-19	0.101725	0.758666	-4.79651	FALSE
cg09934381	chr12	15961726	+		OpenSea				5.95466e-22	3.77157e-19	0.865289	0.174086	4.93217	FALSE
cg06622994	chr11	119032584	-		OpenSea	ABCG4	NM_022169;NM_001142505	3'UTR;3'UTR	5.9559e-22	3.77157e-19	0.853158	0.305279	3.72588	FALSE
cg02958263	chr1	174769548	-		OpenSea	RABGAP1L	NM_014857	Body	5.98163e-22	3.78274e-19	0.0717102	0.650329	-4.59214	FALSE
cg12491368	chr13	32523340	-	chr13:32526882-32527373	N_Shelf	EEF1DP3	NR_027062	Body	6.0143e-22	3.79827e-19	0.939685	0.410466	4.48899	FALSE
cg00639475	chr12	95228478	+		OpenSea				6.10249e-22	3.83653e-19	0.914029	0.343342	4.34926	FALSE
cg21356998	chr4	113971324	+		OpenSea	ANK2	NM_001148;NM_001127493;NM_020977	Body;Body;Body	6.10512e-22	3.83653e-19	0.945646	0.369279	4.90178	TRUE
cg01565320	chr4	42399851	+	chr4:42399152-42400802	Island	SHISA3	NM_001080505	TSS200	6.10668e-22	3.83653e-19	0.0708843	0.610594	-4.3645	FALSE
cg18735146	chr13	21140606	-	chr13:21140951-21141719	N_Shore	IFT88	NM_175605;NM_006531	TSS1500;TSS1500	6.10767e-22	3.83653e-19	0.802708	0.138437	4.6723	FALSE
cg00643222	chr5	88866084	+		OpenSea				6.12513e-22	3.83934e-19	0.918569	0.226079	5.28686	FALSE
cg05616589	chr6	55298362	+		OpenSea				6.12856e-22	3.83934e-19	0.827288	0.269349	3.70293	FALSE
cg09681335	chr6	74233510	+	chr6:74233268-74233546	Island				6.1657e-22	3.85745e-19	0.0724829	0.535374	-3.88324	FALSE
cg16764147	chr3	38686758	-	chr3:38690409-38691513	N_Shelf	SCN5A	NM_001160161;NM_001160160;NM_000335;NM_198056;NM_001099404;NM_001099405	5'UTR;5'UTR;5'UTR;5'UTR;5'UTR;5'UTR	6.21854e-22	3.88224e-19	0.87721	0.259784	4.3489	FALSE
cg07502417	chr1	230849801	+		OpenSea	AGT	NM_000029	5'UTR	6.22192e-22	3.88224e-19	0.910598	0.322928	4.41997	FALSE
cg20490088	chr1	112054997	+	chr1:112058184-112058590	N_Shelf	ADORA3	NM_001081976	Body	6.27604e-22	3.90237e-19	0.759686	0.125532	4.46167	TRUE
cg08158233	chr8	37351056	-		OpenSea				6.27801e-22	3.90237e-19	0.799637	0.194367	4.04872	FALSE
cg22125902	chr1	26002535	+		OpenSea	MAN1C1	NM_020379	Body	6.27921e-22	3.90237e-19	0.823682	0.177109	4.44343	TRUE
cg21631427	chr11	86730615	+		OpenSea				6.29277e-22	3.90562e-19	0.896588	0.148367	5.65327	FALSE
cg17819990	chr3	101571958	+	chr3:101568107-101569046	S_Shelf	NFKBIZ	NM_001005474;NM_031419	Body;Body	6.30963e-22	3.91047e-19	0.320998	0.937054	-4.98597	FALSE
cg26884359	chr17	40247744	-	chr17:40250272-40250591	N_Shelf				6.32326e-22	3.91047e-19	0.914272	0.335062	4.406	FALSE
cg17183752	chr1	3508884	-	chr1:3511709-3512118	N_Shelf	MEGF6	NM_001409	Body	6.32942e-22	3.91047e-19	0.847599	0.19668	4.51007	FALSE
cg03856366	chr12	54583569	+		OpenSea	SMUG1	NM_014311	TSS1500	6.33401e-22	3.91047e-19	0.941463	0.132913	6.73953	FALSE
cg08800461	chr2	168570439	+	chr2:168572549-168572834	N_Shelf				6.42124e-22	3.95851e-19	0.90631	0.122471	6.13601	FALSE
cg17008160	chr1	232315535	+		OpenSea				6.42874e-22	3.95851e-19	0.774919	0.112098	4.77358	FALSE
cg26090940	chr12	60130454	-		OpenSea	SLC16A7	NM_004731	Body	6.45119e-22	3.96228e-19	0.942462	0.329373	5.06766	FALSE
cg19776877	chr1	21929913	+	chr1:21930179-21930380	N_Shore	RAP1GAP	NM_001145658;NM_001145657;NM_002885	Body;Body;Body	6.45476e-22	3.96228e-19	0.909509	0.351713	4.21317	FALSE
cg10925729	chr13	39554269	-		OpenSea	STOML3	NM_145286;NM_001144033	Body;5'UTR	6.46027e-22	3.96228e-19	0.86651	0.148319	5.22551	FALSE
cg23697796	chr10	93334974	-		OpenSea	LOC100188947	NR_024467	Body	6.5229e-22	3.99546e-19	0.95397	0.331278	5.38808	FALSE
cg09807875	chr7	34136112	+		OpenSea	BMPER	NM_133468	Body	6.54489e-22	4.00369e-19	0.909777	0.257394	4.86681	FALSE
cg06795649	chr15	30135976	+		OpenSea				6.58267e-22	4.02154e-19	0.838082	0.261407	3.87144	FALSE
cg23395692	chr12	23119040	+		OpenSea				6.62185e-22	4.0402e-19	0.918382	0.451274	3.77847	FALSE
cg07516196	chr6	30044002	-	chr6:30042918-30043500	S_Shore	RNF39	NM_025236;NM_170769	TSS1500;TSS1500	6.67124e-22	4.06504e-19	0.742607	0.131788	4.25215	FALSE
cg05198244	chr21	26732918	+	chr21:26734108-26734485	N_Shore				6.68159e-22	4.06604e-19	0.932883	0.443167	4.13352	FALSE
cg01437135	chr1	94579396	+		OpenSea	ABCA4	NM_000350	Body	6.75993e-22	4.10421e-19	0.89736	0.399976	3.71609	FALSE
cg26055899	chr4	154462759	+		OpenSea	KIAA0922	NM_015196;NM_001131007	Body;Body	6.76184e-22	4.10421e-19	0.598197	0.0613946	4.51246	FALSE
cg14272084	chr14	61685564	+		OpenSea				6.77681e-22	4.1066e-19	0.926692	0.184707	5.83682	FALSE
cg17587648	chr3	173115905	+	chr3:173115404-173115775	S_Shore	NLGN1	NM_014932	TSS1500	6.78548e-22	4.1066e-19	0.0435004	0.736579	-5.95613	FALSE
cg24417845	chr10	70816008	+		OpenSea				6.7921e-22	4.1066e-19	0.657401	0.110205	3.95404	FALSE
cg13795321	chr15	71398102	-		OpenSea				6.8291e-22	4.12364e-19	0.919333	0.263635	5.0036	FALSE
cg11577097	chr15	58430682	-		OpenSea	AQP9	NM_020980;NM_020980	5'UTR;1stExon	6.85584e-22	4.12996e-19	0.771074	0.05	6.00734	FALSE
cg25632577	chr8	128048403	+		OpenSea				6.85722e-22	4.12996e-19	0.943843	0.245843	5.69785	FALSE
cg15852963	chr3	181440178	-	chr3:181437184-181437478	S_Shelf	SOX2OT	NR_004053	Body	6.87436e-22	4.13496e-19	0.927279	0.305505	4.86728	FALSE
cg25510687	chr3	107737037	-		OpenSea				6.91176e-22	4.15212e-19	0.938315	0.183119	6.12378	FALSE
cg05940146	chr14	76097639	-		OpenSea	FLVCR2	NM_017791	Body	6.95185e-22	4.17085e-19	0.905124	0.289991	4.54941	FALSE
cg08701998	chr13	31430863	-		OpenSea				7.08718e-22	4.2466e-19	0.927018	0.205922	5.61969	FALSE
cg18976212	chr2	53868889	-		OpenSea				7.14914e-22	4.27825e-19	0.890179	0.191821	5.10445	FALSE
cg03720605	chr6	134052041	+		OpenSea				7.2241e-22	4.31759e-19	0.92374	0.153954	6.09559	TRUE
cg26785157	chr2	7987059	-		OpenSea				7.24035e-22	4.32178e-19	0.914402	0.345569	4.33973	FALSE
cg19350767	chr11	57956794	+		OpenSea	OR9Q2	NM_001005283	TSS1500	7.25544e-22	4.32527e-19	0.752522	0.100924	4.76111	TRUE
cg20414505	chr1	6061279	+		OpenSea				7.30084e-22	4.3468e-19	0.930063	0.35398	4.60346	FALSE
cg19284368	chr8	37003666	-		OpenSea				7.34243e-22	4.366e-19	0.908893	0.278743	4.6915	FALSE
cg21603744	chr8	110020783	-		OpenSea				7.36693e-22	4.37018e-19	0.886874	0.180443	5.16676	FALSE
cg11004117	chr3	128295084	+		OpenSea	C3orf27	NM_007354	TSS200	7.36813e-22	4.37018e-19	0.895048	0.404721	3.6506	FALSE
cg18161803	chr14	62217806	+	chr14:62217725-62218077	Island				7.39095e-22	4.37817e-19	0.939493	0.101506	7.10713	FALSE
cg17657459	chr5	107167398	+		OpenSea				7.40594e-22	4.3815e-19	0.899	0.188549	5.27704	FALSE
cg25907743	chr10	90519680	-		OpenSea	LIPN	NM_001102469	TSS1500	7.43863e-22	4.39528e-19	0.871042	0.110712	5.79833	TRUE
cg27513574	chr4	25657440	+	chr4:25657119-25657547	Island	SLC34A2	NM_006424;NM_006424	1stExon;5'UTR	7.54438e-22	4.4457e-19	0.540773	0.984641	-5.76893	FALSE
cg07891044	chr8	125249973	+		OpenSea				7.54846e-22	4.4457e-19	0.915324	0.225759	5.22721	TRUE
cg17128767	chr4	72686016	-		OpenSea				7.55246e-22	4.4457e-19	0.910337	0.152537	5.84525	FALSE
cg24619694	chr11	117070485	-		OpenSea	TAGLN	NM_001001522;NM_003186;NM_001001522	5'UTR;5'UTR;1stExon	7.56409e-22	4.44695e-19	0.9269	0.20449	5.65596	FALSE
cg06579738	chr11	111165311	-	chr11:111169304-111170428	N_Shelf	C11orf92	NM_207429	3'UTR	7.58647e-22	4.45451e-19	0.889021	0.132068	5.72833	FALSE
cg14542367	chr9	12704964	-		OpenSea	TYRP1	NM_000550	Body	7.62452e-22	4.46441e-19	0.926491	0.244258	5.28714	FALSE
cg20170989	chr7	53102721	+	chr7:53103275-53103801	N_Shore	POM121L12	NM_182595	TSS1500	7.62926e-22	4.46441e-19	0.877661	0.173193	5.10904	FALSE
cg03957898	chr1	152333423	+		OpenSea	FLG2	NM_001014342	TSS1500	7.63194e-22	4.46441e-19	0.787303	0.124876	4.70367	FALSE
cg15110243	chr11	78501744	+		OpenSea	ODZ4	NM_001098816	Body	7.66623e-22	4.47887e-19	0.940012	0.103515	7.10797	FALSE
cg20775162	chr11	8248503	-		OpenSea	LMO1	NM_002315	Body	7.69081e-22	4.48215e-19	0.933272	0.391579	4.44246	FALSE
cg07562821	chr15	43810131	-		OpenSea	MAP1A	NM_002373	5'UTR	7.69311e-22	4.48215e-19	0.797436	0.199793	3.98306	FALSE
cg11155784	chr1	164572163	+		OpenSea	PBX1	NM_002585	Body	7.70057e-22	4.48215e-19	0.344433	0.894458	-4.01233	FALSE
cg20822693	chr2	230934399	-	chr2:230932468-230933550	S_Shore	SLC16A14	NM_152527	TSS1500	7.73541e-22	4.49683e-19	0.898866	0.278605	4.53431	FALSE
cg24145595	chr5	10778241	+		OpenSea				7.78469e-22	4.51612e-19	0.861155	0.239223	4.30595	FALSE
cg04496108	chr13	31453121	-		OpenSea				7.78789e-22	4.51612e-19	0.942454	0.495071	4.06806	FALSE
cg11738921	chr7	1753396	+	chr7:1753446-1753706	N_Shore	ELFN1	NM_001128636	5'UTR	7.80853e-22	4.52021e-19	0.81712	0.202936	4.13981	FALSE
cg26325912	chr5	97315689	+		OpenSea				7.81907e-22	4.52021e-19	0.899717	0.162282	5.5475	TRUE
cg22201614	chr17	70116298	+	chr17:70116274-70119998	Island	SOX9	NM_000346	TSS1500	7.82392e-22	4.52021e-19	0.847563	0.318905	3.57359	FALSE
cg05573829	chr5	132175434	-		OpenSea				7.83848e-22	4.52303e-19	0.935559	0.380727	4.56317	FALSE
cg22708087	chr13	32780062	+		OpenSea	FRY	NM_023037	Body	7.87723e-22	4.53572e-19	0.938002	0.410636	4.4413	FALSE
cg16204225	chr12	105879336	-		OpenSea				7.87986e-22	4.53572e-19	0.924731	0.209362	5.53997	FALSE
cg21631443	chr15	100049225	-		OpenSea				7.92281e-22	4.55484e-19	0.806276	0.190373	4.15025	FALSE
cg18762500	chr6	67658480	+		OpenSea				7.95032e-22	4.56506e-19	0.862412	0.357292	3.49722	TRUE
cg23114435	chr1	167442612	-		OpenSea	CD247	NM_198053;NM_000734	Body;Body	7.98582e-22	4.57982e-19	0.73486	0.156821	3.89882	FALSE
cg16710604	chr15	33424752	-		OpenSea				8.0294e-22	4.59917e-19	0.795658	0.0910379	5.2867	FALSE
cg10837653	chr12	26989568	+	chr12:26985453-26986304	S_Shelf				8.08001e-22	4.62251e-19	0.895364	0.127894	5.87883	FALSE
cg01588475	chr12	58533355	-		OpenSea				8.1132e-22	4.63583e-19	0.928412	0.445428	4.01381	TRUE
cg02153490	chr6	134215661	-	chr6:134216919-134217280	N_Shore	TCF21	NM_198392	3'UTR	8.12938e-22	4.63941e-19	0.931093	0.436341	4.1261	FALSE
cg27004523	chr11	28517533	-		OpenSea				8.23015e-22	4.69119e-19	0.928844	0.126704	6.5187	FALSE
cg13980113	chr5	36607333	+		OpenSea	SLC1A3	NM_001166695;NM_001166696;NM_004172	TSS1500;5'UTR;5'UTR	8.2428e-22	4.69269e-19	0.117786	0.703037	-4.15111	FALSE
cg21210690	chr11	117314243	-		OpenSea	DSCAML1	NM_020693	Body	8.28819e-22	4.70907e-19	0.871976	0.197355	4.79512	FALSE
cg16922884	chr3	14825290	-		OpenSea				8.2917e-22	4.70907e-19	0.820064	0.179842	4.38155	FALSE
cg14408823	chr11	2458481	-		OpenSea				8.34045e-22	4.72991e-19	0.900378	0.270322	4.61125	FALSE
cg24427724	chr12	6234257	+		OpenSea	VWF	NM_000552	TSS1500	8.34861e-22	4.72991e-19	0.90647	0.319718	4.3706	FALSE
cg21899310	chr11	57365725	+		OpenSea	SERPING1	NM_001032295;NM_000062;NM_001032295	1stExon;5'UTR;5'UTR	8.36379e-22	4.73278e-19	0.0643593	0.622343	-4.5918	FALSE
cg26198197	chr4	108204800	-		OpenSea				8.39742e-22	4.74607e-19	0.806069	0.0933968	5.33944	FALSE
cg27296413	chr1	159037843	+		OpenSea	AIM2	NM_004833	Body	8.44426e-22	4.76281e-19	0.928494	0.196135	5.7532	FALSE
cg03078551	chr17	41656298	+		OpenSea				8.46139e-22	4.76281e-19	0.551808	0.0437047	4.76618	FALSE
cg27151122	chr12	50447407	+	chr12:50451197-50451943	N_Shelf				8.46276e-22	4.76281e-19	0.827488	0.270397	3.69649	FALSE
cg07206630	chr5	142066768	-		OpenSea	FGF1	NM_001144935;NM_001144934;NM_033136;NM_000800;NR_026696;NR_026695	5'UTR;5'UTR;TSS1500;TSS1500;Body;Body	8.46774e-22	4.76281e-19	0.788586	0.132665	4.62971	FALSE
cg04308185	chr17	38084377	-	chr17:38083226-38084052	S_Shore	ORMDL3	NM_139280	TSS1500	8.63026e-22	4.84839e-19	0.515451	0.0803079	3.60724	FALSE
cg01749651	chr8	143279569	-		OpenSea	NCRNA00051	NR_024378	TSS200	8.68941e-22	4.87577e-19	0.50589	0.909799	-3.30148	FALSE
cg27426835	chr2	19963298	+		OpenSea				8.72924e-22	4.88768e-19	0.899687	0.210469	5.08212	FALSE
cg10327067	chr8	37549202	+	chr8:37551944-37555922	N_Shelf				8.73153e-22	4.88768e-19	0.128966	0.855585	-5.33991	FALSE
cg05313910	chr8	98361938	-		OpenSea				8.75321e-22	4.89396e-19	0.806398	0.118138	4.96611	FALSE
cg05471881	chr13	65249710	+		OpenSea				8.8021e-22	4.91543e-19	0.947743	0.159926	6.6109	FALSE
cg00737593	chr1	43422337	+	chr1:43423467-43424768	N_Shore	SLC2A1	NM_006516	Body	8.81729e-22	4.91804e-19	0.952472	0.0889869	7.73626	FALSE
cg26501049	chr6	119471177	+		OpenSea	FAM184A	NM_001100411	TSS1500	8.84313e-22	4.92658e-19	0.615465	0.0698813	4.41669	TRUE
cg04202465	chr17	55840041	+		OpenSea				8.89196e-22	4.94578e-19	0.94043	0.478854	4.1166	FALSE
cg26062204	chr3	150661892	+		OpenSea	CLRN1	NM_052995;NM_052995;NM_174878	5'UTR;1stExon;Body	8.90849e-22	4.94578e-19	0.674111	0.0997163	4.23816	FALSE
cg26732544	chr10	31308092	-		OpenSea	ZNF438	NM_001143766;NM_001143768;NM_182755;NM_001143771;NM_001143767;NM_001143770;NR_026560	5'UTR;5'UTR;5'UTR;5'UTR;5'UTR;5'UTR;Body	8.90929e-22	4.94578e-19	0.944886	0.41103	4.6427	FALSE
cg18345456	chr1	214175695	-		OpenSea	PROX1	NM_002763	Body	8.95456e-22	4.96502e-19	0.877839	0.216028	4.70798	FALSE
cg15010616	chr5	149093472	+		OpenSea				9.00425e-22	4.98666e-19	0.851898	0.341048	3.47816	FALSE
cg12046677	chr12	2360663	+		OpenSea	CACNA1C	NM_001129844;NM_001129827;NM_001129839;NM_001129834;NM_001129841;NM_000719;NM_001129830;NM_001167625;NM_001129843;NM_001167624;NM_001129835;NM_001129837;NM_001167623;NM_001129840;NM_199460;NM_001129833;NM_001129832;NM_001129829;NM_001129846;NM_001129836;NM_001129838;NM_001129831;NM_001129842	Body;Body;Body;Body;Body;Body;Body;Body;Body;Body;Body;Body;Body;Body;Body;Body;Body;Body;Body;Body;Body;Body;Body	9.01908e-22	4.98897e-19	0.927084	0.403156	4.23737	FALSE
cg11147154	chr7	128498988	+	chr7:128502715-128503276	N_Shelf	FLNC	NM_001127487;NM_001458	3'UTR;3'UTR	9.04539e-22	4.99762e-19	0.873906	0.287194	4.10773	FALSE
cg00433654	chr2	74684330	-	chr2:74684565-74685789	N_Shore	WBP1;INO80B	NM_012477;NM_031288	TSS1500;Body	9.1326e-22	5.03985e-19	0.76244	0.123446	4.51419	FALSE
cg13607323	chr5	124526339	+		OpenSea				9.15547e-22	5.04652e-19	0.934384	0.227208	5.62104	FALSE
cg23911970	chr6	35177616	+	chr6:35181095-35182547	N_Shelf				9.17719e-22	5.05254e-19	0.851543	0.171362	4.79623	FALSE
cg00334863	chr22	42779093	-		OpenSea	NFAM1	NM_145912	3'UTR	9.24215e-22	5.08233e-19	0.852321	0.21343	4.4132	FALSE
cg11267879	chr19	41619952	+		OpenSea	CYP2F1	NM_000774	TSS1500	9.29765e-22	5.10684e-19	0.900934	0.218087	5.02713	FALSE
cg21875168	chr6	156722340	-	chr6:156718071-156718547	S_Shelf				9.31351e-22	5.10956e-19	0.946822	0.441631	4.4949	FALSE
cg14693194	chr18	6415252	-	chr18:6413959-6414873	S_Shore	L3MBTL4	NM_173464	TSS1500	9.3741e-22	5.13677e-19	0.0823376	0.574632	-3.91444	FALSE
cg19867579	chr2	175643491	-		OpenSea				9.41358e-22	5.15238e-19	0.902779	0.314942	4.33961	FALSE
cg00443488	chr10	6244293	-	chr10:6242975-6246457	Island	PFKFB3	NM_004566;NM_001145443	TSS1500;Body	9.49873e-22	5.19291e-19	0.547155	0.0625042	4.18201	FALSE
cg12689128	chr12	52762533	-	chr12:52760834-52761099	S_Shore	KRT85	NM_002283	TSS1500	9.51253e-22	5.19439e-19	0.881376	0.267289	4.35351	FALSE
cg10369319	chr6	111369673	-		OpenSea	LOC442245	NR_002932	TSS1500	9.5429e-22	5.2025e-19	0.798215	0.13077	4.71949	FALSE
cg14646983	chr9	34602974	-		OpenSea				9.55007e-22	5.2025e-19	0.859578	0.313993	3.7432	FALSE
cg24215459	chr4	122110906	+		OpenSea	TNIP3	NM_001128843	5'UTR	9.56073e-22	5.2025e-19	0.705514	0.112832	4.23805	FALSE
cg16567216	chr17	59385695	-		OpenSea	BCAS3	NM_001099432;NM_017679	Body;Body	9.58344e-22	5.2088e-19	0.818523	0.149215	4.68734	FALSE
cg05418765	chr11	46271147	-		OpenSea				9.61963e-22	5.2224e-19	0.795396	0.182703	4.12671	FALSE
cg08526209	chr3	139400319	-	chr3:139396338-139396882	S_Shelf				9.65947e-22	5.23366e-19	0.865485	0.101226	5.85231	FALSE
cg17482360	chr3	173992754	-		OpenSea	NLGN1	NM_014932	Body	9.66274e-22	5.23366e-19	0.944875	0.162728	6.53949	TRUE
cg10088685	chr1	22978660	+		OpenSea	C1QB	NM_000491	TSS1500	9.73009e-22	5.26405e-19	0.710858	0.0977999	4.5111	FALSE
cg02144258	chr2	220391374	+	chr2:220387075-220388075	S_Shelf	ACCN4	NM_182847;NM_018674	Body;Body	9.75136e-22	5.26946e-19	0.87071	0.302762	3.95552	FALSE
cg22965561	chr10	13046134	-	chr10:13043094-13043781	S_Shelf				9.77129e-22	5.27132e-19	0.791992	0.138663	4.57983	FALSE
cg17842066	chr12	7125201	-	chr12:7125534-7126356	N_Shore	LPCAT3	NM_005768	Body	9.77732e-22	5.27132e-19	0.397259	0.0560964	3.47268	FALSE
cg07700644	chr11	116663804	-	chr11:116661034-116661410	S_Shelf	APOA5	NM_052968;NM_001166598	TSS1500;TSS1500	9.81422e-22	5.28512e-19	0.743494	0.225939	3.31299	FALSE
cg12695612	chr1	17308092	-	chr1:17306551-17307363	S_Shore	MFAP2	NM_002403;NM_001135247;NM_017459;NM_001135248	TSS1500;TSS200;TSS200;TSS1500	9.89568e-22	5.32286e-19	0.78918	0.19042	3.99497	FALSE
cg05233816	chr11	24614725	-		OpenSea	LUZP2	NM_001009909	Body	9.91199e-22	5.32552e-19	0.893246	0.137688	5.72787	FALSE
cg23094728	chr5	56110263	-	chr5:56110305-56110535	N_Shore	MAP3K1	NM_005921	TSS1500	9.93481e-22	5.33165e-19	0.903595	0.262763	4.73247	FALSE
cg11309237	chr5	81643377	-		OpenSea				9.94988e-22	5.33363e-19	0.807785	0.193949	4.13113	FALSE
cg13763289	chr4	58058692	-	chr4:58061751-58062115	N_Shelf				9.96369e-22	5.33492e-19	0.928875	0.284416	5.05628	FALSE
cg00883190	chr16	68485212	-	chr16:68480864-68482822	S_Shelf				1.00495e-21	5.37473e-19	0.868826	0.285934	4.04985	FALSE
cg00472281	chr5	1205496	-	chr5:1207045-1207529	N_Shore	SLC6A19	NM_001003841	Body	1.01038e-21	5.39757e-19	0.877642	0.278543	4.22079	FALSE
cg16417163	chr3	121280760	+		OpenSea				1.01299e-21	5.40537e-19	0.882944	0.311235	4.06201	FALSE
cg09551262	chr1	185302534	+		OpenSea				1.0163e-21	5.41149e-19	0.834828	0.0879942	5.72311	FALSE
cg00809021	chr3	50641523	-		OpenSea				1.01889e-21	5.41149e-19	0.894503	0.375078	3.82629	FALSE
cg18354742	chr19	38755139	+	chr19:38754846-38755699	Island	SPINT2	NM_001166103;NM_021102;NM_021102;NM_001166103	5'UTR;1stExon;5'UTR;1stExon	1.01944e-21	5.41149e-19	0.681849	0.0878044	4.48364	FALSE
cg27417606	chr14	21503144	-		OpenSea	RNASE13	NM_001012264	TSS1500	1.01958e-21	5.41149e-19	0.931515	0.154508	6.2382	FALSE
cg16181383	chr5	177849197	-		OpenSea	COL23A1	NM_173465	Body	1.01992e-21	5.41149e-19	0.918297	0.480065	3.60968	FALSE
cg21179705	chr5	109392140	-		OpenSea				1.02138e-21	5.4131e-19	0.912685	0.393632	4.0099	FALSE
cg21845182	chr3	122650746	-		OpenSea	SEMA5B	NM_001031702	Body	1.02492e-21	5.41343e-19	0.889375	0.152708	5.49332	FALSE
cg00785029	chr21	43491755	-		OpenSea	UMODL1	NM_173568;NM_001004416	Body;Body	1.0256e-21	5.41343e-19	0.888301	0.235478	4.69272	FALSE
cg01802485	chr5	111723891	-		OpenSea	EPB41L4A	NM_022140	Body	1.02604e-21	5.41343e-19	0.945833	0.211034	6.03829	FALSE
cg20090782	chr18	42323716	-	chr18:42324454-42324966	N_Shore	SETBP1	NM_015559;NM_001130110	Body;Body	1.02607e-21	5.41343e-19	0.954048	0.321677	5.4584	FALSE
cg06221087	chr1	164659666	+		OpenSea	PBX1	NM_002585	Body	1.03094e-21	5.43187e-19	0.953297	0.300133	5.59225	FALSE
cg15044248	chr17	75369224	+	chr17:75368688-75370506	Island	SEPT9	NM_001113493;NM_001113492;NM_001113491;NM_006640	TSS200;5'UTR;Body;Body	1.03189e-21	5.43187e-19	0.944932	0.405997	4.66024	FALSE
cg13320436	chr8	55138014	+		OpenSea				1.03449e-21	5.43943e-19	0.930243	0.296663	4.99104	FALSE
cg18022921	chr6	43736973	-	chr6:43737632-43739852	N_Shore	VEGFA	NM_001171622;NM_001171625;NM_001171623;NM_001025370;NM_001025368;NM_001171627;NM_001033756;NM_001171630;NM_001171626;NM_001025366;NM_001171628;NM_001171629;NM_003376;NM_001171624;NM_001025369;NM_001025367	TSS1500;TSS1500;TSS1500;TSS1500;TSS1500;TSS1500;TSS1500;TSS1500;TSS1500;TSS1500;TSS1500;TSS1500;TSS1500;TSS1500;TSS1500;TSS1500	1.0377e-21	5.45023e-19	0.906759	0.320646	4.36564	FALSE
cg23915282	chr5	135547572	-		OpenSea				1.03924e-21	5.45218e-19	0.921386	0.282796	4.89677	FALSE
cg03301240	chr11	47400330	+	chr11:47399788-47400006	S_Shore	SPI1	NM_001080547;NM_003120	TSS1500;TSS1500	1.04369e-21	5.46937e-19	0.908794	0.342364	4.25954	TRUE
cg09637885	chr5	55032952	-	chr5:55033694-55033993	N_Shore	DDX4	NM_024415;NM_001142549;NM_001166533	TSS1500;TSS1500;TSS1500	1.04849e-21	5.4854e-19	0.927317	0.375271	4.41424	FALSE
cg17240157	chr1	164816968	-		OpenSea	PBX1	NM_002585	3'UTR	1.04909e-21	5.4854e-19	0.782756	0.101994	4.99168	FALSE
cg06541222	chr8	74019754	+		OpenSea				1.05044e-21	5.48632e-19	0.920909	0.127791	6.35703	FALSE
cg20927649	chr6	42123259	+		OpenSea	GUCA1A	NM_000409;NM_000409	5'UTR;1stExon	1.05394e-21	5.49632e-19	0.890404	0.346231	3.94393	FALSE
cg01368219	chr3	54999791	+		OpenSea	CACNA2D3	NM_018398	Body	1.0547e-21	5.49632e-19	0.824722	0.222084	4.04514	FALSE
cg26070333	chr10	112484691	-		OpenSea	RBM20	NM_001134363	Body	1.05918e-21	5.5135e-19	0.853847	0.132799	5.2582	FALSE
cg16655905	chr19	38755330	-	chr19:38754846-38755699	Island	SPINT2	NM_001166103;NM_021102;NM_021102;NM_001166103	5'UTR;1stExon;5'UTR;1stExon	1.0679e-21	5.55274e-19	0.940897	0.293934	5.25794	FALSE
cg27576785	chr1	17476212	-	chr1:17475702-17476075	S_Shore				1.0756e-21	5.58658e-19	0.877479	0.282327	4.1889	FALSE
cg04867146	chr16	29792790	+	chr16:29796361-29796757	N_Shelf				1.08115e-21	5.60918e-19	0.933141	0.292034	5.08431	FALSE
cg23357805	chr12	95135078	-		OpenSea				1.0879e-21	5.63794e-19	0.751026	0.159469	3.99336	TRUE
cg06264659	chr2	64998062	-	chr2:64994988-64995561	S_Shelf				1.08981e-21	5.64156e-19	0.885845	0.332049	3.96659	FALSE
cg05773207	chr3	115340791	-		OpenSea	GAP43	NM_002045;NM_001130064	TSS1500;TSS1500	1.09164e-21	5.64482e-19	0.750615	0.134796	4.27613	FALSE
cg26771272	chr17	18163183	-	chr17:18163685-18164672	N_Shore	FLII;SMCR7	NM_002018;NM_001144900;NM_148886;NM_139162	TSS1500;TSS1500;TSS1500;TSS1500	1.09825e-21	5.67275e-19	0.80676	0.0951492	5.33577	FALSE
cg04510398	chr7	1471603	-	chr7:1473871-1474218	N_Shelf				1.10545e-21	5.70362e-19	0.912961	0.371045	4.15519	FALSE
cg02775243	chr10	102831287	+	chr10:102825929-102827693	S_Shelf				1.10914e-21	5.71634e-19	0.91866	0.290785	4.79253	FALSE
cg27175788	chr14	24810213	+	chr14:24808635-24808992	S_Shore	RIPK3	NM_006871	TSS1500	1.11646e-21	5.74776e-19	0.713669	0.0990973	4.51295	FALSE
cg10596768	chr17	41053112	-		OpenSea	G6PC	NM_000151	1stExon	1.12321e-21	5.77614e-19	0.871339	0.123127	5.60313	FALSE
cg08810238	chr17	27225046	+	chr17:27224005-27224873	S_Shore	FLOT2;DHRS13	NM_004475;NM_144683	TSS1500;3'UTR	1.13163e-21	5.81306e-19	0.895933	0.243598	4.74504	FALSE
cg17394304	chr3	187453973	-	chr3:187455330-187455843	N_Shore	BCL6	NM_001706;NM_001130845;NM_001130845;NM_001134738	5'UTR;5'UTR;1stExon;TSS1500	1.13337e-21	5.81562e-19	0.879395	0.231073	4.60379	FALSE
cg16338313	chr14	72710534	+		OpenSea	RGS6	NM_004296	Body	1.13513e-21	5.81826e-19	0.928735	0.415479	4.20932	FALSE
cg05502349	chr17	41969698	+		OpenSea	MPP2	NM_005374	Body	1.13796e-21	5.82639e-19	0.920256	0.161658	5.94739	FALSE
cg20770409	chr3	112463996	-		OpenSea				1.13932e-21	5.82699e-19	0.848941	0.154007	4.95753	FALSE
cg02198701	chr16	55364614	-	chr16:55364823-55365483	N_Shore	IRX6	NM_024335	3'UTR	1.14623e-21	5.85162e-19	0.872109	0.305323	3.95972	FALSE
cg00128774	chr4	183859061	-		OpenSea				1.14664e-21	5.85162e-19	0.76586	0.149524	4.22331	FALSE
cg03840849	chr7	20257420	+		OpenSea	MACC1	NM_182762	TSS1500	1.14886e-21	5.85656e-19	0.873938	0.145248	5.37094	FALSE
cg05757475	chr2	21666440	+		OpenSea				1.15459e-21	5.87175e-19	0.805916	0.15472	4.50561	FALSE
cg16126291	chr3	186560309	-		OpenSea	ADIPOQ	NM_004797	TSS200	1.15565e-21	5.87175e-19	0.921654	0.359147	4.40348	FALSE
cg15360478	chr2	43094440	+		OpenSea				1.15643e-21	5.87175e-19	0.921799	0.386979	4.22619	FALSE
cg01447344	chr1	159989137	-		OpenSea				1.15686e-21	5.87175e-19	0.876276	0.257527	4.35427	FALSE
cg05242915	chr19	1263080	+	chr19:1260264-1261334	S_Shore				1.16692e-21	5.91641e-19	0.401723	0.953583	-4.95682	FALSE
cg26557834	chr6	134570471	-		OpenSea	SGK1	NM_001143676	Body	1.16841e-21	5.91755e-19	0.91547	0.22009	5.26553	FALSE
cg22612642	chr5	136314223	-		OpenSea	SPOCK1	NM_004598	3'UTR	1.17301e-21	5.93441e-19	0.936642	0.209953	5.80755	FALSE
cg12247536	chr12	113428107	+		OpenSea	OAS2	NM_016817;NM_002535	Body;Body	1.17451e-21	5.93561e-19	0.92187	0.235736	5.26735	FALSE
cg23828170	chr6	149099724	+		OpenSea	UST	NM_005715	Body	1.18319e-21	5.97301e-19	0.928489	0.410106	4.22594	FALSE
cg26643047	chr2	46746850	+		OpenSea	ATP6V1E2	NM_080653;NM_080653	1stExon;5'UTR	1.1883e-21	5.99235e-19	0.897707	0.265517	4.60262	FALSE
cg13060421	chr15	40624038	-		OpenSea	C15orf52	NM_207380	3'UTR	1.19297e-21	6.00941e-19	0.853907	0.290551	3.83691	FALSE
cg15245051	chr22	36563117	+		OpenSea	APOL3	NM_145641;NM_145642	TSS1500;TSS1500	1.196e-21	6.01823e-19	0.882774	0.281997	4.26834	FALSE
cg04068578	chr3	98482769	-		OpenSea	ST3GAL6	NM_006100	5'UTR	1.19802e-21	6.02189e-19	0.909763	0.272183	4.76055	FALSE
cg15886040	chr11	2019606	+	chr11:2019565-2019863	Island	H19	NR_002196	TSS1500	1.19979e-21	6.0243e-19	0.964256	0.586652	4.24832	FALSE
cg11673687	chr1	27426555	+		OpenSea	SLC9A1	NM_003047	3'UTR	1.20301e-21	6.034e-19	0.865531	0.147947	5.24822	FALSE
cg01049849	chr1	10807676	+		OpenSea	CASZ1	NM_001079843;NM_017766	5'UTR;5'UTR	1.20476e-21	6.03632e-19	0.945172	0.454866	4.36921	FALSE
cg20830994	chr17	62401400	-		OpenSea	PECAM1	NM_000442	TSS200	1.21162e-21	6.06422e-19	0.876324	0.283998	4.16737	TRUE
cg27537795	chr18	52265510	-		OpenSea	C18orf26	NM_173629	3'UTR	1.21451e-21	6.06839e-19	0.932483	0.377785	4.51115	FALSE
cg26131315	chr4	140787316	+		OpenSea	MAML3	NM_018717	Body	1.21505e-21	6.06839e-19	0.791142	0.124128	4.75871	FALSE
cg04657684	chr11	107519203	+		OpenSea	ELMOD1	NM_001130037;NM_018712	Body;Body	1.21993e-21	6.08625e-19	0.91349	0.313444	4.54496	FALSE
cg02086690	chr1	56756750	-		OpenSea				1.22497e-21	6.10491e-19	0.931356	0.174043	6.0159	FALSE
cg02312715	chr5	7926692	-		OpenSea				1.22801e-21	6.11352e-19	0.896691	0.156178	5.56485	FALSE
cg04106076	chr1	171621279	-		OpenSea	MYOC	NM_000261	1stExon	1.23048e-21	6.11934e-19	0.854389	0.228997	4.30878	FALSE
cg01140247	chr10	77784369	-		OpenSea	C10orf11	NM_032024	Body	1.23505e-21	6.13553e-19	0.911483	0.110258	6.39087	TRUE
cg14500776	chr7	27256176	+	chr7:27260101-27260467	N_Shelf				1.23969e-21	6.15207e-19	0.892702	0.303876	4.26172	FALSE
cg13778567	chr6	32609783	-		OpenSea	HLA-DQA1	NM_002122	Body	1.24473e-21	6.17053e-19	0.684931	0.10646	4.18982	FALSE
cg14674802	chr2	88585844	-	chr2:88583528-88583970	S_Shore				1.26009e-21	6.24004e-19	0.803097	0.0876277	5.41623	FALSE
cg20928974	chr6	32022642	-		OpenSea	TNXB	NM_019105	Body	1.26632e-21	6.2592e-19	0.889295	0.384066	3.69084	FALSE
cg09026539	chr3	39237940	+		OpenSea				1.26663e-21	6.2592e-19	0.729203	0.144749	3.99606	FALSE
cg08707476	chr1	109099375	-	chr1:109102538-109103212	N_Shelf				1.27482e-21	6.28781e-19	0.891784	0.224885	4.83279	FALSE
cg02668999	chr2	74924928	-		OpenSea				1.27511e-21	6.28781e-19	0.93662	0.434599	4.26891	FALSE
cg04889790	chr1	2288405	-		OpenSea	MORN1	NM_024848	Body	1.28143e-21	6.31236e-19	0.826221	0.252559	3.81727	FALSE
cg01165997	chr2	200956235	-		OpenSea				1.28765e-21	6.32979e-19	0.766589	0.107624	4.77385	FALSE
cg13927504	chr5	39800321	+		OpenSea				1.28849e-21	6.32979e-19	0.793794	0.143171	4.53054	FALSE
cg06740209	chr2	210065542	-		OpenSea				1.28903e-21	6.32979e-19	0.923936	0.245099	5.25134	FALSE
cg21627181	chr6	25754190	+		OpenSea	SLC17A4	NM_005495	TSS1500	1.29371e-21	6.34609e-19	0.943442	0.534819	3.86088	FALSE
cg26360924	chr1	118793005	+		OpenSea				1.30061e-21	6.37327e-19	0.948337	0.372809	4.95803	FALSE
cg13799242	chr6	126072671	+	chr6:126068722-126071320	S_Shore	HEY2	NM_012259	Body	1.30774e-21	6.40152e-19	0.763576	0.13054	4.4314	FALSE
cg25530944	chrX	130964695	-		OpenSea	LOC286467	NR_026975	TSS200	1.31094e-21	6.41048e-19	0.87727	0.349652	3.73356	FALSE
cg13290001	chr10	99533109	-	chr10:99531025-99531968	S_Shore	SFRP5	NM_003015	TSS1500	1.31419e-21	6.41966e-19	0.861799	0.222848	4.4533	FALSE
cg08402850	chr12	96391252	-	chr12:96389405-96389675	S_Shore	HAL	NM_002108	TSS1500	1.32179e-21	6.45004e-19	0.85406	0.414881	3.04625	FALSE
cg14713146	chr2	171782647	-	chr2:171785474-171786399	N_Shelf				1.32759e-21	6.4716e-19	0.955914	0.456834	4.68904	TRUE
cg21226253	chr9	34661706	-	chr9:34664930-34665687	N_Shelf	IL11RA	NM_004512;NM_001142784	3'UTR;3'UTR	1.32934e-21	6.47341e-19	0.876623	0.162335	5.21901	FALSE
cg25523332	chr6	29979386	+		OpenSea	NCRNA00171	NR_026751	Body	1.33078e-21	6.47365e-19	0.905731	0.36255	4.081	FALSE
cg00295325	chr2	169887932	-		OpenSea	ABCB11	NM_003742	TSS200	1.33595e-21	6.49205e-19	0.921571	0.267456	5.01476	FALSE
cg19554255	chr17	75369051	-	chr17:75368688-75370506	Island	SEPT9	NM_001113493;NM_001113492;NM_001113491;NM_006640	TSS1500;5'UTR;Body;Body	1.33793e-21	6.49496e-19	0.908575	0.300513	4.53874	FALSE
cg01751584	chr9	100159780	-		OpenSea	LOC286359	NR_026847	TSS1500	1.35014e-21	6.54745e-19	0.773719	0.11274	4.75775	FALSE
cg24512093	chr3	78698151	-		OpenSea	ROBO1	NM_001145844;NM_001145845;NM_002941;NM_133631	Body;Body;Body;Body	1.35336e-21	6.55625e-19	0.845088	0.164194	4.81002	FALSE
cg03676485	chr7	2563816	+	chr7:2563610-2564056	Island	LFNG	NM_001166355;NM_001040167;NM_001040168;NM_002304	Body;Body;Body;Body	1.35973e-21	6.5803e-19	0.222288	0.834752	-4.14553	FALSE
cg15512851	chr6	36973518	-		OpenSea	FGD2	NM_173558;NM_173558	5'UTR;1stExon	1.36296e-21	6.58911e-19	0.92414	0.407233	4.15493	FALSE
cg19485748	chr11	41435441	+		OpenSea				1.37112e-21	6.61434e-19	0.921992	0.142659	6.18336	FALSE
cg24637261	chr10	75410817	-	chr10:75407413-75407706	S_Shelf	SYNPO2L	NM_001114133;NM_024875	Body;TSS200	1.37125e-21	6.61434e-19	0.860853	0.284166	3.96866	TRUE
cg18876728	chr1	218557095	+		OpenSea	TGFB2	NM_003238;NM_001135599	Body;Body	1.37242e-21	6.61434e-19	0.940297	0.203034	5.96122	FALSE
cg11205006	chr22	26875499	-	chr22:26879458-26879930	N_Shelf	HPS4	NM_152841;NM_152841;NM_022081	1stExon;5'UTR;Body	1.38916e-21	6.68812e-19	0.898498	0.268754	4.59467	FALSE
cg00936722	chr7	101713	+		OpenSea				1.39301e-21	6.69869e-19	0.814092	0.137258	4.78648	FALSE
cg03137177	chr21	44488499	+	chr21:44486140-44486465	S_Shelf	CBS	NM_000071	Body	1.39544e-21	6.69869e-19	0.888153	0.129508	5.75317	FALSE
cg24042242	chr17	43044660	-	chr17:43044369-43046424	Island	C1QL1	NM_006688	Body	1.39565e-21	6.69869e-19	0.971374	0.300603	6.30621	FALSE
cg05581878	chr3	159886981	+		OpenSea				1.39979e-21	6.7117e-19	0.750692	0.13449	4.27892	FALSE
cg06417385	chr10	11847111	+		OpenSea				1.40227e-21	6.71669e-19	0.914667	0.268727	4.87483	FALSE
cg26840146	chr16	11384443	+		OpenSea				1.40937e-21	6.74225e-19	0.753466	0.209108	3.53197	FALSE
cg16568641	chr8	133688377	-	chr8:133687573-133687998	S_Shore	LRRC6	NM_012472	TSS1500	1.41049e-21	6.74225e-19	0.921115	0.430181	3.95523	FALSE
cg16218705	chr4	140941031	+		OpenSea	MAML3	NM_018717	Body	1.41504e-21	6.75602e-19	0.899836	0.251363	4.75267	FALSE
cg25608626	chr11	117362843	+		OpenSea	DSCAML1	NM_020693	Body	1.41625e-21	6.75602e-19	0.912878	0.34271	4.33519	FALSE
cg26043460	chr17	39593631	-		OpenSea	KRT38	NM_006771	3'UTR	1.41855e-21	6.76009e-19	0.929555	0.358555	4.56216	FALSE
cg17771150	chr13	46756209	-		OpenSea	LCP1	NM_002298	5'UTR	1.42785e-21	6.79746e-19	0.925747	0.28265	4.998	FALSE
cg01203286	chr2	46873926	-		OpenSea				1.44093e-21	6.85192e-19	0.936658	0.19222	5.96307	FALSE
cg23496571	chr20	30644728	-	chr20:30639908-30640786	S_Shelf	HCK	NM_002110	Body	1.44221e-21	6.85192e-19	0.757061	0.0975148	4.86875	FALSE
cg23244234	chr6	90864341	+		OpenSea	BACH2	NM_021813;NM_001170794	5'UTR;5'UTR	1.4442e-21	6.85441e-19	0.862001	0.173006	4.90758	FALSE
cg01284709	chr11	104972078	-		OpenSea	CARD17;CASP1	NM_001007232;NM_001223;NM_033292;NM_033294;NM_033293;NM_033295	Body;Body;Body;Body;Body;Body	1.46564e-21	6.94911e-19	0.934631	0.300328	5.06932	FALSE
cg19407453	chr10	73473423	+		OpenSea	C10orf105;CDH23	NM_001164375;NM_001168390;NM_022124	3'UTR;3'UTR;Body	1.47404e-21	6.98189e-19	0.886791	0.461749	3.1924	FALSE
cg27577993	chr7	151454795	+		OpenSea	PRKAG2	NM_016203;NM_001040633	Body;Body	1.48975e-21	7.04286e-19	0.933567	0.242317	5.46941	FALSE
cg18114313	chr7	104614435	-		OpenSea				1.48993e-21	7.04286e-19	0.763735	0.120237	4.56465	TRUE
cg10334127	chr11	33656146	+		OpenSea	C11orf41	NM_012194	Body	1.49521e-21	7.0542e-19	0.742372	0.0989778	4.71776	FALSE
cg19372178	chr2	242126680	+		OpenSea	ANO7	NM_001001891;NM_001001666	TSS1500;TSS1500	1.49534e-21	7.0542e-19	0.828576	0.266086	3.74384	FALSE
cg06836849	chr12	100751051	+		OpenSea	SLC17A8	NM_139319;NM_001145288;NM_001145288;NM_139319	1stExon;5'UTR;1stExon;5'UTR	1.50149e-21	7.07068e-19	0.94557	0.290645	5.41086	FALSE
cg01209199	chr6	43274833	-	chr6:43276419-43276659	N_Shore	CRIP3	NM_206922	Body	1.50186e-21	7.07068e-19	0.831043	0.246136	3.91343	FALSE
cg04742397	chr14	95986554	+	chr14:95982498-95983533	S_Shelf				1.50528e-21	7.07969e-19	0.907257	0.271168	4.72103	FALSE
cg05726432	chr17	79317944	-	chr17:79314962-79320653	Island				1.51086e-21	7.09877e-19	0.950729	0.502388	4.25971	FALSE
cg05908241	chr7	143109367	-		OpenSea				1.51612e-21	7.11398e-19	0.930445	0.315711	4.85929	FALSE
cg24315209	chr1	205494299	+	chr1:205498003-205498590	N_Shelf	CDK18	NM_002596;NM_212502;NM_212503	Body;Body;Body	1.51713e-21	7.11398e-19	0.801274	0.213809	3.89087	TRUE
cg14625154	chr9	18706865	+		OpenSea	ADAMTSL1	NM_001040272	Body	1.52571e-21	7.14704e-19	0.886805	0.378593	3.68727	FALSE
cg04176169	chr6	30080264	+		OpenSea	TRIM31	NM_007028	Body	1.52811e-21	7.1511e-19	0.884464	0.407424	3.48034	FALSE
cg23510415	chr12	13202904	+		OpenSea	KIAA1467	NM_020853	Body	1.53106e-21	7.15774e-19	0.847966	0.273968	3.88942	FALSE
cg14790000	chr5	127805611	+		OpenSea	FBN2	NM_001999	Body	1.53446e-21	7.16648e-19	0.936169	0.242542	5.53067	FALSE
cg08885854	chr1	171909155	+		OpenSea	DNM3	NM_015569;NM_001136127	Body;Body	1.54123e-21	7.18652e-19	0.914313	0.153163	5.91469	FALSE
cg11610626	chr6	128222053	+		OpenSea	THEMIS	NM_001164687;NM_001010923;NM_001164685	5'UTR;1stExon;1stExon	1.54182e-21	7.18652e-19	0.928263	0.198526	5.71386	FALSE
cg07799395	chr5	125577565	-		OpenSea				1.54367e-21	7.18801e-19	0.942465	0.246371	5.6623	FALSE
cg20102639	chr4	123610150	-		OpenSea				1.54624e-21	7.18878e-19	0.936021	0.284272	5.20678	FALSE
cg11611097	chr6	35173534	-		OpenSea				1.54691e-21	7.18878e-19	0.656897	0.0850976	4.36751	FALSE
cg03673138	chr11	72385963	+		OpenSea	PDE2A	NM_002599	TSS1500	1.56019e-21	7.2407e-19	0.929283	0.381778	4.41375	FALSE
cg17056048	chr2	144271431	-		OpenSea	ARHGAP15	NM_018460	Body	1.56118e-21	7.2407e-19	0.943295	0.275994	5.45893	FALSE
cg14038731	chr6	110732536	-		OpenSea	DDO	NM_004032;NM_003649	Body;Body	1.5642e-21	7.24751e-19	0.892688	0.399875	3.64312	FALSE
cg05897465	chr6	106583161	+		OpenSea				1.56872e-21	7.25638e-19	0.887003	0.281142	4.32964	FALSE
cg03306024	chr9	126784855	+	chr9:126785021-126785225	N_Shore	LHX2	NM_004789	Body	1.56921e-21	7.25638e-19	0.908974	0.278178	4.70125	FALSE
cg11675098	chr1	118356683	-		OpenSea				1.57325e-21	7.26785e-19	0.672945	0.10083	4.19986	FALSE
cg21138752	chr6	28303932	+		OpenSea	ZNF323	NM_030899;NR_024164;NM_001135215;NM_001135216;NM_030899;NM_145909;NR_024165	1stExon;TSS200;5'UTR;TSS200;5'UTR;5'UTR;Body	1.57627e-21	7.2679e-19	0.532448	0.0623701	4.10074	FALSE
cg03694598	chr13	113746360	-	chr13:113745161-113745644	S_Shore	MCF2L	NM_001112732;NM_024979	Body;Body	1.57636e-21	7.2679e-19	0.949324	0.596824	3.66226	FALSE
cg07969475	chr10	105341914	-	chr10:105344173-105345039	N_Shelf	NEURL	NM_004210	Body	1.5836e-21	7.29407e-19	0.801817	0.161322	4.40472	FALSE
cg11675630	chr2	29255881	-		OpenSea	FAM179A	NM_199280	Body	1.58664e-21	7.30091e-19	0.848244	0.185434	4.63441	FALSE
cg18333041	chr3	139918866	+		OpenSea	CLSTN2	NM_022131	Body	1.58844e-21	7.30201e-19	0.939081	0.282896	5.317	FALSE
cg00039176	chr5	140753076	+	chr5:140753654-140753952	N_Shore	PCDHGA4;PCDHGA6;PCDHGA1;PCDHGA5;PCDHGB1;PCDHGA3;PCDHGA2;PCDHGB2;PCDHGB3	NM_018917;NM_032086;NM_018912;NM_018918;NM_018922;NM_018919;NM_018916;NM_018915;NM_018923;NM_018924	Body;TSS1500;Body;Body;Body;TSS1500;Body;Body;Body;Body	1.59886e-21	7.34271e-19	0.883558	0.211367	4.83341	FALSE
cg21633105	chr15	33892658	+		OpenSea	RYR3	NM_001036	Body	1.6008e-21	7.3433e-19	0.927709	0.465398	3.88486	FALSE
cg13100753	chr1	198510253	+		OpenSea	ATP6V1G3	NM_133262;NM_133326	TSS200;TSS200	1.60213e-21	7.3433e-19	0.94478	0.188071	6.2184	TRUE
cg06898293	chr7	114750703	+		OpenSea				1.60596e-21	7.35366e-19	0.9503	0.22476	6.06757	FALSE
cg03309393	chr6	12491383	+		OpenSea				1.62328e-21	7.42569e-19	0.861711	0.104356	5.74623	FALSE
cg15235922	chr8	125678187	-		OpenSea	MTSS1	NM_014751	Body	1.63555e-21	7.47449e-19	0.940691	0.428564	4.40898	FALSE
cg01186702	chr6	158163392	+		OpenSea				1.63876e-21	7.47923e-19	0.865571	0.247332	4.3003	FALSE
cg08102611	chr17	9989409	-		OpenSea	GAS7	NM_201433	Body	1.63978e-21	7.47923e-19	0.875603	0.132027	5.53912	FALSE
cg24060173	chr1	205488243	-		OpenSea	CDK18	NM_002596;NM_212503;NM_212502	5'UTR;5'UTR;5'UTR	1.6475e-21	7.50715e-19	0.687222	0.156619	3.56712	FALSE
cg24461052	chr2	118607738	-		OpenSea				1.65638e-21	7.54024e-19	0.690313	0.124001	3.9818	TRUE
cg01298514	chr6	43736807	-	chr6:43737632-43739852	N_Shore	VEGFA	NM_001171622;NM_001171625;NM_001171623;NM_001025370;NM_001025368;NM_001171627;NM_001033756;NM_001171630;NM_001171626;NM_001025366;NM_001171628;NM_001171629;NM_003376;NM_001171624;NM_001025369;NM_001025367	TSS1500;TSS1500;TSS1500;TSS1500;TSS1500;TSS1500;TSS1500;TSS1500;TSS1500;TSS1500;TSS1500;TSS1500;TSS1500;TSS1500;TSS1500;TSS1500	1.66329e-21	7.56434e-19	0.934438	0.405609	4.38672	FALSE
cg00136405	chr4	123542198	-		OpenSea	IL21	NM_021803;NM_021803	5'UTR;1stExon	1.66583e-21	7.56692e-19	0.914279	0.0880942	6.84424	FALSE
cg24700316	chr6	90943562	+		OpenSea	BACH2	NM_021813;NM_001170794	5'UTR;5'UTR	1.66709e-21	7.56692e-19	0.827091	0.0957055	5.50375	FALSE
cg11465213	chr15	90880158	+		OpenSea				1.67195e-21	7.58133e-19	0.919638	0.254602	5.08606	FALSE
cg04491808	chr1	94585452	-		OpenSea	ABCA4	NM_000350	Body	1.67367e-21	7.58133e-19	0.737884	0.113427	4.46211	FALSE
cg16086570	chr5	141924566	+		OpenSea				1.67512e-21	7.58133e-19	0.898341	0.463708	3.35437	FALSE
cg12030298	chr15	62532039	+		OpenSea				1.69824e-21	7.67188e-19	0.826708	0.150609	4.75752	FALSE
cg13255629	chr4	88752660	-		OpenSea	MEPE	NM_020203	TSS1500	1.69841e-21	7.67188e-19	0.936759	0.425007	4.32859	TRUE
cg10316141	chr15	99068324	-		OpenSea				1.71169e-21	7.71288e-19	0.842105	0.317792	3.51789	FALSE
cg10643489	chr2	219434658	-	chr2:219432767-219434061	S_Shore	RQCD1	NM_005444	Body	1.71226e-21	7.71288e-19	0.221761	0.836841	-4.17088	FALSE
cg17214479	chr13	32560449	+		OpenSea				1.71243e-21	7.71288e-19	0.925686	0.180656	5.86091	FALSE
cg12441919	chr1	44483099	+		OpenSea	SLC6A9	NM_001024845;NM_201649;NM_006934	Body;TSS200;TSS200	1.71734e-21	7.72754e-19	0.885053	0.398326	3.54058	FALSE
cg20385356	chr7	105225870	-	chr7:105223524-105223850	S_Shelf				1.72824e-21	7.76353e-19	0.879552	0.138045	5.51403	FALSE
cg07243202	chr8	134315520	-		OpenSea				1.72865e-21	7.76353e-19	0.6518	0.10024	4.07258	FALSE
cg02298525	chr1	233596023	+		OpenSea				1.7363e-21	7.79011e-19	0.865842	0.338534	3.66051	FALSE
cg14938561	chr18	43649078	+	chr18:43651796-43652455	N_Shelf	PSTPIP2	NM_024430	Body	1.7379e-21	7.79011e-19	0.926955	0.307156	4.85025	FALSE
cg26313976	chr3	124770979	-	chr3:124774246-124775113	N_Shelf	HEG1	NM_020733	Body	1.74312e-21	7.80602e-19	0.50205	0.0872099	3.40016	FALSE
cg02437766	chr5	53483018	+		OpenSea	ARL15	NM_019087	Body	1.75062e-21	7.8297e-19	0.948774	0.307264	5.40394	FALSE
cg11348188	chr2	222655366	+		OpenSea				1.75269e-21	7.8297e-19	0.940799	0.308891	5.15681	FALSE
cg03248292	chr12	92861062	+		OpenSea				1.75343e-21	7.8297e-19	0.944782	0.146616	6.64779	FALSE
cg01097011	chr20	46987304	+		OpenSea	LOC284749	NR_026958	TSS1500	1.76236e-21	7.86209e-19	0.892275	0.271766	4.47859	TRUE
cg09202851	chr11	567966	+	chr11:567938-569461	Island				1.76525e-21	7.86571e-19	0.633945	0.0655202	4.6322	FALSE
cg26557179	chr3	46538716	-		OpenSea	RTP3	NM_031440	TSS1500	1.76653e-21	7.86571e-19	0.928305	0.358055	4.55181	FALSE
cg08821738	chr17	77043179	+	chr17:77043741-77044489	N_Shore	C1QTNF1	NM_198594;NM_030968;NM_198593	Body;Body;Body	1.76834e-21	7.86627e-19	0.943086	0.274347	5.46573	FALSE
cg27295642	chr5	74952444	-		OpenSea				1.78017e-21	7.91139e-19	0.928902	0.268338	5.1815	FALSE
cg16914035	chr6	76018489	-		OpenSea	FILIP1	NM_015687	Body	1.78359e-21	7.91381e-19	0.930431	0.157715	6.18229	FALSE
cg17501395	chr6	149806331	-		OpenSea	ZC3H12D	NM_207360	TSS200	1.78482e-21	7.91381e-19	0.817081	0.170947	4.43993	FALSE
cg15357821	chr5	176316988	+	chr5:176314451-176314662	S_Shelf	HK3	NM_002115	Body	1.78579e-21	7.91381e-19	0.923006	0.385896	4.25639	FALSE
cg19855215	chr2	209010986	+		OpenSea	CRYGB	NM_005210	TSS200	1.78784e-21	7.91538e-19	0.871299	0.334685	3.75385	FALSE
cg08138005	chr1	222766294	+	chr1:222763021-222763270	S_Shelf				1.79161e-21	7.91745e-19	0.91139	0.241718	5.0164	FALSE
cg00390253	chr3	50241300	+	chr3:50242550-50243589	N_Shore	SLC38A3	NM_006841	TSS1500	1.79169e-21	7.91745e-19	0.900748	0.242846	4.82528	FALSE
cg14689150	chr8	141362619	-	chr8:141359155-141359621	S_Shelf	TRAPPC9	NM_001160372;NM_031466	Body;Body	1.79837e-21	7.93406e-19	0.935935	0.366063	4.66249	FALSE
cg11392885	chr4	153601123	+		OpenSea	TMEM154	NM_152680;NM_152680	1stExon;5'UTR	1.80039e-21	7.93406e-19	0.64201	0.958069	-3.67639	FALSE
cg17891251	chr1	57286265	+		OpenSea	C1orf168	NM_001004303	TSS1500	1.80053e-21	7.93406e-19	0.940531	0.461584	4.21055	FALSE
cg09447105	chr12	15126020	+		OpenSea	PDE6H	NM_006205	5'UTR	1.82569e-21	8.03373e-19	0.697178	0.0651098	5.07884	FALSE
cg01097768	chr5	378854	-		OpenSea	AHRR	NM_020731	Body	1.82724e-21	8.03373e-19	0.866433	0.278519	4.07365	FALSE
cg23084951	chr6	28304088	+		OpenSea	ZNF323	NM_030899;NR_024164;NM_001135215;NM_001135216;NM_030899;NM_145909;NR_024165	1stExon;TSS200;5'UTR;TSS200;5'UTR;5'UTR;Body	1.8283e-21	8.03373e-19	0.632989	0.0986599	3.98574	FALSE
cg09327855	chr1	236156587	+	chr1:236156873-236157271	N_Shore	NID1	NM_002508	Body	1.85193e-21	8.11823e-19	0.887972	0.296193	4.23608	FALSE
cg16738646	chr1	43409193	-		OpenSea	SLC2A1	NM_006516	Body	1.8543e-21	8.11823e-19	0.186526	0.750674	-3.71945	FALSE
cg08869883	chr12	56350385	+		OpenSea	SILV	NM_006928	Body	1.85436e-21	8.11823e-19	0.912903	0.336795	4.36898	FALSE
cg05951275	chr6	168611528	-	chr6:168613132-168613346	N_Shore				1.85533e-21	8.11823e-19	0.931218	0.449873	4.05026	FALSE
cg10365562	chr3	46615549	-	chr3:46618307-46618669	N_Shelf	LRRC2	NM_024750	5'UTR	1.85829e-21	8.11823e-19	0.940132	0.202852	5.9922	FALSE
cg10035831	chr17	78865087	-	chr17:78863569-78863813	S_Shore	RPTOR	NM_001163034;NM_020761	Body;Body	1.85873e-21	8.11823e-19	0.865416	0.219651	4.52156	FALSE
cg19350197	chr6	32782988	-		OpenSea	HLA-DOB	NM_002120	Body	1.85967e-21	8.11823e-19	0.608066	0.073906	4.28198	FALSE
cg14866167	chr8	130089463	-		OpenSea				1.8627e-21	8.12384e-19	0.920158	0.295761	4.78737	FALSE
cg15241471	chr18	47817333	+	chr18:47813434-47814546	S_Shelf				1.86889e-21	8.14325e-19	0.936494	0.337142	4.86525	FALSE
cg10422455	chr11	19083542	-		OpenSea	MRGPRX2	NM_054030	TSS1500	1.878e-21	8.17533e-19	0.87278	0.130975	5.52157	FALSE
cg03533058	chr12	52437571	-		OpenSea				1.8893e-21	8.20819e-19	0.886764	0.341596	3.91925	TRUE
cg02054252	chr12	50078554	+		OpenSea	FMNL3	NM_198900;NM_175736	Body;Body	1.88959e-21	8.20819e-19	0.877755	0.111721	5.84025	TRUE
cg24609101	chr8	59698273	+		OpenSea				1.89081e-21	8.20819e-19	0.900065	0.153304	5.6516	FALSE
cg00689213	chr2	79366964	-		OpenSea	REG1P	NR_002714	TSS1500	1.89769e-21	8.22741e-19	0.747711	0.086166	4.97803	TRUE
cg15452381	chr1	42062490	-		OpenSea	HIVEP3	NM_024503;NM_001127714	5'UTR;5'UTR	1.89911e-21	8.22741e-19	0.905069	0.410841	3.77486	FALSE
cg22593432	chr13	32575905	-		OpenSea				1.90051e-21	8.22741e-19	0.906522	0.149955	5.79966	FALSE
cg26328626	chr3	192057347	-		OpenSea	FGF12	NM_021032;NM_004113	Body;Body	1.90343e-21	8.23244e-19	0.916697	0.319084	4.56144	FALSE
cg16582792	chr2	168104087	+		OpenSea	XIRP2	NM_152381;NM_001079810	Body;Body	1.91691e-21	8.28307e-19	0.929364	0.431102	4.11953	FALSE
cg18669381	chr1	16539088	+		OpenSea	ARHGEF19	NM_153213;NM_153213	5'UTR;1stExon	1.92685e-21	8.31835e-19	0.819273	0.229667	3.92852	FALSE
cg19551485	chr3	55693182	-		OpenSea	C3orf51;ERC2	NR_024615;NM_015576	Body;3'UTR	1.93295e-21	8.3369e-19	0.910891	0.364517	4.15691	FALSE
cg22578425	chr7	115456904	-		OpenSea				1.93471e-21	8.3369e-19	0.847066	0.219826	4.30047	FALSE
cg15391491	chr2	25383404	-	chr2:25383939-25384763	N_Shore				1.94546e-21	8.37554e-19	0.929278	0.488016	3.7889	FALSE
cg21481966	chr2	233280609	-	chr2:233283397-233285959	N_Shelf				1.94728e-21	8.37563e-19	0.852016	0.317343	3.63077	FALSE
cg18129754	chr4	121993696	-	chr4:121992003-121993703	Island	C4orf31	NM_024574	TSS200	1.95497e-21	8.40099e-19	0.417056	0.954016	-4.86212	FALSE
cg08587313	chr8	130215373	-		OpenSea				1.96528e-21	8.43757e-19	0.94114	0.324116	5.07396	FALSE
cg05979457	chr8	105373628	+		OpenSea				1.9815e-21	8.49895e-19	0.636422	0.0774342	4.38588	FALSE
cg11152347	chr3	138669434	-	chr3:138668635-138669323	S_Shore	C3orf72	NM_001040061	3'UTR	1.98353e-21	8.49895e-19	0.84419	0.363195	3.24883	TRUE
cg06823681	chr12	324682	-		OpenSea	SLC6A12	NM_001122848	TSS1500	1.98503e-21	8.49895e-19	0.882749	0.379483	3.62523	FALSE
cg04006520	chr12	2660504	+		OpenSea	CACNA1C	NM_001129844;NM_001129827;NM_001129839;NM_001129834;NM_001129841;NM_000719;NM_001129830;NM_001167625;NM_001129843;NM_001167624;NM_001129835;NM_001129837;NM_001167623;NM_001129840;NM_199460;NM_001129833;NM_001129832;NM_001129829;NM_001129846;NM_001129836;NM_001129838;NM_001129831;NM_001129842	Body;Body;Body;Body;Body;Body;Body;Body;Body;Body;Body;Body;Body;Body;Body;Body;Body;Body;Body;Body;Body;Body;Body	2.00066e-21	8.55804e-19	0.917418	0.314674	4.60072	FALSE
cg27485921	chr2	46747379	+		OpenSea	ATP6V1E2	NM_080653	TSS1500	2.00253e-21	8.55822e-19	0.930739	0.234809	5.4617	TRUE
cg08684581	chr4	93309639	-		OpenSea	GRID2	NM_001510	Body	2.01101e-21	8.58484e-19	0.953032	0.547556	4.07185	FALSE
cg27087377	chr22	26875563	-	chr22:26879458-26879930	N_Shelf	HPS4	NM_152841;NM_022081	TSS200;Body	2.01243e-21	8.58484e-19	0.785071	0.228463	3.62598	FALSE
cg19101417	chr2	27504695	-		OpenSea	TRIM54	NM_187841;NM_032546	TSS1500;TSS1500	2.01656e-21	8.59465e-19	0.726016	0.108375	4.45877	FALSE
cg04934519	chr1	185303447	+		OpenSea				2.02565e-21	8.62554e-19	0.937611	0.448776	4.21194	FALSE
cg04332373	chr4	15779642	+	chr4:15779998-15780729	N_Shore	CD38	NM_001775	TSS1500	2.04427e-21	8.6906e-19	0.906894	0.332374	4.29555	FALSE
cg26106316	chr2	56701451	+		OpenSea				2.04465e-21	8.6906e-19	0.945434	0.408581	4.65139	FALSE
cg08650784	chr1	35250229	+	chr1:35250418-35250736	N_Shore	GJB3	NM_001005752;NM_024009	5'UTR;5'UTR	2.04861e-21	8.69953e-19	0.855705	0.122355	5.4289	FALSE
cg08860083	chr6	136120084	+		OpenSea				2.05245e-21	8.70793e-19	0.919466	0.317198	4.6295	TRUE
cg16805068	chr20	31410931	+	chr20:31407531-31408124	S_Shelf	MAPRE1	NM_012325	5'UTR	2.05909e-21	8.7282e-19	0.849457	0.308888	3.65982	FALSE
cg23655939	chr3	187454477	-	chr3:187455330-187455843	N_Shore	BCL6	NM_001706;NM_001130845	5'UTR;TSS200	2.08381e-21	8.8247e-19	0.865647	0.370484	3.45424	FALSE
cg14491284	chr4	74846046	+	chr4:74847528-74847830	N_Shore				2.08562e-21	8.8247e-19	0.879993	0.119308	5.7779	FALSE
cg01954567	chr6	32362318	+		OpenSea				2.08799e-21	8.82674e-19	0.933154	0.367727	4.58594	FALSE
cg10586107	chr1	20755534	+		OpenSea				2.09042e-21	8.82901e-19	0.942966	0.450685	4.33356	FALSE
cg14749573	chr4	33151488	+		OpenSea				2.09515e-21	8.84101e-19	0.921666	0.210689	5.47643	FALSE
cg02050028	chr7	43156037	-	chr7:43152020-43153340	S_Shelf	HECW1	NM_015052	5'UTR	2.12024e-21	8.93791e-19	0.873098	0.226405	4.56678	TRUE
cg10392572	chr1	56046489	-		OpenSea				2.12262e-21	8.93791e-19	0.937506	0.420164	4.38223	FALSE
cg09111718	chr6	97741183	+		OpenSea	MIR548H3	NR_031679	Body	2.12384e-21	8.93791e-19	0.881766	0.120335	5.79294	TRUE
cg25286579	chr1	56069436	-		OpenSea				2.1271e-21	8.94358e-19	0.933629	0.22684	5.58778	FALSE
cg24128292	chr8	30419935	-		OpenSea	RBPMS	NM_001008710;NM_001008711;NM_006867	3'UTR;3'UTR;3'UTR	2.13809e-21	8.9739e-19	0.201939	0.912059	-5.36524	FALSE
cg11453076	chr6	137812735	+	chr6:137814355-137815202	N_Shore				2.13814e-21	8.9739e-19	0.943967	0.440219	4.43545	FALSE
cg03505125	chr4	165980885	-		OpenSea	TRIM75	NM_001105575	1stExon	2.14264e-21	8.98472e-19	0.874879	0.132582	5.52388	FALSE
cg00858415	chr2	232398531	-	chr2:232394763-232395337	S_Shelf				2.14817e-21	8.99357e-19	0.876789	0.374932	3.57028	FALSE
cg03312427	chr1	226778381	-		OpenSea	C1orf95	NM_001003665	Body	2.1486e-21	8.99357e-19	0.791577	0.233185	3.64454	FALSE
cg11593908	chr2	233547150	+		OpenSea	EFHD1	NR_027663;NM_025202	Body;3'UTR	2.15544e-21	9.01416e-19	0.771318	0.190552	3.85098	FALSE
cg13966575	chr8	127592341	+		OpenSea				2.1621e-21	9.03392e-19	0.759516	0.188926	3.76611	FALSE
cg25573386	chr12	18890579	-		OpenSea	CAPZA3;PLCZ1	NM_033328;NM_033123	TSS1500;5'UTR	2.16745e-21	9.04329e-19	0.933639	0.330175	4.84466	FALSE
cg26823505	chr6	35765589	+		OpenSea	CLPS	NM_001832	TSS1500	2.1682e-21	9.04329e-19	0.444642	0.0608766	3.62937	FALSE
cg11771529	chr10	31047686	+		OpenSea				2.18099e-21	9.0885e-19	0.945738	0.558322	3.80096	FALSE
cg16616340	chr11	65712296	+		OpenSea	TSGA10IP	NM_152762	TSS1500	2.18301e-21	9.08884e-19	0.861318	0.288587	3.94137	FALSE
cg20049273	chr8	125293010	-		OpenSea				2.18796e-21	9.09659e-19	0.903305	0.425647	3.65622	FALSE
cg23055499	chr12	51847363	+		OpenSea	SLC4A8	NM_001039960;NM_004858	Body;Body	2.18876e-21	9.09659e-19	0.932373	0.447447	4.09065	FALSE
cg04597975	chr8	142437565	+	chr8:142437033-142437272	S_Shore	PTP4A3	NM_007079;NM_032611	Body;Body	2.20023e-21	9.13616e-19	0.868942	0.36525	3.52715	FALSE
cg14626907	chr6	33873691	-		OpenSea				2.20734e-21	9.15753e-19	0.925702	0.334345	4.64044	FALSE
cg06091804	chr4	1158069	-	chr4:1161127-1161682	N_Shelf				2.21158e-21	9.16699e-19	0.923525	0.379132	4.30842	FALSE
cg19084427	chr1	2284530	+		OpenSea	MORN1;LOC100129534	NM_024848;NR_024489	Body;TSS1500	2.22233e-21	9.20342e-19	0.929008	0.473438	3.86379	FALSE
cg05089775	chr17	76921558	-	chr17:76920684-76921961	Island	TIMP2	NM_003255	TSS200	2.2692e-21	9.38919e-19	0.0315893	0.432347	-4.55311	FALSE
cg01579600	chr5	123589203	-		OpenSea				2.27795e-21	9.41711e-19	0.895646	0.244081	4.74571	FALSE
cg15544036	chr7	73245564	-	chr7:73245434-73246045	Island	CLDN4	NM_001305	1stExon	2.28403e-21	9.42741e-19	0.903474	0.38923	3.87943	FALSE
cg04304054	chr6	53536337	+		OpenSea				2.28448e-21	9.42741e-19	0.945094	0.448028	4.40752	FALSE
cg26196406	chr11	76018702	+		OpenSea				2.29576e-21	9.46564e-19	0.875114	0.216729	4.6731	FALSE
cg02426999	chr11	74951179	-	chr11:74951647-74953491	N_Shore				2.29832e-21	9.46786e-19	0.417232	0.884177	-3.41548	FALSE
cg20360285	chr7	47989345	+		OpenSea	PKD1L1	NM_138295	TSS1500	2.31661e-21	9.53479e-19	0.827471	0.116613	5.19748	FALSE
cg14708905	chr6	30113074	-		OpenSea	TRIM40	NM_138700	Body	2.32115e-21	9.54074e-19	0.935194	0.307437	5.04552	FALSE
cg03742763	chr11	116700049	-		OpenSea	APOC3	NM_000040	TSS1500	2.32213e-21	9.54074e-19	0.744881	0.154319	4.00298	FALSE
cg22912610	chr12	67073266	+		OpenSea	GRIP1	NM_021150	TSS1500	2.32549e-21	9.54616e-19	0.841419	0.227845	4.17083	FALSE
cg16273979	chr4	122376685	+		OpenSea				2.32769e-21	9.54682e-19	0.947411	0.480289	4.28831	FALSE
cg12187687	chr7	27253834	+	chr7:27252681-27253835	Island				2.33242e-21	9.55785e-19	0.89275	0.284464	4.40264	FALSE
cg02186141	chr17	80864562	-	chr17:80863327-80863743	S_Shore	TBCD	NM_005993	Body	2.34729e-21	9.61034e-19	0.887552	0.369062	3.75676	FALSE
cg17402094	chr7	818362	-	chr7:821689-822634	N_Shelf	HEATR2	NM_017802	Body	2.35655e-21	9.63984e-19	0.252747	0.883389	-4.48742	TRUE
cg23959474	chr17	40195832	+	chr17:40191787-40192450	S_Shelf				2.36389e-21	9.66142e-19	0.881797	0.310133	4.05541	FALSE
cg11827629	chr12	115822424	-		OpenSea				2.38783e-21	9.75073e-19	0.91398	0.411717	3.92932	FALSE
cg09730689	chr4	122184241	+		OpenSea				2.39779e-21	9.78289e-19	0.782722	0.174035	4.099	FALSE
cg02646064	chr7	44178500	-		OpenSea	MYL7	NM_021223	3'UTR	2.40063e-21	9.78593e-19	0.932396	0.484802	3.87964	FALSE
cg07470968	chr11	29207078	-		OpenSea				2.41581e-21	9.83923e-19	0.91155	0.309198	4.52891	FALSE
cg18484958	chr3	149420985	+		OpenSea	WWTR1	NM_001168278;NM_001168278	1stExon;5'UTR	2.42778e-21	9.8794e-19	0.912599	0.514893	3.29939	FALSE
cg04566677	chr12	54779175	+		OpenSea	ZNF385A	NM_001130968;NM_001130967;NM_015481	Body;Body;TSS1500	2.45199e-21	9.96926e-19	0.940371	0.514003	3.9058	FALSE
cg06209491	chr1	40138402	-	chr1:40136988-40138087	S_Shore	NT5C1A	NM_032526	TSS1500	2.46768e-21	1.00174e-18	0.88349	0.300511	4.14456	FALSE
cg14576347	chr9	117222091	-		OpenSea	DFNB31	NM_015404;NM_001083885	Body;5'UTR	2.46811e-21	1.00174e-18	0.937097	0.408284	4.44217	FALSE
cg22460204	chr7	39332836	+		OpenSea	POU6F2	NM_007252;NM_001166018	Body;Body	2.47705e-21	1.0045e-18	0.857529	0.172524	4.85717	FALSE
cg11765288	chr7	18535767	+		OpenSea	HDAC9	NM_058176;NM_178423;NM_014707;NM_058177;NM_178425	TSS200;5'UTR;5'UTR;TSS200;TSS200	2.4829e-21	1.00572e-18	0.107794	0.639668	-3.88069	FALSE
cg14731422	chr1	213561757	-	chr1:213562739-213562958	N_Shore				2.48438e-21	1.00572e-18	0.911224	0.343053	4.30271	FALSE
cg19375140	chr4	35568046	-		OpenSea				2.48759e-21	1.00616e-18	0.935377	0.233811	5.57656	FALSE
cg10535814	chrX	129089420	-	chrX:129091066-129091628	N_Shore				2.52047e-21	1.01835e-18	0.887079	0.272522	4.39467	FALSE
cg22077553	chr1	171621732	-		OpenSea	MYOC	NM_000261	1stExon	2.5221e-21	1.01835e-18	0.872598	0.352299	3.65985	FALSE
cg00714464	chr2	113670427	+		OpenSea	IL1F7	NM_173203;NM_014439;NM_173204;NM_173202	TSS200;TSS200;TSS200;TSS200	2.5308e-21	1.02095e-18	0.915618	0.300527	4.66035	FALSE
cg01523600	chr8	22959713	-	chr8:22960384-22960927	N_Shore	TNFRSF10C	NM_003841	TSS1500	2.5329e-21	1.02095e-18	0.911166	0.329977	4.39811	FALSE
cg02951847	chr4	41614490	+		OpenSea	LIMCH1	NM_014988;NM_001112718;NM_001112717;NM_001112720;NM_001112719	Body;Body;Body;TSS1500;TSS1500	2.54515e-21	1.02383e-18	0.848596	0.294381	3.74934	FALSE
cg08845722	chr2	46041801	+		OpenSea	PRKCE	NM_005400	Body	2.5457e-21	1.02383e-18	0.926631	0.289054	4.95862	FALSE
cg08418670	chr19	4374567	+	chr19:4371729-4371952	S_Shelf	SH3GL1	NM_003025	Body	2.5466e-21	1.02383e-18	0.416584	0.0401025	4.09606	FALSE
cg24945657	chr17	43044484	+	chr17:43044369-43046424	Island	C1QL1	NM_006688	Body	2.55092e-21	1.02468e-18	0.88719	0.230593	4.72392	FALSE
cg25234117	chr3	155423168	-		OpenSea	PLCH1	NM_014996	TSS1500	2.55915e-21	1.02711e-18	0.906738	0.404644	3.84078	FALSE
cg01560972	chr11	8190837	-	chr11:8190226-8190671	S_Shore	RIC3	NM_024557;NM_001135109	TSS1500;TSS1500	2.56795e-21	1.02976e-18	0.395741	0.896874	-3.7342	FALSE
cg00868860	chr12	55041948	-		OpenSea	DCD	NM_053283	Body	2.59521e-21	1.0398e-18	0.753741	0.117566	4.52571	FALSE
cg00987918	chr6	30115829	-		OpenSea	TRIM40	NM_138700	3'UTR	2.5976e-21	1.03986e-18	0.877406	0.258035	4.36497	FALSE
cg04981165	chr3	59645614	-		OpenSea				2.62125e-21	1.04843e-18	0.953373	0.298568	5.60764	FALSE
cg12290217	chr15	99563030	-	chr15:99557978-99559170	S_Shelf				2.62644e-21	1.04961e-18	0.822912	0.172863	4.47968	FALSE
cg26748794	chr16	88804051	-	chr16:88803802-88804112	Island	FAM38A	NM_001142864	Body	2.63532e-21	1.05226e-18	0.104226	0.61392	-3.77365	TRUE
cg03033796	chr10	73445156	-		OpenSea	CDH23	NM_022124	Body	2.64472e-21	1.05423e-18	0.944539	0.166039	6.43447	FALSE
cg08260278	chr11	6355172	-		OpenSea				2.64475e-21	1.05423e-18	0.928116	0.121293	6.55312	FALSE
cg15012214	chr3	56810320	-		OpenSea	ARHGEF3	NM_001128615;NM_019555;NM_001128616	Body;Body;TSS1500	2.65959e-21	1.05924e-18	0.934773	0.318202	4.94945	FALSE
cg22112360	chr17	75368750	+	chr17:75368688-75370506	Island	SEPT9	NM_001113493;NM_001113492;NM_001113491;NM_006640	TSS1500;5'UTR;Body;Body	2.68331e-21	1.06778e-18	0.917991	0.32146	4.5679	FALSE
cg19702176	chr2	221801949	+		OpenSea				2.68803e-21	1.06875e-18	0.928417	0.228834	5.45852	FALSE
cg00116628	chr5	111755514	+	chr5:111754477-111756222	Island	FLJ11235;EPB41L4A	NR_027706;NM_022140	Body;TSS1500	2.69051e-21	1.06883e-18	0.0881773	0.674218	-4.42115	FALSE
cg15246989	chr17	37244473	+		OpenSea	PLXDC1	NM_020405	Body	2.7168e-21	1.07836e-18	0.768149	0.219932	3.55736	FALSE
cg17822978	chr15	72073485	+		OpenSea	THSD4	NM_024817	3'UTR	2.72123e-21	1.0792e-18	0.942465	0.389856	4.68502	FALSE
cg26094482	chr11	2722073	+	chr11:2720410-2722087	Island	KCNQ1OT1;KCNQ1	NR_002728;NM_000218;NM_181798	TSS1500;Body;Body	2.7349e-21	1.0837e-18	0.0751936	0.470267	-3.44917	FALSE
cg12242338	chr3	140397089	+		OpenSea	TRIM42	NM_152616	1stExon	2.77343e-21	1.09757e-18	0.749654	0.133636	4.28374	FALSE
cg26110733	chr1	111773180	+		OpenSea	CHI3L2	NM_001025199;NM_001025197;NM_004000	5'UTR;Body;Body	2.77458e-21	1.09757e-18	0.937461	0.489396	3.9676	FALSE
cg21585512	chr11	122030076	-		OpenSea	LOC399959	NR_024430	Body	2.77913e-21	1.09844e-18	0.911054	0.21341	5.2423	FALSE
cg10761978	chr3	187420547	-	chr3:187416511-187416726	S_Shelf	RTP2	NM_001004312	TSS1500	2.78263e-21	1.09889e-18	0.818479	0.211914	4.07145	FALSE
cg18373623	chr5	15694721	+		OpenSea	FBXL7	NM_012304	Body	2.80151e-21	1.10454e-18	0.921115	0.344184	4.49095	FALSE
cg07483709	chr10	29439573	-		OpenSea				2.80164e-21	1.10454e-18	0.880383	0.2386	4.55394	TRUE
cg24363955	chr5	32788467	+		OpenSea	C5orf23	NM_024563	TSS1500	2.80663e-21	1.10558e-18	0.943705	0.307689	5.24445	FALSE
cg15823954	chr5	143191226	+		OpenSea	HMHB1	NM_021182	TSS1500	2.81617e-21	1.1084e-18	0.95152	0.459091	4.53359	FALSE
cg00455467	chr2	131593162	-	chr2:131594139-131595302	N_Shore				2.82438e-21	1.1107e-18	0.793111	0.228122	3.69847	FALSE
cg21011229	chr11	9635945	+	chr11:9634969-9636065	Island				2.82976e-21	1.11188e-18	0.708943	0.0686874	5.05521	FALSE
cg17081914	chr2	134326366	-		OpenSea	NCKAP5	NM_207363;NM_207481	TSS1500;TSS1500	2.83236e-21	1.11196e-18	0.939216	0.460695	4.17934	FALSE
cg21826815	chr12	117318832	+	chr12:117318708-117319521	Island	HRK	NM_003806;NM_003806	1stExon;3'UTR	2.83993e-21	1.114e-18	0.0318199	0.498334	-4.92954	FALSE
cg08422645	chr1	210446261	-		OpenSea				2.87102e-21	1.12525e-18	0.88604	0.422426	3.41128	FALSE
cg10868668	chr4	38606942	+		OpenSea				2.87531e-21	1.1258e-18	0.925762	0.375557	4.38317	FALSE
cg16386293	chr1	150480856	-		OpenSea	ECM1	NM_004425;NM_022664	Body;Body	2.88043e-21	1.1258e-18	0.559688	0.0801783	3.8673	FALSE
cg08792995	chr6	108145658	-		OpenSea	SCML4	NM_198081	TSS200	2.8812e-21	1.1258e-18	0.749363	0.126863	4.37013	FALSE
cg00085448	chr12	113416442	+		OpenSea	OAS2	NM_001032731;NM_002535;NM_016817	1stExon;1stExon;1stExon	2.88346e-21	1.1258e-18	0.905429	0.523301	3.12603	FALSE
cg03634394	chr19	16144375	-		OpenSea	FLJ25328	NR_024336;NR_024335	TSS1500;TSS200	2.88445e-21	1.1258e-18	0.854968	0.30915	3.72195	FALSE
cg25305703	chr8	128378218	+		OpenSea				2.89176e-21	1.12772e-18	0.931654	0.38663	4.43843	FALSE
cg22057234	chr20	34206710	-	chr20:34207447-34207681	N_Shore	SPAG4	NM_003116	Body	2.89604e-21	1.12844e-18	0.59873	0.104786	3.67476	FALSE
cg13631913	chr1	9600345	-	chr1:9599350-9600444	Island	SLC25A33	NM_032315	Body	2.90586e-21	1.13133e-18	0.081316	0.741418	-5.02356	TRUE
cg14414873	chr9	112970463	+		OpenSea	C9orf152	NM_001012993	TSS200	2.91334e-21	1.13326e-18	0.938627	0.45331	4.21059	FALSE
cg13576045	chr11	9635311	-	chr11:9634969-9636065	Island				2.91747e-21	1.13326e-18	0.603743	0.0937901	3.88018	FALSE
cg17104151	chr1	22970132	-	chr1:22974050-22974303	N_Shelf	C1QC	NM_001114101;NM_172369;NM_001114101;NM_172369	1stExon;5'UTR;5'UTR;1stExon	2.91808e-21	1.13326e-18	0.899741	0.300629	4.38738	FALSE
cg15368044	chr5	142455060	+		OpenSea	ARHGAP26	NM_015071;NM_001135608	Body;Body	2.92465e-21	1.13487e-18	0.913626	0.224884	5.19276	FALSE
cg10784511	chr3	148426295	-		OpenSea	AGTR1	NM_004835;NM_031850;NM_009585;NM_000685	5'UTR;5'UTR;5'UTR;5'UTR	2.93026e-21	1.1361e-18	0.80603	0.109429	5.11323	FALSE
cg12875720	chr14	85983929	-		OpenSea				2.93748e-21	1.13725e-18	0.869102	0.194201	4.78756	FALSE
cg10104290	chr1	167597441	+	chr1:167599464-167599839	N_Shelf				2.93808e-21	1.13725e-18	0.830449	0.243759	3.92864	TRUE
cg23612570	chr2	31802851	-	chr2:31805293-31806403	N_Shelf	SRD5A2	NM_000348	Body	2.95035e-21	1.14105e-18	0.664803	0.0996	4.16812	FALSE
cg14451882	chr10	94456548	+	chr10:94455524-94455896	S_Shore				2.99596e-21	1.15702e-18	0.819418	0.237848	3.86384	FALSE
cg17478992	chr3	124873768	+		OpenSea	SLC12A8	NM_024628	Body	2.99658e-21	1.15702e-18	0.933317	0.336954	4.7946	FALSE
cg03980231	chr9	132498616	-	chr9:132499968-132500553	N_Shore				3.00985e-21	1.16045e-18	0.891605	0.465296	3.24168	FALSE
cg08477744	chr1	17308032	-	chr1:17306551-17307363	S_Shore	MFAP2	NM_002403;NM_017459;NM_001135247;NM_017459;NM_001135247;NM_001135248	TSS1500;5'UTR;1stExon;1stExon;5'UTR;TSS1500	3.01279e-21	1.16045e-18	0.834315	0.242246	3.98118	FALSE
cg08972916	chr17	73549091	-		OpenSea	LLGL2	NM_001015002;NM_004524;NM_001031803	Body;Body;Body	3.01555e-21	1.16045e-18	0.91763	0.470078	3.6514	FALSE
cg27332575	chr1	39966137	+		OpenSea	BMP8A	NM_181809	Body	3.01752e-21	1.16045e-18	0.706584	0.148599	3.79081	FALSE
cg06804091	chr7	2563478	-	chr7:2563610-2564056	N_Shore	LFNG	NM_001166355;NM_001040167;NM_001040168;NM_002304	Body;Body;Body;Body	3.0195e-21	1.16045e-18	0.240561	0.80098	-3.6711	FALSE
cg14016200	chr19	10399157	+	chr19:10399844-10405375	N_Shore	ICAM5;ICAM4	NM_003259;NM_022377;NM_001039132;NM_001544	TSS1500;3'UTR;3'UTR;3'UTR	3.02033e-21	1.16045e-18	0.748354	0.204442	3.53878	FALSE
cg17273588	chr2	100760351	-		OpenSea	AFF3	NM_002285	TSS1500	3.02334e-21	1.16065e-18	0.726509	0.164096	3.76075	FALSE
cg11071926	chr1	116380316	-	chr1:116380359-116382364	N_Shore	NHLH2	NM_005599;NM_001111061	3'UTR;3'UTR	3.03016e-21	1.16153e-18	0.922945	0.372368	4.3529	FALSE
cg06495803	chr12	6553489	-		OpenSea	CD27;LOC678655	NM_001242;NR_015382	TSS1500;Body	3.0306e-21	1.16153e-18	0.949798	0.278721	5.61538	FALSE
cg25876586	chr8	75260202	-	chr8:75262521-75263044	N_Shelf				3.03778e-21	1.16333e-18	0.704239	0.0882415	4.62977	FALSE
cg00988548	chr1	32321494	-		OpenSea				3.06218e-21	1.17153e-18	0.83623	0.211743	4.25212	FALSE
cg26784412	chr6	33088710	-	chr6:33084740-33084995	S_Shelf	HLA-DPB2	NR_001435	Body	3.0642e-21	1.17153e-18	0.712416	0.103017	4.43384	FALSE
cg18506124	chr19	35629603	-	chr19:35632356-35632572	N_Shelf	FXYD1	NM_021902;NM_005031	TSS200;TSS1500	3.06808e-21	1.17206e-18	0.806894	0.16121	4.44876	FALSE
cg21679730	chr1	65047485	-		OpenSea	CACHD1	NM_020925	Body	3.09939e-21	1.18305e-18	0.956111	0.374424	5.19631	FALSE
cg23006040	chr4	188528319	-		OpenSea				3.12383e-21	1.1903e-18	0.913651	0.237529	5.10751	FALSE
cg08816023	chr5	142065539	-		OpenSea	FGF1	NM_000800;NR_026696;NR_026695;NM_033136;NM_033136;NM_001144934;NM_001144935;NM_000800	5'UTR;Body;Body;5'UTR;1stExon;5'UTR;5'UTR;1stExon	3.12746e-21	1.1903e-18	0.845966	0.248847	4.05223	FALSE
cg24724618	chr1	17538512	-		OpenSea	PADI1	NM_013358	Body	3.12838e-21	1.1903e-18	0.938355	0.375899	4.66139	FALSE
cg00889363	chr2	206255841	+		OpenSea	PARD3B	NM_152526;NM_057177;NM_205863	Body;Body;Body	3.12854e-21	1.1903e-18	0.946475	0.303599	5.34939	FALSE
cg07317983	chr3	114790596	+		OpenSea	ZBTB20	NM_015642;NM_001164343	5'UTR;TSS1500	3.14487e-21	1.19554e-18	0.916001	0.239122	5.13152	FALSE
cg09838336	chr7	43733719	-		OpenSea	C7orf44	NM_018224	5'UTR	3.16566e-21	1.20174e-18	0.798579	0.32854	3.01916	FALSE
cg00515669	chr19	44307449	+		OpenSea	LYPD5	NM_001031749;NM_182573	TSS1500;5'UTR	3.16631e-21	1.20174e-18	0.753925	0.149012	4.13308	FALSE
cg09139128	chr6	34492115	+	chr6:34494990-34495309	N_Shelf	PACSIN1	NM_020804	5'UTR	3.18411e-21	1.20751e-18	0.792822	0.1761	4.17447	FALSE
cg06333085	chr17	26850910	+		OpenSea	FOXN1	NM_003593	TSS200	3.18676e-21	1.20754e-18	0.917052	0.380969	4.17705	FALSE
cg09671481	chr11	394262	+	chr11:394257-394619	Island	PKP3	NM_007183;NM_007183	1stExon;5'UTR	3.19476e-21	1.20959e-18	0.935001	0.555089	3.52958	FALSE
cg07179825	chr1	119635157	-		OpenSea	WARS2	NM_201263;NM_015836	Body;Body	3.20403e-21	1.21212e-18	0.951086	0.591086	3.7493	FALSE
cg13453847	chr5	5034274	-		OpenSea	LOC340094	NR_026994	TSS200	3.20684e-21	1.2122e-18	0.937757	0.540074	3.68083	FALSE
cg26345916	chr3	193815787	+		OpenSea				3.21604e-21	1.21447e-18	0.896075	0.362025	3.93053	TRUE
cg01287132	chr19	4173254	-	chr19:4173153-4173483	Island				3.21802e-21	1.21447e-18	0.0785834	0.652618	-4.47733	FALSE
cg19378389	chr1	94471306	+		OpenSea	ABCA4	NM_000350	Body	3.22245e-21	1.21516e-18	0.930401	0.315921	4.87777	FALSE
cg05679507	chr11	3663543	-	chr11:3663052-3663802	Island	ART5	NM_053017;NM_001079536;NM_001079536	TSS200;1stExon;5'UTR	3.22694e-21	1.21587e-18	0.114827	0.664008	-3.93553	FALSE
cg16555188	chr5	9838964	-		OpenSea	LOC285692	NR_027112	Body	3.25239e-21	1.22448e-18	0.894498	0.240127	4.74928	FALSE
cg21471828	chr2	183086277	-		OpenSea	PDE1A	NM_005019;NM_001003683	Body;Body	3.26056e-21	1.22569e-18	0.948785	0.269019	5.65525	FALSE
cg19593878	chr15	79932306	+		OpenSea				3.26251e-21	1.22569e-18	0.804962	0.156054	4.48968	FALSE
cg05417035	chr2	18150633	+		OpenSea				3.26346e-21	1.22569e-18	0.931897	0.25995	5.3027	FALSE
cg25271063	chr1	159771375	-		OpenSea	FCRL6	NM_001004310	TSS1500	3.30808e-21	1.24145e-18	0.909125	0.182793	5.49159	TRUE
cg20760920	chr15	68763004	+		OpenSea				3.3231e-21	1.24608e-18	0.929763	0.343387	4.66597	FALSE
cg04913790	chr6	34125174	-	chr6:34122475-34122949	S_Shelf				3.3286e-21	1.24715e-18	0.645199	0.145549	3.41672	FALSE
cg05081167	chr6	156967138	+		OpenSea				3.33764e-21	1.24928e-18	0.877012	0.363941	3.64291	FALSE
cg08358263	chr6	106557481	-		OpenSea	PRDM1	NM_001198;NM_182907	3'UTR;3'UTR	3.33969e-21	1.24928e-18	0.916943	0.381537	4.1676	TRUE
cg08446215	chr11	2721366	-	chr11:2720410-2722087	Island	KCNQ1OT1;KCNQ1	NR_002728;NM_000218;NM_181798	TSS200;Body;Body	3.3441e-21	1.24928e-18	0.0330902	0.577858	-5.3469	FALSE
cg21118939	chr2	177682959	-		OpenSea				3.3476e-21	1.24928e-18	0.924811	0.256977	5.18449	FALSE
cg17033359	chr11	57638157	+		OpenSea				3.34763e-21	1.24928e-18	0.828337	0.101405	5.42231	FALSE
cg17221226	chr11	64414192	+	chr11:64409877-64411253	S_Shelf	NRXN2	NM_138732;NM_015080	Body;Body	3.37734e-21	1.25936e-18	0.930527	0.130213	6.51427	FALSE
cg24504289	chr6	32061478	+	chr6:32063533-32065044	N_Shelf	TNXB	NM_019105	Body	3.38854e-21	1.26253e-18	0.889768	0.271003	4.44373	FALSE
cg14286140	chr9	93279614	-		OpenSea				3.41976e-21	1.27214e-18	0.923213	0.362109	4.40921	FALSE
cg27368523	chr2	113544348	+		OpenSea	IL1A	NM_000575	TSS1500	3.42064e-21	1.27214e-18	0.905636	0.409657	3.79018	FALSE
cg11171672	chr14	104395485	+	chr14:104394529-104395234	S_Shore	TDRD9	NM_153046	Body	3.42249e-21	1.27214e-18	0.706801	0.0529703	5.43735	FALSE
cg03376089	chr17	17839409	-		OpenSea	TOM1L2	NM_001033551;NM_001082968	Body;Body	3.44057e-21	1.27754e-18	0.840305	0.266876	3.85555	FALSE
cg11894631	chr2	25389989	-	chr2:25391072-25391875	N_Shore	POMC	NM_000939;NM_001035256	5'UTR;5'UTR	3.44247e-21	1.27754e-18	0.824804	0.140895	4.85758	TRUE
cg21210220	chr2	202948038	-		OpenSea				3.44813e-21	1.27863e-18	0.930551	0.371194	4.50924	TRUE
cg09839204	chr10	47049879	+		OpenSea				3.45341e-21	1.27957e-18	0.81612	0.262679	3.6446	FALSE
cg19151808	chr4	89619051	+		OpenSea	NAP1L5;HERC3	NM_153757;NM_014606	TSS200;Body	3.46227e-21	1.28115e-18	0.701162	0.975286	-4.07733	FALSE
cg11488381	chr5	53921531	+		OpenSea				3.46316e-21	1.28115e-18	0.884885	0.33105	3.95985	FALSE
cg15061231	chr3	186353575	-		OpenSea				3.4701e-21	1.28251e-18	0.705054	0.143682	3.83563	FALSE
cg15073708	chr1	6204000	-	chr1:6202118-6202359	S_Shore	CHD5	NM_015557	Body	3.4723e-21	1.28251e-18	0.703063	0.155113	3.69055	FALSE
cg10495572	chr1	66911193	-		OpenSea				3.47583e-21	1.28264e-18	0.611096	0.0749689	4.28327	FALSE
cg23104539	chr7	50861535	+	chr7:50861390-50861638	Island	GRB10	NM_001001555	TSS1500	3.47815e-21	1.28264e-18	0.929993	0.516193	3.63847	FALSE
cg25096615	chr14	102251111	+	chr14:102247660-102248279	S_Shelf	PPP2R5C	NM_001161726;NM_001161725	Body;Body	3.48131e-21	1.2828e-18	0.92655	0.418175	4.13496	FALSE
cg18475969	chr3	177077202	+		OpenSea				3.50349e-21	1.28995e-18	0.937664	0.318651	5.01679	FALSE
cg02296890	chr5	73495785	+		OpenSea				3.52237e-21	1.29588e-18	0.91134	0.220156	5.19775	FALSE
cg25799433	chr20	1600623	-		OpenSea	SIRPB1	NM_001135844;NM_001083910;NM_001135844;NM_001083910;NM_006065;NM_006065	5'UTR;1stExon;1stExon;5'UTR;5'UTR;1stExon	3.52671e-21	1.29647e-18	0.918341	0.287886	4.80074	FALSE
cg23379309	chr9	102057328	+	chr9:102058841-102059213	N_Shore				3.55211e-21	1.30478e-18	0.663668	0.0938599	4.25626	FALSE
cg06713076	chr17	68942524	-		OpenSea				3.55932e-21	1.3064e-18	0.939844	0.2254	5.79104	FALSE
cg02061431	chr1	92150549	-		OpenSea	TGFBR3	NM_003243	Body	3.58933e-21	1.31638e-18	0.910333	0.296147	4.59665	FALSE
cg11297236	chr16	20416475	+		OpenSea	PDILT	NM_174924	TSS1500	3.60304e-21	1.32038e-18	0.935242	0.36893	4.63414	FALSE
cg16410115	chr1	24240000	-		OpenSea	CNR2	NM_001841	TSS200	3.62053e-21	1.32575e-18	0.909766	0.365799	4.13053	FALSE
cg19843540	chr4	183957914	-		OpenSea	FAM92A3	NR_003612	TSS1500	3.62545e-21	1.32651e-18	0.883536	0.303844	4.12496	FALSE
cg07589519	chr11	63889184	-	chr11:63887355-63887600	S_Shore	MACROD1	NM_014067	Body	3.63558e-21	1.32918e-18	0.667677	0.0862874	4.42264	FALSE
cg19831698	chr15	35381318	-	chr15:35385071-35385301	N_Shelf				3.66147e-21	1.3367e-18	0.875059	0.271554	4.23782	FALSE
cg02489219	chr2	197676272	+		OpenSea	C2orf66	NM_213608	TSS1500	3.66188e-21	1.3367e-18	0.789136	0.202174	3.88743	FALSE
cg06224510	chr10	7745454	-		OpenSea	ITIH2	NM_002216	1stExon	3.68149e-21	1.34277e-18	0.915963	0.182315	5.62303	FALSE
cg16695389	chr11	72433396	-		OpenSea	ARAP1	NM_001135190;NM_015242;NM_001040118;NM_001135190;NM_015242	5'UTR;1stExon;Body;1stExon;5'UTR	3.68424e-21	1.34277e-18	0.794519	0.137709	4.60312	FALSE
cg13513157	chr9	137366825	+		OpenSea				3.69974e-21	1.34737e-18	0.87805	0.43681	3.21575	FALSE
cg21427300	chr6	74233399	+	chr6:74233268-74233546	Island				3.70416e-21	1.34793e-18	0.0652551	0.528159	-4.01533	FALSE
cg08081424	chr2	159749591	-		OpenSea				3.71244e-21	1.34989e-18	0.931478	0.484655	3.8571	TRUE
cg08016092	chr12	52979607	+		OpenSea	KRT72	NM_001146225;NM_080747;NM_001146226	3'UTR;3'UTR;3'UTR	3.71997e-21	1.35158e-18	0.917101	0.380816	4.17821	FALSE
cg10585962	chr11	75428198	+		OpenSea	MOGAT2	NM_025098	TSS1500	3.72638e-21	1.35286e-18	0.893829	0.259248	4.59338	FALSE
cg19795338	chr3	193273475	-		OpenSea	ATP13A4	NM_032279	TSS1500	3.72947e-21	1.35293e-18	0.66053	0.127965	3.73168	FALSE
cg10090836	chr8	67337729	+	chr8:67340796-67342111	N_Shelf				3.7448e-21	1.35744e-18	0.923774	0.400703	4.18368	FALSE
cg07993350	chr4	15937298	-		OpenSea	FGFBP1	NM_005130	3'UTR	3.75346e-21	1.35953e-18	0.923003	0.292084	4.87875	FALSE
cg08545268	chr20	36793705	-	chr20:36793549-36793867	Island	TGM2	NM_004613;NM_198951	TSS200;TSS200	3.77184e-21	1.36513e-18	0.058992	0.527733	-4.1698	FALSE
cg22036813	chr19	42905724	-	chr19:42905723-42906350	Island	LIPE	NM_005357	3'UTR	3.78003e-21	1.36704e-18	0.733667	0.171059	3.74006	FALSE
cg10959950	chr5	38535574	-		OpenSea	LIFR	NM_001127671;NM_002310	5'UTR;5'UTR	3.79462e-21	1.37125e-18	0.883548	0.15337	5.40751	TRUE
cg01836683	chr7	132375635	-		OpenSea				3.79987e-21	1.37209e-18	0.867603	0.28537	4.04419	FALSE
cg19350270	chr2	162929832	+	chr2:162930233-162930879	N_Shore	DPP4	NM_001935	Body	3.81112e-21	1.37428e-18	0.205667	0.853334	-4.4971	FALSE
cg18335991	chr15	74724562	+	chr15:74725323-74726487	N_Shore	SEMA7A	NM_003612;NM_001146029;NM_001146030	Body;Body;5'UTR	3.8135e-21	1.37428e-18	0.91287	0.406559	3.93684	FALSE
cg24480453	chr6	166232637	-		OpenSea				3.81474e-21	1.37428e-18	0.770897	0.199461	3.76158	FALSE
cg04952324	chr7	73727108	-		OpenSea	CLIP2	NM_032421;NM_003388	5'UTR;5'UTR	3.82768e-21	1.37788e-18	0.882412	0.252794	4.47385	FALSE
cg02225786	chr2	224808252	-	chr2:224808923-224810219	N_Shore	WDFY1	NM_020830	Body	3.83992e-21	1.38122e-18	0.693159	0.0990361	4.36432	TRUE
cg01079860	chr2	219828633	-	chr2:219827659-219828205	S_Shore				3.84617e-21	1.38241e-18	0.790446	0.138588	4.56908	FALSE
cg02199826	chr4	74296726	+		OpenSea				3.84992e-21	1.3827e-18	0.919189	0.162454	5.88677	FALSE
cg14617020	chr10	31032172	+		OpenSea				3.86908e-21	1.38751e-18	0.93072	0.455572	4.0101	FALSE
cg20492868	chr1	42202048	-		OpenSea	HIVEP3	NM_024503;NM_001127714	5'UTR;5'UTR	3.87262e-21	1.38751e-18	0.630784	0.107424	3.83417	FALSE
cg22637890	chr11	95954652	-		OpenSea	MAML2	NM_032427	Body	3.8748e-21	1.38751e-18	0.916013	0.289013	4.75123	FALSE
cg25748764	chr20	31261814	+		OpenSea	LOC284805	NR_026959	TSS200	3.8752e-21	1.38751e-18	0.824251	0.248321	3.83027	FALSE
cg12060123	chr11	5668206	+		OpenSea	TRIM78P	NR_002777	Body	3.88362e-21	1.38947e-18	0.958614	0.390706	5.19108	FALSE
cg12050175	chr10	44754714	+		OpenSea				3.88956e-21	1.39053e-18	0.900745	0.241547	4.84385	FALSE
cg24052039	chr1	9004961	+		OpenSea	CA6	NM_001215	TSS1500	3.90779e-21	1.39526e-18	0.907992	0.322285	4.38742	FALSE
cg18115757	chr14	23514994	-	chr14:23517223-23517741	N_Shelf				3.90875e-21	1.39526e-18	0.903628	0.352844	4.10848	FALSE
cg04038163	chr4	76925155	+		OpenSea	CXCL9	NM_002416	Body	3.91323e-21	1.39579e-18	0.709181	0.0921786	4.59066	FALSE
cg19754282	chr17	60953970	-		OpenSea				3.92199e-21	1.39764e-18	0.940518	0.566548	3.59765	TRUE
cg07855337	chr6	29884984	-		OpenSea				3.9244e-21	1.39764e-18	0.906468	0.353122	4.15474	FALSE
cg22920417	chr18	74401671	+		OpenSea				3.93136e-21	1.39906e-18	0.884678	0.18772	5.06178	FALSE
cg24948189	chr10	30918667	-		OpenSea	LYZL2	NM_183058	TSS200	3.96731e-21	1.41078e-18	0.917007	0.276748	4.86329	FALSE
cg01030598	chr13	24709155	+		OpenSea				3.97107e-21	1.41104e-18	0.899281	0.115006	6.13194	FALSE
cg11009695	chr10	29358074	+		OpenSea				3.99489e-21	1.4183e-18	0.828434	0.202919	4.2527	TRUE
cg13828579	chr9	124068414	+		OpenSea	GSN	NM_198252;NM_001127665;NM_001127667;NM_001127664;NM_001127663;NM_000177;NM_001127666;NM_001127662	Body;Body;Body;Body;Body;Body;Body;Body	3.99754e-21	1.4183e-18	0.892749	0.364159	3.86194	FALSE
cg00112341	chr3	55991024	-		OpenSea	ERC2	NM_015576	Body	4.01706e-21	1.42414e-18	0.734	0.130308	4.21028	FALSE
cg18929251	chr7	107744567	-		OpenSea	LAMB4	NM_007356	Body	4.02267e-21	1.42505e-18	0.903105	0.12832	6.00162	TRUE
cg12612465	chr6	37533112	+		OpenSea				4.03096e-21	1.42691e-18	0.930631	0.296261	4.99585	FALSE
cg08497917	chr4	101880285	-		OpenSea				4.03408e-21	1.42693e-18	0.876314	0.112812	5.82455	FALSE
cg17252528	chr5	159794668	-	chr5:159797388-159797697	N_Shelf	C1QTNF2	NM_031908	Body	4.04992e-21	1.43088e-18	0.919968	0.282793	4.86852	FALSE
cg14498423	chr3	139653328	-	chr3:139653430-139655115	N_Shore	CLSTN2	NM_022131	TSS1500	4.05136e-21	1.43088e-18	0.958738	0.651698	3.63775	FALSE
cg01589587	chr14	76002440	+		OpenSea	BATF	NM_006399	Body	4.10051e-21	1.44681e-18	0.849466	0.204011	4.46486	FALSE
cg25536171	chr13	108535144	+		OpenSea				4.10265e-21	1.44681e-18	0.923599	0.161906	5.98332	FALSE
cg24622209	chr2	121531017	+		OpenSea				4.11038e-21	1.44845e-18	0.906812	0.536252	3.07315	FALSE
cg14796305	chr1	46632581	+	chr1:46632689-46632932	N_Shore				4.13134e-21	1.45474e-18	0.921223	0.315583	4.67028	FALSE
cg26847866	chr8	27492077	-	chr8:27490959-27491775	S_Shore	SCARA3	NM_182826;NM_016240	Body;Body	4.13592e-21	1.45526e-18	0.740933	0.149094	4.03475	FALSE
cg13400077	chr1	162168081	-		OpenSea	NOS1AP	NM_014697;NM_001164757	Body;Body	4.17255e-21	1.46704e-18	0.81017	0.208854	4.01788	FALSE
cg12833765	chr2	69470878	+		OpenSea	ANTXR1	NM_032208	Body	4.19808e-21	1.47491e-18	0.930416	0.281373	5.10402	FALSE
cg15576918	chr3	45834369	-	chr3:45837480-45838256	N_Shelf	SLC6A20	NM_020208;NM_022405	Body;Body	4.20713e-21	1.47698e-18	0.879328	0.322751	3.93705	FALSE
cg21150026	chr2	207904284	-		OpenSea				4.21977e-21	1.48031e-18	0.896281	0.246722	4.72264	TRUE
cg17969662	chr1	221101412	-		OpenSea				4.23627e-21	1.48498e-18	0.863441	0.13806	5.31293	FALSE
cg14057952	chr2	42097561	-		OpenSea				4.24922e-21	1.48841e-18	0.909518	0.307367	4.50817	FALSE
cg23645261	chr19	30940563	+	chr19:30941853-30942181	N_Shore	ZNF536	NM_014717	Body	4.26056e-21	1.49126e-18	0.0688921	0.505251	-3.78752	FALSE
cg07639198	chr10	5004250	-		OpenSea	AKR1C1	NM_001353	TSS1500	4.26996e-21	1.49344e-18	0.913391	0.225828	5.18232	FALSE
cg05132283	chr1	11994444	-	chr1:11994694-11994969	N_Shore	PLOD1	NM_000302	TSS1500	4.27536e-21	1.49421e-18	0.594648	0.0985747	3.74742	FALSE
cg06053098	chr4	159957506	+		OpenSea	C4orf45	NM_152543	TSS1500	4.29873e-21	1.50125e-18	0.750426	0.163727	3.94983	FALSE
cg13315728	chr2	9971635	-		OpenSea				4.30507e-21	1.50235e-18	0.932262	0.3999	4.37039	FALSE
cg10514714	chr1	111015299	-		OpenSea				4.32747e-21	1.50904e-18	0.923107	0.401172	4.17556	FALSE
cg18885392	chr7	18832559	-		OpenSea	HDAC9	NM_178425;NM_178423;NM_058177;NM_058176	Body;Body;Body;Body	4.33653e-21	1.51107e-18	0.765213	0.133354	4.4263	FALSE
cg15097489	chr19	42448675	+	chr19:42444020-42445255	S_Shelf				4.35671e-21	1.51697e-18	0.81565	0.102987	5.27619	FALSE
cg04706556	chr7	26526094	+		OpenSea	LOC441204	NR_015364	Body	4.36118e-21	1.5174e-18	0.885828	0.367267	3.74433	TRUE
cg13811630	chr9	135628868	-		OpenSea	C9orf98	NM_152572	Body	4.37354e-21	1.52057e-18	0.78023	0.221091	3.6456	FALSE
cg12342742	chr11	64835040	-		OpenSea				4.37933e-21	1.52098e-18	0.898087	0.479902	3.25688	TRUE
cg27350483	chr17	58822074	+		OpenSea	BCAS3	NM_001099432;NM_017679	Body;Body	4.38121e-21	1.52098e-18	0.912691	0.232624	5.11396	FALSE
cg25791868	chr17	76264212	-		OpenSea				4.41137e-21	1.53031e-18	0.770196	0.184433	3.89128	FALSE
cg11820913	chr14	101021865	+		OpenSea	BEGAIN	NM_001159531;NM_020836	Body;Body	4.41823e-21	1.53097e-18	0.915212	0.231086	5.17237	FALSE
cg25101184	chr14	56231604	+	chr14:56232945-56233281	N_Shore	RPL13AP3	NR_004844	TSS1500	4.41981e-21	1.53097e-18	0.912178	0.14443	5.96348	TRUE
cg24255209	chr11	72863808	-		OpenSea				4.43049e-21	1.53354e-18	0.880784	0.250341	4.47292	FALSE
cg22700215	chr3	47952841	-		OpenSea	MAP4	NM_001134364;NM_030884;NM_002375;NM_001134365	Body;TSS1500;Body;TSS1500	4.45613e-21	1.5409e-18	0.833429	0.186078	4.45267	FALSE
cg22294577	chr7	107444728	-		OpenSea	SLC26A3	NM_000111	TSS1500	4.45834e-21	1.5409e-18	0.901803	0.440951	3.54697	FALSE
cg00022900	chr8	94143534	-		OpenSea				4.47655e-21	1.54605e-18	0.89513	0.133443	5.81277	FALSE
cg19642402	chr15	77287762	-		OpenSea	PSTPIP1	NM_003978;NM_003978	5'UTR;1stExon	4.48874e-21	1.54911e-18	0.913615	0.444793	3.7313	FALSE
cg16408555	chr2	8787097	+	chr2:8785459-8786072	S_Shore				4.49299e-21	1.54944e-18	0.827946	0.292375	3.54513	FALSE
cg04149172	chr20	34000170	-		OpenSea	UQCC	NM_018244;NM_199487	TSS1500;TSS1500	4.50502e-21	1.55244e-18	0.555194	0.0836258	3.78044	FALSE
cg02381426	chr6	137369951	-	chr6:137365299-137366126	S_Shelf				4.54368e-21	1.56377e-18	0.882359	0.114548	5.89359	FALSE
cg15944856	chr2	197676146	+		OpenSea	C2orf66	NM_213608	TSS1500	4.54457e-21	1.56377e-18	0.895049	0.424544	3.53316	FALSE
cg05483176	chr7	52953257	-		OpenSea				4.55482e-21	1.56615e-18	0.92557	0.215418	5.50823	TRUE
cg25070253	chr2	42596220	-		OpenSea				4.56565e-21	1.56872e-18	0.859505	0.155085	5.06557	TRUE
cg06257371	chr4	15200268	+		OpenSea				4.59247e-21	1.57677e-18	0.882791	0.168903	5.22516	FALSE
cg02775414	chr6	31832962	+	chr6:31830299-31830948	S_Shelf	SLC44A4	NM_025257	Body	4.59726e-21	1.57726e-18	0.117715	0.686959	-4.04258	FALSE
cg04708790	chr12	113355675	-		OpenSea	OAS1	NM_002534;NM_001032409;NM_016816	3'UTR;Body;Body	4.60516e-21	1.57808e-18	0.717231	0.134834	4.02984	FALSE
cg04416151	chr4	183763555	+		OpenSea				4.60948e-21	1.57808e-18	0.87558	0.171556	5.10257	FALSE
cg01395499	chr1	204982603	+		OpenSea	NFASC	NM_001005388;NM_001160331;NM_015090;NM_001160332	Body;Body;Body;Body	4.61042e-21	1.57808e-18	0.944349	0.404665	4.64513	FALSE
cg00502017	chr15	90068229	-		OpenSea	LOC283761	NR_027075;NR_027077;NR_027076;NR_027074	TSS1500;TSS1500;TSS1500;TSS1500	4.61314e-21	1.57808e-18	0.853121	0.131661	5.27588	FALSE
cg11958234	chr1	118226828	+		OpenSea				4.64441e-21	1.58762e-18	0.864225	0.26078	4.1786	FALSE
cg13293514	chr17	45343641	-		OpenSea	ITGB3	NM_000212	Body	4.6554e-21	1.59021e-18	0.842038	0.15036	4.93315	FALSE
cg05729836	chr7	100255435	+	chr7:100253782-100254150	S_Shore	ACTL6B	NM_016188	TSS1500	4.6815e-21	1.59796e-18	0.76734	0.224991	3.50701	FALSE
cg03510194	chr5	134788007	-		OpenSea	TIFAB	NM_001099221;NM_001099221	1stExon;5'UTR	4.68995e-21	1.59866e-18	0.875379	0.411122	3.33634	FALSE
cg19267253	chr7	19750896	-	chr7:19748397-19748861	S_Shelf				4.69039e-21	1.59866e-18	0.932222	0.281089	5.16814	FALSE
cg13067816	chr22	24402088	+		OpenSea	GSTTP2	NR_003082	TSS200	4.70223e-21	1.60153e-18	0.77869	0.262629	3.30809	FALSE
cg23914149	chr10	61725773	-		OpenSea				4.712e-21	1.60369e-18	0.832988	0.206394	4.2691	FALSE
cg19351143	chr2	111662494	+		OpenSea	ACOXL	NM_001142807;NM_001142808;NM_001105516	Body;Body;Body	4.71785e-21	1.60452e-18	0.909688	0.371663	4.09433	FALSE
cg09113939	chr16	89674844	+		OpenSea				4.73273e-21	1.60841e-18	0.920053	0.555149	3.2056	FALSE
cg12070911	chr6	150209640	-		OpenSea	RAET1E	NM_139165	Body	4.7395e-21	1.60954e-18	0.891342	0.338677	4.00554	FALSE
cg17104202	chr1	3162404	+	chr1:3163969-3164643	N_Shore	PRDM16	NM_022114;NM_199454	Body;Body	4.75885e-21	1.61494e-18	0.396381	0.911806	-3.97935	FALSE
cg06813100	chr15	84974881	-	chr15:84976070-84977044	N_Shore				4.78184e-21	1.62157e-18	0.778211	0.201023	3.80669	FALSE
cg15469655	chr3	33245094	+		OpenSea	SUSD5	NM_015551	Body	4.78962e-21	1.62303e-18	0.834352	0.229241	4.08888	FALSE
cg23400222	chr5	124672706	+		OpenSea				4.80207e-21	1.62607e-18	0.930918	0.301838	4.97506	FALSE
cg21921789	chr1	16067572	+	chr1:16070628-16070853	N_Shelf	TMEM82;SLC25A34	NM_001013641;NM_207348	TSS1500;3'UTR	4.81071e-21	1.62665e-18	0.784725	0.176415	4.09269	FALSE
cg05390279	chr1	234724843	+		OpenSea				4.81074e-21	1.62665e-18	0.862819	0.294932	3.91732	TRUE
cg19364538	chr13	36042394	-	chr13:36044844-36045481	N_Shelf	NBEA	NM_015678	Body	4.83105e-21	1.63199e-18	0.943787	0.508148	4.02489	FALSE
cg05025046	chr2	119013708	-		OpenSea				4.83349e-21	1.63199e-18	0.918238	0.467251	3.69171	FALSE
cg26047334	chr2	218785909	-		OpenSea	TNS1	NM_022648	5'UTR	4.84589e-21	1.63499e-18	0.566402	0.0458925	4.77247	TRUE
cg24292612	chr8	6735472	+		OpenSea	DEFB1	NM_005218;NM_005218	5'UTR;1stExon	4.85543e-21	1.63703e-18	0.928605	0.380715	4.40928	FALSE
cg24261333	chr11	73357019	+		OpenSea	PLEKHB1	NM_021200;NM_001130033	TSS1500;TSS1500	4.86184e-21	1.63801e-18	0.919908	0.394707	4.1393	FALSE
cg03934167	chr1	172467498	+		OpenSea				4.86876e-21	1.63916e-18	0.936185	0.361035	4.71434	FALSE
cg19978674	chr4	57523826	-	chr4:57521621-57522703	S_Shore	HOPX	NM_139212;NM_032495;NM_001145460;NM_001145459;NM_139211	5'UTR;Body;Body;TSS1500;TSS1500	4.8734e-21	1.63955e-18	0.921967	0.438277	3.9215	FALSE
cg14202146	chr10	104182414	-	chr10:104180478-104182042	S_Shore	FBXL15	NM_024326	Body	4.8899e-21	1.64392e-18	0.462542	0.0651782	3.62538	FALSE
cg27104695	chr3	15345841	-		OpenSea	SH3BP5	NM_004844;NM_001018009	Body;5'UTR	4.90438e-21	1.6476e-18	0.893213	0.32765	4.10933	FALSE
cg14119999	chr13	108518445	+	chr13:108518334-108518633	Island	FAM155A	NM_001080396	1stExon	4.91914e-21	1.65138e-18	0.0910322	0.697305	-4.52695	FALSE
cg01354426	chr10	76806873	+	chr10:76803360-76803857	S_Shelf	DUPD1	NM_001003892	Body	4.93245e-21	1.65465e-18	0.904493	0.409638	3.77089	FALSE
cg13459035	chr7	135369001	+		OpenSea	SLC13A4	NM_012450	Body	4.93873e-21	1.65557e-18	0.708495	0.170668	3.5665	FALSE
cg08234878	chr14	73737095	-		OpenSea	PAPLN	NM_173462	Body	4.95158e-21	1.65789e-18	0.937085	0.302308	5.12626	FALSE
cg16294045	chr1	153656268	-	chr1:153650830-153652375	S_Shelf	NPR1	NM_000906	Body	4.95273e-21	1.65789e-18	0.90584	0.419664	3.73402	FALSE
cg20806175	chr1	161186839	+		OpenSea	FCER1G	NM_004106	Body	4.97565e-21	1.66355e-18	0.866019	0.169849	4.98908	FALSE
cg11170041	chr2	26542163	-		OpenSea	GPR113	NM_001145169;NM_001145168;NM_153835	TSS200;TSS1500;Body	4.97675e-21	1.66355e-18	0.732201	0.135214	4.13224	FALSE
cg19639427	chr1	160342957	+	chr1:160340604-160340843	S_Shelf				4.98874e-21	1.66548e-18	0.551234	0.119507	3.17864	FALSE
cg01077469	chr11	8052536	-	chr11:8053245-8053490	N_Shore				4.98962e-21	1.66548e-18	0.905999	0.404607	3.82714	FALSE
cg22567315	chr7	119604878	-		OpenSea				5.01372e-21	1.67233e-18	0.907931	0.149331	5.82745	FALSE
cg22390023	chr11	95997732	-		OpenSea	MAML2	NM_032427	Body	5.02325e-21	1.67431e-18	0.938784	0.384235	4.63283	TRUE
cg12196642	chr4	18937545	+		OpenSea				5.02875e-21	1.67495e-18	0.937212	0.265325	5.3854	FALSE
cg07353489	chr1	164556276	+		OpenSea	PBX1	NM_002585	Body	5.03234e-21	1.67496e-18	0.94744	0.300006	5.40062	FALSE
cg06044468	chr8	104177564	-		OpenSea	BAALC	NM_024812;NM_001024372	Body;Body	5.04957e-21	1.6795e-18	0.921903	0.367444	4.35271	TRUE
cg06606213	chr7	27237289	-	chr7:27238690-27240311	N_Shore	HOXA13	NM_000522	3'UTR	5.05455e-21	1.67996e-18	0.947851	0.514182	4.10488	FALSE
cg19024989	chr11	2024126	-	chr11:2026733-2027016	N_Shelf				5.06996e-21	1.68389e-18	0.954907	0.635005	3.60624	FALSE
cg25479708	chr17	8067759	+	chr17:8065909-8066494	S_Shore	VAMP2	NM_014232	TSS1500	5.10213e-21	1.69337e-18	0.809899	0.163456	4.44842	FALSE
cg26067259	chr5	92927796	+	chr5:92929268-92929489	N_Shore	NR2F1	NM_005654	Body	5.11016e-21	1.69483e-18	0.875877	0.237854	4.50901	FALSE
cg05058313	chr7	122317958	-		OpenSea	CADPS2	NM_001009571;NM_001167940;NM_017954	Body;Body;Body	5.12062e-21	1.6971e-18	0.713634	0.112629	4.30206	FALSE
cg10966830	chr4	115280987	+		OpenSea				5.16411e-21	1.70971e-18	0.942112	0.339962	4.99716	FALSE
cg08827122	chr7	2349748	-	chr7:2353629-2354075	N_Shelf	SNX8	NM_013321	Body	5.166e-21	1.70971e-18	0.645667	0.136893	3.52837	FALSE
cg08860136	chr17	7111414	+	chr17:7108304-7108654	S_Shelf	DLG4	NM_001365;NM_001128827	Body;Body	5.17208e-21	1.71052e-18	0.928995	0.359213	4.54711	TRUE
cg26810908	chr1	238054569	-		OpenSea	ZP4;LOC100130331	NM_021186;NR_027247	TSS1500;Body	5.19017e-21	1.71529e-18	0.940195	0.33425	4.97279	FALSE
cg05279864	chr7	87109319	-		OpenSea				5.19581e-21	1.71594e-18	0.818859	0.264717	3.65583	FALSE
cg08106190	chr14	67937737	-	chr14:67940174-67940670	N_Shelf	TMEM229B	NM_182526	3'UTR	5.20132e-21	1.71655e-18	0.690766	0.113284	4.1327	FALSE
cg07436074	chr6	162071140	-	chr6:162066917-162067689	S_Shelf	PARK2	NM_004562;NM_013987;NM_013988	Body;Body;Body	5.2154e-21	1.71919e-18	0.7898	0.126271	4.70278	FALSE
cg12587087	chr1	155971907	+		OpenSea				5.21842e-21	1.71919e-18	0.673176	0.115316	3.98456	FALSE
cg21548719	chr15	68128633	-	chr15:68126920-68128400	S_Shore				5.22034e-21	1.71919e-18	0.920021	0.12901	6.31144	FALSE
cg01577114	chr14	61906283	+		OpenSea	PRKCH	NM_006255	Body	5.26349e-21	1.73218e-18	0.911201	0.348553	4.26657	FALSE
cg04157272	chr2	68017838	-		OpenSea				5.26735e-21	1.73223e-18	0.758832	0.150121	4.16175	FALSE
cg13927620	chr5	71665888	+		OpenSea				5.28045e-21	1.73532e-18	0.898991	0.128992	5.92318	FALSE
cg01958189	chr20	68396	-		OpenSea	DEFB125	NM_153325	1stExon	5.29424e-21	1.7385e-18	0.759911	0.104538	4.76829	FALSE
cg22559013	chr1	78693899	+		OpenSea	MGC27382	NR_027310	TSS1500	5.29755e-21	1.7385e-18	0.927737	0.370072	4.47257	FALSE
cg07737560	chr12	101470827	-		OpenSea	ANO4	NM_178826	Body	5.30396e-21	1.73938e-18	0.922109	0.300729	4.78539	FALSE
cg06321213	chr16	86009621	-	chr16:86006195-86007687	S_Shore				5.31555e-21	1.74001e-18	0.922822	0.446032	3.89598	FALSE
cg07358634	chr6	167810043	+		OpenSea				5.31909e-21	1.74001e-18	0.867823	0.260228	4.22337	FALSE
cg16602097	chr6	32182013	+		OpenSea	NOTCH4	NM_004557	Body	5.32051e-21	1.74001e-18	0.816179	0.182833	4.31804	FALSE
cg17740401	chr17	46110826	-	chr17:46114573-46115059	N_Shelf	COPZ2	NM_016429	Body	5.32074e-21	1.74001e-18	0.920997	0.48623	3.63013	FALSE
cg02494703	chr11	64659387	-	chr11:64662462-64662880	N_Shelf	MIR194-2;MIR192	NR_029829;NR_029578	TSS1500;TSS1500	5.32639e-21	1.74064e-18	0.914942	0.346924	4.343	FALSE
cg10568634	chr10	5005562	+		OpenSea	AKR1C1	NM_001353;NM_001353	5'UTR;1stExon	5.34732e-21	1.74507e-18	0.707511	0.175651	3.50656	FALSE
cg25323112	chr5	174152885	-	chr5:174151478-174152364	S_Shore	MSX2	NM_002449	Body	5.34741e-21	1.74507e-18	0.458467	0.884647	-3.18113	FALSE
cg15184781	chr8	77618233	-		OpenSea	ZFHX4	NM_024721	Body	5.36019e-21	1.74802e-18	0.925619	0.38979	4.29378	FALSE
cg07768107	chr4	40201943	+		OpenSea	RHOH	NM_004310	5'UTR	5.36861e-21	1.74955e-18	0.883966	0.304355	4.12615	FALSE
cg19309580	chr1	9747263	-	chr1:9749295-9750228	N_Shelf	PIK3CD	NM_005026	5'UTR	5.37384e-21	1.75004e-18	0.803044	0.162114	4.40748	FALSE
cg24047187	chr2	99410740	-		OpenSea	C2orf55	NM_207362	3'UTR	5.39413e-21	1.75542e-18	0.926778	0.211078	5.57746	FALSE
cg09120934	chr11	120187999	-		OpenSea	POU2F3	NM_014352	Body	5.41799e-21	1.76196e-18	0.823492	0.279853	3.58672	TRUE
cg18490846	chr17	48845722	+		OpenSea	C17orf73	NR_024626	TSS1500	5.42925e-21	1.7644e-18	0.882462	0.310736	4.06262	FALSE
cg09373136	chr17	61933544	+		OpenSea	TCAM1	NR_002947	TSS1500	5.43646e-21	1.76551e-18	0.907123	0.303026	4.49249	FALSE
cg16215033	chr5	107196921	+		OpenSea	FBXL17	NM_001163315	3'UTR	5.44996e-21	1.76867e-18	0.945114	0.365855	4.90568	FALSE
cg02988984	chr1	180579844	-		OpenSea				5.46262e-21	1.77155e-18	0.901311	0.320506	4.27668	FALSE
cg06222397	chr16	86953019	-		OpenSea				5.47459e-21	1.77311e-18	0.896062	0.267893	4.56334	FALSE
cg23875404	chr13	36728869	-	chr13:36728962-36729267	N_Shore				5.47501e-21	1.77311e-18	0.93732	0.460284	4.136	FALSE
cg18180339	chr1	220448523	+	chr1:220445480-220445933	S_Shelf				5.4809e-21	1.77379e-18	0.734134	0.113369	4.44654	TRUE
cg18054725	chr19	10450472	+		OpenSea	ICAM3	NM_002162	TSS200	5.48602e-21	1.77422e-18	0.900365	0.3388	4.14484	FALSE
cg25042860	chr17	62467034	-		OpenSea				5.5032e-21	1.77855e-18	0.929319	0.452988	3.99351	FALSE
cg25565476	chr7	106270744	-		OpenSea				5.51497e-21	1.78057e-18	0.932396	0.371242	4.56255	FALSE
cg14313373	chr9	136538372	-		OpenSea	SARDH	NM_001134707;NM_007101	Body;Body	5.51705e-21	1.78057e-18	0.90232	0.214736	5.08366	TRUE
cg17890044	chr1	2994372	+	chr1:2997272-2997473	N_Shelf	PRDM16	NM_022114;NM_199454	Body;Body	5.52614e-21	1.78227e-18	0.807072	0.167627	4.38019	FALSE
cg13980719	chr2	217725560	+		OpenSea	TNP1	NM_003284	TSS1500	5.54475e-21	1.78648e-18	0.874866	0.175906	5.04698	FALSE
cg14580567	chr4	145567271	+	chr4:145566242-145567413	Island	HHIP	NM_022475;NM_022475	1stExon;5'UTR	5.54871e-21	1.78648e-18	0.74767	0.956215	-2.88104	FALSE
cg13797580	chr2	215494121	+		OpenSea				5.55257e-21	1.78648e-18	0.897666	0.278478	4.50678	FALSE
cg00028929	chr12	52908478	+		OpenSea	KRT5	NM_000424	3'UTR	5.55448e-21	1.78648e-18	0.653956	0.146339	3.46522	FALSE
cg21125190	chr4	85484245	-		OpenSea				5.5886e-21	1.79622e-18	0.896461	0.252569	4.70002	FALSE
cg05663031	chr3	187453721	-	chr3:187455330-187455843	N_Shore	BCL6	NM_001706;NM_001130845;NM_001134738	5'UTR;5'UTR;TSS1500	5.60447e-21	1.80009e-18	0.938076	0.310457	5.0825	FALSE
cg05884705	chr15	40600099	+		OpenSea	PLCB2	NM_004573;NM_004573	1stExon;5'UTR	5.60945e-21	1.80045e-18	0.887163	0.249372	4.58045	FALSE
cg11300809	chr2	223288637	+	chr2:223288922-223290013	N_Shore	SGPP2	NM_152386	TSS1500	5.61731e-21	1.80073e-18	0.486361	0.92198	-3.64737	FALSE
cg26322781	chr12	121104839	-		OpenSea	CABP1	NM_001033677;NM_031205;NM_004276	3'UTR;3'UTR;3'UTR	5.62066e-21	1.80073e-18	0.862931	0.306755	3.83422	FALSE
cg10624445	chr16	58006124	+		OpenSea	CNGB1	NM_001135639;NM_001297	TSS1500;TSS1500	5.62186e-21	1.80073e-18	0.873129	0.381132	3.48619	FALSE
cg09090941	chr12	117319914	+	chr12:117319820-117320053	Island	HRK	NM_003806	TSS1500	5.63126e-21	1.80251e-18	0.902539	0.397018	3.8152	FALSE
cg03587117	chr11	100227279	+		OpenSea	CNTN5	NM_014361;NM_175566	3'UTR;3'UTR	5.67621e-21	1.81446e-18	0.901891	0.112709	6.22822	FALSE
cg23418465	chr3	126239121	+	chr3:126242783-126243358	N_Shelf				5.67634e-21	1.81446e-18	0.819196	0.127499	4.97259	FALSE
cg21253043	chr12	51783393	+	chr12:51785279-51785821	N_Shore	GALNT6	NM_007210	5'UTR	5.68199e-21	1.81502e-18	0.862684	0.323682	3.71765	FALSE
cg05877528	chr22	26875552	-	chr22:26879458-26879930	N_Shelf	HPS4	NM_152841;NM_022081	TSS200;Body	5.70184e-21	1.81846e-18	0.786526	0.264374	3.35959	FALSE
cg20595457	chr1	206753308	-		OpenSea	RASSF5	NM_182663;NM_182665;NM_182664	Body;Body;Body	5.70526e-21	1.81846e-18	0.819727	0.19213	4.25925	FALSE
cg09818171	chr20	6103629	-	chr20:6103436-6103970	Island	FERMT1	NM_017671;NM_017671	1stExon;5'UTR	5.70807e-21	1.81846e-18	0.0630836	0.496508	-3.88561	FALSE
cg03874137	chr4	74296522	+		OpenSea				5.70897e-21	1.81846e-18	0.893153	0.131633	5.83394	FALSE
cg26721877	chr5	172757074	-	chr5:172754056-172757098	Island	STC2	NM_003714	TSS1500	5.71217e-21	1.81846e-18	0.882344	0.0667295	6.74992	FALSE
cg05308643	chr6	124982296	-		OpenSea	NKAIN2	NM_001040214	Body	5.76029e-21	1.83253e-18	0.688441	0.0840742	4.59656	FALSE
cg01535205	chr3	156827696	-		OpenSea				5.78092e-21	1.83784e-18	0.909263	0.364111	4.13012	FALSE
cg13325489	chr5	65498714	+		OpenSea				5.78762e-21	1.83872e-18	0.881788	0.254847	4.45338	FALSE
cg19375539	chr2	64008069	-		OpenSea				5.79306e-21	1.8392e-18	0.771121	0.0765045	5.38278	FALSE
cg08646805	chr7	40338163	+		OpenSea	C7orf10	NM_024728	Body	5.80051e-21	1.84032e-18	0.77017	0.0959207	5.01259	FALSE
cg11078773	chr15	62538816	-		OpenSea				5.80484e-21	1.84045e-18	0.884791	0.429628	3.35114	FALSE
cg17397548	chr5	159246470	-		OpenSea				5.81758e-21	1.84324e-18	0.777605	0.178777	4.00865	FALSE
cg20941956	chr14	24837072	-	chr14:24837872-24838324	N_Shore	NFATC4	NM_001136022;NM_004554	Body;TSS200	5.84618e-21	1.85104e-18	0.876819	0.306981	4.00836	FALSE
cg09501047	chr1	164615911	-		OpenSea	PBX1	NM_002585	Body	5.89493e-21	1.86522e-18	0.906709	0.167002	5.6021	FALSE
cg07441659	chr13	46349975	+		OpenSea				5.93557e-21	1.87681e-18	0.92308	0.233406	5.30453	FALSE
cg26427534	chr11	7659067	-		OpenSea	PPFIBP2	NM_003621	Body	5.95901e-21	1.88295e-18	0.921702	0.255691	5.10592	FALSE
cg15988287	chr13	27516202	+		OpenSea				5.99069e-21	1.89123e-18	0.944271	0.399507	4.68564	FALSE
cg03296810	chr15	88826454	+		OpenSea				5.99541e-21	1.89123e-18	0.560662	0.0813246	3.85084	FALSE
cg16449084	chr11	67069814	+	chr11:67070807-67071801	N_Shore	SSH3;ANKRD13D	NM_017857;NR_030767;NM_207354	TSS1500;Body;3'UTR	5.99733e-21	1.89123e-18	0.0936332	0.493222	-3.23728	FALSE
cg05738924	chr2	144995448	+		OpenSea	GTDC1	NM_001164629;NM_001006636;NM_024659	5'UTR;5'UTR;TSS1500	6.0127e-21	1.89479e-18	0.932027	0.474222	3.92936	FALSE
cg26611328	chr17	38698893	+		OpenSea				6.02606e-21	1.89773e-18	0.887227	0.299595	4.20381	FALSE
cg08186790	chr2	121346485	-	chr2:121344550-121345341	S_Shore				6.03044e-21	1.89783e-18	0.771122	0.196447	3.78736	FALSE
cg21550372	chr14	100908908	-		OpenSea	WDR25	NM_024515;NM_001161476	Body;Body	6.0406e-21	1.89975e-18	0.938876	0.233407	5.68621	FALSE
cg00211661	chr11	72433619	+		OpenSea	ARAP1	NM_001040118;NM_001135190;NM_015242	Body;TSS1500;TSS1500	6.0648e-21	1.90502e-18	0.74135	0.0947161	4.78676	FALSE
cg04487720	chr17	39779381	-		OpenSea	KRT17	NM_000422	Body	6.06658e-21	1.90502e-18	0.823626	0.266624	3.68419	FALSE
cg22941974	chr2	56410011	+	chr2:56410865-56412539	N_Shore	CCDC85A	NM_001080433	TSS1500	6.06957e-21	1.90502e-18	0.932064	0.360645	4.61013	FALSE
cg04194821	chr14	34407432	-		OpenSea	EGLN3	NM_022073	Body	6.08753e-21	1.90937e-18	0.828887	0.110589	5.30697	FALSE
cg11935896	chr5	148409702	-		OpenSea	SH3TC2	NM_024577	Body	6.09747e-21	1.91121e-18	0.92612	0.378763	4.37392	TRUE
cg10453719	chr4	165305050	-	chr4:165304328-165305177	Island	MARCH1	NM_001166373	TSS1500	6.10404e-21	1.91199e-18	0.602861	0.966104	-4.23167	FALSE
cg17129188	chr8	134307597	+	chr8:134308328-134310145	N_Shore	NDRG1	NM_001135242;NM_006096	5'UTR;5'UTR	6.12397e-21	1.91695e-18	0.950318	0.134977	6.99859	FALSE
cg18730926	chr2	120396872	-		OpenSea	PCDP1	NM_001029996	Body	6.13607e-21	1.91828e-18	0.885355	0.386799	3.61626	FALSE
cg11015497	chr2	38750277	+		OpenSea				6.13642e-21	1.91828e-18	0.859851	0.287487	3.9326	FALSE
cg09713684	chr5	134372398	-	chr5:134374385-134376751	N_Shore				6.1405e-21	1.91828e-18	0.895581	0.308289	4.26905	FALSE
cg08015107	chr11	8618950	-	chr11:8615397-8615889	S_Shelf				6.1544e-21	1.92133e-18	0.851843	0.226874	4.29471	FALSE
cg01245155	chr2	205919517	-		OpenSea	PARD3B	NM_152526;NM_057177;NM_205863	Body;Body;Body	6.17227e-21	1.92563e-18	0.901103	0.156342	5.63957	FALSE
cg04019164	chr22	42685734	-	chr22:42685894-42686095	N_Shore				6.18011e-21	1.92679e-18	0.876154	0.368202	3.60328	FALSE
cg18014109	chr11	68769498	+	chr11:68772796-68773109	N_Shelf				6.19653e-21	1.93059e-18	0.884926	0.3164	4.05495	FALSE
cg03299329	chr6	116850057	+		OpenSea	FAM26D;BET3L	NM_153036;NM_001139444	TSS200;Body	6.20125e-21	1.93059e-18	0.911412	0.249221	4.96415	FALSE
cg04125370	chr5	154120972	+		OpenSea	LARP1	NM_015315	Body	6.20466e-21	1.93059e-18	0.874545	0.354266	3.67092	FALSE
cg27574973	chr7	78218446	-		OpenSea	MAGI2	NM_012301	Body	6.22493e-21	1.9332e-18	0.622727	0.0725278	4.40816	FALSE
cg10315249	chr11	66235081	+	chr11:66233899-66234964	S_Shore	PELI3	NM_145065;NM_001098510	5'UTR;5'UTR	6.2267e-21	1.9332e-18	0.673289	0.15033	3.54818	FALSE
cg19312356	chr1	160520625	-		OpenSea	CD84	NM_003874	Body	6.22731e-21	1.9332e-18	0.885951	0.417372	3.44335	FALSE
cg27254338	chr17	34192710	+		OpenSea	C17orf66	NM_152781	Body	6.2296e-21	1.9332e-18	0.883928	0.324902	3.99018	FALSE
cg14205169	chr10	29493788	+		OpenSea				6.25321e-21	1.93925e-18	0.935151	0.49785	3.86466	FALSE
cg23060801	chr2	1799502	+	chr2:1801618-1802060	N_Shelf	MYT1L	NM_015025	Body	6.26975e-21	1.94309e-18	0.87872	0.38732	3.5189	FALSE
cg14838115	chr7	26677439	+		OpenSea	C7orf71	NM_001145531	TSS200	6.31016e-21	1.95432e-18	0.890098	0.174814	5.27956	FALSE
cg24929847	chr7	34911779	-		OpenSea	NPSR1	NM_207173	Body	6.32494e-21	1.9576e-18	0.704863	0.141541	3.86173	TRUE
cg01035260	chr15	40721473	+		OpenSea				6.34968e-21	1.96396e-18	0.904402	0.114615	6.20425	FALSE
cg01978743	chr1	43200901	+	chr1:43204115-43204323	N_Shelf	CLDN19	NM_148960;NM_001123395	Body;3'UTR	6.36298e-21	1.96677e-18	0.903118	0.41016	3.74776	TRUE
cg04415297	chr1	231243034	-		OpenSea				6.36965e-21	1.96722e-18	0.78863	0.195598	3.94883	FALSE
cg25439479	chr8	92971562	+		OpenSea	RUNX1T1	NM_175634;NM_004349;NM_175635;NM_175636	3'UTR;3'UTR;3'UTR;3'UTR	6.37692e-21	1.96722e-18	0.871436	0.18307	4.92788	FALSE
cg06815715	chr15	49148520	+		OpenSea	SHC4	NM_203349	Body	6.38122e-21	1.96722e-18	0.923807	0.27002	5.04249	FALSE
cg19787448	chr17	69295698	-		OpenSea				6.38124e-21	1.96722e-18	0.920259	0.335819	4.5139	FALSE
cg06345856	chr6	112565884	-		OpenSea	LAMA4	NM_002290;NM_001105207;NM_001105206	Body;Body;Body	6.42305e-21	1.9788e-18	0.880602	0.298508	4.11816	FALSE
cg01447174	chr11	33214297	-		OpenSea				6.44175e-21	1.98325e-18	0.916421	0.428457	3.87527	FALSE
cg06146977	chr13	43469464	-		OpenSea	EPSTI1	NM_033255;NM_001002264	Body;Body	6.44595e-21	1.98325e-18	0.654003	0.114334	3.87354	FALSE
cg06610876	chr12	89577551	-		OpenSea				6.4578e-21	1.98559e-18	0.817469	0.111609	5.17561	FALSE
cg12502751	chr5	171726404	-	chr5:171723742-171724111	S_Shelf				6.46636e-21	1.98575e-18	0.880871	0.221855	4.70826	FALSE
cg25437359	chr2	19330640	-		OpenSea				6.46681e-21	1.98575e-18	0.87349	0.157255	5.23318	FALSE
cg02968918	chr4	184908541	+		OpenSea	STOX2	NM_020225	Body	6.48224e-21	1.98715e-18	0.613649	0.946835	-3.48903	TRUE
cg14527439	chr7	158266198	-		OpenSea	PTPRN2	NM_002847;NM_130842;NM_130843	Body;Body;Body	6.48348e-21	1.98715e-18	0.759859	0.182341	3.82918	FALSE
cg13380277	chr5	14203799	-		OpenSea	TRIO	NM_007118	Body	6.48412e-21	1.98715e-18	0.926687	0.258704	5.18734	FALSE
cg04779752	chr7	73245457	+	chr7:73245434-73246045	Island	CLDN4	NM_001305;NM_001305	1stExon;5'UTR	6.5095e-21	1.99362e-18	0.915236	0.33054	4.45372	FALSE
cg03628800	chr10	129702726	+	chr10:129705217-129706237	N_Shelf				6.53043e-21	1.99738e-18	0.875437	0.394187	3.43349	FALSE
cg03977657	chr1	209825747	-		OpenSea	LAMB3	NM_000228;NM_001017402;NM_000228;NM_001127641	1stExon;TSS1500;5'UTR;TSS200	6.53241e-21	1.99738e-18	0.731986	0.2212	3.26643	FALSE
cg12839556	chr17	8243756	+		OpenSea	ODF4	NM_153007	1stExon	6.53456e-21	1.99738e-18	0.889999	0.367503	3.80103	FALSE
cg09246878	chr4	160304826	+		OpenSea				6.57192e-21	2.00748e-18	0.90327	0.193184	5.30572	FALSE
cg24449091	chr1	167773027	-		OpenSea				6.58422e-21	2.00979e-18	0.672488	0.156955	3.46428	FALSE
cg21854348	chr2	113821936	-		OpenSea	IL1F5	NM_173170;NM_012275	3'UTR;3'UTR	6.58805e-21	2.00979e-18	0.819329	0.253924	3.73992	FALSE
cg13567156	chr9	137111412	+		OpenSea				6.59277e-21	2.00992e-18	0.959345	0.482962	4.67305	FALSE
cg25467652	chr1	11795976	+	chr1:11795975-11796263	Island	AGTRAP	NM_001040194;NM_001040195;NM_001040197;NM_020350;NM_001040196	TSS200;TSS200;TSS200;TSS200;TSS200	6.63032e-21	2.02005e-18	0.133086	0.617052	-3.39213	FALSE
cg16300094	chr10	97470786	-		OpenSea	ENTPD1	NM_001098175	TSS1500	6.64657e-21	2.02369e-18	0.892018	0.198061	5.06411	FALSE
cg16874185	chr11	75210723	+		OpenSea	GDPD5	NM_030792	5'UTR	6.65216e-21	2.02407e-18	0.649127	0.118256	3.79689	FALSE
cg23642392	chr4	10042449	-		OpenSea	SLC2A9	NM_001001290	TSS1500	6.65993e-21	2.02512e-18	0.880218	0.101676	6.03372	FALSE
cg25502618	chr6	30646926	+		OpenSea	KIAA1949	NM_001134870;NM_133471	Body;Body	6.67136e-21	2.02727e-18	0.230233	0.789076	-3.64538	FALSE
cg19621753	chr18	56937772	-	chr18:56939624-56941540	N_Shore	RAX	NM_013435	Body	6.68916e-21	2.03136e-18	0.853126	0.207991	4.4752	FALSE
cg00983803	chr1	48575902	+		OpenSea	SKINTL	NR_026749	Body	6.72152e-21	2.03977e-18	0.903228	0.344062	4.15625	FALSE
cg02567476	chr2	103090077	-		OpenSea	SLC9A4	NM_001011552;NM_001011552	1stExon;5'UTR	6.72555e-21	2.03977e-18	0.919625	0.0943423	6.80459	FALSE
cg22046201	chr1	64212080	-		OpenSea				6.7572e-21	2.04804e-18	0.914956	0.343688	4.36666	FALSE
cg07342322	chr1	192508724	-		OpenSea				6.76977e-21	2.05052e-18	0.918182	0.298887	4.72798	FALSE
cg05900538	chr11	95756907	+		OpenSea	MAML2	NM_032427	Body	6.78327e-21	2.05328e-18	0.961722	0.338562	5.65893	FALSE
cg18675146	chr3	40429823	-	chr3:40428651-40429015	S_Shore	ENTPD3	NM_001248	Body	6.79484e-21	2.05546e-18	0.896269	0.236103	4.81377	FALSE
cg07815238	chr15	64341005	-	chr15:64338152-64338886	S_Shelf				6.81243e-21	2.05944e-18	0.924017	0.384141	4.28625	FALSE
cg01565013	chr3	46785957	-		OpenSea	PRSS45	NM_199183	Body	6.82626e-21	2.06229e-18	0.823317	0.190132	4.33062	FALSE
cg12006072	chr2	186609566	+		OpenSea				6.84265e-21	2.06436e-18	0.907829	0.140915	5.92363	TRUE
cg22468055	chr3	122334227	-		OpenSea	PARP15	NM_001113523;NM_152615	Body;TSS1500	6.84299e-21	2.06436e-18	0.856439	0.158259	4.99568	FALSE
cg03593014	chr10	98977821	+		OpenSea				6.84635e-21	2.06436e-18	0.838597	0.126186	5.17805	FALSE
cg08356028	chr10	80217969	+		OpenSea				6.8683e-21	2.06965e-18	0.923413	0.376055	4.32308	FALSE
cg16216269	chr4	24280583	-		OpenSea				6.87464e-21	2.07023e-18	0.930783	0.351051	4.6387	FALSE
cg14642414	chr13	55818935	+		OpenSea				6.89803e-21	2.07593e-18	0.903153	0.373407	3.97019	FALSE
cg05822335	chr1	171179875	-		OpenSea	FMO2	NM_001460	3'UTR	6.9033e-21	2.07619e-18	0.882002	0.156895	5.33361	FALSE
cg10951873	chr1	25254746	-	chr1:25255527-25259005	N_Shore	RUNX3	NM_001031680;NM_004350	Body;Body	6.9092e-21	2.07663e-18	0.835829	0.184578	4.50552	FALSE
cg13051017	chr4	101850039	+		OpenSea				6.91429e-21	2.07682e-18	0.935753	0.213808	5.76602	FALSE
cg06485892	chr6	73933428	-		OpenSea	KHDC1L	NM_001126063	3'UTR	6.95175e-21	2.08579e-18	0.729076	0.222497	3.23499	FALSE
cg06562283	chr11	78781557	-	chr11:78780676-78781048	S_Shore	ODZ4	NM_001098816	5'UTR	6.95459e-21	2.08579e-18	0.940883	0.388287	4.65306	FALSE
cg24931856	chr1	19104579	+		OpenSea				6.95752e-21	2.08579e-18	0.914439	0.366717	4.20782	FALSE
cg15020894	chr6	160779885	+	chr6:160783666-160784135	N_Shelf	SLC22A3	NM_021977	Body	6.9629e-21	2.08607e-18	0.911236	0.263191	4.84705	FALSE
cg06583921	chr3	193495351	-		OpenSea				6.9702e-21	2.08692e-18	0.909073	0.207668	5.26335	FALSE
cg23222278	chr3	8623867	-		OpenSea				6.98589e-21	2.09028e-18	0.918959	0.372892	4.2582	FALSE
cg11963660	chr6	30043820	+	chr6:30042918-30043500	S_Shore	RNF39	NM_025236;NM_170769	TSS200;TSS200	7.0082e-21	2.09561e-18	0.887941	0.466344	3.18158	FALSE
cg07060794	chr7	23387365	-		OpenSea	IGF2BP3	NM_006547	Body	7.02833e-21	2.10029e-18	0.931924	0.548229	3.49522	FALSE
cg23976846	chr3	168794896	+		OpenSea				7.06717e-21	2.11055e-18	0.79709	0.200576	3.97437	FALSE
cg09634094	chr15	75124243	-		OpenSea				7.07391e-21	2.11121e-18	0.864389	0.234166	4.38556	FALSE
cg25213968	chr3	124904931	-		OpenSea	SLC12A8	NM_024628	Body	7.0848e-21	2.11251e-18	0.913159	0.444819	3.71922	FALSE
cg24744014	chr2	11113304	+		OpenSea				7.08728e-21	2.11251e-18	0.685692	0.176989	3.34418	FALSE
cg01034993	chr15	68992751	-		OpenSea	CORO2B	NM_006091	Body	7.1089e-21	2.11761e-18	0.918349	0.416162	3.98766	FALSE
cg21848671	chr11	19395666	-		OpenSea	NAV2	NM_001111018	Body	7.11701e-21	2.11867e-18	0.812645	0.201009	4.11488	TRUE
cg05396119	chr6	133122955	-	chr6:133119483-133119802	S_Shelf				7.15125e-21	2.12751e-18	0.951606	0.452063	4.57702	FALSE
cg15899053	chr7	113926919	+		OpenSea				7.16823e-21	2.13121e-18	0.910372	0.327858	4.40401	TRUE
cg21302651	chr17	19976569	-		OpenSea				7.18719e-21	2.13549e-18	0.91712	0.269162	4.91986	FALSE
cg05420057	chr17	36721297	+	chr17:36719544-36719938	S_Shore	SRCIN1	NM_025248	Body	7.20754e-21	2.13973e-18	0.921379	0.394713	4.16959	FALSE
cg03033182	chr4	141177619	-	chr4:141173834-141174567	S_Shelf	SCOC	NM_032547	TSS1500	7.2106e-21	2.13973e-18	0.632663	0.0792261	4.32781	FALSE
cg08031024	chr2	121617597	-		OpenSea	GLI2	NM_005270	Body	7.23087e-21	2.14318e-18	0.944631	0.474076	4.24601	TRUE
cg01808968	chr1	53574533	-		OpenSea	SLC1A7	NM_006671	Body	7.23141e-21	2.14318e-18	0.917506	0.423607	3.92083	FALSE
cg09680827	chr4	147043613	+		OpenSea				7.24626e-21	2.14623e-18	0.887144	0.34061	3.92996	FALSE
cg04164838	chr19	14591148	-	chr19:14591032-14591308	Island	GIPC1	NM_202470;NM_202468;NM_202494;NM_202467;NM_005716;NM_202469	Body;Body;Body;Body;Body;Body	7.25947e-21	2.14878e-18	0.654368	0.978795	-4.62154	FALSE
cg08301518	chr19	3672411	+	chr19:3671902-3672121	S_Shore	PIP5K1C	NM_012398	Body	7.28803e-21	2.15587e-18	0.778107	0.228001	3.57127	FALSE
cg26723045	chr11	9042581	-		OpenSea	SCUBE2	NM_001170690;NM_020974	3'UTR;3'UTR	7.29326e-21	2.15605e-18	0.848961	0.190794	4.58687	TRUE
cg05684528	chr5	76473917	-	chr5:76476045-76476692	N_Shelf				7.30697e-21	2.15874e-18	0.85641	0.153011	5.05501	FALSE
cg04514469	chr14	95942666	-		OpenSea	C14orf49	NM_152592	TSS1500	7.32013e-21	2.16001e-18	0.944573	0.402359	4.66947	FALSE
cg26331247	chr20	31239171	+		OpenSea	LOC284805	NR_026959	Body	7.3205e-21	2.16001e-18	0.927458	0.199344	5.68668	FALSE
cg22730042	chr21	44528293	+	chr21:44527163-44528066	S_Shore	U2AF1	NM_001025203;NM_001025204;NM_006758	TSS1500;TSS1500;TSS1500	7.33704e-21	2.16353e-18	0.749523	0.169755	3.88308	FALSE
cg13641690	chr15	78114888	-	chr15:78110841-78112853	S_Shelf				7.36286e-21	2.16978e-18	0.875505	0.38241	3.51146	TRUE
cg00537960	chr8	81177379	+	chr8:81177941-81178191	N_Shore				7.39509e-21	2.1779e-18	0.897553	0.293723	4.40416	FALSE
cg21644914	chr2	217606111	+		OpenSea				7.4292e-21	2.18599e-18	0.914222	0.503381	3.39602	FALSE
cg02396836	chr1	37780753	-	chr1:37783611-37784258	N_Shelf				7.43189e-21	2.18599e-18	0.619175	0.0843066	4.14366	FALSE
cg00398500	chr4	10041776	-		OpenSea	SLC2A9	NM_001001290;NM_001001290	1stExon;5'UTR	7.45277e-21	2.19075e-18	0.782611	0.161854	4.23259	FALSE
cg14969185	chr1	160073266	-		OpenSea				7.45747e-21	2.19076e-18	0.899587	0.3918	3.80427	FALSE
cg05824757	chr10	72574568	+	chr10:72575513-72576302	N_Shore	SGPL1	NM_003901	TSS1500	7.50401e-21	2.20305e-18	0.923549	0.408986	4.1293	FALSE
cg02524904	chr4	1160315	+	chr4:1161127-1161682	N_Shore				7.5181e-21	2.20445e-18	0.832447	0.25132	3.88943	FALSE
cg26931101	chr7	156730654	-	chr7:156733539-156734750	N_Shelf				7.51822e-21	2.20445e-18	0.952877	0.489095	4.40283	FALSE
cg15368872	chr12	10525233	+		OpenSea	KLRK1	NM_007360	3'UTR	7.53275e-21	2.20733e-18	0.756652	0.139815	4.2737	FALSE
cg11382203	chr11	76470635	-		OpenSea				7.55761e-21	2.21323e-18	0.792582	0.119114	4.84267	FALSE
cg07835482	chr2	182656091	+		OpenSea				7.56988e-21	2.21466e-18	0.847577	0.0989882	5.6819	FALSE
cg12157387	chr2	206347777	+		OpenSea	PARD3B	NM_152526;NM_057177;NM_205863	Body;Body;Body	7.57196e-21	2.21466e-18	0.874934	0.0860435	6.2582	FALSE
cg24023916	chr7	114349996	-		OpenSea				7.5917e-21	2.2175e-18	0.958992	0.350297	5.45727	FALSE
cg19234495	chr1	43748663	+		OpenSea	C1orf210	NM_182517;NM_001164829	Body;Body	7.59293e-21	2.2175e-18	0.892064	0.381223	3.74979	FALSE
cg05888917	chr1	156626749	+	chr1:156627342-156627576	N_Shore	BCAN	NM_021948	Body	7.59589e-21	2.2175e-18	0.910631	0.326972	4.40664	FALSE
cg06432875	chr16	27865008	+		OpenSea	GSG1L	NM_144675;NM_001109763	Body;Body	7.6214e-21	2.22356e-18	0.935152	0.553603	3.54162	FALSE
cg16045011	chr4	2043626	+	chr4:2042115-2044581	Island	C4orf48	NM_001141936;NM_001168243	TSS200;TSS200	7.63014e-21	2.22472e-18	0.508505	0.938861	-3.89975	FALSE
cg05596552	chr11	64826323	-		OpenSea	NAALADL1	NM_005468	TSS1500	7.64069e-21	2.22641e-18	0.894705	0.412592	3.60374	FALSE
cg00013451	chr8	23711589	-		OpenSea	STC1	NM_003155	Body	7.65339e-21	2.22755e-18	0.747526	0.132125	4.28992	FALSE
cg13456688	chr9	124965049	+		OpenSea	LHX6	NM_014368;NM_199160	3'UTR;3'UTR	7.65412e-21	2.22755e-18	0.847341	0.214813	4.35486	FALSE
cg13847963	chr1	24514220	+	chr1:24513540-24514477	Island	IL28RA	NM_173065;NM_173064;NM_170743	TSS1500;TSS1500;TSS1500	7.67589e-21	2.2325e-18	0.565852	0.963017	-4.32643	FALSE
cg25281820	chr4	173586405	-		OpenSea	GALNTL6	NM_001034845	Body	7.70812e-21	2.24048e-18	0.885962	0.257509	4.49837	FALSE
cg16399365	chr1	244213577	-	chr1:244213397-244213619	Island	ZNF238	NM_205768	TSS1500	7.74031e-21	2.24758e-18	0.193681	0.816562	-4.22135	FALSE
cg22843424	chr8	17400998	-		OpenSea	SLC7A2	NM_003046;NM_001164771;NM_001008539	Body;Body;Body	7.74213e-21	2.24758e-18	0.90765	0.269381	4.75022	FALSE
cg08623129	chrX	12884470	-		OpenSea	TLR7	NM_016562	TSS1500	7.74751e-21	2.24768e-18	0.783601	0.116242	4.78669	FALSE
cg27631817	chr6	10060938	+		OpenSea				7.75211e-21	2.24768e-18	0.912289	0.217738	5.23482	FALSE
cg24950185	chr17	42299162	+	chr17:42295861-42299719	Island	UBTF	NM_001076683	TSS1500	7.78535e-21	2.25592e-18	0.0546001	0.491501	-4.06799	FALSE
cg02186756	chr17	42020846	-		OpenSea	PPY	NM_002722	TSS1500	7.81761e-21	2.26387e-18	0.87178	0.387638	3.4256	FALSE
cg18053846	chr3	169100731	+		OpenSea	MECOM	NM_004991	Body	7.8247e-21	2.26452e-18	0.846063	0.215173	4.32639	FALSE
cg20825110	chr1	33854504	-		OpenSea				7.86261e-21	2.27409e-18	0.930224	0.203549	5.70931	FALSE
cg26818618	chr8	103616807	+	chr8:103613059-103613390	S_Shelf				7.89681e-21	2.28257e-18	0.891594	0.266933	4.51881	FALSE
cg02225716	chr8	120220856	-	chr8:120220388-120221222	Island	MAL2	NM_052886	Body	7.92161e-21	2.2875e-18	0.0366431	0.452851	-4.44336	FALSE
cg04878826	chr1	117398001	+		OpenSea				7.92364e-21	2.2875e-18	0.842131	0.268869	3.85923	FALSE
cg10376814	chr1	2310230	-		OpenSea	MORN1	NM_024848	Body	7.92917e-21	2.28768e-18	0.914335	0.48992	3.4747	FALSE
cg22786748	chr6	31034042	-		OpenSea				7.94993e-21	2.29226e-18	0.944767	0.347331	5.01584	FALSE
cg23438841	chr11	3663491	+	chr11:3663052-3663802	Island	ART5	NM_053017;NM_001079536;NM_001079536	TSS200;1stExon;5'UTR	7.99243e-21	2.3031e-18	0.100666	0.690544	-4.32773	FALSE
cg17835072	chr2	71189456	+	chr2:71192094-71192495	N_Shelf	ATP6V1B1	NM_001692	Body	7.99989e-21	2.30382e-18	0.842713	0.113478	5.38907	FALSE
cg00321288	chr12	87232692	+		OpenSea	MGAT4C	NM_013244	TSS200	8.00506e-21	2.3039e-18	0.938256	0.191755	6.03678	FALSE
cg24033633	chr3	57945695	-		OpenSea				8.01536e-21	2.30544e-18	0.819008	0.102819	5.31708	FALSE
cg24788028	chr19	30869034	-	chr19:30865683-30866490	S_Shelf	ZNF536	NM_014717	5'UTR	8.06085e-21	2.3171e-18	0.94392	0.371061	4.8397	FALSE
cg07169637	chr8	103530461	-		OpenSea				8.14058e-21	2.33859e-18	0.568753	0.0895198	3.748	TRUE
cg23756238	chr18	12072395	+	chr18:12067145-12068599	S_Shelf				8.15363e-21	2.3409e-18	0.828688	0.140463	4.91873	FALSE
cg09143850	chr11	78386279	+	chr11:78387189-78387424	N_Shore	ODZ4	NM_001098816	Body	8.17567e-21	2.34579e-18	0.939611	0.355134	4.8238	FALSE
cg23642446	chr6	38451031	-		OpenSea	BTBD9	NM_001099272;NM_152733;NM_052893	Body;Body;Body	8.20046e-21	2.35146e-18	0.887672	0.261202	4.48595	FALSE
cg17861653	chr5	131561363	+	chr5:131563094-131563954	N_Shore	P4HA2	NM_001017973;NM_001142598;NM_004199;NM_001142599;NM_001017974	5'UTR;5'UTR;5'UTR;5'UTR;5'UTR	8.23297e-21	2.35933e-18	0.722005	0.0723847	5.07846	FALSE
cg04022555	chr17	8103571	-		OpenSea				8.27795e-21	2.37077e-18	0.0612657	0.67853	-5.02573	FALSE
cg15843825	chr7	155627253	+	chr7:155623658-155623894	S_Shelf				8.29408e-21	2.37258e-18	0.88976	0.340204	3.97523	FALSE
cg02884239	chr17	75369228	+	chr17:75368688-75370506	Island	SEPT9	NM_001113493;NM_001113492;NM_001113491;NM_006640	TSS200;5'UTR;Body;Body	8.2944e-21	2.37258e-18	0.877198	0.349491	3.73989	FALSE
cg19616230	chr4	25657429	+	chr4:25657119-25657547	Island	SLC34A2	NM_006424	TSS200	8.31147e-21	2.37601e-18	0.547468	0.957056	-4.20771	FALSE
cg00151124	chr15	39847908	-		OpenSea				8.35247e-21	2.38627e-18	0.916082	0.373553	4.20012	FALSE
cg23347273	chr19	42905978	-	chr19:42905723-42906350	Island	LIPE	NM_005357	Body	8.37485e-21	2.3912e-18	0.814269	0.142164	4.73616	FALSE
cg01028283	chr14	69658356	-	chr14:69658127-69658773	Island				8.39618e-21	2.39583e-18	0.0604853	0.550304	-4.25031	FALSE
cg06192961	chr6	32294470	+		OpenSea	C6orf10	NM_006781	Body	8.41722e-21	2.39923e-18	0.912217	0.403473	3.94386	TRUE
cg15158376	chr18	712731	+	chr18:712232-713086	Island	ENOSF1	NM_017512;NM_001126123;NM_202758	TSS200;TSS200;TSS1500	8.41834e-21	2.39923e-18	0.0270451	0.391304	-4.53608	FALSE
cg24592546	chr6	30136790	+	chr6:30139718-30140263	N_Shelf	TRIM15	NM_033229	Body	8.44068e-21	2.40413e-18	0.830216	0.129435	5.04856	FALSE
cg14905320	chr4	79339096	-		OpenSea	FRAS1	NM_025074;NM_001166133	Body;Body	8.46184e-21	2.4087e-18	0.940186	0.502757	3.96725	FALSE
cg11650925	chr1	68490241	+		OpenSea				8.48253e-21	2.41312e-18	0.851155	0.152613	5.00486	FALSE
cg26187724	chr6	3697798	-		OpenSea				8.48947e-21	2.41362e-18	0.922849	0.434042	3.96395	FALSE
cg01627492	chr17	18916400	-	chr17:18918268-18918568	N_Shore	SLC5A10	NM_001042450;NM_152351	Body;Body	8.49539e-21	2.41384e-18	0.908765	0.438648	3.67325	FALSE
cg01019484	chr6	44499229	+		OpenSea				8.5349e-21	2.4236e-18	0.725982	0.135682	4.08745	FALSE
cg04591709	chr8	102235927	+	chr8:102236153-102236949	N_Shore				8.54223e-21	2.42421e-18	0.943752	0.533331	3.88096	FALSE
cg23162479	chr12	5690131	-		OpenSea	ANO2	NM_020373	Body	8.59584e-21	2.43794e-18	0.920713	0.343945	4.47017	FALSE
cg12497142	chr15	89411236	-		OpenSea	ACAN	NM_001135;NM_013227	Body;Body	8.62061e-21	2.44349e-18	0.839138	0.364194	3.19	TRUE
cg13126871	chr4	74848016	+	chr4:74847528-74847830	S_Shore	PF4	NM_002619	TSS1500	8.63457e-21	2.44596e-18	0.938799	0.402623	4.51223	FALSE
cg22294181	chr15	85431307	-		OpenSea	SLC28A1	NM_201651;NM_004213	Body;Body	8.65002e-21	2.44886e-18	0.900069	0.367875	3.96086	TRUE
cg06612196	chr6	6737390	-		OpenSea				8.66237e-21	2.44954e-18	0.862266	0.187909	4.76911	FALSE
cg00515455	chr6	88761370	-	chr6:88757292-88757879	S_Shelf	SPACA1	NM_030960	Body	8.6629e-21	2.44954e-18	0.926396	0.198709	5.6822	FALSE
cg26671784	chr2	26105474	+	chr2:26100513-26101653	S_Shelf				8.68063e-21	2.45119e-18	0.943925	0.500446	4.07457	FALSE
cg17678928	chr4	25913177	-	chr4:25915352-25915996	N_Shelf				8.68106e-21	2.45119e-18	0.925178	0.458846	3.87071	FALSE
cg08701816	chr8	95278142	-	chr8:95274410-95274655	S_Shelf				8.68447e-21	2.45119e-18	0.905488	0.379907	3.97547	FALSE
cg05245416	chr2	105087010	-		OpenSea	LOC150568	NR_015399	Body	8.69638e-21	2.45289e-18	0.936361	0.375895	4.61299	FALSE
cg17169998	chr22	50524124	-		OpenSea	MLC1	NM_139202;NM_015166;NM_015166	TSS1500;1stExon;5'UTR	8.70096e-21	2.45289e-18	0.823784	0.299731	3.45472	FALSE
cg02399008	chr8	102464353	+		OpenSea				8.71755e-21	2.45609e-18	0.771931	0.14093	4.37277	FALSE
cg09978023	chr1	192608588	+		OpenSea	RGS13	NM_002927;NM_144766	5'UTR;5'UTR	8.74571e-21	2.46254e-18	0.954534	0.280595	5.77709	FALSE
cg21964662	chr13	79234715	+	chr13:79232822-79233417	S_Shore	RNF219	NM_024546	TSS1500	8.75579e-21	2.4639e-18	0.930986	0.221315	5.59139	FALSE
cg01521378	chr6	29988066	-		OpenSea	NCRNA00171	NR_026751	Body	8.78633e-21	2.471e-18	0.884194	0.293179	4.20443	FALSE
cg23183601	chr3	115837501	-		OpenSea	LSAMP	NM_002338	Body	8.80333e-21	2.4743e-18	0.84579	0.190203	4.57437	FALSE
cg09458237	chr20	3712191	+	chr20:3713159-3713515	N_Shore	HSPA12B	NM_052970	TSS1500	8.81356e-21	2.47554e-18	0.86462	0.231643	4.40948	FALSE
cg15778433	chr3	42304070	-	chr3:42304944-42305311	N_Shore	CCK	NM_000729	Body	8.81834e-21	2.47554e-18	0.906123	0.393864	3.8951	FALSE
cg19012958	chr7	150479452	-		OpenSea	LOC100128542	NM_001162367	Body	8.92623e-21	2.50433e-18	0.745923	0.146833	4.09269	FALSE
cg27070951	chr15	92532867	-		OpenSea	SLCO3A1	NM_001145044;NM_013272	Body;Body	8.94815e-21	2.50683e-18	0.943945	0.261441	5.58107	FALSE
cg16782084	chr3	133777381	+		OpenSea				8.9501e-21	2.50683e-18	0.922539	0.393685	4.1991	FALSE
cg02402882	chr5	56620429	+		OpenSea				8.95123e-21	2.50683e-18	0.95145	0.331578	5.33424	TRUE
cg16682454	chr17	9828775	+		OpenSea	GAS7	NM_201432;NM_001130831;NM_201433;NM_003644	Body;Body;Body;Body	8.98222e-21	2.514e-18	0.924803	0.435776	3.99775	FALSE
cg12305265	chr6	162065571	-	chr6:162066917-162067689	N_Shore	PARK2	NM_004562;NM_013987;NM_013988	Body;Body;Body	8.99453e-21	2.51595e-18	0.905151	0.275685	4.65673	FALSE
cg05132925	chr1	110438827	+		OpenSea				9.00605e-21	2.51766e-18	0.873434	0.457716	3.03145	FALSE
cg20748397	chr17	18062972	+		OpenSea	MYO15A	NM_016239	Body	9.03359e-21	2.52385e-18	0.873932	0.321409	3.87651	TRUE
cg01719405	chr14	62401258	+		OpenSea				9.06709e-21	2.5317e-18	0.897675	0.0990194	6.36265	TRUE
cg03813964	chr2	24709887	+	chr2:24713710-24715168	N_Shelf				9.12339e-21	2.5459e-18	0.933386	0.205465	5.77491	FALSE
cg08006727	chr9	116061614	-		OpenSea	RNF183	NM_145051	TSS1500	9.15528e-21	2.55328e-18	0.949205	0.390868	4.87541	FALSE
cg04604946	chr12	7023352	+	chr12:7023261-7024089	Island	LRRC23;ENO2	NM_201650;NM_001975;NM_001135217;NM_006992	3'UTR;TSS1500;3'UTR;3'UTR	9.20019e-21	2.56415e-18	0.88818	0.360631	3.81808	FALSE
cg27043880	chr1	239287722	-		OpenSea				9.20522e-21	2.56415e-18	0.920718	0.281087	4.90623	FALSE
cg03294424	chr8	127866047	+		OpenSea				9.2203e-21	2.56683e-18	0.893089	0.171237	5.37999	FALSE
cg01719718	chr13	36458809	+		OpenSea	MIR548F5;DCLK1	NR_031646;NM_004734	Body;Body	9.3074e-21	2.58953e-18	0.948019	0.316585	5.32641	FALSE
cg02853020	chr6	167786592	+		OpenSea	TCP10	NM_004610	3'UTR	9.33643e-21	2.59607e-18	0.8874	0.367042	3.76736	FALSE
cg20515679	chr21	39056255	+		OpenSea	KCNJ6	NM_002240	Body	9.35021e-21	2.59835e-18	0.724119	0.12563	4.19297	FALSE
cg00614249	chr8	139784036	+		OpenSea	COL22A1	NM_152888	Body	9.36881e-21	2.60184e-18	0.910929	0.490883	3.40757	FALSE
cg11958128	chr12	3226445	+		OpenSea	TSPAN9	NM_001168320;NM_006675	5'UTR;5'UTR	9.37387e-21	2.60184e-18	0.852101	0.315145	3.64895	FALSE
cg06365108	chr6	30104626	+		OpenSea	TRIM40	NM_138700;NM_138700	1stExon;5'UTR	9.388e-21	2.60421e-18	0.878746	0.300054	4.08469	FALSE
cg15381259	chr7	26525682	-		OpenSea	LOC441204	NR_015364	Body	9.39548e-21	2.60475e-18	0.932485	0.42407	4.23166	FALSE
cg19267163	chr6	125004984	+		OpenSea	NKAIN2	NM_001040214	Body	9.40106e-21	2.60475e-18	0.896988	0.196023	5.16356	FALSE
cg14927218	chr7	128771658	+	chr7:128766335-128767982	S_Shelf				9.43123e-21	2.61156e-18	0.948035	0.452935	4.47001	FALSE
cg13353160	chr4	153567375	-		OpenSea	TMEM154	NM_152680	Body	9.46556e-21	2.61952e-18	0.926283	0.375119	4.39475	FALSE
cg03032798	chr2	221298903	+		OpenSea				9.53452e-21	2.63667e-18	0.834214	0.110921	5.34818	FALSE
cg25575937	chr3	48414383	+		OpenSea	FBXW12	NM_001159929;NM_207102;NM_001159927	Body;Body;Body	9.54288e-21	2.63667e-18	0.88274	0.152651	5.40192	FALSE
cg06007645	chr1	55107421	-		OpenSea	C1orf175	NM_001039464;NR_026782	TSS200;TSS200	9.54602e-21	2.63667e-18	0.941638	0.488943	4.0811	FALSE
cg00539360	chr6	43737136	+	chr6:43737632-43739852	N_Shore	VEGFA	NM_001171622;NM_001171625;NM_001171623;NM_001025370;NM_001025368;NM_001171627;NM_001033756;NM_001171630;NM_001171626;NM_001025366;NM_001171628;NM_001171629;NM_003376;NM_001171624;NM_001025369;NM_001025367	TSS1500;TSS1500;TSS1500;TSS1500;TSS1500;TSS1500;TSS1500;TSS1500;TSS1500;TSS1500;TSS1500;TSS1500;TSS1500;TSS1500;TSS1500;TSS1500	9.55007e-21	2.63667e-18	0.914184	0.374638	4.15427	FALSE
cg26075408	chr2	203006406	-		OpenSea				9.56947e-21	2.64047e-18	0.818125	0.114396	5.14138	FALSE
cg23499133	chr3	50189428	-	chr3:50191971-50193130	N_Shelf				9.60686e-21	2.64922e-18	0.908992	0.485362	3.4062	FALSE
cg25233900	chr10	133793646	+	chr10:133793426-133793647	Island	BNIP3	NM_004052	Body	9.61448e-21	2.64976e-18	0.906161	0.140145	5.95241	FALSE
cg21335378	chr2	173150101	-		OpenSea				9.7246e-21	2.67854e-18	0.86369	0.286443	3.98421	FALSE
cg23273843	chr13	111449880	+		OpenSea				9.73626e-21	2.67877e-18	0.635446	0.0802525	4.32707	FALSE
cg10166825	chr5	125052595	-		OpenSea				9.7369e-21	2.67877e-18	0.93612	0.263291	5.3817	FALSE
cg21406144	chr2	59919051	+		OpenSea				9.77527e-21	2.68775e-18	0.854799	0.203737	4.53566	FALSE
cg01804036	chr12	117483310	+	chr12:117484305-117484627	N_Shore	TESC	NR_031766;NM_017899;NM_001168325	Body;Body;Body	9.8231e-21	2.69925e-18	0.910417	0.454956	3.60686	FALSE
cg01411366	chr3	112012867	+		OpenSea	SLC9A10	NM_183061	5'UTR	9.82864e-21	2.69925e-18	0.900811	0.175605	5.42017	FALSE
cg10821261	chr12	54822725	+		OpenSea				9.85936e-21	2.7061e-18	0.871834	0.454948	3.02717	FALSE
cg26735503	chr20	34019948	+	chr20:34022007-34022502	N_Shelf				9.86879e-21	2.7071e-18	0.839975	0.269849	3.83108	FALSE
cg26924440	chr1	19276353	+		OpenSea	IFFO2	NM_001136265	Body	9.88943e-21	2.71098e-18	0.848328	0.229484	4.23354	FALSE
cg12280901	chr6	28501816	-		OpenSea	GPX5	NM_001509;NM_003996	Body;3'UTR	9.89454e-21	2.71098e-18	0.951272	0.35629	5.14054	FALSE
cg07995200	chr6	108865761	-		OpenSea				9.92837e-21	2.71866e-18	0.936684	0.403205	4.45697	FALSE
cg05992340	chr5	58882243	-		OpenSea	PDE4D	NM_001165899;NM_006203;NM_001104631;NM_006203	Body;1stExon;Body;5'UTR	9.96693e-21	2.72695e-18	0.08626	0.729465	-4.85415	FALSE
cg18390610	chr17	48278927	+	chr17:48276877-48279008	Island	COL1A1	NM_000088;NM_000088	1stExon;5'UTR	9.97029e-21	2.72695e-18	0.589509	0.981189	-5.19258	FALSE
cg04554195	chr19	52268814	-		OpenSea	FPR2	NM_001005738;NM_001462	5'UTR;5'UTR	1.00144e-20	2.73742e-18	0.596967	0.0840173	4.01724	FALSE
cg01659038	chr2	23371714	-		OpenSea				1.0025e-20	2.73872e-18	0.792125	0.156463	4.37933	FALSE
cg26787915	chr12	54936840	+		OpenSea	NCKAP1L	NM_005337	3'UTR	1.00688e-20	2.74907e-18	0.920581	0.309175	4.7038	FALSE
cg01939825	chr1	35245772	+	chr1:35246876-35247599	N_Shore	GJB3	NM_024009	TSS1500	1.01232e-20	2.7623e-18	0.79746	0.180358	4.16371	FALSE
cg06432342	chr6	44134066	+		OpenSea	CAPN11	NM_007058	Body	1.01419e-20	2.76579e-18	0.851039	0.214518	4.38981	FALSE
cg01664929	chr11	35475769	+		OpenSea	PAMR1	NM_001001991;NM_015430	Body;Body	1.01649e-20	2.77045e-18	0.835943	0.0779069	5.9317	FALSE
cg17151621	chr3	186330067	-		OpenSea	AHSG	NM_001622	TSS1500	1.01778e-20	2.77237e-18	0.935159	0.25404	5.44264	FALSE
cg00921097	chr1	202090980	-		OpenSea	GPR37L1	NM_004767	TSS1500	1.02099e-20	2.77825e-18	0.884881	0.394212	3.56555	FALSE
cg16720578	chr14	54410717	+	chr14:54413304-54413764	N_Shelf				1.02134e-20	2.77825e-18	0.924243	0.145983	6.19379	FALSE
cg04201347	chr19	50086849	+	chr19:50083757-50083986	S_Shelf	PRRG2	NM_000951	Body	1.02212e-20	2.77825e-18	0.902317	0.501729	3.19863	FALSE
cg13451651	chr9	92301815	+		OpenSea	LOC100129066	NR_024280	Body	1.02232e-20	2.77825e-18	0.761918	0.262089	3.17291	FALSE
cg27410679	chr17	43866278	-	chr17:43860684-43862928	S_Shelf	CRHR1	NM_001145148;NM_004382;NM_001145147;NM_001145146	Body;Body;Body;Body	1.02587e-20	2.78628e-18	0.5969	0.100809	3.73032	FALSE
cg02329527	chr3	19975483	-		OpenSea	EFHB	NM_144715	1stExon	1.02815e-20	2.79087e-18	0.900127	0.332442	4.18895	FALSE
cg06033789	chr8	105899330	+		OpenSea				1.02936e-20	2.79252e-18	0.651937	0.0840828	4.3674	FALSE
cg24439401	chr3	16282260	-		OpenSea				1.03151e-20	2.79674e-18	0.910187	0.49121	3.39883	FALSE
cg00496462	chr7	93577610	+		OpenSea				1.03699e-20	2.80996e-18	0.831298	0.150484	4.8045	FALSE
cg21435394	chr14	105648024	-	chr14:105647469-105647827	S_Shore	NUDT14	NM_177533	TSS1500	1.03904e-20	2.8139e-18	0.710848	0.114756	4.25328	FALSE
cg20808693	chr7	150951482	-	chr7:150948671-150948906	S_Shelf	SMARCD3	NM_001003802;NM_003078	Body;Body	1.04098e-20	2.81752e-18	0.87614	0.42112	3.28518	FALSE
cg08777813	chr13	114916698	-	chr13:114914536-114914753	S_Shore				1.04549e-20	2.82648e-18	0.8425	0.240223	4.08397	FALSE
cg01964562	chr20	25130549	-	chr20:25128764-25129610	S_Shore	LOC284798	NR_027092;NR_027091	TSS1500;TSS1500	1.0455e-20	2.82648e-18	0.695431	0.157465	3.61801	FALSE
cg14889070	chr10	45477550	-		OpenSea	RASSF4	NM_032023	Body	1.04626e-20	2.82691e-18	0.596749	0.075123	4.19311	FALSE
cg13950362	chr20	30028062	-		OpenSea	DEFB123	NM_153324	TSS1500	1.04746e-20	2.82852e-18	0.815699	0.27705	3.53315	FALSE
cg25343280	chr2	44314198	-	chr2:44314288-44314564	N_Shore				1.04834e-20	2.82926e-18	0.722875	0.209405	3.30233	FALSE
cg26849077	chr15	65914281	+		OpenSea	SLC24A1	NM_004727;NM_004727	5'UTR;1stExon	1.05035e-20	2.83276e-18	0.935883	0.470592	4.04273	FALSE
cg04904388	chr2	74772791	-	chr2:74776016-74776897	N_Shelf	LOXL3	NM_032603	Body	1.05085e-20	2.83276e-18	0.881241	0.419713	3.36	FALSE
cg26748477	chr17	38516415	+	chr17:38518965-38520264	N_Shelf				1.05503e-20	2.84239e-18	0.880458	0.148189	5.41068	FALSE
cg24665265	chr15	70852115	-		OpenSea				1.05837e-20	2.84825e-18	0.936073	0.4109	4.40658	FALSE
cg17943391	chr1	68515872	-	chr1:68516236-68516473	N_Shore	DIRAS3	NM_004675	5'UTR	1.05842e-20	2.84825e-18	0.892138	0.43823	3.41201	FALSE
cg01408476	chr16	58330382	-		OpenSea	KLKBL4	NM_001080492	TSS1500	1.06149e-20	2.85486e-18	0.861933	0.23833	4.34323	FALSE
cg25969992	chr12	121088408	+		OpenSea	CABP1	NM_004276;NM_031205;NM_004276;NM_001033677;NM_031205	5'UTR;5'UTR;1stExon;Body;1stExon	1.06503e-20	2.86273e-18	0.903095	0.452074	3.49915	FALSE
cg15536663	chr5	111665548	+		OpenSea	EPB41L4A	NM_022140	Body	1.06757e-20	2.86793e-18	0.90694	0.156487	5.74582	FALSE
cg13169796	chr11	86793667	+		OpenSea	TMEM135	NR_033149;NM_022918;NM_001168724	Body;Body;Body	1.07286e-20	2.88048e-18	0.915116	0.319845	4.53504	FALSE
cg23609027	chr6	40723038	-		OpenSea				1.07455e-20	2.88337e-18	0.89239	0.406311	3.59943	FALSE
cg16232674	chr22	37309658	-		OpenSea	CSF2RB	NM_000395	TSS200	1.07739e-20	2.88931e-18	0.850838	0.158583	4.92317	FALSE
cg21752270	chr11	2813528	+	chr11:2812415-2813396	S_Shore	KCNQ1	NM_000218;NM_181798	Body;Body	1.079e-20	2.89144e-18	0.895002	0.402061	3.66828	FALSE
cg24385652	chr10	50329828	-		OpenSea				1.07946e-20	2.89144e-18	0.793453	0.255869	3.48362	FALSE
cg19405799	chr2	161755116	-		OpenSea				1.08003e-20	2.89144e-18	0.896906	0.139729	5.76098	TRUE
cg16475891	chr2	62767922	-		OpenSea				1.08106e-20	2.89255e-18	0.883506	0.183271	5.08579	FALSE
cg10512376	chr4	101440278	-		OpenSea	EMCN	NM_001159694;NM_016242	TSS1500;TSS1500	1.08251e-20	2.89477e-18	0.929206	0.159061	6.17555	FALSE
cg07661660	chr10	33426312	-		OpenSea				1.08348e-20	2.89571e-18	0.495976	0.0631636	3.86806	FALSE
cg16503628	chr3	191991630	-		OpenSea	FGF12	NM_021032;NM_004113	Body;Body	1.08663e-20	2.90245e-18	0.945955	0.440186	4.47658	FALSE
cg11257689	chr10	116823300	-		OpenSea				1.0881e-20	2.90473e-18	0.865125	0.309487	3.84075	FALSE
cg05277122	chr14	103538143	-	chr14:103541703-103542179	N_Shelf				1.09582e-20	2.92366e-18	0.0748044	0.598932	-4.21585	FALSE
cg05462446	chr16	77574072	+		OpenSea				1.09777e-20	2.92721e-18	0.931142	0.109169	6.80538	FALSE
cg05031011	chr16	1216327	+	chr16:1217128-1217336	N_Shore	CACNA1H	NM_021098;NM_001005407	Body;Body	1.1008e-20	2.93233e-18	0.883581	0.350921	3.82227	FALSE
cg18285819	chr7	30736630	+		OpenSea				1.10094e-20	2.93233e-18	0.632233	0.11325	3.75349	FALSE
cg05860371	chr4	152931291	+		OpenSea				1.102e-20	2.93347e-18	0.91092	0.429797	3.76582	FALSE
cg19074393	chr10	131682452	-	chr10:131686365-131686595	N_Shelf	EBF3	NM_001005463	Body	1.10865e-20	2.94949e-18	0.920152	0.361123	4.36285	FALSE
cg09125779	chr4	57547999	+		OpenSea	HOPX	NM_139212;NM_001145460;NM_032495	TSS200;TSS200;TSS200	1.11141e-20	2.95514e-18	0.686963	0.141194	3.73981	FALSE
cg10540573	chr2	218869684	-		OpenSea				1.11333e-20	2.95858e-18	0.874514	0.37879	3.51654	FALSE
cg18841653	chr10	5046097	-		OpenSea	AKR1C2	NM_205845;NM_001354;NM_001135241	5'UTR;5'UTR;TSS200	1.11645e-20	2.9652e-18	0.709159	0.171805	3.55737	FALSE
cg14767442	chr3	138654993	+	chr3:138654837-138655363	Island				1.11737e-20	2.96583e-18	0.10096	0.533189	-3.34714	FALSE
cg03954858	chr22	40404957	+		OpenSea	FAM83F	NM_138435	Body	1.11796e-20	2.96583e-18	0.824298	0.269187	3.67272	FALSE
cg09045552	chr2	169506620	+		OpenSea	LASS6	NM_203463	Body	1.11965e-20	2.96862e-18	0.929683	0.330883	4.74547	FALSE
cg20751706	chr2	218785064	+		OpenSea	TNS1	NM_022648	5'UTR	1.12538e-20	2.98185e-18	0.87385	0.217146	4.65118	FALSE
cg05884501	chr11	85522575	-	chr11:85521991-85522285	S_Shore	SYTL2	NM_032943	TSS1500	1.12591e-20	2.98185e-18	0.305306	0.803676	-3.22447	FALSE
cg18529246	chr5	154027481	-	chr5:154026818-154027257	S_Shore				1.12686e-20	2.98268e-18	0.892896	0.31584	4.1827	FALSE
cg03709613	chr2	48960164	-		OpenSea	LHCGR;GTF2A1L	NM_000233;NM_172196	Body;3'UTR	1.13253e-20	2.996e-18	0.884996	0.13828	5.61298	FALSE
cg20991819	chr1	218617769	-		OpenSea	TGFB2	NM_003238;NM_001135599	3'UTR;3'UTR	1.13449e-20	2.99947e-18	0.939428	0.478654	4.08861	TRUE
cg09722555	chr9	34662282	+	chr9:34664930-34665687	N_Shelf	CCL27	NM_006664	Body	1.13884e-20	3.00927e-18	0.927737	0.500626	3.68243	FALSE
cg00299105	chr11	113243817	-		OpenSea				1.14016e-20	3.01108e-18	0.892244	0.201875	5.04027	FALSE
cg18165196	chr11	119186514	+	chr11:119186947-119187894	N_Shore	MCAM	NM_006500	Body	1.14309e-20	3.0171e-18	0.719604	0.0972458	4.5822	FALSE
cg23109206	chr5	55530135	-		OpenSea	ANKRD55	NM_024669	TSS1500	1.14557e-20	3.01936e-18	0.928687	0.141711	6.35774	FALSE
cg23232773	chr6	31431902	+		OpenSea	HCP5	NM_006674	3'UTR	1.14606e-20	3.01936e-18	0.910091	0.403715	3.91118	FALSE
cg01991934	chr14	93412768	-		OpenSea	ITPK1	NM_001142593;NM_014216;NM_001142594	Body;Body;Body	1.14688e-20	3.01936e-18	0.225586	0.851101	-4.29796	FALSE
cg24980995	chr2	218219798	+		OpenSea	DIRC3	NR_026597	Body	1.14702e-20	3.01936e-18	0.914206	0.464793	3.61792	FALSE
cg16334383	chr5	55911731	+		OpenSea				1.14717e-20	3.01936e-18	0.923166	0.176516	5.831	FALSE
cg13717434	chr9	97854044	-		OpenSea				1.15182e-20	3.02989e-18	0.659219	0.0642344	4.82017	FALSE
cg06885524	chr2	172379087	-	chr2:172378822-172380189	Island	CYBRD1	NM_001127383;NM_024843	1stExon;1stExon	1.15302e-20	3.03134e-18	0.881544	0.411411	3.41278	FALSE
cg07323399	chr4	24800823	+	chr4:24801109-24801902	N_Shore	SOD3	NM_003102	5'UTR	1.15532e-20	3.03458e-18	0.88081	0.25316	4.44775	FALSE
cg18327952	chr4	76823763	-		OpenSea	PPEF2	NM_006239	TSS200	1.15554e-20	3.03458e-18	0.930181	0.427489	4.1725	TRUE
cg23783076	chr11	36317144	+		OpenSea	PRR5L	NM_001160167	TSS1500	1.15643e-20	3.03521e-18	0.938155	0.547065	3.65025	FALSE
cg15686615	chr4	6781565	-	chr4:6783872-6785283	N_Shelf				1.16145e-20	3.04667e-18	0.901039	0.399781	3.78172	FALSE
cg26253438	chr1	203598623	-	chr1:203598471-203598853	Island	ATP2B4	NM_001001396;NM_001684	5'UTR;5'UTR	1.16623e-20	3.05748e-18	0.722738	0.976746	-4.00858	FALSE
cg09660867	chr5	148785816	-		OpenSea	LOC728264	NR_027180	TSS1500	1.17403e-20	3.07573e-18	0.89094	0.367	3.83045	FALSE
cg02224369	chr11	33758529	+	chr11:33757476-33758122	S_Shore	CD59	NM_000611;NM_203330;NM_203329;NM_203331	TSS1500;TSS1500;TSS1500;TSS1500	1.17509e-20	3.07573e-18	0.318278	0.819818	-3.28515	FALSE
cg13405608	chr8	9952099	+		OpenSea	MSRA	NM_001135670;NM_001135671;NM_012331	Body;TSS1500;Body	1.1756e-20	3.07573e-18	0.923217	0.374286	4.34134	TRUE
cg27044591	chr5	169815771	+		OpenSea	KCNIP1;KCNMB1	NM_001034838;NM_004137	Body;5'UTR	1.17582e-20	3.07573e-18	0.867349	0.11784	5.62816	FALSE
cg17612535	chr5	932900	+		OpenSea				1.17966e-20	3.08339e-18	0.762645	0.198697	3.69713	FALSE
cg23039580	chr15	99194431	+	chr15:99190446-99194559	Island	IGF1R	NM_000875	Body	1.18006e-20	3.08339e-18	0.468915	0.944171	-4.26004	FALSE
cg03517998	chr7	38726758	-		OpenSea	FAM183B	NR_028347	TSS200	1.1815e-20	3.08542e-18	0.852731	0.19492	4.58463	FALSE
cg19375810	chr3	42787927	+		OpenSea	CCDC13	NM_144719	Body	1.18336e-20	3.08741e-18	0.894984	0.398438	3.68768	FALSE
cg07478467	chr8	91712588	-		OpenSea				1.18358e-20	3.08741e-18	0.948778	0.158808	6.62244	FALSE
cg22589169	chr13	111227891	-		OpenSea				1.18434e-20	3.08767e-18	0.779367	0.204379	3.78261	FALSE
cg23315589	chr18	45663048	+	chr18:45662314-45663520	Island				1.1918e-20	3.10516e-18	0.926917	0.458917	3.90323	FALSE
cg00014333	chr8	20130023	-		OpenSea				1.19238e-20	3.10516e-18	0.921641	0.342337	4.50084	FALSE
cg08740223	chr10	105953667	+		OpenSea	C10orf79	NM_025145	Body	1.20389e-20	3.13341e-18	0.908865	0.294628	4.57978	FALSE
cg26963277	chr11	2722407	-	chr11:2720410-2722087	S_Shore	KCNQ1OT1;KCNQ1	NR_002728;NM_000218;NM_181798	TSS1500;Body;Body	1.20657e-20	3.13784e-18	0.0475946	0.537276	-4.54677	FALSE
cg01119971	chr2	118943997	-	chr2:118943823-118944199	Island				1.20693e-20	3.13784e-18	0.020779	0.383179	-4.8782	FALSE
cg07036035	chr14	96133072	-		OpenSea	TCL6	NR_028288	Body	1.20762e-20	3.13787e-18	0.805637	0.218251	3.89353	FALSE
cg19115017	chr11	15229502	+		OpenSea	INSC	NM_001031853;NM_001042536	Body;Body	1.21482e-20	3.15484e-18	0.638075	0.0795765	4.38062	FALSE
cg21390363	chr17	18171734	-	chr17:18167174-18167777	S_Shelf				1.21583e-20	3.15499e-18	0.776298	0.224837	3.58327	FALSE
cg03225580	chr5	38256147	+	chr5:38257825-38259136	N_Shore				1.21623e-20	3.15499e-18	0.833442	0.191125	4.42687	FALSE
cg25377865	chr4	72669944	+		OpenSea				1.22206e-20	3.16836e-18	0.931575	0.438516	4.12485	FALSE
cg09419192	chr11	78555762	+		OpenSea	ODZ4	NM_001098816	Body	1.22339e-20	3.17005e-18	0.84425	0.238994	4.11518	FALSE
cg21754194	chr4	57393820	+	chr4:57396748-57397269	N_Shelf				1.2282e-20	3.18076e-18	0.898097	0.148644	5.68937	FALSE
cg09985192	chr14	32797255	+		OpenSea	AKAP6	NM_004274	TSS1500	1.23324e-20	3.19119e-18	0.910716	0.334071	4.34899	FALSE
cg18804667	chr5	58883392	+		OpenSea	PDE4D	NM_001165899;NM_006203;NM_001104631	Body;TSS1500;Body	1.2336e-20	3.19119e-18	0.0700618	0.652042	-4.63956	FALSE
cg13201342	chr1	150782303	+		OpenSea	ARNT;CTSK	NM_178427;NM_178426;NM_001668;NM_000396	3'UTR;3'UTR;3'UTR;TSS1500	1.23811e-20	3.2011e-18	0.742201	0.124316	4.35585	FALSE
cg03190661	chr17	76126702	+	chr17:76127521-76128406	N_Shore	TMC8;TMC6	NM_152468;NM_007267	TSS200;5'UTR	1.23911e-20	3.20191e-18	0.883727	0.358075	3.78079	FALSE
cg10336406	chr3	30893353	-		OpenSea	GADL1	NM_207359	Body	1.25487e-20	3.24086e-18	0.926418	0.166462	5.99256	FALSE
cg14071324	chr1	5998570	+		OpenSea	NPHP4	NM_015102	Body	1.26244e-20	3.25804e-18	0.934135	0.250637	5.43345	FALSE
cg04202267	chr2	169431900	+		OpenSea	LASS6	NM_203463	Body	1.26292e-20	3.25804e-18	0.909355	0.31077	4.48368	FALSE
cg11633264	chr8	102160417	-		OpenSea				1.26975e-20	3.27387e-18	0.863187	0.419394	3.12731	FALSE
cg21532636	chr22	36001055	+		OpenSea				1.27071e-20	3.27445e-18	0.785869	0.0909977	5.20642	FALSE
cg17827767	chr10	86001154	+	chr10:85997109-85997427	S_Shelf	LRIT1	NM_015613	1stExon	1.27138e-20	3.27445e-18	0.760657	0.188326	3.77996	FALSE
cg02021529	chr5	112721426	-		OpenSea	MCC	NM_001085377	Body	1.27246e-20	3.27543e-18	0.935208	0.165625	6.24535	FALSE
cg12687463	chr1	196787850	-		OpenSea	CFHR1	NM_002113	TSS1500	1.28279e-20	3.30021e-18	0.841671	0.257437	3.94366	TRUE
cg19273074	chr12	41832738	+		OpenSea	PDZRN4	NM_001164595;NM_013377	Body;Body	1.2883e-20	3.31257e-18	0.881484	0.185895	5.02847	FALSE
cg12077660	chr11	2721243	+	chr11:2720410-2722087	Island	KCNQ1OT1;KCNQ1	NR_002728;NM_000218;NM_181798	TSS200;Body;Body	1.28935e-20	3.31344e-18	0.0945234	0.551147	-3.55648	FALSE
cg17401106	chr20	3650493	-	chr20:3653190-3654773	N_Shelf	ADAM33	NM_153202;NM_025220	Body;Body	1.29535e-20	3.32704e-18	0.834787	0.314073	3.46517	FALSE
cg20371378	chr11	1860795	+		OpenSea	TNNI2	NM_001145829;NM_001145841;NM_003282	5'UTR;TSS1500;5'UTR	1.29696e-20	3.32935e-18	0.854657	0.227232	4.33183	FALSE
cg07125771	chr16	67270593	-	chr16:67270859-67271295	N_Shore	FHOD1	NM_013241	Body	1.30202e-20	3.34049e-18	0.139946	0.761507	-4.29733	FALSE
cg22564433	chr8	49612450	-		OpenSea				1.30514e-20	3.34666e-18	0.936364	0.50429	3.85967	FALSE
cg13065735	chr1	180868449	+		OpenSea				1.31276e-20	3.36436e-18	0.882017	0.378743	3.6206	FALSE
cg01930756	chr5	135424444	+		OpenSea				1.3204e-20	3.3821e-18	0.884858	0.39384	3.56817	FALSE
cg11746996	chr13	69459533	-		OpenSea				1.3219e-20	3.38408e-18	0.706466	0.171977	3.5397	TRUE
cg15734553	chr19	11960208	+	chr19:11959577-11960064	S_Shore				1.32505e-20	3.3903e-18	0.584615	0.142841	3.07998	FALSE
cg11417323	chr1	41160271	+	chr1:41157162-41157975	S_Shelf	NFYC	NM_014223;NM_001142590;NM_001142588;NM_001142589;NM_001142587	5'UTR;5'UTR;5'UTR;5'UTR;5'UTR	1.33025e-20	3.40174e-18	0.794363	0.139472	4.5843	FALSE
cg00829858	chr2	179148245	+		OpenSea	OSBPL6	NM_032523	5'UTR	1.33153e-20	3.40315e-18	0.941048	0.208116	5.96236	FALSE
cg06561886	chr19	10736299	-	chr19:10735999-10736396	Island	SLC44A2	NM_020428;NM_020428;NM_001145056	5'UTR;1stExon;Body	1.33291e-20	3.40483e-18	0.634369	0.963551	-3.93642	FALSE
cg02203656	chr7	23285761	+	chr7:23287221-23287508	N_Shore	GPNMB	NM_001005340;NM_002510	TSS1500;TSS1500	1.33481e-20	3.40781e-18	0.932345	0.527816	3.63108	TRUE
cg23989409	chr11	128411146	+		OpenSea	ETS1	NM_001143820	Body	1.33632e-20	3.4098e-18	0.914073	0.211807	5.31891	FALSE
cg06831832	chrX	142117264	+		OpenSea	SPANXN4	NM_001009613	Body	1.33745e-20	3.41083e-18	0.831133	0.237551	3.98877	TRUE
cg15228639	chr15	42289939	-		OpenSea	PLA2G4E	NM_001080490	Body	1.34243e-20	3.42166e-18	0.919966	0.389082	4.17604	TRUE
cg13993469	chr14	92795592	-		OpenSea	SLC24A4	NM_153647;NM_153648;NM_153646	Body;Body;Body	1.34415e-20	3.42414e-18	0.911194	0.448417	3.65807	FALSE
cg04511728	chr6	137817846	+	chr6:137818167-137819372	N_Shore				1.34486e-20	3.42414e-18	0.952918	0.590917	3.80919	FALSE
cg24545495	chr1	6149049	-		OpenSea	KCNAB2	NM_003636;NM_172130	Body;Body	1.3533e-20	3.44376e-18	0.935864	0.343387	4.81137	FALSE
cg13866618	chr6	10430049	-	chr6:10426200-10426638	S_Shelf	C6orf218	NR_027793	Body	1.35898e-20	3.45633e-18	0.65297	0.11079	3.92769	TRUE
cg15191795	chr4	8727474	+		OpenSea				1.36121e-20	3.46011e-18	0.802251	0.203966	3.99566	FALSE
cg06369349	chr19	49503178	-		OpenSea	RUVBL2	NM_006666	Body	1.36323e-20	3.46081e-18	0.48967	0.911337	-3.42133	FALSE
cg12537728	chr11	13309596	+		OpenSea	ARNTL	NM_001030272;NM_001178;NM_001030273	5'UTR;5'UTR;5'UTR	1.3645e-20	3.46081e-18	0.896226	0.331849	4.13045	FALSE
cg08475244	chr4	72670706	-		OpenSea				1.36504e-20	3.46081e-18	0.884904	0.291051	4.23184	FALSE
cg03825175	chr11	78780248	-	chr11:78780676-78781048	N_Shore	ODZ4	NM_001098816	Body	1.36571e-20	3.46081e-18	0.9511	0.326583	5.33499	FALSE
cg12387205	chr2	45158510	-	chr2:45159893-45160112	N_Shore				1.36588e-20	3.46081e-18	0.872867	0.248531	4.37961	FALSE
cg06455375	chr11	1947743	-	chr11:1947531-1947958	Island	TNNT3	NM_001042781;NM_006757;NM_001042780;NM_001042782	Body;Body;Body;Body	1.36638e-20	3.46081e-18	0.922153	0.484836	3.65974	TRUE
cg01817286	chr21	44480336	+	chr21:44480559-44480772	N_Shore	CBS	NM_000071	Body	1.36666e-20	3.46081e-18	0.910421	0.451505	3.62941	FALSE
cg20704530	chr1	57265449	-		OpenSea	C1orf168	NM_001004303	Body	1.36811e-20	3.4626e-18	0.931851	0.249212	5.37204	FALSE
cg16577789	chr14	94186558	-		OpenSea	PRIMA1	NM_178013	3'UTR	1.37045e-20	3.46611e-18	0.666519	0.144153	3.57135	FALSE
cg04943586	chr12	106993938	+		OpenSea	RFX4	NM_002920;NM_213594	TSS1500;Body	1.37098e-20	3.46611e-18	0.857438	0.115171	5.55641	TRUE
cg26680995	chr2	104669893	+		OpenSea				1.38293e-20	3.49444e-18	0.93471	0.315914	4.96272	FALSE
cg00999858	chr1	25993395	+		OpenSea	MAN1C1	NM_020379	Body	1.38675e-20	3.5022e-18	0.868208	0.383351	3.4069	FALSE
cg26369614	chr2	33744326	-		OpenSea	RASGRP3	NM_001139488;NM_015376;NM_170672	Body;Body;Body	1.38786e-20	3.50313e-18	0.847438	0.222999	4.28442	FALSE
cg05840412	chr13	49145436	+		OpenSea				1.3904e-20	3.50765e-18	0.942248	0.353769	4.89865	FALSE
cg27461542	chr10	48317878	-		OpenSea				1.39206e-20	3.50993e-18	0.832073	0.0984751	5.52163	FALSE
cg05854601	chr2	40351367	-		OpenSea	SLC8A1	NM_001112801;NM_001112802;NM_021097;NM_001112800	Body;Body;Body;Body	1.39382e-20	3.51247e-18	0.930919	0.175445	6.00975	FALSE
cg17311726	chr5	537694	+	chr5:535484-535814	S_Shore				1.39798e-20	3.52107e-18	0.80246	0.35235	2.90098	FALSE
cg06113001	chr12	55002180	-		OpenSea	GLYCAM1	NR_003039	Body	1.39959e-20	3.52324e-18	0.898151	0.464741	3.3447	FALSE
cg01297020	chr13	106117425	-		OpenSea	DAOA	NM_172370;NM_001161814;NM_001161812	TSS1500;TSS1500;TSS1500	1.40036e-20	3.52328e-18	0.927537	0.187268	5.80382	TRUE
cg27587310	chr16	29204994	-		OpenSea				1.40493e-20	3.53287e-18	0.921085	0.409259	4.0769	FALSE
cg11330307	chr15	92628595	+		OpenSea	SLCO3A1	NM_001145044;NM_013272	Body;Body	1.40624e-20	3.53425e-18	0.935618	0.536538	3.65921	TRUE
cg10431340	chr1	161279108	+		OpenSea	MPZ	NM_000530	Body	1.41355e-20	3.55073e-18	0.937648	0.514772	3.82949	FALSE
cg01891782	chr3	178036764	-		OpenSea				1.41744e-20	3.55858e-18	0.855374	0.122053	5.44379	FALSE
cg14491667	chr9	100267701	-	chr9:100263675-100265217	S_Shelf	TMOD1	NM_003275;NM_001166116	5'UTR;5'UTR	1.41919e-20	3.5592e-18	0.713051	0.199199	3.32462	FALSE
cg01185754	chr1	95006729	+	chr1:95006837-95008051	N_Shore	F3	NM_001993	Body	1.4192e-20	3.5592e-18	0.764967	0.0741792	5.35489	FALSE
cg02651638	chr3	197476335	-	chr3:197476262-197477556	Island	FYTTD1;KIAA0226	NM_001011537;NM_001145642;NM_001145642;NM_032288;NR_027840	TSS200;1stExon;5'UTR;TSS1500;TSS1500	1.42868e-20	3.58105e-18	0.65352	0.0928679	4.20885	FALSE
cg24305861	chr12	99564273	+		OpenSea	ANKS1B	NM_152788	Body	1.42971e-20	3.58131e-18	0.931814	0.501746	3.76349	TRUE
cg03180302	chr18	29171878	-		OpenSea	TTR	NM_000371	1stExon	1.4309e-20	3.58131e-18	0.82564	0.212026	4.13825	FALSE
cg06485787	chr11	57365717	-		OpenSea	SERPING1	NM_001032295;NM_000062;NM_001032295	1stExon;5'UTR;5'UTR	1.43108e-20	3.58131e-18	0.133367	0.694251	-3.88628	FALSE
cg12547531	chr7	30960786	-		OpenSea	AQP1	NM_198098	Body	1.43579e-20	3.59118e-18	0.925219	0.310698	4.78778	FALSE
cg17817532	chr10	70322874	-	chr10:70320130-70320822	S_Shelf	TET1	NM_030625	5'UTR	1.43929e-20	3.59799e-18	0.935311	0.401088	4.44071	FALSE
cg24530787	chrX	91034390	-	chrX:91033993-91034623	Island	PCDH11X	NM_032967;NM_032967	5'UTR;1stExon	1.44069e-20	3.59912e-18	0.684432	0.970024	-3.90796	FALSE
cg17661686	chr8	73986912	+		OpenSea	C8orf84	NM_153225	Body	1.44128e-20	3.59912e-18	0.93494	0.250965	5.44282	FALSE
cg26031875	chr6	2297047	-		OpenSea				1.44553e-20	3.60713e-18	0.911789	0.260692	4.87761	FALSE
cg16426215	chr16	56706854	+	chr16:56709677-56709953	N_Shelf				1.44651e-20	3.60713e-18	0.774717	0.0988327	4.98917	FALSE
cg11988928	chr15	66858446	-		OpenSea	LCTL	NM_207338	TSS1500	1.4472e-20	3.60713e-18	0.815516	0.149022	4.66182	FALSE
cg00037763	chr18	42281763	+		OpenSea	SETBP1	NM_015559;NM_001130110	Body;Body	1.44757e-20	3.60713e-18	0.941928	0.608259	3.38646	FALSE
cg01729020	chr14	55035889	+	chr14:55031826-55035030	S_Shore	SAMD4A	NM_001161576;NM_015589	Body;Body	1.44925e-20	3.60941e-18	0.909487	0.416722	3.82641	FALSE
cg13542368	chr10	95049539	-		OpenSea				1.46361e-20	3.64322e-18	0.930897	0.352786	4.6472	FALSE
cg14656153	chr6	37505970	+	chr6:37503538-37504291	S_Shore				1.46558e-20	3.64619e-18	0.834766	0.331281	3.35227	FALSE
cg17798633	chr17	19363769	-		OpenSea				1.46989e-20	3.65497e-18	0.901111	0.223764	4.99281	FALSE
cg00729275	chr18	24445134	-	chr18:24443200-24443458	S_Shore	AQP4;C18orf16	NM_001650;NR_026908	Body;TSS200	1.47235e-20	3.65914e-18	0.93451	0.166515	6.17105	FALSE
cg14911393	chr4	88848652	-		OpenSea				1.48099e-20	3.67867e-18	0.804443	0.176047	4.27933	FALSE
cg04903089	chr6	32905190	+		OpenSea	HLA-DMB	NM_002118	Body	1.48281e-20	3.68124e-18	0.795147	0.17151	4.23275	FALSE
cg20737028	chr11	125657958	-		OpenSea	PATE3	NM_001129883	TSS200	1.48388e-20	3.68193e-18	0.87337	0.269746	4.23073	FALSE
cg10359332	chr14	32835247	-		OpenSea	AKAP6	NM_004274	5'UTR	1.4847e-20	3.68201e-18	0.914217	0.4929	3.45934	FALSE
cg09891807	chr6	107881776	-		OpenSea	SOBP	NM_018013	Body	1.48577e-20	3.68271e-18	0.759098	0.141018	4.27128	FALSE
cg01969586	chr19	45663415	-		OpenSea	NKPD1	NM_198478	TSS200	1.48716e-20	3.68421e-18	0.918609	0.444579	3.82085	FALSE
cg02496507	chr12	68150177	+		OpenSea				1.48869e-20	3.68605e-18	0.952137	0.246102	5.93586	FALSE
cg19560927	chr19	46995312	+	chr19:46996327-46998437	N_Shore	PNMAL2	NM_020709;NM_020709	1stExon;3'UTR	1.48985e-20	3.68697e-18	0.830906	0.135146	4.97975	FALSE
cg27294168	chr1	2259878	-	chr1:2258097-2258423	S_Shore	MORN1	NM_024848	Body	1.50229e-20	3.71579e-18	0.735833	0.201618	3.46691	TRUE
cg03652525	chr3	72149324	-		OpenSea				1.50777e-20	3.72738e-18	0.872751	0.261009	4.28401	FALSE
cg20383064	chr3	133117420	-		OpenSea	BFSP2	NM_003571	TSS1500	1.51372e-20	3.74012e-18	0.92287	0.336985	4.56058	FALSE
cg02950886	chr11	417189	+	chr11:416419-417650	Island	SIGIRR	NM_001135053;NM_021805	5'UTR;5'UTR	1.51562e-20	3.7426e-18	0.852134	0.109362	5.56337	FALSE
cg24603803	chr1	100111849	-		OpenSea	PALMD	NM_017734;NM_017734	1stExon;5'UTR	1.51633e-20	3.7426e-18	0.959772	0.68815	3.43948	FALSE
cg25426350	chr11	6462391	-		OpenSea	HPX	NM_000613	TSS200	1.52069e-20	3.75046e-18	0.866853	0.365382	3.50307	FALSE
cg17221083	chr5	136374727	+		OpenSea	SPOCK1	NM_004598	Body	1.52111e-20	3.75046e-18	0.922067	0.158747	6.02194	FALSE
cg17643796	chr4	648752	+	chr4:650278-651114	N_Shore	PDE6B	NM_000283;NM_001145291;NM_001145292	Body;Body;Body	1.52195e-20	3.75053e-18	0.624446	0.12016	3.60735	FALSE
cg03579392	chr14	101002170	+	chr14:101004067-101005681	N_Shore				1.53066e-20	3.77002e-18	0.892409	0.330377	4.07503	FALSE
cg23075139	chr3	115524031	-		OpenSea	LSAMP	NM_002338	3'UTR	1.53652e-20	3.78247e-18	0.929569	0.175044	5.97621	FALSE
cg10364374	chr4	125857940	+		OpenSea				1.53832e-20	3.78386e-18	0.937271	0.434086	4.29047	FALSE
cg16754364	chr16	29677969	-	chr16:29675845-29676120	S_Shore	SPN	NM_001030288;NM_003123	3'UTR;3'UTR	1.53919e-20	3.78386e-18	0.948136	0.577249	3.7534	TRUE
cg15285975	chr3	146498234	-		OpenSea				1.53951e-20	3.78386e-18	0.905128	0.33946	4.21892	TRUE
cg26078976	chr6	149564268	-		OpenSea				1.55262e-20	3.81406e-18	0.882536	0.431439	3.30851	FALSE
cg08319974	chr6	164506861	+		OpenSea				1.55628e-20	3.81977e-18	0.937078	0.417065	4.38621	FALSE
cg11974162	chr2	145439424	+		OpenSea				1.55657e-20	3.81977e-18	0.941398	0.404351	4.57022	FALSE
cg03146413	chr7	156296744	-		OpenSea				1.56294e-20	3.8334e-18	0.899109	0.423997	3.60379	FALSE
cg02616565	chr3	30303691	+		OpenSea				1.56531e-20	3.83623e-18	0.933674	0.40786	4.35789	FALSE
cg13940029	chr9	95239186	-		OpenSea	CENPP;ASPN	NM_001012267;NM_017680	Body;5'UTR	1.56574e-20	3.83623e-18	0.93702	0.352609	4.77973	FALSE
cg26707001	chr11	117800062	+		OpenSea	TMPRSS13	NM_001077263;NM_001077263	5'UTR;1stExon	1.56812e-20	3.83883e-18	0.900034	0.460603	3.40177	FALSE
cg16152871	chr11	132830277	-		OpenSea	OPCML	NM_001012393	Body	1.56975e-20	3.83883e-18	0.923844	0.47111	3.76941	TRUE
cg07301242	chr12	32517891	-		OpenSea	BICD1	NM_001714;NM_001003398	Body;Body	1.57029e-20	3.83883e-18	0.917178	0.352943	4.34423	FALSE
cg25364469	chr3	114074297	-	chr3:114069725-114070658	S_Shelf	ZBTB20	NM_001164345;NM_001164346;NM_001164347;NM_001164344;NM_015642;NM_001164342;NM_001164343	5'UTR;5'UTR;5'UTR;5'UTR;5'UTR;Body;5'UTR	1.57083e-20	3.83883e-18	0.948206	0.534283	3.99647	FALSE
cg02819335	chr4	119810092	+		OpenSea	SYNPO2	NM_133477;NM_001128934;NM_001128933;NM_001128934;NM_001128933;NM_133477	1stExon;5'UTR;5'UTR;1stExon;1stExon;5'UTR	1.5709e-20	3.83883e-18	0.545569	0.979993	-5.42696	FALSE
cg16709734	chr7	27229062	+	chr7:27227520-27229043	S_Shore				1.57951e-20	3.85785e-18	0.851566	0.31154	3.66523	FALSE
cg20900103	chr17	17764262	+		OpenSea	TOM1L2	NM_001033551;NM_001082968	Body;Body	1.58523e-20	3.86789e-18	0.894503	0.352626	3.96058	FALSE
cg17711521	chr6	225824	-		OpenSea				1.58527e-20	3.86789e-18	0.906305	0.304617	4.47348	FALSE
cg27595576	chr2	18637920	-		OpenSea				1.59056e-20	3.87877e-18	0.896116	0.182845	5.293	FALSE
cg02365086	chr1	27701171	-		OpenSea	FCN3	NM_003665;NM_173452	Body;Body	1.59844e-20	3.89596e-18	0.93324	0.366809	4.59862	FALSE
cg08834573	chr10	77005666	-		OpenSea				1.60108e-20	3.90036e-18	0.864652	0.265254	4.15671	FALSE
cg01647728	chr3	134368122	-	chr3:134369464-134370242	N_Shore	KY	NM_178554	Body	1.60352e-20	3.90428e-18	0.941271	0.494729	4.0363	FALSE
cg14669607	chr5	66562931	+		OpenSea				1.60484e-20	3.90545e-18	0.920828	0.550359	3.2496	FALSE
cg23571170	chr11	124180298	+		OpenSea	OR8D1	NM_001002917	1stExon	1.60623e-20	3.9068e-18	0.950326	0.564234	3.8932	FALSE
cg00836272	chr3	57021275	-		OpenSea	ARHGEF3	NM_001128615	Body	1.61727e-20	3.93161e-18	0.934478	0.401401	4.41662	FALSE
cg03310518	chr7	30954522	-		OpenSea	AQP1	NM_198098	Body	1.62072e-20	3.93795e-18	0.761634	0.203832	3.64561	FALSE
cg22466550	chr7	562173	-	chr7:556611-562845	Island				1.62848e-20	3.95477e-18	0.938391	0.469966	4.10396	FALSE
cg12040370	chr8	93107744	+		OpenSea	RUNX1T1	NM_175635	TSS1500	1.62936e-20	3.95484e-18	0.877231	0.427453	3.25905	TRUE
cg02620694	chr4	46391436	+	chr4:46391903-46392572	N_Shore	GABRA2	NM_001114175;NM_000807	TSS200;5'UTR	1.63119e-20	3.95722e-18	0.469098	0.950743	-4.45889	FALSE
cg14992768	chr2	209981979	+		OpenSea				1.6376e-20	3.97071e-18	0.916854	0.132585	6.21219	FALSE
cg21738443	chr12	12473531	+		OpenSea				1.64372e-20	3.98349e-18	0.47644	0.0612669	3.80671	FALSE
cg22708902	chr8	23100981	-	chr8:23103775-23104601	N_Shelf	CHMP7	NM_152272	TSS200	1.64522e-20	3.98507e-18	0.91244	0.351978	4.26859	TRUE
cg17112382	chr10	21676930	+		OpenSea				1.64997e-20	3.99367e-18	0.936883	0.371967	4.66082	FALSE
cg13159388	chr8	144451643	-	chr8:144450376-144451557	S_Shore	RHPN1;C8orf51	NM_052924;NR_026785	Body;TSS1500	1.65048e-20	3.99367e-18	0.815634	0.236374	3.83873	FALSE
cg24411972	chr10	134754396	+	chr10:134755663-134756852	N_Shore	C10orf93	NM_173572	Body	1.65387e-20	3.99982e-18	0.920561	0.449976	3.82569	FALSE
cg04994447	chr7	150718483	+	chr7:150715308-150716404	S_Shelf	ATG9B	NM_173681	Body	1.65635e-20	4.00374e-18	0.900052	0.318435	4.26971	FALSE
cg23694605	chr11	120044146	-	chr11:120039601-120040210	S_Shelf				1.66295e-20	4.01763e-18	0.898076	0.185176	5.28583	FALSE
cg04790887	chr15	58515544	+		OpenSea				1.66782e-20	4.02729e-18	0.939382	0.366487	4.74481	FALSE
cg00349404	chr10	106100036	-	chr10:106097595-106098556	S_Shore				1.67314e-20	4.03773e-18	0.883045	0.322313	3.99565	FALSE
cg00921574	chr7	1513873	+	chr7:1513775-1514052	Island	INTS1	NM_001080453	Body	1.67386e-20	4.03773e-18	0.266567	0.821811	-3.66841	FALSE
cg11226183	chr1	93251218	-	chr1:93249938-93251096	S_Shore	EVI5	NM_005665	Body	1.67694e-20	4.04248e-18	0.205435	0.741779	-3.47705	FALSE
cg10586423	chr1	111015513	-		OpenSea				1.67756e-20	4.04248e-18	0.920369	0.333804	4.53364	FALSE
cg20649663	chr2	197112771	-		OpenSea	HECW2	NM_020760	Body	1.68686e-20	4.0628e-18	0.93682	0.337577	4.87106	FALSE
cg18718692	chr3	133121913	-		OpenSea	BFSP2	NM_003571	Body	1.68819e-20	4.0639e-18	0.903617	0.373192	3.97906	FALSE
cg10145926	chr14	95875792	-		OpenSea	C14orf139	NR_026779	Body	1.69262e-20	4.07248e-18	0.733004	0.128892	4.21734	FALSE
cg12148262	chr2	121415957	+	chr2:121411983-121412315	S_Shelf				1.69537e-20	4.077e-18	0.753833	0.203416	3.58604	TRUE
cg13033990	chr3	28617304	+	chr3:28616663-28617970	Island				1.70183e-20	4.09042e-18	0.578037	0.928196	-3.23928	FALSE
cg16074309	chr8	11760061	+	chr8:11759862-11760212	Island				1.70282e-20	4.09072e-18	0.0394931	0.441364	-4.268	FALSE
cg17914927	chrX	135749399	+		OpenSea	ARHGEF6	NM_004840	3'UTR	1.70588e-20	4.09595e-18	0.827395	0.175408	4.49665	FALSE
cg12248807	chr6	25156302	+		OpenSea				1.70819e-20	4.0994e-18	0.912303	0.273126	4.79192	TRUE
cg10660848	chr8	94342970	-		OpenSea				1.71142e-20	4.10504e-18	0.939566	0.25433	5.51391	FALSE
cg22861587	chr7	91196675	+		OpenSea				1.71253e-20	4.10562e-18	0.928767	0.369272	4.51041	FALSE
cg01311470	chr5	39365733	+		OpenSea	C9	NM_001737	TSS1500	1.71518e-20	4.10811e-18	0.936201	0.557492	3.54663	FALSE
cg20546296	chr5	115363186	+		OpenSea	LVRN	NM_173800	3'UTR	1.71601e-20	4.10811e-18	0.899223	0.252977	4.73444	TRUE
cg05570258	chr7	105662884	+		OpenSea	FLJ23834	NM_152750	Body	1.71621e-20	4.10811e-18	0.664651	0.0945255	4.25078	FALSE
cg08552812	chr2	73612302	-	chr2:73612655-73613661	N_Shore	ALMS1	NM_015120	TSS1500	1.72116e-20	4.11786e-18	0.616481	0.0758	4.29541	FALSE
cg05778847	chr19	38746538	+	chr19:38746638-38747379	N_Shore	PPP1R14A	NM_033256	Body	1.72215e-20	4.11811e-18	0.920644	0.437135	3.90636	FALSE
cg09905511	chr2	77621916	+		OpenSea	LRRTM4	NM_001134745	Body	1.72711e-20	4.12787e-18	0.91612	0.191041	5.54978	FALSE
cg09789650	chr6	167695026	+		OpenSea				1.72968e-20	4.13191e-18	0.830788	0.337552	3.26904	TRUE
cg23228178	chr1	17633681	+		OpenSea	PADI4	NM_012387	TSS1500	1.73464e-20	4.13997e-18	0.707297	0.115938	4.20716	TRUE
cg19843165	chr5	122428653	+	chr5:122426125-122426836	S_Shore	PRDM6	NM_001136239	Body	1.73482e-20	4.13997e-18	0.758648	0.0986514	4.85324	FALSE
cg14352983	chr18	6414976	+	chr18:6413959-6414873	S_Shore	L3MBTL4	NM_173464	TSS200	1.74272e-20	4.15669e-18	0.0152818	0.316966	-4.93101	FALSE
cg15102749	chr11	66510893	+	chr11:66511803-66512719	N_Shore	C11orf80	NM_024650	TSS1500	1.74908e-20	4.16688e-18	0.408505	0.912982	-3.92909	FALSE
cg08350814	chr2	191045309	-	chr2:191044979-191045829	Island	C2orf88	NM_001042519;NM_001042521;NM_032321;NM_001042520	TSS1500;5'UTR;TSS1500;5'UTR	1.7493e-20	4.16688e-18	0.0911991	0.636678	-4.13939	FALSE
cg03661324	chr2	79411917	-		OpenSea				1.74966e-20	4.16688e-18	0.828917	0.113408	5.28171	FALSE
cg00061792	chr10	51542259	-		OpenSea				1.75363e-20	4.17421e-18	0.87459	0.253954	4.35764	FALSE
cg12727060	chr6	37568438	+		OpenSea				1.75796e-20	4.18239e-18	0.662807	0.128765	3.73599	FALSE
cg22533992	chr8	119344904	+		OpenSea	SAMD12	NM_001101676	Body	1.77351e-20	4.21637e-18	0.937435	0.434959	4.28673	FALSE
cg00786685	chr2	218842585	-	chr2:218843460-218843742	N_Shore				1.77405e-20	4.21637e-18	0.90253	0.416185	3.70154	FALSE
cg10206073	chr5	62014804	+		OpenSea				1.775e-20	4.21648e-18	0.739806	0.141785	4.10952	FALSE
cg00676801	chr2	191876673	-	chr2:191878608-191879253	N_Shore	STAT1	NM_139266;NM_007315	5'UTR;5'UTR	1.7785e-20	4.21891e-18	0.388343	0.899783	-3.8247	FALSE
cg27169073	chr12	106394991	+		OpenSea				1.77911e-20	4.21891e-18	0.892743	0.106176	6.16141	FALSE
cg12002708	chr20	32899806	+		OpenSea	AHCY	NM_001161766	TSS200	1.77943e-20	4.21891e-18	0.800462	0.237082	3.6988	FALSE
cg14170547	chr2	25387636	+	chr2:25391072-25391875	N_Shelf	POMC	NM_000939;NM_001035256	Body;Body	1.77962e-20	4.21891e-18	0.797151	0.271189	3.40134	FALSE
cg06076518	chr8	130307191	+		OpenSea				1.7811e-20	4.22027e-18	0.932616	0.377544	4.51465	FALSE
cg26817935	chr5	58571800	+		OpenSea	PDE4D	NM_001165899;NM_001104631;NM_006203	Body;Body;Body	1.79254e-20	4.24522e-18	0.945649	0.29332	5.39774	FALSE
cg05727225	chr11	10327870	-	chr11:10327013-10329831	Island	ADM	NM_001124	Body	1.79669e-20	4.25179e-18	0.916679	0.121624	6.33678	FALSE
cg05856015	chr4	467047	-	chr4:467471-467839	N_Shore	ZNF721;ABCA11P	NM_133474;NR_002451	5'UTR;Body	1.79713e-20	4.25179e-18	0.566696	0.0708993	4.10953	FALSE
cg05633605	chr5	55530180	-		OpenSea	ANKRD55	NM_024669	TSS1500	1.7997e-20	4.25573e-18	0.924074	0.294939	4.8723	TRUE
cg24700219	chr12	68621047	+		OpenSea	IL26	NM_018402	TSS1500	1.8029e-20	4.26113e-18	0.931454	0.390489	4.42031	FALSE
cg04140553	chr1	41962232	+	chr1:41961850-41962316	Island				1.80462e-20	4.26208e-18	0.0787723	0.551729	-3.84825	FALSE
cg17081998	chr2	218989379	-		OpenSea	CXCR2	NM_001557;NM_001168298	TSS1500;TSS1500	1.80512e-20	4.26208e-18	0.764322	0.151457	4.19894	FALSE
cg08355317	chrX	100642128	-	chrX:100645780-100646107	N_Shelf	BTK	NM_000061	TSS1500	1.80612e-20	4.26229e-18	0.713639	0.145579	3.87328	FALSE
cg25167650	chr8	20112175	-		OpenSea	LZTS1	NM_021020	Body	1.81201e-20	4.27403e-18	0.931972	0.436782	4.1442	FALSE
cg12209937	chr2	27371628	+	chr2:27373013-27373214	N_Shore	TCF23	NM_175769	TSS1500	1.81725e-20	4.28423e-18	0.902738	0.473752	3.3662	TRUE
cg00980581	chr6	36238095	-		OpenSea	PNPLA1	NM_173676;NM_001145716;NM_001145717	5'UTR;5'UTR;TSS200	1.82181e-20	4.29282e-18	0.791779	0.299081	3.15737	FALSE
cg20794828	chr6	31688229	+	chr6:31691425-31691718	N_Shelf	LY6G6C	NM_025261	Body	1.82465e-20	4.29647e-18	0.861592	0.286451	3.96221	FALSE
cg16317923	chr5	169816472	-		OpenSea	KCNIP1;KCNMB1	NM_001034838;NM_004137;NM_004137	Body;1stExon;5'UTR	1.82585e-20	4.29647e-18	0.868689	0.391774	3.36156	FALSE
cg19074748	chr11	76348764	+		OpenSea				1.82611e-20	4.29647e-18	0.864614	0.362896	3.48821	FALSE
cg15748737	chr10	30474819	+		OpenSea				1.82704e-20	4.29649e-18	0.880617	0.195304	4.94431	FALSE
cg08572513	chr11	126310409	-		OpenSea	KIRREL3	NM_001161707;NM_032531	Body;Body	1.83377e-20	4.31016e-18	0.934279	0.171438	6.11171	FALSE
cg08536805	chr3	107748222	-		OpenSea				1.83614e-20	4.31355e-18	0.94507	0.445916	4.44015	FALSE
cg07699300	chr15	29392964	-	chr15:29395641-29396290	N_Shelf	APBA2	NM_001130414;NM_005503	Body;Body	1.83741e-20	4.31436e-18	0.883931	0.370706	3.69419	FALSE
cg04744093	chr17	75791881	+	chr17:75789326-75789553	S_Shelf				1.8455e-20	4.33119e-18	0.871873	0.391329	3.40836	FALSE
cg19253379	chr1	56206919	-		OpenSea				1.85573e-20	4.35302e-18	0.898888	0.208855	5.07857	FALSE
cg00441301	chr8	33458593	+	chr8:33456915-33457515	S_Shore	DUSP26	NM_024025	TSS1500	1.87171e-20	4.3883e-18	0.922079	0.372357	4.32476	FALSE
cg10700019	chr8	145984882	-	chr8:145980532-145981234	S_Shelf				1.87546e-20	4.3949e-18	0.847767	0.323219	3.5471	TRUE
cg19313373	chr1	162694184	+		OpenSea	DDR2	NM_006182;NM_001014796	Body;Body	1.87884e-20	4.40061e-18	0.943579	0.450747	4.35654	FALSE
[truncated: 84,265 more rows]
