# Supplementary material for: Consequences of VHL Loss on Global DNA Methylome
Source: Sci Rep. 2018 Feb 20;8:3313. doi: 10.1038/s41598-018-21524-5 (PMC5820357; doi:10.1038/s41598-018-21524-5)
Supplement: Supplementary file 2 — Supplementary Table 2 [file 41598_2018_21524_MOESM2_ESM.xlsx]

## Sheet: Sheet1
Supplementary Table 2: Differentially methylated loci between 786O-VHL and 786O-mock cells
CpG ID	Chromosome	Position	Strand	Islands Name	Relation to Island	UCSC RefGene Name	UCSC RefGene Accession	UCSC RefGene Group	P-value	FDR	Average beta value in 786O-mock	Average beta value in 786O-VHL	logFC of M-values (786O-VHL vs. 786-mock)	Putative HRE Consensus
cg14561217	chr1	210425254	-		OpenSea				7.80565e-30	3.65282e-24	0.973562	0.105167	-8.29974	FALSE
cg19778647	chr12	24974720	+		OpenSea	BCAT1	NM_005504	Body	4.77182e-28	8.32695e-23	0.109091	0.935256	6.88386	FALSE
cg04614997	chr17	27333185	+	chr17:27332268-27333188	Island	SEZ6	NM_178860;NM_001098635	TSS200;TSS200	5.33812e-28	8.32695e-23	0.932307	0.1332	-6.49042	FALSE
cg07072722	chr11	131781246	-	chr11:131780328-131781532	Island	NTM	NM_001144058;NM_016522;NM_001144059;NM_001144058;NM_001048209;NM_001144059;NM_016522	1stExon;5'UTR;5'UTR;5'UTR;Body;1stExon;1stExon	1.10446e-27	1.29214e-22	0.939996	0.0355221	-8.73481	FALSE
cg21549161	chr7	67722023	-		OpenSea				2.9498e-27	1.97969e-22	0.0502356	0.913332	7.64133	TRUE
cg06578434	chr19	1155225	+	chr19:1155020-1155305	Island	SBNO2	NM_014963	5'UTR	3.04978e-27	1.97969e-22	0.0680422	0.884343	6.71204	FALSE
cg13608171	chr5	169931831	+	chr5:169931065-169931471	S_Shore	KCNIP1	NM_001034837;NM_014592;NM_001034838	Body;Body;Body	3.16355e-27	1.97969e-22	0.903166	0.0394739	-7.82848	FALSE
cg22291265	chr19	51182808	+		OpenSea	SHANK1	NM_016148	Body	3.47736e-27	1.97969e-22	0.153793	0.914285	5.8789	FALSE
cg01811315	chr17	4890515	-	chr17:4890282-4890991	Island	CAMTA2	NM_015099;NM_001171167;NM_001171168;NM_001171168;NM_001171167;NM_001171166	5'UTR;1stExon;1stExon;5'UTR;5'UTR;Body	3.80733e-27	1.97969e-22	0.946955	0.12539	-6.97241	FALSE
cg02874145	chr7	73246406	-	chr7:73245434-73246045	S_Shore	CLDN4	NM_001305;NM_001305	3'UTR;1stExon	4.35891e-27	2.03984e-22	0.0829084	0.916831	6.94723	FALSE
cg08084502	chr15	83240612	-		OpenSea	CPEB1	NM_001079535;NM_001079533;NM_001079534;NM_030594	TSS200;TSS200;TSS200;Body	5.43453e-27	2.1381e-22	0.0932757	0.93393	7.10695	FALSE
cg02880356	chr10	7216145	+	chr10:7213842-7214103	S_Shelf	SFMBT2	NM_001029880	Body	5.48265e-27	2.1381e-22	0.0913769	0.909302	6.64943	FALSE
cg24694502	chr1	4736187	+		OpenSea	AJAP1	NM_018836;NM_001042478	Body;Body	7.9753e-27	2.87093e-22	0.0514936	0.929889	7.95263	FALSE
cg19583819	chr5	139283051	+	chr5:139283350-139284282	N_Shore	NRG2	NM_013982;NM_013983;NM_013981;NM_004883	Body;Body;Body;Body	8.78887e-27	2.93781e-22	0.0931899	0.926094	6.93297	FALSE
cg20584157	chr3	64149428	-		OpenSea	PRICKLE2	NM_198859	Body	2.46242e-26	7.21204e-22	0.104748	0.896886	6.2188	FALSE
cg12123470	chr10	7215341	-	chr10:7213842-7214103	S_Shore	SFMBT2	NM_001029880	Body	2.46581e-26	7.21204e-22	0.0628207	0.914892	7.34538	FALSE
cg19649900	chr19	1155030	+	chr19:1155020-1155305	Island	SBNO2	NM_014963	5'UTR	2.74024e-26	7.32952e-22	0.0491105	0.895393	7.3866	FALSE
cg16094298	chr11	43601285	-	chr11:43600712-43601409	Island				2.94504e-26	7.32952e-22	0.935432	0.11052	-6.87659	FALSE
cg10619644	chr7	69149951	+		OpenSea	AUTS2	NM_015570;NM_001127232;NM_001127231	Body;Body;Body	2.98349e-26	7.32952e-22	0.0616174	0.92326	7.5206	TRUE
cg09017619	chr7	27196320	+	chr7:27195601-27196567	Island	HOXA7	NM_006896	TSS200	3.13247e-26	7.32952e-22	0.957373	0.130378	-7.23724	FALSE
cg08903389	chr7	69104289	+		OpenSea	AUTS2	NM_015570;NM_001127232;NM_001127231	Body;Body;Body	3.30149e-26	7.35716e-22	0.051536	0.817811	6.37034	FALSE
cg24672271	chr3	46671563	-		OpenSea				3.55238e-26	7.55641e-22	0.956875	0.27783	-5.86198	FALSE
cg15169077	chr6	46139019	+		OpenSea	ENPP5	NM_021572	TSS1500	3.748e-26	7.6259e-22	0.118205	0.885633	5.8553	TRUE
cg01525597	chr12	1739061	+	chr12:1739286-1739833	N_Shore	WNT5B	NM_030775;NM_032642	5'UTR;5'UTR	4.29314e-26	8.3711e-22	0.102554	0.908928	6.45152	FALSE
cg10782139	chr10	7407424	-	chr10:7409558-7409784	N_Shelf	SFMBT2	NM_001029880	Body	4.85384e-26	9.08583e-22	0.155353	0.927809	6.13849	TRUE
cg05755354	chr10	14372596	-		OpenSea	FRMD4A	NM_018027;NM_018027	1stExon;5'UTR	5.32746e-26	9.22786e-22	0.0842033	0.905241	6.70397	FALSE
cg14048780	chr9	91793365	-	chr9:91792662-91793611	Island	SHC3	NM_016848	1stExon	5.54609e-26	9.22786e-22	0.731582	0.0224249	-6.90098	FALSE
cg08248641	chr7	70172515	+		OpenSea	AUTS2	NM_015570;NM_001127231	Body;Body	5.54822e-26	9.22786e-22	0.137256	0.913709	6.07098	FALSE
cg10588834	chr7	69458326	+		OpenSea	AUTS2	NM_015570;NM_001127232;NM_001127231	Body;Body;Body	5.98229e-26	9.22786e-22	0.0538769	0.885095	7.0978	FALSE
cg12613618	chr11	63656088	+		OpenSea	MARK2	NM_004954;NM_017490;NM_001039469;NM_017490;NM_001163297;NM_001163296	Body;1stExon;Body;5'UTR;Body;Body	6.05894e-26	9.22786e-22	0.0587212	0.807717	6.07945	FALSE
cg25561440	chr15	74220017	+	chr15:74218696-74220373	Island	LOXL1	NM_005576	1stExon	6.22082e-26	9.22786e-22	0.958928	0.0477003	-8.86978	FALSE
cg26002437	chr10	45473231	-	chr10:45470022-45470291	S_Shelf	C10orf10;RASSF4	NM_007021;NM_032023	Body;Body	6.39171e-26	9.22786e-22	0.0667875	0.934816	7.64971	FALSE
cg19821682	chr1	4849063	-		OpenSea				6.52531e-26	9.22786e-22	0.0650257	0.872758	6.63364	FALSE
cg08759026	chr11	69061454	-		OpenSea	MYEOV	NM_138768	TSS200	6.70442e-26	9.22786e-22	0.0865585	0.874631	6.21363	FALSE
cg17893669	chr19	18771179	-	chr19:18771078-18771340	Island	KLHL26	NM_018316	Body	6.94268e-26	9.28278e-22	0.111232	0.861122	5.63485	FALSE
cg27565517	chr6	12292676	+		OpenSea	EDN1	NM_001168319;NM_001955	Body;Body	8.38704e-26	1.05378e-21	0.0810758	0.771533	5.26296	FALSE
cg03339817	chr2	128458281	-	chr2:128458844-128459937	N_Shore	SFT2D3	NM_032740	TSS1500	8.44083e-26	1.05378e-21	0.0362357	0.805725	6.80137	FALSE
cg24967701	chr17	37894165	+		OpenSea	GRB7	NM_001030002;NM_005310	TSS1500;TSS200	8.55683e-26	1.05378e-21	0.0630462	0.892229	6.94849	FALSE
cg06530960	chr19	49140787	+	chr19:49140156-49141131	Island	SEC1;DBP	NR_004401;NM_001352	TSS1500;TSS200	9.71795e-26	1.16608e-21	0.0662916	0.917669	7.31358	FALSE
cg02527751	chr16	2743684	-	chr16:2746527-2746794	N_Shelf	KCTD5	NM_018992	Body	1.00908e-25	1.18055e-21	0.0917117	0.910027	6.65862	TRUE
cg25140133	chr5	174520341	+		OpenSea				1.06481e-25	1.19839e-21	0.102482	0.865264	5.82123	FALSE
cg03627881	chr3	134656829	-		OpenSea	EPHB1	NM_004441	Body	1.07555e-25	1.19839e-21	0.159605	0.924451	6.01606	FALSE
cg12286963	chr11	72433438	+		OpenSea	ARAP1	NM_001040118;NM_001135190;NM_015242	Body;TSS200;TSS200	1.14214e-25	1.22811e-21	0.0614087	0.846232	6.41094	FALSE
cg06283368	chr15	74219669	+	chr15:74218696-74220373	Island	LOXL1	NM_005576	1stExon	1.1601e-25	1.22811e-21	0.954057	0.0475504	-8.71304	FALSE
cg03180980	chr15	83240633	+		OpenSea	CPEB1	NM_001079535;NM_001079533;NM_001079534;NM_030594	TSS200;TSS200;TSS200;Body	1.18095e-25	1.22811e-21	0.0984067	0.902752	6.42423	FALSE
cg10140906	chr15	83240578	-		OpenSea	CPEB1	NM_001079535;NM_001079533;NM_001079534;NM_030594	TSS200;TSS200;TSS200;Body	1.2457e-25	1.26729e-21	0.04833	0.863372	6.97674	FALSE
cg21551185	chr12	65950729	+		OpenSea				1.35802e-25	1.34078e-21	0.0757284	0.895627	6.72091	FALSE
cg04449108	chr2	234601254	+		OpenSea	UGT1A10;UGT1A6;UGT1A9;UGT1A7;UGT1A8	NM_019075;NM_205862;NM_021027;NM_001072;NM_019077;NM_019076	Body;5'UTR;Body;TSS1500;Body;Body	1.39722e-25	1.34078e-21	0.092602	0.936553	7.19047	FALSE
cg07941108	chr14	90741814	-		OpenSea				1.41218e-25	1.34078e-21	0.0867071	0.909064	6.72876	FALSE
cg14837825	chr2	96917567	+		OpenSea	TMEM127	NM_017849	3'UTR	1.49873e-25	1.34078e-21	0.144442	0.934687	6.41054	FALSE
cg02271621	chr11	1592675	+	chr11:1592498-1592810	Island	HCCA2;LOC338651;DUSP8	NM_053005;NR_021489;NM_004420	Body;TSS1500;5'UTR	1.51069e-25	1.34078e-21	0.038841	0.918174	8.13689	FALSE
cg05383670	chr11	64879206	-	chr11:64879046-64880413	Island	TM7SF2	NM_003273	TSS200	1.52158e-25	1.34078e-21	0.0855124	0.930402	7.18802	FALSE
cg04779752	chr7	73245457	+	chr7:73245434-73246045	Island	CLDN4	NM_001305;NM_001305	1stExon;5'UTR	1.53802e-25	1.34078e-21	0.0783806	0.913985	6.9885	FALSE
cg15486572	chr7	70132171	-		OpenSea	AUTS2	NM_015570;NM_001127231	Body;Body	1.54715e-25	1.34078e-21	0.12309	0.923231	6.42735	FALSE
cg19466875	chr7	69068068	+	chr7:69062374-69065037	S_Shelf	AUTS2	NM_015570;NM_001127232;NM_001127231	Body;Body;Body	1.61268e-25	1.36224e-21	0.134306	0.938663	6.6311	FALSE
cg02899093	chr10	7212116	+	chr10:7213842-7214103	N_Shore	SFMBT2	NM_001029880	Body	1.67834e-25	1.36224e-21	0.13466	0.910616	6.04195	FALSE
cg02430305	chr4	183839170	+	chr4:183838036-183839286	Island	DCTD	NM_001012732;NM_001921	TSS1500;TSS1500	1.68473e-25	1.36224e-21	0.920962	0.167235	-5.85919	FALSE
cg08289567	chr4	129307231	+		OpenSea				1.68835e-25	1.36224e-21	0.0861122	0.884148	6.35202	FALSE
cg03098814	chr6	24911308	-	chr6:24910626-24911285	S_Shore	FAM65B	NM_014722	TSS200	1.82517e-25	1.44767e-21	0.9516	0.102252	-7.44103	FALSE
cg10819238	chr19	1155184	+	chr19:1155020-1155305	Island	SBNO2	NM_014963	5'UTR	2.01779e-25	1.57378e-21	0.0451426	0.932807	8.21331	FALSE
cg23931734	chr15	63673013	-	chr15:63673888-63674160	N_Shore	CA12	NM_001218;NM_206925	Body;Body	2.08398e-25	1.58404e-21	0.0514553	0.854987	6.77301	FALSE
cg01820093	chr3	55202157	+		OpenSea				2.09865e-25	1.58404e-21	0.908685	0.0545159	-7.43622	FALSE
cg23444894	chr16	19297743	-		OpenSea	LOC728276	NR_024436	Body	2.13967e-25	1.58937e-21	0.0695086	0.936536	7.64444	FALSE
cg01693423	chr13	43714875	+		OpenSea				2.19068e-25	1.59152e-21	0.0982174	0.853803	5.75818	FALSE
cg24925163	chr2	128458248	+	chr2:128458844-128459937	N_Shore	SFT2D3	NM_032740	TSS1500	2.21058e-25	1.59152e-21	0.0834474	0.827628	5.72316	FALSE
cg17641252	chr14	67878535	+	chr14:67878534-67879167	Island	PLEK2	NM_016445	Body	2.46694e-25	1.71826e-21	0.95177	0.206081	-6.27193	FALSE
cg21583694	chr5	135365401	+	chr5:135364507-135365036	S_Shore	TGFBI	NM_000358	Body	2.47588e-25	1.71826e-21	0.0777221	0.789577	5.48127	FALSE
cg03052632	chr12	57634626	+	chr12:57635240-57635572	N_Shore	NDUFA4L2	NM_020142	TSS200	2.53607e-25	1.71826e-21	0.141878	0.930894	6.35922	FALSE
cg22228988	chr12	126940557	-		OpenSea	LOC100128554	NR_015398	Body	2.5492e-25	1.71826e-21	0.109353	0.835447	5.37307	FALSE
cg02075296	chr5	98104747	-	chr5:98104578-98106270	Island	RGMB	NM_001012761	TSS1500	2.57021e-25	1.71826e-21	0.765046	0.0517543	-5.90713	FALSE
cg13522891	chr8	1906498	+		OpenSea	ARHGEF10	NM_014629	3'UTR	2.63756e-25	1.73845e-21	0.106182	0.87017	5.8355	TRUE
cg02101833	chr2	10471388	-		OpenSea	HPCAL1	NM_002149;NM_134421	5'UTR;5'UTR	2.80533e-25	1.77496e-21	0.0626264	0.72713	5.32252	TRUE
cg25258033	chr6	167368657	-	chr6:167369439-167370588	N_Shore	RNASET2	NM_003730	Body	2.81164e-25	1.77496e-21	0.0751787	0.92206	7.20739	FALSE
cg00309313	chr3	54634169	-		OpenSea	CACNA2D3	NM_018398	Body	2.82656e-25	1.77496e-21	0.199669	0.921621	5.56878	FALSE
cg17243643	chr12	56114269	+	chr12:56109798-56110298	S_Shelf	RDH5	NM_002905;NM_002905	1stExon;5'UTR	2.85066e-25	1.77496e-21	0.325417	0.938125	4.97929	FALSE
cg13943355	chr15	67470870	+		OpenSea	SMAD3	NM_005902;NM_001145103;NM_001145104;NM_001145102	Body;Body;Body;Body	2.88259e-25	1.77496e-21	0.0489688	0.652197	5.19089	FALSE
cg18252424	chr3	13862475	+	chr3:13860434-13860882	S_Shore	WNT7A	NM_004625	Body	2.95597e-25	1.7965e-21	0.0750751	0.860662	6.25735	FALSE
cg14660125	chr4	89378460	-	chr4:89378223-89378948	Island	HERC5	NM_016323	1stExon	3.20098e-25	1.9014e-21	0.928086	0.0425454	-8.21715	FALSE
cg01590948	chr5	150004773	+	chr5:150004670-150004984	Island	SYNPO	NM_001166208;NM_001166209	Body;Body	3.20982e-25	1.9014e-21	0.117356	0.831526	5.21587	FALSE
cg04807004	chr15	83240693	-		OpenSea	CPEB1	NM_001079535;NM_001079533;NM_001079534;NM_030594	TSS200;TSS200;TSS200;Body	3.42385e-25	2.00165e-21	0.0927321	0.79236	5.23308	FALSE
cg05956608	chr1	207999258	-		OpenSea				3.46461e-25	2.00165e-21	0.0683392	0.822939	6.0071	FALSE
cg10516516	chr3	54231340	+		OpenSea	CACNA2D3	NM_018398	Body	3.69733e-25	2.11005e-21	0.10024	0.859415	5.78092	FALSE
cg23222488	chr5	176755393	+	chr5:176759071-176759361	N_Shelf				3.81301e-25	2.14986e-21	0.0865442	0.880693	6.29157	FALSE
cg12282777	chr15	74203067	+		OpenSea				4.03791e-25	2.22494e-21	0.188937	0.916546	5.56809	FALSE
cg13897374	chr5	150004783	+	chr5:150004670-150004984	Island	SYNPO	NM_001166208;NM_001166209	Body;Body	4.04127e-25	2.22494e-21	0.136899	0.870129	5.40422	FALSE
cg08284496	chr17	37894027	-		OpenSea	GRB7	NM_001030002;NM_005310	TSS1500;TSS200	4.18414e-25	2.27681e-21	0.11987	0.963833	7.64176	FALSE
cg25253217	chr19	47776728	+	chr19:47776370-47778740	Island	PRR24	NM_178511	TSS1500	4.3152e-25	2.294e-21	0.0738784	0.890603	6.68436	FALSE
cg18320766	chr19	55598782	-	chr19:55597977-55598887	Island	EPS8L1	NM_017729;NM_133180	Body;Body	4.31792e-25	2.294e-21	0.0692721	0.970787	8.8056	FALSE
cg17906803	chr1	19587393	+		OpenSea				4.36279e-25	2.294e-21	0.0787812	0.936838	7.45347	FALSE
cg07873980	chr3	112931348	-	chr3:112930437-112931506	Island	BOC	NM_033254	TSS200	4.57027e-25	2.37486e-21	0.948267	0.187942	-6.32453	TRUE
cg02967152	chr11	64014589	+	chr11:64013772-64015341	Island	PPP1R14B	NM_138689	TSS200	4.61807e-25	2.37486e-21	0.0431768	0.870798	7.24193	FALSE
cg24118773	chr5	172287924	+		OpenSea	ERGIC1	NM_001031711	Body	4.69701e-25	2.3892e-21	0.0565368	0.847339	6.53618	FALSE
cg06178310	chr3	190105653	-		OpenSea	CLDN16	NM_006580	TSS200	5.00496e-25	2.51847e-21	0.842724	0.0899331	-5.7684	FALSE
cg22527050	chrX	100645695	+	chrX:100645780-100646107	N_Shore	RPL36A	NM_021029	TSS1500	5.18754e-25	2.58257e-21	0.897738	0.134311	-5.83306	FALSE
cg03415638	chr10	7213843	-	chr10:7213842-7214103	Island	SFMBT2	NM_001029880	Body	5.31241e-25	2.6169e-21	0.150557	0.885221	5.44759	TRUE
cg02411275	chr1	4831200	-	chr1:4832351-4832553	N_Shore	AJAP1	NM_018836;NM_001042478	Body;Body	5.90966e-25	2.84642e-21	0.111377	0.937599	6.91096	FALSE
cg07438888	chr14	34529890	+	chr14:34529120-34529959	Island				5.91831e-25	2.84642e-21	0.110627	0.784146	4.87358	FALSE
cg16454130	chr7	73245439	-	chr7:73245434-73246045	Island	CLDN4	NM_001305;NM_001305	1stExon;5'UTR	5.98478e-25	2.84642e-21	0.0846243	0.878792	6.2965	FALSE
cg04444771	chr10	45473712	-	chr10:45470022-45470291	S_Shelf	C10orf10;RASSF4	NM_007021;NM_032023	5'UTR;Body	6.02165e-25	2.84642e-21	0.0834263	0.765844	5.17478	FALSE
cg24781973	chr15	33111288	+		OpenSea	FMN1	NM_001103184	Body	6.16601e-25	2.87467e-21	0.0688734	0.780398	5.59177	FALSE
cg04609499	chr6	139919028	+		OpenSea				6.20427e-25	2.87467e-21	0.0641779	0.798713	5.87087	FALSE
cg11589287	chr8	1905343	-		OpenSea	ARHGEF10	NM_014629	Body	6.28625e-25	2.8841e-21	0.0646099	0.79015	5.77991	FALSE
cg26231761	chr1	4744796	-		OpenSea	AJAP1	NM_018836;NM_001042478	Body;Body	6.52554e-25	2.96482e-21	0.0787581	0.922162	7.1369	FALSE
cg08946161	chr16	81481448	-	chr16:81477777-81477999	S_Shelf	CMIP	NM_198390	Body	6.77716e-25	3.03177e-21	0.110552	0.845664	5.46297	FALSE
cg20122518	chr7	810958	+	chr7:813627-814392	N_Shelf	HEATR2	NM_017802	Body	6.87174e-25	3.03177e-21	0.112304	0.88454	5.92791	FALSE
cg20154206	chr2	128458240	-	chr2:128458844-128459937	N_Shore	SFT2D3	NM_032740	TSS1500	6.92497e-25	3.03177e-21	0.0524363	0.756279	5.81787	TRUE
cg00608605	chr6	31698109	+	chr6:31695894-31698245	Island	DDAH2	NM_013974	TSS200	6.93204e-25	3.03177e-21	0.0431908	0.881143	7.36139	FALSE
cg11684022	chr1	247495769	-	chr1:247494249-247495840	Island	ZNF496	NM_032752	TSS1500	6.9998e-25	3.03306e-21	0.801865	0.0566113	-6.08928	FALSE
cg06085985	chr11	830527	+	chr11:829284-833558	Island	EFCAB4A	NM_173584	Body	7.26358e-25	3.11214e-21	0.065681	0.917158	7.3033	FALSE
cg05517572	chr19	4338769	-		OpenSea	STAP2	NM_001013841;NM_017720;NM_001013841;NM_017720	1stExon;5'UTR;5'UTR;1stExon	7.3153e-25	3.11214e-21	0.0871945	0.873814	6.20462	FALSE
cg26900750	chr19	41109870	-	chr19:41109613-41110075	Island	LTBP4	NM_001042545;NM_001042544;NM_003573	Body;Body;Body	7.46332e-25	3.1465e-21	0.220004	0.90301	5.04818	FALSE
cg04803994	chr11	1592587	-	chr11:1592498-1592810	Island	HCCA2;LOC338651;DUSP8	NM_053005;NR_021489;NM_004420	Body;TSS1500;5'UTR	7.57221e-25	3.1639e-21	0.100085	0.877847	6.02321	FALSE
cg18761994	chr6	24911326	-	chr6:24910626-24911285	S_Shore	FAM65B	NM_014722	TSS200	7.72397e-25	3.19876e-21	0.958446	0.170737	-6.81792	FALSE
cg02624855	chr19	41111297	+	chr19:41111083-41111767	Island	LTBP4	NM_001042545;NM_001042544;NM_003573	Body;Body;Body	7.86414e-25	3.22824e-21	0.0651998	0.919948	7.39171	FALSE
cg26982544	chr16	87887331	-		OpenSea	SLC7A5	NM_003486	Body	8.53737e-25	3.47412e-21	0.0516265	0.747013	5.77817	FALSE
cg21577121	chr1	231175976	+	chr1:231175062-231176317	Island	FAM89A	NM_198552;NM_198552	5'UTR;1stExon	9.08945e-25	3.66689e-21	0.931663	0.152094	-6.25204	FALSE
cg27286993	chr16	3078548	-	chr16:3078141-3078553	Island	CCDC64B	NM_001103175	Body	9.27882e-25	3.67662e-21	0.109753	0.954777	7.44913	FALSE
cg26396443	chr14	99729005	-		OpenSea	BCL11B	NM_022898;NM_138576	Body;Body	9.30046e-25	3.67662e-21	0.103488	0.877335	5.95427	FALSE
cg13273789	chr14	23388442	+	chr14:23388092-23388857	Island	RBM23	NM_018107;NM_001077351;NM_001077352	TSS200;TSS200;TSS200	9.34925e-25	3.67662e-21	0.0931997	0.886806	6.2626	FALSE
cg19324462	chr11	63852887	-	chr11:63852803-63853082	Island	MACROD1	NM_014067	Body	9.56092e-25	3.72504e-21	0.0654674	0.8006	5.86171	FALSE
cg11086982	chr14	73736972	+		OpenSea	PAPLN	NM_173462	Body	9.84379e-25	3.72504e-21	0.046619	0.958268	8.91483	FALSE
cg03547245	chr17	55335015	+	chr17:55333068-55334245	S_Shore	MSI2	NM_138962;NM_170721	Body;Body	9.86273e-25	3.72504e-21	0.0496625	0.741351	5.78542	FALSE
cg19717586	chr11	131781257	+	chr11:131780328-131781532	Island	NTM	NM_001144058;NM_016522;NM_001144059;NM_001144058;NM_001048209;NM_001144059;NM_016522	1stExon;5'UTR;5'UTR;5'UTR;Body;1stExon;1stExon	9.86894e-25	3.72504e-21	0.971178	0.151263	-7.57742	FALSE
cg11065634	chr14	99736978	+	chr14:99736040-99737584	Island	BCL11B	NM_022898;NM_138576	Body;Body	9.87671e-25	3.72504e-21	0.899632	0.0536561	-7.32107	FALSE
cg14202910	chr14	61124238	+	chr14:61123613-61124613	Island				9.94999e-25	3.72504e-21	0.86697	0.0537985	-6.87631	FALSE
cg00171729	chr6	52416856	+		OpenSea	TRAM2	NM_012288	Body	1.01083e-24	3.75428e-21	0.89484	0.0915433	-6.41501	FALSE
cg00290974	chr11	10316461	+	chr11:10316232-10316469	Island	SBF2	NM_030962	TSS1500	1.02881e-24	3.76542e-21	0.144277	0.918789	6.08663	FALSE
cg11465226	chr5	176882869	+	chr5:176881221-176883117	Island	PRR7	NM_030567	Body	1.02992e-24	3.76542e-21	0.138476	0.928843	6.36328	FALSE
cg04294677	chr14	99737297	+	chr14:99736040-99737584	Island	BCL11B	NM_022898;NM_138576	Body;Body	1.04659e-24	3.79669e-21	0.917377	0.098185	-6.70557	FALSE
cg00568910	chr1	43429380	+		OpenSea				1.06459e-24	3.83228e-21	0.0782931	0.846848	6.02599	FALSE
cg00570088	chr19	1017316	+	chr19:1020511-1021395	N_Shelf	C19orf6	NM_033420;NM_001033026	Body;Body	1.07761e-24	3.84955e-21	0.0767624	0.924316	7.21462	FALSE
cg14535068	chr2	220416419	+	chr2:220416863-220417869	N_Shore	OBSL1	NM_015311	Body	1.09478e-24	3.85224e-21	0.0285084	0.631119	5.88109	TRUE
cg00313401	chr15	74219948	+	chr15:74218696-74220373	Island	LOXL1	NM_005576	1stExon	1.09483e-24	3.85224e-21	0.915456	0.105188	-6.55385	FALSE
cg11421724	chr7	69323175	+		OpenSea	AUTS2	NM_015570;NM_001127232;NM_001127231	Body;Body;Body	1.19552e-24	4.17515e-21	0.043327	0.877422	7.33315	FALSE
cg00622799	chr20	62318588	-	chr20:62318359-62318658	Island	RTEL1	NM_016434;NM_032957	Body;Body	1.23733e-24	4.28916e-21	0.122643	0.888015	5.83281	FALSE
cg14294076	chr6	31697306	-	chr6:31695894-31698245	Island	DDAH2	NM_013974	5'UTR	1.27711e-24	4.34878e-21	0.0854264	0.879456	6.29476	FALSE
cg24270542	chr13	24844846	-		OpenSea	SPATA13	NM_001166271;NM_153023	Body;Body	1.28047e-24	4.34878e-21	0.175627	0.938207	6.16807	FALSE
cg09202851	chr11	567966	+	chr11:567938-569461	Island				1.28529e-24	4.34878e-21	0.082361	0.874081	6.28812	FALSE
cg05295841	chr19	18771126	-	chr19:18771078-18771340	Island	KLHL26	NM_018316	Body	1.2917e-24	4.34878e-21	0.103964	0.903576	6.34482	FALSE
cg03879320	chr16	87890567	-	chr16:87894359-87894566	N_Shelf	SLC7A5	NM_003486	Body	1.34096e-24	4.47318e-21	0.0908899	0.863726	5.99481	FALSE
cg04298511	chr7	70159330	+	chr7:70158760-70160687	Island	AUTS2	NM_015570;NM_001127231	Body;Body	1.34777e-24	4.47318e-21	0.907959	0.0433953	-7.77417	FALSE
cg21180956	chr5	54281478	-		OpenSea	ESM1	NM_001135604;NM_007036	TSS200;TSS200	1.37764e-24	4.49667e-21	0.140333	0.896674	5.74643	FALSE
cg07020001	chr12	122019031	+	chr12:122016170-122017693	S_Shore	KDM2B	NM_032590;NM_001005366	TSS200;TSS1500	1.37807e-24	4.49667e-21	0.0735094	0.877664	6.51053	FALSE
cg23235154	chr6	159290589	-	chr6:159290673-159291195	N_Shore				1.38368e-24	4.49667e-21	0.865915	0.117678	-5.60105	FALSE
cg25748524	chr17	71969834	+		OpenSea				1.42983e-24	4.61461e-21	0.195283	0.896732	5.16404	FALSE
cg08942929	chr15	29825426	-		OpenSea	FAM189A1	NM_015307	Body	1.47539e-24	4.6987e-21	0.139617	0.886203	5.59476	FALSE
cg20978277	chr8	28481148	-	chr8:28479635-28480798	S_Shore				1.47852e-24	4.6987e-21	0.813247	0.0747802	-5.75929	TRUE
cg09987011	chr20	44936040	+	chr20:44935932-44937310	Island				1.48601e-24	4.6987e-21	0.427054	0.965795	5.25083	FALSE
cg26922690	chr10	7409669	-	chr10:7409558-7409784	Island	SFMBT2	NM_001029880	Body	1.50665e-24	4.732e-21	0.201252	0.943197	6.05077	FALSE
cg00211661	chr11	72433619	+		OpenSea	ARAP1	NM_001040118;NM_001135190;NM_015242	Body;TSS1500;TSS1500	1.60491e-24	5.00701e-21	0.0708031	0.891958	6.78473	FALSE
cg02615000	chr11	45907154	-	chr11:45907006-45907809	Island	MAPK8IP1	NM_005456	TSS200	1.66874e-24	5.14674e-21	0.0656458	0.682825	4.9458	FALSE
cg15924691	chr3	134950652	-		OpenSea	EPHB1	NM_004441	Body	1.68725e-24	5.14674e-21	0.114475	0.905635	6.23021	FALSE
cg19039368	chrX	128812506	+	chrX:128812232-128812519	Island				1.69091e-24	5.14674e-21	0.932469	0.0599731	-7.76377	FALSE
cg18188916	chr2	158103335	-		OpenSea				1.69369e-24	5.14674e-21	0.12988	0.889074	5.75342	FALSE
cg04011247	chr12	25102274	-	chr12:25101607-25102073	S_Shore	BCAT1	NM_005504;NM_005504	1stExon;5'UTR	1.73533e-24	5.21581e-21	0.768379	0.050319	-5.9833	FALSE
cg01589860	chr11	72433836	+	chr11:72437676-72438005	N_Shelf	ARAP1	NM_001040118;NM_001135190;NM_015242	Body;TSS1500;TSS1500	1.73871e-24	5.21581e-21	0.0914505	0.819582	5.50375	FALSE
cg19450479	chr3	5018817	-	chr3:5019876-5022223	N_Shore				1.76096e-24	5.24889e-21	0.125195	0.928862	6.52604	FALSE
cg08130490	chr6	32189558	-		OpenSea	NOTCH4	NM_004557	Body	1.82334e-24	5.40043e-21	0.90794	0.186934	-5.43225	FALSE
cg14293362	chr11	64879196	-	chr11:64879046-64880413	Island	TM7SF2	NM_003273	TSS200	1.8953e-24	5.55354e-21	0.130921	0.954979	7.16426	FALSE
cg01363198	chr3	134878739	-		OpenSea	EPHB1	NM_004441	Body	1.89876e-24	5.55354e-21	0.0503521	0.850137	6.75617	FALSE
cg01652476	chr7	809048	-	chr7:807336-808261	S_Shore	HEATR2	NM_017802	Body	1.94365e-24	5.64952e-21	0.0968672	0.88	6.11236	FALSE
cg16179047	chr11	10316358	+	chr11:10316232-10316469	Island	SBF2	NM_030962	TSS1500	2.05775e-24	5.94424e-21	0.0520646	0.856855	6.7986	FALSE
cg24152857	chrX	48326650	-		OpenSea	SLC38A5	NM_033518	5'UTR	2.13734e-24	6.13627e-21	0.854608	0.0988098	-5.75816	TRUE
cg24524435	chr20	62588125	-	chr20:62586919-62588218	Island	UCKL1AS;UCKL1;ZNF512B	NR_027287;NM_017859;NM_020713	Body;TSS1500;3'UTR	2.21478e-24	6.28295e-21	0.157252	0.907265	5.72398	TRUE
cg07938459	chr12	7055586	-	chr12:7053149-7053927	S_Shore	PTPN6	NM_080548	TSS200	2.21528e-24	6.28295e-21	0.167413	0.861057	4.95336	FALSE
cg01929340	chr17	10059923	+		OpenSea	GAS7	NM_201433	Body	2.28644e-24	6.37848e-21	0.129516	0.929315	6.47588	FALSE
cg07999201	chr4	16587121	+		OpenSea	LDB2	NM_001290;NM_001130834	Body;Body	2.32009e-24	6.37848e-21	0.0819994	0.823405	5.72221	FALSE
cg09369381	chr1	159824866	-	chr1:159824006-159825011	Island	VSIG8;C1orf204	NM_001013661;NM_001134233	Body;Body	2.32122e-24	6.37848e-21	0.98229	0.538596	-5.59401	FALSE
cg15544036	chr7	73245564	-	chr7:73245434-73246045	Island	CLDN4	NM_001305	1stExon	2.3382e-24	6.37848e-21	0.178677	0.887593	5.19172	FALSE
cg21377158	chr10	7410045	-	chr10:7409558-7409784	S_Shore	SFMBT2	NM_001029880	Body	2.34093e-24	6.37848e-21	0.10305	0.940715	7.14043	TRUE
cg11887884	chr17	79486500	-	chr17:79485599-79486913	Island				2.34924e-24	6.37848e-21	0.0469737	0.949489	8.59054	FALSE
cg13277716	chrX	8699941	-	chrX:8698857-8700500	Island	KAL1	NM_000216	1stExon	2.35176e-24	6.37848e-21	0.923685	0.156477	-6.04553	FALSE
cg16695389	chr11	72433396	-		OpenSea	ARAP1	NM_001135190;NM_015242;NM_001040118;NM_001135190;NM_015242	5'UTR;1stExon;Body;1stExon;5'UTR	2.35971e-24	6.37848e-21	0.0677887	0.847407	6.28444	FALSE
cg02915015	chr6	24911329	-	chr6:24910626-24911285	S_Shore	FAM65B	NM_014722	TSS200	2.37163e-24	6.37848e-21	0.950874	0.271615	-5.69847	FALSE
cg00936907	chr17	54671990	-	chr17:54670780-54672347	Island	NOG	NM_005450	1stExon	2.44619e-24	6.49089e-21	0.834504	0.0884522	-5.72191	FALSE
cg04292104	chr1	4816720	+		OpenSea	AJAP1	NM_018836;NM_001042478	Body;Body	2.45286e-24	6.49089e-21	0.117599	0.888203	5.90644	FALSE
cg11083276	chr6	24911313	-	chr6:24910626-24911285	S_Shore	FAM65B	NM_014722	TSS200	2.45504e-24	6.49089e-21	0.957212	0.115499	-7.43892	FALSE
cg18740893	chr3	136538934	-	chr3:136537559-136539204	Island	TMEM22	NM_001097600;NM_025246;NM_001097599	5'UTR;5'UTR;5'UTR	2.57285e-24	6.76015e-21	0.940487	0.0977213	-7.20534	FALSE
cg15124711	chr5	169930879	-	chr5:169931065-169931471	N_Shore	KCNIP1	NM_014592;NM_001034837;NM_001034838	TSS200;TSS200;Body	2.58577e-24	6.76015e-21	0.812982	0.0830089	-5.58727	FALSE
cg21190038	chr15	44086848	-	chr15:44084144-44085272	S_Shore	SERF2;MIR1282	NM_001018108;NR_031695	3'UTR;TSS1500	2.62404e-24	6.82209e-21	0.0790271	0.7784	5.35837	FALSE
cg06677660	chr19	49140777	+	chr19:49140156-49141131	Island	SEC1;DBP	NR_004401;NM_001352	TSS1500;TSS200	2.65195e-24	6.85655e-21	0.108877	0.913837	6.44294	FALSE
cg19453136	chr12	126939476	-		OpenSea	LOC100128554	NR_015398	Body	2.6756e-24	6.8797e-21	0.0828308	0.786555	5.35695	FALSE
cg02503395	chr8	144651610	-	chr8:144651572-144652288	Island	C8orf73	NM_001100878	Body	2.7158e-24	6.94489e-21	0.0703451	0.970924	8.80153	TRUE
cg14945937	chr19	30162771	-	chr19:30164768-30165556	N_Shore	PLEKHF1	NM_024310	5'UTR	2.74253e-24	6.95802e-21	0.871335	0.0921862	-6.06047	FALSE
cg04774040	chr12	51985134	+	chr12:51984474-51985284	Island	SCN8A	NM_014191;NM_014191	1stExon;5'UTR	2.75067e-24	6.95802e-21	0.892995	0.074058	-6.72198	FALSE
cg13205937	chr11	61449737	+	chr11:61447599-61448273	S_Shore	DAGLA	NM_006133	5'UTR	2.79416e-24	7.03003e-21	0.179041	0.888788	5.19602	FALSE
cg07682645	chr19	7197248	-	chr19:7197115-7197463	Island	INSR	NM_000208;NM_001079817	Body;Body	2.87548e-24	7.19595e-21	0.864947	0.0844059	-6.12882	FALSE
cg20553394	chr11	64879336	-	chr11:64879046-64880413	Island	TM7SF2	NM_003273	TSS200	2.95761e-24	7.32848e-21	0.215685	0.934185	5.70431	FALSE
cg11700415	chr19	49140818	+	chr19:49140156-49141131	Island	SEC1;DBP	NR_004401;NM_001352	TSS1500;TSS200	2.95976e-24	7.32848e-21	0.0368946	0.886652	7.67663	TRUE
cg13603914	chr8	41518004	-		OpenSea	ANK1;MIR486	NM_000037;NM_020476;NM_020478;NM_001142445;NM_020475;NM_020480;NM_020477;NM_001142446;NR_030161	3'UTR;Body;3'UTR;Body;Body;Body;Body;Body;Body	3.14853e-24	7.75485e-21	0.209047	0.875522	4.73601	FALSE
cg03535831	chr21	46020126	+		OpenSea	KRTAP10-7;C21orf29	NM_198689;NM_144991	TSS1500;Body	3.26214e-24	7.99259e-21	0.264473	0.909362	4.80666	FALSE
cg03339910	chr20	62318482	+	chr20:62318359-62318658	Island	RTEL1	NM_016434;NM_032957	Body;Body	3.28052e-24	7.99577e-21	0.125923	0.900149	5.96977	FALSE
cg00110675	chr6	31698047	+	chr6:31695894-31698245	Island	DDAH2	NM_013974	TSS200	3.33639e-24	8.0898e-21	0.0895399	0.881166	6.25065	FALSE
cg20709203	chr13	53174588	+	chr13:53174028-53174674	Island				3.44999e-24	8.32213e-21	0.700952	0.0682698	-5.00183	FALSE
cg26549174	chr19	10381355	-	chr19:10380287-10381965	Island	ICAM1	NM_000201	TSS200	3.49904e-24	8.39717e-21	0.0695775	0.65558	4.67551	FALSE
cg11042505	chr2	15950244	+		OpenSea				3.56944e-24	8.49928e-21	0.159745	0.830861	4.69655	FALSE
cg21886089	chr7	71079734	+		OpenSea	WBSCR17	NM_022479	Body	3.57791e-24	8.49928e-21	0.109636	0.844787	5.48101	FALSE
cg19586288	chr7	103629370	+	chr7:103629525-103630652	N_Shore	RELN	NM_173054;NM_005045	Body;Body	3.6176e-24	8.51264e-21	0.881728	0.119255	-5.79862	FALSE
cg10709727	chr6	31698145	+	chr6:31695894-31698245	Island	DDAH2	NM_013974	TSS200	3.61992e-24	8.51264e-21	0.110472	0.818134	5.18817	FALSE
cg00458016	chr19	50096876	-	chr19:50096609-50096912	Island	PRR12	NM_020719	Body	3.72077e-24	8.66685e-21	0.116823	0.793977	4.87159	FALSE
cg05202616	chr12	110993883	-		OpenSea	PPTC7	NM_139283	Body	3.74022e-24	8.66685e-21	0.134293	0.843268	5.12015	FALSE
cg11284411	chr5	169931241	+	chr5:169931065-169931471	Island	KCNIP1	NM_001034837;NM_014592;NM_014592;NM_001034837;NM_001034838	1stExon;1stExon;5'UTR;5'UTR;Body	3.74105e-24	8.66685e-21	0.853662	0.048517	-6.84527	FALSE
cg19087463	chr15	74220259	+	chr15:74218696-74220373	Island	LOXL1	NM_005576	Body	3.93195e-24	9.06116e-21	0.824184	0.117896	-5.14613	FALSE
cg17050693	chr17	40346448	+		OpenSea	GHDC	NR_024573;NM_032484;NM_032484;NM_001142623;NM_001142623;NM_001142622;NM_001142622	TSS200;5'UTR;1stExon;1stExon;5'UTR;1stExon;5'UTR	3.95197e-24	9.06116e-21	0.0719241	0.604265	4.30341	FALSE
cg19497640	chr3	134518696	+	chr3:134514085-134515980	S_Shelf	EPHB1	NM_004441	Body	3.96934e-24	9.06116e-21	0.105396	0.942318	7.12408	FALSE
cg07793808	chr12	122019006	+	chr12:122016170-122017693	S_Shore	KDM2B	NM_032590;NM_001005366	TSS200;TSS1500	4.05652e-24	9.2152e-21	0.0771189	0.885241	6.55004	FALSE
cg15032314	chr19	50096610	+	chr19:50096609-50096912	Island	PRR12	NM_020719	Body	4.288e-24	9.67584e-21	0.0726379	0.977665	9.21757	FALSE
cg08371224	chr5	170066539	-		OpenSea	KCNIP1	NM_001034837;NM_014592;NM_001034838	Body;Body;Body	4.30064e-24	9.67584e-21	0.0618858	0.925693	7.58794	FALSE
cg19778003	chr3	111718062	-		OpenSea	TAGLN3	NM_001008273;NM_001008272;NM_001008273;NM_013259	1stExon;5'UTR;5'UTR;5'UTR	4.50143e-24	1.00425e-20	0.926647	0.0707096	-7.38443	FALSE
cg16396933	chr10	104954103	-	chr10:104952242-104953232	S_Shore	NT5C2	NM_012229;NM_001134373	TSS1500;TSS1500	4.50653e-24	1.00425e-20	0.929676	0.0557787	-7.8746	FALSE
cg06204948	chr11	63656090	+		OpenSea	MARK2	NM_004954;NM_017490;NM_001039469;NM_017490;NM_001163297;NM_001163296	Body;1stExon;Body;5'UTR;Body;Body	4.5608e-24	1.01153e-20	0.0681496	0.85092	6.29808	FALSE
cg12921411	chr5	150004918	-	chr5:150004670-150004984	Island	SYNPO	NM_001166208;NM_001166209	Body;Body	4.62222e-24	1.01589e-20	0.155941	0.882526	5.35643	FALSE
cg04009492	chr8	120221268	-	chr8:120220388-120221222	S_Shore	MAL2	NM_052886	Body	4.62387e-24	1.01589e-20	0.905267	0.13639	-5.93696	FALSE
cg14743593	chr2	54952078	-	chr2:54950394-54952488	Island	EML6	NM_001039753	TSS200	4.72721e-24	1.03374e-20	0.537386	0.0307527	-5.20512	FALSE
cg07156563	chrX	71525984	-	chrX:71524832-71527299	Island	CITED1	NM_001144887;NM_001144886;NM_004143;NM_001144885	TSS1500;5'UTR;5'UTR;TSS1500	4.78861e-24	1.04229e-20	0.706929	0.125595	-4.07241	FALSE
cg04785900	chr8	1950120	+	chr8:1949245-1951390	Island	KBTBD11	NM_014867	Body	4.81585e-24	1.043e-20	0.0771648	0.86397	6.25293	FALSE
cg11782635	chr5	169930919	-	chr5:169931065-169931471	N_Shore	KCNIP1	NM_014592;NM_001034837;NM_001034838	TSS200;TSS200;Body	4.83642e-24	1.043e-20	0.945147	0.046066	-8.50914	FALSE
cg23746050	chr11	69063559	+		OpenSea	MYEOV	NM_138768	Body	4.92914e-24	1.05812e-20	0.15807	0.888021	5.40732	FALSE
cg00971508	chr15	98291886	+		OpenSea	LOC91948	NR_024173;NR_024172	Body;Body	4.98508e-24	1.06256e-20	0.128554	0.829114	5.04393	FALSE
cg13166748	chr15	28437159	+		OpenSea	HERC2	NM_004667	Body	5.03824e-24	1.06256e-20	0.0902329	0.9149	6.77519	FALSE
cg01585372	chr5	169931363	+	chr5:169931065-169931471	Island	KCNIP1	NM_001034837;NM_014592;NM_014592;NM_001034837;NM_001034838	1stExon;1stExon;5'UTR;5'UTR;Body	5.03951e-24	1.06256e-20	0.926494	0.131789	-6.39405	FALSE
cg00966557	chr5	149219027	+		OpenSea	PPARGC1B	NM_133263	Body	5.04064e-24	1.06256e-20	0.158281	0.791536	4.3396	FALSE
cg23193870	chr12	7055657	-	chr12:7053149-7053927	S_Shore	PTPN6	NM_080548	TSS200	5.13829e-24	1.0736e-20	0.0942531	0.914469	6.70677	FALSE
cg23369753	chr19	44037336	+	chr19:44037297-44038286	Island	ZNF575	NM_174945	TSS200	5.13893e-24	1.0736e-20	0.562443	0.975555	4.96117	FALSE
cg27471304	chrX	124339778	+	chrX:124338904-124339940	Island				5.31528e-24	1.10551e-20	0.117015	0.873726	5.71045	FALSE
cg12978214	chr11	113145174	-		OpenSea	NCAM1	NM_000615;NM_181351	Body;Body	5.42861e-24	1.12409e-20	0.855962	0.249784	-4.15927	FALSE
cg15172728	chr10	7214443	-	chr10:7213842-7214103	S_Shore	SFMBT2	NM_001029880	Body	5.76671e-24	1.18883e-20	0.223747	0.920696	5.34808	FALSE
cg11103652	chr17	29248954	-	chr17:29248847-29249926	Island	ADAP2	NM_018404;NM_018404	1stExon;5'UTR	5.86865e-24	1.20454e-20	0.168556	0.942472	6.37399	FALSE
cg27072012	chr16	3078339	+	chr16:3078141-3078553	Island	CCDC64B	NM_001103175	Body	5.98959e-24	1.21925e-20	0.0638374	0.689626	5.02984	FALSE
cg13881790	chr7	69636611	+		OpenSea	AUTS2	NM_015570;NM_001127232;NM_001127231	Body;Body;Body	5.99316e-24	1.21925e-20	0.0949641	0.865836	5.95118	FALSE
cg06226724	chr9	34651674	-		OpenSea	IL11RA	NM_001142784	TSS1500	6.03097e-24	1.21925e-20	0.181654	0.881589	5.07558	FALSE
cg00939558	chr1	154301037	+	chr1:154300975-154301528	Island	ATP8B2	NM_020452;NM_001005855	Body;Body	6.04454e-24	1.21925e-20	0.647689	0.982099	4.90739	FALSE
cg20733761	chr21	47295215	+	chr21:47294973-47295216	Island	PCBP3	NM_020528;NM_001130141	Body;Body	6.09744e-24	1.22465e-20	0.872061	0.0800354	-6.3017	FALSE
cg24168641	chr15	74219645	+	chr15:74218696-74220373	Island	LOXL1	NM_005576	1stExon	6.48893e-24	1.29771e-20	0.951801	0.0666559	-8.1656	FALSE
cg24174020	chr11	1224985	+	chr11:1228751-1229024	N_Shelf				6.53394e-24	1.30115e-20	0.847763	0.159698	-4.87987	FALSE
cg11034318	chr7	150097654	-	chr7:150093636-150095229	S_Shelf				6.72394e-24	1.32978e-20	0.0799515	0.636099	4.33362	FALSE
cg15713707	chr5	169930905	-	chr5:169931065-169931471	N_Shore	KCNIP1	NM_014592;NM_001034837;NM_001034838	TSS200;TSS200;Body	6.73455e-24	1.32978e-20	0.912343	0.0694666	-7.14742	FALSE
cg03532815	chr19	18771327	+	chr19:18771078-18771340	Island	KLHL26	NM_018316	Body	6.78386e-24	1.33389e-20	0.104463	0.891766	6.16984	FALSE
cg19008597	chr12	25102431	-	chr12:25101607-25102073	S_Shore	BCAT1	NM_005504	TSS200	6.93504e-24	1.35598e-20	0.894067	0.152999	-5.54781	FALSE
cg20801007	chr11	830320	-	chr11:829284-833558	Island	EFCAB4A	NM_173584	Body	6.97788e-24	1.35598e-20	0.0363776	0.960559	9.4604	FALSE
cg11143092	chr2	88647633	+	chr2:88650247-88650686	N_Shelf				6.98317e-24	1.35598e-20	0.0914079	0.856719	5.90153	FALSE
cg01460805	chr8	22549804	+	chr8:22547486-22553427	Island	EGR3	NM_004430	Body	7.0967e-24	1.37234e-20	0.0995794	0.971309	8.29302	FALSE
cg15264752	chr6	31697973	-	chr6:31695894-31698245	Island	DDAH2	NM_013974;NM_013974	1stExon;5'UTR	7.14959e-24	1.37687e-20	0.0621349	0.852727	6.46889	FALSE
cg04475708	chr12	120907891	+	chr12:120906678-120907894	Island	SFRS9;DYNLL1	NM_003769;NM_001037494;NM_001037494	TSS1500;1stExon;5'UTR	7.30448e-24	1.40094e-20	0.900805	0.140648	-5.80461	FALSE
cg03486832	chr12	122019525	+	chr12:122016170-122017693	S_Shore	KDM2B	NM_032590;NM_001005366	TSS1500;TSS1500	7.48077e-24	1.42889e-20	0.132984	0.806586	4.7723	FALSE
cg24663315	chrX	73640043	+	chrX:73639898-73640778	Island	SLC16A2	NM_006517	TSS1500	7.92785e-24	1.50813e-20	0.885859	0.172074	-5.22327	FALSE
cg10588034	chr3	138153357	-	chr3:138153269-138154621	Island	ESYT3	NM_031913	TSS200	8.02536e-24	1.5205e-20	0.852871	0.202366	-4.51675	FALSE
cg01357613	chr8	123795013	+	chr8:123792369-123794942	S_Shore	ZHX2	NM_014943	5'UTR	8.08805e-24	1.5262e-20	0.0580249	0.667159	5.03197	FALSE
cg20333292	chr14	105532012	-		OpenSea	GPR132	NM_013345	TSS1500	8.24274e-24	1.54067e-20	0.13798	0.885602	5.5967	FALSE
cg07312601	chr1	19583887	-		OpenSea	MRTO4	NM_016183	Body	8.26342e-24	1.54067e-20	0.0683967	0.702985	5.01344	FALSE
cg23432345	chr7	27196153	+	chr7:27195601-27196567	Island	HOXA7	NM_006896	1stExon	8.26352e-24	1.54067e-20	0.873887	0.0280784	-7.9624	FALSE
cg25104124	chr10	74021022	+	chr10:74020773-74021023	Island				8.32745e-24	1.54643e-20	0.0942958	0.642136	4.10859	FALSE
cg13066104	chr15	75449395	+		OpenSea				8.36845e-24	1.5479e-20	0.0837575	0.662495	4.42684	FALSE
cg16668548	chr6	31697545	+	chr6:31695894-31698245	Island	DDAH2	NM_013974	5'UTR	8.4224e-24	1.54996e-20	0.030188	0.910022	8.35019	FALSE
cg02641517	chr3	54169983	+		OpenSea	CACNA2D3	NM_018398	Body	8.44581e-24	1.54996e-20	0.086981	0.894273	6.48317	FALSE
cg10337322	chr10	104182490	-	chr10:104180478-104182042	S_Shore	FBXL15	NM_024326	Body	8.64129e-24	1.57964e-20	0.0565998	0.64035	4.89307	FALSE
cg12955084	chr19	41886265	-	chr19:41882507-41882773	S_Shelf	TMEM91	NM_001098824;NM_001098821;NM_001098822;NM_001042595;NM_001098823;NM_001098825	Body;Body;Body;Body;Body;Body	8.72881e-24	1.58943e-20	0.0646404	0.942424	7.94778	TRUE
cg05743885	chr7	27196365	+	chr7:27195601-27196567	Island	HOXA7	NM_006896	TSS200	8.83114e-24	1.60183e-20	0.941586	0.126569	-6.80977	FALSE
cg10080732	chr17	1626575	-	chr17:1627745-1629897	N_Shore	WDR81	NM_001163811;NM_001163673;NM_152348	TSS1500;Body;5'UTR	8.94038e-24	1.61205e-20	0.892709	0.219379	-4.89194	FALSE
cg01903654	chr5	139225955	+	chr5:139227605-139228279	N_Shore				8.96534e-24	1.61205e-20	0.0743871	0.606906	4.26964	TRUE
cg01069311	chrX	47373245	-	chrX:47372476-47373042	S_Shore				9.01805e-24	1.61205e-20	0.904308	0.197889	-5.26588	TRUE
cg14643075	chr5	176755449	-	chr5:176759071-176759361	N_Shelf				9.02526e-24	1.61205e-20	0.0805415	0.729234	4.94571	FALSE
cg23974819	chr12	7055829	-	chr12:7053149-7053927	S_Shore	PTPN6	NM_080548;NM_080548	1stExon;5'UTR	9.11463e-24	1.62182e-20	0.12899	0.851185	5.28071	FALSE
cg22356381	chr12	81026691	+		OpenSea	PTPRQ	NM_001145026	Body	9.28734e-24	1.64629e-20	0.891537	0.146204	-5.59662	FALSE
cg14467281	chr9	33044611	+	chr9:33044245-33044612	Island	SMU1	NM_018225	3'UTR	9.53615e-24	1.68402e-20	0.099646	0.831712	5.49435	TRUE
cg02304427	chr11	46402548	-	chr11:46402624-46404139	N_Shore	MDK	NM_001012334;NM_002391;NM_001012333	TSS200;TSS1500;TSS1500	9.61259e-24	1.69113e-20	0.34037	0.88151	3.85168	FALSE
cg19859270	chr3	98251294	-		OpenSea	GPR15	NM_005290	1stExon	9.73793e-24	1.70677e-20	0.890786	0.0874002	-6.43496	FALSE
cg14430111	chr11	64879374	-	chr11:64879046-64880413	Island	TM7SF2	NM_003273;NM_003273	1stExon;5'UTR	9.78474e-24	1.70857e-20	0.0657129	0.95359	8.20507	FALSE
cg14827807	chr1	150943828	-	chr1:150946496-150947950	N_Shelf	LASS2	NM_022075;NM_181746	5'UTR;5'UTR	9.84465e-24	1.71264e-20	0.16083	0.863625	5.05696	FALSE
cg01379480	chr6	31697788	+	chr6:31695894-31698245	Island	DDAH2	NM_013974	5'UTR	9.97021e-24	1.72806e-20	0.0506405	0.830946	6.544	FALSE
cg14154973	chr15	90234232	+	chr15:90233530-90234083	S_Shore	PEX11A;WDR93	NM_003847;NM_020212	TSS1500;5'UTR	1.00421e-23	1.73411e-20	0.271831	0.885122	4.37097	FALSE
cg06451739	chr5	170108303	+		OpenSea	KCNIP1	NM_001034837;NM_014592;NM_001034838	Body;Body;Body	1.00824e-23	1.73465e-20	0.344206	0.968609	5.89203	FALSE
cg05411980	chrX	68345134	-	chrX:68348399-68348775	N_Shelf				1.07601e-23	1.84448e-20	0.0930099	0.86898	6.03746	FALSE
cg06194070	chr9	96712772	+	chr9:96713326-96718186	N_Shore				1.08658e-23	1.85285e-20	0.921758	0.204595	-5.53023	FALSE
cg26914390	chr19	49140816	+	chr19:49140156-49141131	Island	SEC1;DBP	NR_004401;NM_001352	TSS1500;TSS200	1.08882e-23	1.85285e-20	0.0414148	0.906913	7.85458	FALSE
cg04949225	chr13	50796845	+		OpenSea				1.11381e-23	1.88289e-20	0.0989944	0.838417	5.57078	FALSE
cg07149179	chr3	134978680	+		OpenSea	EPHB1	NM_004441	3'UTR	1.11563e-23	1.88289e-20	0.138933	0.888187	5.6311	FALSE
cg22074576	chr11	3181726	+	chr11:3181574-3182120	Island	OSBPL5	NM_020896;NM_001144063;NM_145638	5'UTR;5'UTR;5'UTR	1.11854e-23	1.88289e-20	0.079503	0.846442	6.00801	FALSE
cg03742132	chr12	81227142	-		OpenSea	LIN7A;MIR617	NM_004664;NR_030348	Body;TSS1500	1.14518e-23	1.92083e-20	0.904962	0.234386	-4.96194	FALSE
cg25183263	chr17	25949090	-		OpenSea	KSR1	NM_014238	3'UTR	1.15864e-23	1.93646e-20	0.288664	0.90315	4.5231	FALSE
cg26117023	chr2	74782096	-	chr2:74781494-74782685	Island	LOXL3;DOK1	NM_032603;NM_001381	TSS1500;Body	1.1687e-23	1.94633e-20	0.688919	0.0450405	-5.56125	FALSE
cg13392258	chr17	77806190	+	chr17:77805866-77809046	Island				1.17833e-23	1.9554e-20	0.0880005	0.833549	5.70262	FALSE
cg06411901	chr12	57634549	-	chr12:57631932-57634578	Island	NDUFA4L2	NM_020142	TSS200	1.19733e-23	1.97991e-20	0.129079	0.866013	5.45286	FALSE
cg16704678	chr1	32230177	+	chr1:32228347-32230252	Island	BAI2	NM_001703	TSS1500	1.22018e-23	2.0068e-20	0.542814	0.0441463	-4.68966	FALSE
cg10762214	chr10	134388548	-		OpenSea	INPP5A	NM_005539	Body	1.22217e-23	2.0068e-20	0.902633	0.174874	-5.46195	FALSE
cg11028627	chrX	150564821	-	chrX:150565211-150565865	N_Shore	VMA21	NM_001017980	TSS1500	1.27333e-23	2.07654e-20	0.151072	0.93082	6.26184	FALSE
cg22941573	chr20	48761279	-		OpenSea	TMEM189;TMEM189-UBE2V1	NM_001162505;NM_199203;NR_027889;NM_199129	Body;Body;Body;Body	1.27839e-23	2.07654e-20	0.0953896	0.801289	5.26028	FALSE
cg08291069	chr19	10531543	+	chr19:10529627-10532004	Island	PDE4A	NM_001111307	1stExon	1.28226e-23	2.07654e-20	0.881285	0.172438	-5.17632	FALSE
cg23169614	chr4	111398088	+	chr4:111397677-111398089	Island	ENPEP	NM_001977	1stExon	1.28238e-23	2.07654e-20	0.116763	0.897809	6.05682	FALSE
cg27147232	chr10	7212826	+	chr10:7213842-7214103	N_Shore	SFMBT2	NM_001029880	Body	1.33333e-23	2.15159e-20	0.17293	0.945402	6.39373	FALSE
cg21380740	chr3	187310248	-		OpenSea				1.34526e-23	2.16338e-20	0.826408	0.111559	-5.25858	FALSE
cg12118082	chr3	133748785	-	chr3:133748401-133748966	Island	SLCO2A1	NM_005630;NM_005630	1stExon;5'UTR	1.35652e-23	2.17401e-20	0.720337	0.0614143	-5.32069	FALSE
cg09522825	chr5	170108285	+		OpenSea	KCNIP1	NM_001034837;NM_014592;NM_001034838	Body;Body;Body	1.3652e-23	2.18046e-20	0.261916	0.928668	5.21322	FALSE
cg20753954	chr7	1706809	+	chr7:1703861-1710517	Island				1.38671e-23	2.20728e-20	0.18374	0.938798	6.10419	FALSE
cg26250400	chr19	15921959	-	chr19:15918423-15918704	S_Shelf				1.39632e-23	2.21504e-20	0.808224	0.104532	-5.19374	FALSE
cg12003463	chr8	41523968	-		OpenSea	ANK1	NM_001142445;NM_020478;NM_020476;NM_020480;NM_020475;NM_020477;NM_001142446;NM_000037	TSS1500;TSS1500;Body;TSS1500;Body;Body;Body;Body	1.41933e-23	2.24394e-20	0.168165	0.880796	5.19439	FALSE
cg16899486	chr17	1957832	-	chr17:1952919-1962328	Island	HIC1	NM_006497	TSS1500	1.43145e-23	2.25548e-20	0.137191	0.914762	6.09149	FALSE
cg05639258	chr11	64879330	-	chr11:64879046-64880413	Island	TM7SF2	NM_003273	TSS200	1.44361e-23	2.26701e-20	0.106297	0.940198	7.08214	FALSE
cg22444720	chr6	126240414	+		OpenSea	NCOA7	NM_001122842;NM_181782	Body;Body	1.46288e-23	2.28958e-20	0.114972	0.765575	4.66535	TRUE
cg16448847	chr3	134710864	-		OpenSea	EPHB1	NM_004441	Body	1.49133e-23	2.3124e-20	0.211524	0.902009	5.10618	FALSE
cg06627532	chr16	81491312	+		OpenSea	CMIP	NM_198390	Body	1.49207e-23	2.3124e-20	0.158779	0.811161	4.51672	FALSE
cg00861847	chr7	69735590	+		OpenSea	AUTS2	NM_015570;NM_001127232;NM_001127231	Body;Body;Body	1.49228e-23	2.3124e-20	0.0647133	0.883427	6.78941	FALSE
cg07421596	chr6	31913770	-		OpenSea	CFB	NM_001710;NM_001710	1stExon;5'UTR	1.54814e-23	2.39104e-20	0.171205	0.851417	4.79807	FALSE
cg06881898	chr1	95006539	+	chr1:95006837-95008051	N_Shore	F3	NM_001993	Body	1.59352e-23	2.45303e-20	0.211239	0.906171	5.17467	FALSE
cg25758828	chr2	113976143	-		OpenSea	PAX8;LOC440839	NM_013953;NM_003466;NM_013952;NM_013951;NM_013992;NR_029399	3'UTR;Body;3'UTR;Body;3'UTR;Body	1.62907e-23	2.49953e-20	0.0974621	0.863041	5.87826	FALSE
cg08780218	chr5	172194729	+	chr5:172197482-172199606	N_Shelf				1.65338e-23	2.52854e-20	0.202654	0.926794	5.64786	FALSE
cg11739675	chr12	104852151	+	chr12:104850253-104852395	Island	CHST11	NM_018413	Body	1.66113e-23	2.53212e-20	0.36572	0.02238	-4.65652	FALSE
cg00689225	chr14	35871954	-	chr14:35873047-35873990	N_Shore	NFKBIA	NM_020529	Body	1.73359e-23	2.63399e-20	0.179388	0.852306	4.72765	FALSE
cg10357368	chr13	109055049	-		OpenSea				1.85446e-23	2.80853e-20	0.894046	0.118129	-6.00102	FALSE
cg22662205	chrX	118108528	+	chrX:118108502-118110559	Island	LONRF3	NM_024778;NM_001031855	TSS200;TSS200	1.89886e-23	2.86649e-20	0.108275	0.964404	7.82582	FALSE
cg22147996	chr6	31698015	-	chr6:31695894-31698245	Island	DDAH2	NM_013974;NM_013974	1stExon;5'UTR	1.92679e-23	2.89929e-20	0.0359104	0.836115	7.13422	FALSE
cg25354657	chr11	129991445	+	chr11:129993524-129993797	N_Shelf	APLP2	NR_024516;NR_024515;NM_001142276;NM_001642;NM_001142277;NM_001142278	Body;Body;Body;Body;Body;Body	1.94357e-23	2.91517e-20	0.120811	0.888481	5.86779	FALSE
cg26052194	chr5	54402507	-		OpenSea	GZMA	NM_006144	Body	1.96225e-23	2.93379e-20	0.0687945	0.828602	6.03785	FALSE
cg15719126	chr11	45907147	-	chr11:45907006-45907809	Island	MAPK8IP1	NM_005456	TSS200	2.02915e-23	3.02416e-20	0.0666095	0.771659	5.57039	FALSE
cg17452615	chr12	122019080	-	chr12:122016170-122017693	S_Shore	KDM2B	NM_032590;NM_001005366	TSS200;TSS1500	2.06461e-23	3.06722e-20	0.102525	0.779996	4.96629	FALSE
cg24852135	chr7	69597700	+		OpenSea	AUTS2	NM_015570;NM_001127232;NM_001127231	Body;Body;Body	2.07569e-23	3.07393e-20	0.0907343	0.928409	7.03718	FALSE
cg17745339	chr5	176755199	+	chr5:176759071-176759361	N_Shelf				2.09062e-23	3.08628e-20	0.0892392	0.859691	5.99616	FALSE
cg21765440	chrX	115081359	-	chrX:115085035-115085397	N_Shelf				2.0997e-23	3.08993e-20	0.128217	0.872362	5.55373	FALSE
cg25600027	chr14	23388339	-	chr14:23388092-23388857	Island	RBM23	NM_018107;NM_001077352;NM_001077351;NM_001077352;NM_001077351;NM_018107	1stExon;1stExon;5'UTR;5'UTR;1stExon;5'UTR	2.1117e-23	3.09785e-20	0.0871351	0.788291	5.29658	FALSE
cg05230647	chr11	118401801	-	chr11:118401235-118402069	Island	TMEM25	NM_001144035;NM_001144037;NM_001144036;NM_032780;NM_001144034;NM_001144038	TSS200;TSS200;TSS200;TSS200;TSS200;TSS200	2.13884e-23	3.12785e-20	0.32092	0.958758	5.65022	FALSE
cg20186445	chr10	48439220	+	chr10:48438411-48439320	Island	GDF10	NM_004962	TSS200	2.15354e-23	3.13954e-20	0.240584	0.843453	4.08871	FALSE
cg09381155	chr3	134801915	+		OpenSea	EPHB1	NM_004441	Body	2.16645e-23	3.14856e-20	0.0999413	0.829976	5.47945	FALSE
cg06583259	chr11	118758992	-		OpenSea	CXCR5	NM_001716	Body	2.19175e-23	3.1751e-20	0.128424	0.800756	4.77785	FALSE
cg05471296	chr7	27196302	+	chr7:27195601-27196567	Island	HOXA7	NM_006896	TSS200	2.19828e-23	3.1751e-20	0.936968	0.148435	-6.43135	FALSE
cg06200244	chr2	12862337	+	chr2:12856625-12859019	S_Shelf	TRIB2	NM_021643;NR_027303	Body;Body	2.23037e-23	3.21154e-20	0.124289	0.853757	5.37596	FALSE
cg25291138	chr10	7451822	-	chr10:7449376-7455339	Island	SFMBT2	NM_001029880	5'UTR	2.23866e-23	3.21359e-20	0.691445	0.062257	-5.09343	FALSE
cg26344982	chr3	5024811	-	chr3:5024760-5024967	Island	BHLHE40	NM_003670	Body	2.2765e-23	3.25792e-20	0.0648746	0.835372	6.22719	FALSE
cg17184370	chr7	69304751	+		OpenSea	AUTS2	NM_015570;NM_001127232;NM_001127231	Body;Body;Body	2.2903e-23	3.26766e-20	0.0824887	0.87563	6.31098	FALSE
cg06882571	chr16	27801626	+		OpenSea	GSG1L	NM_001109763;NM_144675	3'UTR;3'UTR	2.33117e-23	3.31289e-20	0.0713268	0.766972	5.44458	TRUE
cg02532672	chr7	808649	+	chr7:808543-808835	Island	HEATR2	NM_017802	Body	2.33615e-23	3.31289e-20	0.106946	0.714381	4.3894	TRUE
cg15381130	chr6	30594688	+		OpenSea	C6orf134	NM_024909	1stExon	2.3536e-23	3.32678e-20	0.462331	0.943907	4.29318	FALSE
cg21637392	chr7	5735123	-		OpenSea	RNF216	NM_207111;NM_207116	Body;Body	2.36017e-23	3.32678e-20	0.0517272	0.644669	5.06606	FALSE
cg06646548	chr10	77152949	-	chr10:77155128-77169600	N_Shelf				2.43151e-23	3.40049e-20	0.167281	0.8357	4.66642	FALSE
cg14541311	chr14	23877130	+		OpenSea	MYH6	NM_002471	5'UTR	2.43456e-23	3.40049e-20	0.855742	0.197605	-4.59478	FALSE
cg01349856	chr15	74220517	+	chr15:74218696-74220373	S_Shore	LOXL1	NM_005576	Body	2.44279e-23	3.40049e-20	0.849668	0.0772364	-6.10004	FALSE
cg08477779	chr5	168007137	+	chr5:168006098-168006918	S_Shore	PANK3	NM_024594	TSS1500	2.44506e-23	3.40049e-20	0.207858	0.828554	4.20688	FALSE
cg09197075	chr16	11769691	-		OpenSea	SNN	NM_003498	5'UTR	2.45519e-23	3.40049e-20	0.103143	0.823982	5.3718	FALSE
cg15776446	chr2	179058736	-	chr2:179058611-179060144	Island	OSBPL6	NM_032523	TSS1500	2.45606e-23	3.40049e-20	0.487736	0.0443077	-4.36881	FALSE
cg24406116	chr1	109940036	-	chr1:109940074-109940894	N_Shore	SORT1	NM_002959	Body	2.47018e-23	3.40995e-20	0.869094	0.0888164	-6.0943	FALSE
cg24722198	chr13	113567732	+		OpenSea				2.4885e-23	3.42513e-20	0.108666	0.838491	5.42193	FALSE
cg18785822	chr6	31697734	+	chr6:31695894-31698245	Island	DDAH2	NM_013974	5'UTR	2.59051e-23	3.55509e-20	0.0808281	0.871003	6.2733	FALSE
cg22831526	chr3	194706168	+		OpenSea				2.64861e-23	3.62419e-20	0.29292	0.861302	3.90796	FALSE
cg11183072	chr17	37894397	+		OpenSea	GRB7	NM_001030002;NM_005310	TSS200;5'UTR	2.68445e-23	3.66252e-20	0.0892064	0.91772	6.83457	FALSE
cg21309351	chr6	138540608	+		OpenSea	KIAA1244;PBOV1	NM_020340;NM_021635	Body;TSS1500	2.70998e-23	3.68661e-20	0.824135	0.15019	-4.73069	FALSE
cg04790574	chr1	6285067	+		OpenSea	ICMT	NM_012405	3'UTR	2.72461e-23	3.69577e-20	0.0902145	0.679025	4.42122	FALSE
cg02756676	chr17	1958206	-	chr17:1952919-1962328	Island	HIC1	NM_001098202;NM_006497	TSS1500;TSS200	2.73942e-23	3.6999e-20	0.0647473	0.828504	6.13647	FALSE
cg08059434	chr12	57633762	+	chr12:57631932-57634578	Island	NDUFA4L2	NM_020142	5'UTR	2.74612e-23	3.6999e-20	0.182174	0.922914	5.75718	FALSE
cg08241630	chr19	1508042	+	chr19:1507917-1508143	Island	ADAMTSL5	NM_213604	Body	2.75138e-23	3.6999e-20	0.30519	0.94244	5.24238	FALSE
cg22952459	chr10	85932784	+		OpenSea	C10orf99	NM_207373	TSS1500	2.77465e-23	3.72051e-20	0.19749	0.900234	5.20303	TRUE
cg00593243	chr5	172196153	+	chr5:172197482-172199606	N_Shore	DUSP1	NM_004417	Body	2.7862e-23	3.72137e-20	0.0600792	0.693887	5.15447	FALSE
cg08166750	chr19	55598443	-	chr19:55597977-55598887	Island	EPS8L1	NM_017729;NM_133180	Body;Body	2.7912e-23	3.72137e-20	0.0748521	0.870065	6.37693	FALSE
cg19385388	chr15	74164753	+		OpenSea	TBC1D21	NM_153356	TSS1500	2.83608e-23	3.76316e-20	0.191786	0.873852	4.8746	FALSE
cg23253309	chr21	47292253	-	chr21:47294973-47295216	N_Shelf	PCBP3	NM_020528;NM_001130141	Body;Body	2.83863e-23	3.76316e-20	0.0763576	0.929237	7.32921	FALSE
cg19456953	chr5	95768418	-	chr5:95768874-95769080	N_Shore	PCSK1	NM_000439	Body	2.87622e-23	3.80223e-20	0.915308	0.21183	-5.34481	FALSE
cg08907118	chr16	27482516	+		OpenSea	GTF3C1	NM_001520	Body	2.94147e-23	3.87647e-20	0.0925124	0.770757	5.0549	FALSE
cg03846951	chr6	167764967	-	chr6:167764522-167765124	Island				2.94895e-23	3.87647e-20	0.944053	0.345071	-5.02024	FALSE
cg18330175	chr6	31697799	+	chr6:31695894-31698245	Island	DDAH2	NM_013974	5'UTR	2.97799e-23	3.90368e-20	0.0640856	0.823575	6.09494	FALSE
cg21435190	chr3	128208037	+	chr3:128205495-128212274	Island	GATA2	NM_032638;NM_001145662;NM_001145661	5'UTR;TSS1500;TSS1500	2.99978e-23	3.92126e-20	0.0554686	0.614237	4.77635	FALSE
cg20407861	chr6	151612965	+		OpenSea	AKAP12	NM_005100	Body	3.01768e-23	3.93367e-20	0.787068	0.110856	-4.89208	FALSE
cg20242210	chr6	122931702	-	chr6:122931153-122931705	Island	PKIB	NM_032471;NM_181794;NM_181795	5'UTR;5'UTR;5'UTR	3.08053e-23	4.00445e-20	0.91343	0.179011	-5.60826	FALSE
cg16531277	chrX	128812557	+	chrX:128812232-128812519	S_Shore				3.09197e-23	4.00818e-20	0.801724	0.111157	-5.02491	FALSE
cg04494844	chr7	70257926	+	chr7:70254894-70255986	S_Shore				3.10717e-23	4.01636e-20	0.0951329	0.934844	7.14046	FALSE
cg24970181	chr6	56716884	-		OpenSea	DST	NM_001144771;NM_001144770;NM_001144769	TSS1500;TSS200;Body	3.11753e-23	4.01636e-20	0.100339	0.659703	4.12109	FALSE
cg21497780	chr12	1742536	+	chr12:1739286-1739833	S_Shelf	WNT5B	NM_030775;NM_032642	Body;Body	3.12403e-23	4.01636e-20	0.166397	0.905806	5.59614	FALSE
cg26014884	chr1	207083129	-	chr1:207082693-207083202	Island	FAIM3	NM_001142473;NM_001142472;NM_005449	Body;Body;Body	3.23944e-23	4.13999e-20	0.686983	0.0640335	-5.00877	FALSE
cg12450347	chr1	231175978	+	chr1:231175062-231176317	Island	FAM89A	NM_198552;NM_198552	5'UTR;1stExon	3.24245e-23	4.13999e-20	0.911573	0.0428139	-7.90589	FALSE
cg05268155	chr13	24844880	+		OpenSea	SPATA13	NM_001166271;NM_153023	Body;Body	3.24673e-23	4.13999e-20	0.175885	0.945612	6.35608	FALSE
cg27300045	chr19	47610813	-	chr19:47614408-47614661	N_Shelf	ZC3H4	NM_015168	Body	3.30952e-23	4.20859e-20	0.0959769	0.759617	4.90019	FALSE
cg04370807	chr17	29248951	-	chr17:29248847-29249926	Island	ADAP2	NM_018404;NM_018404	1stExon;5'UTR	3.33836e-23	4.22651e-20	0.19771	0.960147	6.6798	FALSE
cg21775463	chr8	25538546	+		OpenSea				3.34168e-23	4.22651e-20	0.0693802	0.733572	5.21258	TRUE
cg06893389	chr14	37117018	-	chr14:37116188-37117628	Island				3.37867e-23	4.26178e-20	0.423309	0.962812	5.14614	FALSE
cg08834593	chr19	49522817	+	chr19:49522773-49523093	Island				3.41176e-23	4.29194e-20	0.137358	0.81609	4.80983	FALSE
cg20556675	chr14	94493284	+	chr14:94492639-94493297	Island	OTUB2	NM_023112	Body	3.48579e-23	4.37333e-20	0.633684	0.0380894	-5.4615	FALSE
cg04799489	chr10	43249161	-	chr10:43248523-43250912	Island				3.52885e-23	4.4155e-20	0.814061	0.210626	-4.04063	FALSE
cg04781638	chr15	83240791	+		OpenSea	CPEB1	NM_001079534;NM_001079533;NM_001079535;NM_030594	TSS1500;TSS1500;TSS1500;Body	3.55644e-23	4.43816e-20	0.252939	0.921901	5.13277	FALSE
cg14825221	chr4	83720052	-	chr4:83719009-83720241	Island	SCD5	NM_001037582;NM_024906	TSS200;TSS200	3.57752e-23	4.45259e-20	0.926542	0.355609	-4.51939	FALSE
cg15778012	chr11	43601125	-	chr11:43600712-43601409	Island				3.59464e-23	4.46204e-20	0.921525	0.0282214	-8.73769	FALSE
cg02192520	chr12	56114155	+	chr12:56109798-56110298	S_Shelf	RDH5	NM_002905;NM_002905	1stExon;5'UTR	3.60539e-23	4.46354e-20	0.140839	0.905611	5.89265	FALSE
cg20190772	chr8	48572496	-		OpenSea	KIAA0146	NM_001080394	Body	3.62425e-23	4.47505e-20	0.0697765	0.876238	6.57443	TRUE
cg23092086	chr16	55909573	+		OpenSea	CES7	NM_001143685;NM_145024	TSS1500;TSS1500	3.63729e-23	4.47933e-20	0.146477	0.809642	4.63422	FALSE
cg08698198	chr5	92684137	-		OpenSea				3.66659e-23	4.50356e-20	0.817158	0.116959	-5.0862	FALSE
cg02327604	chr7	808834	+	chr7:808543-808835	Island	HEATR2	NM_017802	Body	3.71848e-23	4.55534e-20	0.0668248	0.624212	4.55333	FALSE
cg15750501	chr2	123419027	-		OpenSea				3.73606e-23	4.55984e-20	0.728833	0.107816	-4.47657	FALSE
cg01070985	chr17	1957968	+	chr17:1952919-1962328	Island	HIC1	NM_006497	TSS1500	3.74164e-23	4.55984e-20	0.200195	0.884361	4.9536	FALSE
cg03848697	chr12	117537264	-	chr12:117536290-117537421	Island	TESC	NM_001168325;NR_031766;NM_017899	TSS200;TSS200;TSS200	3.80029e-23	4.61928e-20	0.581114	0.0475143	-4.79914	FALSE
cg04689167	chr6	29720696	-	chr6:29720381-29721101	Island				3.84839e-23	4.65983e-20	0.399605	0.0224812	-4.85519	FALSE
cg12833011	chr5	169930535	-	chr5:169931065-169931471	N_Shore	KCNIP1	NM_001034837;NM_014592;NM_001034838	TSS1500;TSS1500;Body	3.85356e-23	4.65983e-20	0.883131	0.19225	-4.9892	FALSE
cg08422599	chr5	169931092	+	chr5:169931065-169931471	Island	KCNIP1	NM_001034837;NM_014592;NM_014592;NM_001034837;NM_001034838	1stExon;1stExon;5'UTR;5'UTR;Body	3.87186e-23	4.66596e-20	0.876195	0.112999	-5.80458	FALSE
cg20919781	chr8	37552088	-	chr8:37551944-37555922	Island	ZNF703	NM_025069	TSS1500	3.87969e-23	4.66596e-20	0.936205	0.151841	-6.37174	FALSE
cg24795867	chr12	1752104	-	chr12:1754997-1755243	N_Shelf	WNT5B	NM_030775;NM_032642	Body;Body	3.89935e-23	4.66596e-20	0.0911253	0.867229	6.02952	FALSE
cg14209784	chr10	88729861	+	chr10:88730554-88731632	N_Shore	AGAP11;C10orf116	NM_133447;NM_006829	TSS1500;Body	3.90334e-23	4.66596e-20	0.132679	0.875988	5.53453	FALSE
cg08060857	chr16	85202526	-	chr16:85202390-85202631	Island				3.9143e-23	4.66596e-20	0.275914	0.92038	4.92819	FALSE
cg04958236	chr6	74276973	+		OpenSea				3.91845e-23	4.66596e-20	0.138312	0.90822	5.98793	FALSE
cg13733708	chr20	44597685	+	chr20:44599805-44601207	N_Shelf	ZNF335	NM_022095	Body	3.94477e-23	4.68538e-20	0.0985522	0.879326	6.08988	FALSE
cg20109001	chr3	134611847	-		OpenSea	EPHB1	NM_004441	Body	4.16295e-23	4.92004e-20	0.11437	0.759763	4.61842	FALSE
cg25781210	chr5	142610141	+		OpenSea				4.16856e-23	4.92004e-20	0.132932	0.903799	5.95807	FALSE
cg16556696	chr1	74445461	+		OpenSea				4.17388e-23	4.92004e-20	0.908028	0.221233	-5.1306	FALSE
cg09637363	chr11	69458644	-	chr11:69451136-69458596	S_Shore	CCND1	NM_053056	Body	4.20792e-23	4.94769e-20	0.121285	0.815405	5.01064	FALSE
cg22615917	chr3	54203229	+		OpenSea	CACNA2D3	NM_018398	Body	4.24279e-23	4.9762e-20	0.216428	0.933045	5.6609	FALSE
cg00939735	chr4	185941265	+	chr4:185939222-185942747	Island	HELT	NM_001029887	Body	4.33894e-23	5.07625e-20	0.350326	0.900149	4.06592	TRUE
cg18998911	chr3	111718245	-		OpenSea	TAGLN3	NM_001008273;NM_001008272;NM_001008273;NM_013259	1stExon;5'UTR;5'UTR;5'UTR	4.41174e-23	5.14854e-20	0.906196	0.0832778	-6.76601	FALSE
cg26886381	chr13	96296979	+	chr13:96296143-96297059	Island	DZIP1	NM_198968;NM_014934	TSS200;TSS200	4.43466e-23	5.16242e-20	0.611163	0.0759037	-4.2622	FALSE
cg06867910	chr16	87887504	-		OpenSea	SLC7A5	NM_003486	Body	4.44915e-23	5.16643e-20	0.0858893	0.603063	4.01691	FALSE
cg05302218	chr12	125320887	-	chr12:125324236-125324550	N_Shelf	SCARB1	NM_001082959;NM_005505	Body;Body	4.46376e-23	5.17057e-20	0.0851347	0.729037	4.8601	FALSE
cg10261641	chr13	112579938	-	chr13:112575723-112575998	S_Shelf				4.5337e-23	5.23862e-20	0.888741	0.15005	-5.50669	FALSE
cg15090915	chr7	70257960	+	chr7:70254894-70255986	S_Shore				4.56717e-23	5.2643e-20	0.163838	0.924333	5.97287	FALSE
cg14580567	chr4	145567271	+	chr4:145566242-145567413	Island	HHIP	NM_022475;NM_022475	1stExon;5'UTR	4.60286e-23	5.29239e-20	0.570347	0.103034	-3.53083	FALSE
cg00547024	chr15	62539750	+		OpenSea				4.6567e-23	5.34117e-20	0.14338	0.868929	5.31931	FALSE
cg00478435	chr20	32254706	+	chr20:32254811-32255989	N_Shore	NECAB3;C20orf134	NM_031231;NM_031232;NM_001024675;NM_001024675	Body;Body;1stExon;5'UTR	4.72114e-23	5.40185e-20	0.143947	0.824515	4.82029	FALSE
cg00420348	chr11	830190	-	chr11:829284-833558	Island	EFCAB4A	NM_173584	Body	4.75366e-23	5.4258e-20	0.0768267	0.885486	6.5713	FALSE
cg07352054	chr7	157092682	+	chr7:157092597-157093535	Island				4.88339e-23	5.56031e-20	0.973309	0.34916	-6.09973	FALSE
cg06966242	chr1	4832432	+	chr1:4832351-4832553	Island	AJAP1	NM_018836;NM_001042478	Body;Body	4.91532e-23	5.58308e-20	0.090131	0.962871	8.10585	FALSE
cg09684381	chr6	31697988	-	chr6:31695894-31698245	Island	DDAH2	NM_013974;NM_013974	1stExon;5'UTR	4.94746e-23	5.60598e-20	0.0747468	0.821096	5.83417	FALSE
cg09855384	chr17	35684812	-		OpenSea	ACACA	NM_198839;NM_198834;NM_198836	Body;Body;Body	5.02245e-23	5.6772e-20	0.155354	0.906462	5.72477	FALSE
cg26712080	chr3	55519588	+	chr3:55519089-55519623	Island	WNT5A	NM_003392	Body	5.04787e-23	5.69218e-20	0.852359	0.176427	-4.75938	FALSE
cg06696874	chr6	32048632	+	chr6:32046815-32047094	S_Shore	TNXB	NM_019105	Body	5.09669e-23	5.73018e-20	0.139441	0.809543	4.71706	FALSE
cg14263391	chr17	37894014	-		OpenSea	GRB7	NM_001030002;NM_005310	TSS1500;TSS200	5.10605e-23	5.73018e-20	0.105182	0.978242	8.62563	FALSE
cg27508551	chr7	27195918	-	chr7:27195601-27196567	Island	HOXA7	NM_006896	1stExon	5.24245e-23	5.85933e-20	0.85265	0.0885391	-5.9286	FALSE
cg02041470	chr3	181877639	-		OpenSea				5.24618e-23	5.85933e-20	0.89224	0.150421	-5.55411	FALSE
cg00128601	chr8	19615412	-	chr8:19614131-19615307	S_Shore				5.26316e-23	5.8643e-20	0.859233	0.143755	-5.20877	FALSE
cg03517160	chr1	57873715	-		OpenSea	DAB1	NM_021080	5'UTR	5.39205e-23	5.99365e-20	0.227261	0.91399	5.18482	TRUE
cg10665616	chr7	69326361	+		OpenSea	AUTS2	NM_015570;NM_001127232;NM_001127231	Body;Body;Body	5.60433e-23	6.21484e-20	0.0771951	0.885993	6.55697	FALSE
cg23874600	chr2	234601954	-		OpenSea	UGT1A10;UGT1A6;UGT1A9;UGT1A7;UGT1A8	NM_019075;NM_001072;NM_205862;NM_021027;NM_019077;NM_019076	Body;1stExon;5'UTR;Body;Body;Body	5.63124e-23	6.22644e-20	0.105525	0.916617	6.56485	FALSE
cg14320087	chr8	74005537	-	chr8:74005021-74005856	Island	C8orf84	NM_153225	TSS200	5.6455e-23	6.22644e-20	0.41193	0.919727	4.0326	FALSE
cg20145598	chr19	2775950	+	chr19:2774196-2774550	S_Shore	SGTA	NM_003021	5'UTR	5.6547e-23	6.22644e-20	0.310059	0.932413	4.9426	FALSE
cg19082493	chr1	33724252	+	chr1:33721448-33721703	S_Shelf	ZNF362	NM_152493	5'UTR	5.69612e-23	6.24476e-20	0.162603	0.91925	5.88932	FALSE
cg11206634	chr2	128458399	-	chr2:128458844-128459937	N_Shore	SFT2D3	NM_032740	TSS200	5.70218e-23	6.24476e-20	0.121837	0.892315	5.92381	FALSE
cg12151124	chr19	10381416	-	chr19:10380287-10381965	Island	ICAM1	NM_000201	TSS200	5.71137e-23	6.24476e-20	0.0689536	0.641302	4.61206	FALSE
cg05551825	chr7	5735129	-		OpenSea	RNF216	NM_207111;NM_207116	Body;Body	5.75e-23	6.27234e-20	0.0657893	0.743164	5.36937	FALSE
cg02125614	chr12	21680848	-	chr12:21680408-21680982	Island	C12orf39	NM_030572	Body	5.84726e-23	6.3636e-20	0.744164	0.0888686	-4.91018	FALSE
cg08484526	chr11	10316367	+	chr11:10316232-10316469	Island	SBF2	NM_030962	TSS1500	5.88971e-23	6.38125e-20	0.0615136	0.795086	5.89522	FALSE
cg25620901	chr7	808592	-	chr7:808543-808835	Island	HEATR2	NM_017802	Body	5.89075e-23	6.38125e-20	0.0552669	0.889231	7.12419	FALSE
cg05774787	chr11	63997720	-	chr11:63997662-63998412	Island	DNAJC4	NM_005528	TSS200	5.98095e-23	6.464e-20	0.0719117	0.750819	5.29043	FALSE
cg20642610	chr19	47777218	+	chr19:47776370-47778740	Island	PRR24	NM_178511	TSS1500	5.99678e-23	6.46617e-20	0.0546179	0.651268	5.01918	FALSE
cg08900518	chr1	41410216	-		OpenSea				6.13189e-23	6.59666e-20	0.879708	0.093281	-6.16377	FALSE
cg10687604	chr6	29720687	-	chr6:29720381-29721101	Island				6.1866e-23	6.64026e-20	0.3475	0.0218448	-4.57632	FALSE
cg11967894	chr19	37663781	-		OpenSea	ZNF585A	NM_199126;NM_152655	TSS1500;TSS200	6.242e-23	6.68439e-20	0.0621636	0.663025	4.9112	FALSE
cg01560556	chr3	128337004	+	chr3:128336406-128337113	Island				6.31485e-23	6.73915e-20	0.450972	0.942221	4.31574	FALSE
cg18353088	chr6	31697652	+	chr6:31695894-31698245	Island	DDAH2	NM_013974	5'UTR	6.33526e-23	6.73915e-20	0.0963918	0.884876	6.20537	FALSE
cg14539422	chr9	116343185	+	chr9:116346400-116346603	N_Shelf	RGS3	NM_130795;NM_021106;NM_021106;NM_144488;NM_134427	Body;5'UTR;1stExon;Body;5'UTR	6.34306e-23	6.73915e-20	0.856625	0.0860381	-5.99201	FALSE
cg17744078	chr5	171023504	-		OpenSea				6.35075e-23	6.73915e-20	0.65838	0.108858	-3.98051	FALSE
cg03393802	chr1	33738772	-	chr1:33741774-33742381	N_Shelf	ZNF362	NM_152493	Body	6.3983e-23	6.77425e-20	0.131681	0.863991	5.40938	TRUE
cg00692462	chr1	4773089	+	chr1:4771652-4772545	S_Shore	AJAP1	NM_018836;NM_001042478	Body;Body	6.48668e-23	6.85232e-20	0.174296	0.936341	6.12689	FALSE
cg20468063	chr17	54671440	+	chr17:54670780-54672347	Island	NOG	NM_005450;NM_005450	1stExon;5'UTR	6.58047e-23	6.93118e-20	0.57185	0.0484499	-4.72736	FALSE
cg19781309	chr17	25830583	+		OpenSea	KSR1	NM_014238	5'UTR	6.59095e-23	6.93118e-20	0.131347	0.921517	6.29987	FALSE
cg15692239	chr17	26903955	-		OpenSea	ALDOC	NM_005165	TSS200	6.78656e-23	7.12088e-20	0.370064	0.93936	4.72517	FALSE
cg13277939	chr14	39735211	+	chr14:39735802-39736902	N_Shore	CTAGE5	NM_005930;NM_203356;NM_203355;NM_203354	TSS1500;TSS1500;TSS1500;Body	6.84339e-23	7.16445e-20	0.183319	0.877368	5.00033	FALSE
cg22779330	chr11	69061911	+		OpenSea	MYEOV	NM_138768;NM_138768	5'UTR;1stExon	6.91842e-23	7.22683e-20	0.0933984	0.778394	5.09762	FALSE
cg13254898	chr17	1957794	-	chr17:1952919-1962328	Island	HIC1	NM_006497	TSS1500	6.99577e-23	7.29136e-20	0.254004	0.908121	4.87211	FALSE
cg23234149	chr1	3615561	-		OpenSea	TP73	NM_001126240;NM_005427;NM_001126242;NM_001126241	Body;Body;Body;Body	7.07066e-23	7.33587e-20	0.72021	0.166215	-3.69249	FALSE
cg11078773	chr15	62538816	-		OpenSea				7.09638e-23	7.33587e-20	0.184423	0.787949	4.04019	FALSE
cg10908953	chr11	121322456	+	chr11:121322538-121323302	N_Shore	SORL1	NM_003105	TSS1500	7.09849e-23	7.33587e-20	0.216046	0.882118	4.76909	FALSE
cg00324223	chr6	33133531	+	chr6:33129291-33129718	S_Shelf	COL11A2	NM_080679;NM_080681;NM_080680	Body;Body;Body	7.10119e-23	7.33587e-20	0.138206	0.73985	4.15061	FALSE
cg23130097	chr8	120220484	-	chr8:120220388-120221222	Island	MAL2	NM_052886	TSS200	7.13227e-23	7.3379e-20	0.462862	0.0393202	-4.39832	FALSE
cg02037518	chr11	57283212	-	chr11:57281671-57283305	Island	SLC43A1	NM_003627	TSS200	7.13452e-23	7.3379e-20	0.511386	0.0192944	-5.74842	FALSE
cg18715525	chr5	179223116	-	chr5:179222608-179223825	Island	LTC4S	NM_145867	Body	7.17134e-23	7.35961e-20	0.184592	0.901542	5.35051	FALSE
cg09088508	chr12	122231455	-	chr12:122230903-122232359	Island	RHOF	NM_019034	1stExon	7.19759e-23	7.37037e-20	0.123618	0.691495	3.99093	FALSE
cg14633783	chr8	21645870	+	chr8:21644908-21647845	Island	GFRA2	NM_001165039;NM_001165038;NM_001495;NM_001165039;NM_001165038;NM_001495	1stExon;5'UTR;1stExon;5'UTR;1stExon;5'UTR	7.24163e-23	7.39928e-20	0.160098	0.894563	5.48428	FALSE
cg14199629	chr9	84202866	+		OpenSea	TLE1	NM_005077	Body	7.30116e-23	7.43136e-20	0.108265	0.897912	6.20574	FALSE
cg00037763	chr18	42281763	+		OpenSea	SETBP1	NM_015559;NM_001130110	Body;Body	7.30478e-23	7.43136e-20	0.255351	0.865912	4.23988	FALSE
cg07723365	chr19	7741732	-	chr19:7745490-7747714	N_Shelf	C19orf59	NM_174918	TSS1500	7.37227e-23	7.48321e-20	0.648155	0.119514	-3.76721	FALSE
cg16698913	chr5	174543104	+		OpenSea				7.38773e-23	7.48321e-20	0.150859	0.922999	6.11263	FALSE
cg04371585	chrX	3264725	+	chrX:3263353-3265347	Island	MXRA5	NM_015419	TSS200	7.40814e-23	7.48768e-20	0.946199	0.241404	-5.80088	FALSE
cg26922483	chr15	97322838	-		OpenSea				7.43614e-23	7.49978e-20	0.198494	0.861278	4.65831	FALSE
cg23729763	chr11	129991544	+	chr11:129993524-129993797	N_Shore	APLP2	NR_024516;NR_024515;NM_001142276;NM_001642;NM_001142277;NM_001142278	Body;Body;Body;Body;Body;Body	7.54967e-23	7.59791e-20	0.100102	0.842421	5.59885	FALSE
cg21110337	chr12	113671028	+		OpenSea	TPCN1	NM_001143819;NM_017901	Body;Body	7.62798e-23	7.66025e-20	0.89356	0.103357	-6.21328	FALSE
cg19001794	chr17	1958162	-	chr17:1952919-1962328	Island	HIC1	NM_001098202;NM_006497	TSS1500;TSS1500	7.65182e-23	7.66205e-20	0.0574842	0.851656	6.57163	FALSE
cg00584485	chr8	143208101	-		OpenSea				7.66806e-23	7.66205e-20	0.0686794	0.725072	5.16318	FALSE
cg26878816	chr10	7452598	-	chr10:7449376-7455339	Island	SFMBT2	NM_001029880	5'UTR	7.6789e-23	7.66205e-20	0.624857	0.0791438	-4.27941	FALSE
cg12799885	chr10	74020976	+	chr10:74020773-74021023	Island				7.78724e-23	7.74048e-20	0.0381884	0.798461	6.64773	FALSE
cg27456945	chr7	103631052	+	chr7:103629525-103630652	S_Shore	RELN	NM_005045;NM_173054	TSS1500;TSS1500	7.79378e-23	7.74048e-20	0.676217	0.102399	-4.19839	FALSE
cg15889594	chr17	36605927	-	chr17:36609705-36610320	N_Shelf				7.80712e-23	7.74048e-20	0.806467	0.102468	-5.19792	FALSE
cg23493260	chr11	23674834	-		OpenSea				7.93805e-23	7.83366e-20	0.0841109	0.75409	5.06813	FALSE
cg17998964	chr11	63655903	-		OpenSea	MARK2	NM_004954;NM_017490;NM_001039469;NM_001163297;NM_001163296	Body;TSS200;Body;Body;Body	7.94222e-23	7.83366e-20	0.11336	0.807043	5.05342	FALSE
cg14926717	chr14	62583919	+	chr14:62583679-62584279	Island	FLJ43390	NR_015358	TSS200	7.95133e-23	7.83366e-20	0.215828	0.881946	4.76544	FALSE
cg09289439	chr7	73994764	-		OpenSea	GTF2IRD1	NM_005685;NM_016328	Body;Body	8.02164e-23	7.88634e-20	0.22813	0.892251	4.823	FALSE
cg17787108	chr7	73246044	+	chr7:73245434-73246045	Island	CLDN4	NM_001305	1stExon	8.09659e-23	7.93165e-20	0.130887	0.908979	6.05957	FALSE
cg19451021	chr14	103538032	+	chr14:103541703-103542179	N_Shelf				8.10164e-23	7.93165e-20	0.124361	0.680249	3.90704	FALSE
cg15099666	chr7	130626559	-		OpenSea				8.15211e-23	7.96441e-20	0.118597	0.781426	4.73466	FALSE
cg10421194	chr2	43133914	-		OpenSea				8.24225e-23	8.0357e-20	0.896334	0.228377	-4.87866	FALSE
cg20344448	chr10	14372431	-		OpenSea	FRMD4A	NM_018027	5'UTR	8.27429e-23	8.05016e-20	0.0580538	0.818197	6.20421	FALSE
cg06536614	chr5	135416381	+	chr5:135416204-135416475	Island	MIR886	NR_030583	TSS200	8.38628e-23	8.14219e-20	0.0314344	0.490574	4.90288	FALSE
cg21944455	chr17	42994269	+		OpenSea	GFAP	NM_001131019;NM_002055	TSS1500;TSS1500	8.42928e-23	8.16699e-20	0.881684	0.288132	-4.20899	FALSE
cg23501240	chr12	57634469	+	chr12:57631932-57634578	Island	NDUFA4L2	NM_020142;NM_020142	5'UTR;1stExon	8.44889e-23	8.16908e-20	0.0512771	0.910625	7.63249	FALSE
cg03290400	chr6	100903909	-	chr6:100905444-100905697	N_Shore	SIM1	NM_005068	Body	8.47748e-23	8.17594e-20	0.0925683	0.813756	5.42654	FALSE
cg20599022	chr4	142054446	+	chr4:142053327-142054601	Island	RNF150	NM_020724;NM_020724	1stExon;5'UTR	8.50604e-23	8.17594e-20	0.591107	0.0407515	-5.09723	FALSE
cg21332277	chr12	3403432	-		OpenSea				8.51233e-23	8.17594e-20	0.167825	0.83616	4.66721	FALSE
cg12164777	chr17	17399729	+	chr17:17398248-17400346	Island	RASD1	NM_016084	TSS200	8.52587e-23	8.17594e-20	0.499546	0.951326	4.29713	FALSE
cg24044049	chr14	23387907	+	chr14:23388092-23388857	N_Shore	RBM23	NM_001077351;NM_001077352;NM_018107	5'UTR;5'UTR;5'UTR	8.5863e-23	8.21705e-20	0.0763972	0.852862	6.1487	FALSE
cg26486070	chr22	25003675	+		OpenSea	GGT1	NM_001032364;NM_001032365;NM_013430;NM_001032365;NM_005265	5'UTR;1stExon;5'UTR;5'UTR;5'UTR	8.6689e-23	8.27917e-20	0.0846032	0.748826	5.01872	FALSE
cg09262230	chr6	159052937	+		OpenSea	TMEM181	NM_020823	3'UTR	8.73006e-23	8.3206e-20	0.279097	0.927218	5.04401	FALSE
cg04183602	chr20	59861006	-	chr20:59864748-59865069	N_Shelf	CDH4	NM_001794	Body	8.79285e-23	8.36341e-20	0.0844651	0.756617	5.08412	FALSE
cg01247127	chr20	1538366	-		OpenSea	SIRPD	NM_178460	TSS200	8.88266e-23	8.4317e-20	0.152598	0.898295	5.62502	FALSE
cg26394244	chr14	52536066	+	chr14:52534581-52536722	Island	NID2	NM_007361	TSS200	8.94941e-23	8.47786e-20	0.506183	0.0272974	-5.19794	FALSE
cg18191418	chr3	128336579	+	chr3:128336406-128337113	Island				8.97347e-23	8.48348e-20	0.360784	0.962689	5.52443	FALSE
cg07873178	chr11	65307616	-	chr11:65305935-65308502	Island	LTBP3	NM_001164266;NM_021070;NM_001130144	Body;Body;Body	9.0114e-23	8.50217e-20	0.0363885	0.835978	7.11618	FALSE
cg25530944	chrX	130964695	-		OpenSea	LOC286467	NR_026975	TSS200	9.08607e-23	8.55537e-20	0.627861	0.0853834	-4.18108	FALSE
cg05737153	chr4	5841630	+		OpenSea	CRMP1	NM_001014809;NM_001313	Body;Body	9.18541e-23	8.63154e-20	0.877297	0.110891	-5.84898	FALSE
cg03006477	chr6	74432658	-		OpenSea	CD109	NM_001159587;NM_001159588;NM_133493	Body;Body;Body	9.24196e-23	8.66728e-20	0.138335	0.867257	5.35789	TRUE
cg04176169	chr6	30080264	+		OpenSea	TRIM31	NM_007028	Body	9.31935e-23	8.72237e-20	0.866748	0.300883	-3.91877	FALSE
cg27435646	chr7	94285712	-	chr7:94284858-94286527	Island	PEG10;SGCE	NM_015068;NM_001040152;NM_015068;NM_001099400;NM_001099401;NM_003919;NM_001040152	5'UTR;1stExon;1stExon;TSS200;TSS200;TSS200;5'UTR	9.3473e-23	8.73107e-20	0.651928	0.976905	4.5016	FALSE
cg27263506	chr19	29455596	+		OpenSea	LOC148145	NR_027318	TSS1500	9.37942e-23	8.74362e-20	0.163069	0.821269	4.56185	TRUE
cg07636142	chr7	69292759	+		OpenSea	AUTS2	NM_015570;NM_001127232;NM_001127231	Body;Body;Body	9.414e-23	8.75841e-20	0.0858695	0.930424	7.19554	FALSE
cg21167046	chr4	1295078	-		OpenSea	MAEA	NM_005882;NM_001017405	Body;Body	9.44916e-23	8.77368e-20	0.10207	0.782405	4.9849	FALSE
cg16944092	chr12	57634555	-	chr12:57631932-57634578	Island	NDUFA4L2	NM_020142	TSS200	9.48214e-23	8.78687e-20	0.0948409	0.819878	5.46335	FALSE
cg26669897	chr2	15909070	+		OpenSea				9.68346e-23	8.95569e-20	0.138708	0.907599	5.93707	FALSE
cg15772924	chr12	54413384	+	chr12:54411709-54412131	S_Shore	HOXC4;HOXC5;HOXC6	NM_014620;NR_003084;NM_153693	5'UTR;Body;5'UTR	9.70532e-23	8.9582e-20	0.204066	0.876414	4.79135	FALSE
cg01381367	chr11	72433551	-		OpenSea	ARAP1	NM_001040118;NM_001135190;NM_015242	Body;TSS200;TSS200	9.76693e-23	8.99128e-20	0.251955	0.869567	4.3109	FALSE
cg20049273	chr8	125293010	-		OpenSea				9.78777e-23	8.99128e-20	0.114362	0.698466	4.17147	FALSE
cg23991482	chr19	2324439	-	chr19:2323912-2324127	S_Shore	LSM7	NM_016199	Body	9.7988e-23	8.99128e-20	0.0856821	0.659769	4.37724	FALSE
cg07310671	chr16	85253980	-		OpenSea				1.00398e-22	9.19443e-20	0.833357	0.114973	-5.28019	FALSE
cg06350432	chr7	73245752	+	chr7:73245434-73246045	Island	CLDN4	NM_001305	1stExon	1.00616e-22	9.19636e-20	0.098514	0.974262	8.52074	FALSE
cg24708545	chr19	53662723	+	chr19:53661430-53661848	S_Shore	ZNF347	NM_032584	TSS1500	1.01619e-22	9.26991e-20	0.147058	0.755623	4.16724	FALSE
cg00717825	chr14	25318675	+		OpenSea	STXBP6	NM_014178	Body	1.01943e-22	9.28135e-20	0.915373	0.215946	-5.31793	TRUE
cg05209306	chr19	39899376	-	chr19:39900139-39900888	N_Shore	ZFP36	NM_003407	3'UTR	1.03119e-22	9.37027e-20	0.170509	0.88582	5.24578	FALSE
cg09676622	chr12	124870394	-	chr12:124872135-124872419	N_Shore	NCOR2	NM_006312;NM_001077261	Body;Body	1.04571e-22	9.48377e-20	0.806254	0.194235	-4.11276	FALSE
cg14338425	chr8	120220799	+	chr8:120220388-120221222	Island	MAL2	NM_052886	1stExon	1.05053e-22	9.50905e-20	0.721508	0.0913075	-4.69364	FALSE
cg14479329	chr6	167370587	+	chr6:167369439-167370588	Island	RNASET2	NM_003730	TSS1500	1.06017e-22	9.5778e-20	0.329599	0.910278	4.36817	FALSE
cg05256304	chr11	116969870	-	chr11:116968849-116969512	S_Shore	SIK3	NM_025164	TSS1500	1.06324e-22	9.58701e-20	0.257439	0.928032	5.22709	FALSE
cg15022387	chr19	50096791	-	chr19:50096609-50096912	Island	PRR12	NM_020719	Body	1.06818e-22	9.59066e-20	0.126702	0.883425	5.73512	FALSE
cg24995347	chr2	231089641	-		OpenSea	SP140	NM_001005176;NM_007237	TSS1500;TSS1500	1.06863e-22	9.59066e-20	0.156504	0.819027	4.61018	FALSE
cg01326358	chrX	73754570	-	chrX:73755645-73756784	N_Shore				1.06979e-22	9.59066e-20	0.860614	0.255214	-4.18051	FALSE
cg15240733	chr12	52258691	+	chr12:52257744-52258128	S_Shore				1.0735e-22	9.60548e-20	0.126879	0.73521	4.25872	FALSE
cg26322231	chr7	138720803	+	chr7:138720044-138721019	Island	ZC3HAV1L	NM_080660	TSS200	1.0784e-22	9.63096e-20	0.712226	0.0853956	-4.73247	FALSE
cg20577572	chr14	96361892	+		OpenSea				1.08642e-22	9.6841e-20	0.102517	0.883053	6.0645	FALSE
cg12173409	chr3	54154746	-	chr3:54154731-54154970	Island				1.09041e-22	9.70115e-20	0.811747	0.177163	-4.32916	FALSE
cg27351813	chr19	51197056	+	chr19:51198143-51198460	N_Shore	SHANK1	NM_016148	Body	1.11385e-22	9.8909e-20	0.109165	0.827809	5.31673	TRUE
cg06083412	chr8	71228213	+		OpenSea	NCOA2	NM_006540	5'UTR	1.11656e-22	9.89613e-20	0.252471	0.950513	5.84156	FALSE
cg17566175	chr6	56389866	-		OpenSea	DST	NM_015548;NM_001144770;NM_183380;NM_001144771;NM_001144769	Body;Body;Body;Body;Body	1.11943e-22	9.90073e-20	0.114411	0.915524	6.41297	FALSE
cg22032528	chr1	29472616	-		OpenSea				1.12183e-22	9.90073e-20	0.195445	0.88723	5.03053	FALSE
cg23254497	chr19	2495334	+	chr19:2494095-2495214	S_Shore				1.12342e-22	9.90073e-20	0.127106	0.669134	3.79948	FALSE
cg25060829	chr6	28367571	-	chr6:28367124-28367651	Island	ZSCAN12	NR_028077;NM_001163391	TSS200;TSS200	1.15563e-22	1.01655e-19	0.496996	0.0586082	-3.99085	FALSE
cg26435172	chr1	4736126	-		OpenSea	AJAP1	NM_018836;NM_001042478	Body;Body	1.16021e-22	1.01866e-19	0.15737	0.945221	6.54641	FALSE
cg14230666	chr15	84322946	-	chr15:84322322-84323771	Island	ADAMTSL3	NM_207517;NM_207517	1stExon;5'UTR	1.16255e-22	1.01881e-19	0.847803	0.059821	-6.4687	FALSE
cg02674639	chr13	27142077	+		OpenSea	WASF3	NM_006646	5'UTR	1.16991e-22	1.02333e-19	0.148351	0.912881	5.91947	FALSE
cg15732851	chr1	203598761	+	chr1:203598471-203598853	Island	ATP2B4	NM_001001396;NM_001684	5'UTR;5'UTR	1.17373e-22	1.02476e-19	0.110269	0.857439	5.6136	FALSE
cg03121508	chr6	28746317	+		OpenSea				1.18028e-22	1.02856e-19	0.136132	0.858844	5.27924	FALSE
cg23098195	chr5	141770115	+		OpenSea				1.18301e-22	1.02902e-19	0.0641785	0.616033	4.56499	FALSE
cg26755141	chr6	100903839	+	chr6:100905444-100905697	N_Shore	SIM1	NM_005068	Body	1.18549e-22	1.02927e-19	0.0995492	0.843438	5.62258	FALSE
cg14906251	chr6	40555731	+	chr6:40554595-40555928	Island	LRFN2	NM_020737	TSS1500	1.19759e-22	1.03785e-19	0.744144	0.043961	-6.00189	FALSE
cg03606511	chr2	60735530	+		OpenSea	BCL11A	NM_022893;NM_138559;NM_018014	Body;Body;Body	1.20159e-22	1.03939e-19	0.0956984	0.653132	4.1545	FALSE
cg07811750	chr17	4890503	-	chr17:4890282-4890991	Island	CAMTA2	NM_015099;NM_001171167;NM_001171168;NM_001171168;NM_001171167;NM_001171166	5'UTR;1stExon;1stExon;5'UTR;5'UTR;Body	1.20425e-22	1.03976e-19	0.849842	0.0854048	-5.93608	FALSE
cg01586045	chr5	134829875	+	chr5:134825398-134826496	S_Shelf				1.21083e-22	1.04312e-19	0.329558	0.881921	3.92645	FALSE
cg21357361	chr2	236578247	+	chr2:236578080-236580153	Island	AGAP1	NM_014914;NM_001037131	Body;Body	1.21259e-22	1.04312e-19	0.0651316	0.584393	4.33731	FALSE
cg00862016	chr3	13859125	-	chr3:13860434-13860882	N_Shore				1.21837e-22	1.04617e-19	0.11424	0.715531	4.28801	FALSE
cg26367013	chr14	93385970	+	chr14:93389245-93389899	N_Shelf				1.22663e-22	1.05133e-19	0.911196	0.211953	-5.27551	FALSE
cg18942757	chr12	126926925	-		OpenSea	LOC100128554	NR_015398	TSS200	1.23232e-22	1.05428e-19	0.104646	0.886412	6.07406	FALSE
cg19997196	chr10	127769491	+		OpenSea	ADAM12	NM_003474;NM_021641	Body;Body	1.23681e-22	1.05619e-19	0.0585164	0.851637	6.56152	FALSE
cg14150354	chr14	99690237	-		OpenSea	BCL11B	NM_022898;NM_138576	Body;Body	1.2423e-22	1.05838e-19	0.121779	0.831816	5.16839	FALSE
cg19070894	chr5	134823888	+	chr5:134824503-134824779	N_Shore				1.2439e-22	1.05838e-19	0.11321	0.677202	4.04133	FALSE
cg19831698	chr15	35381318	-	chr15:35385071-35385301	N_Shelf				1.24765e-22	1.05962e-19	0.757591	0.0956162	-4.89162	FALSE
cg22284302	chr1	53163523	+	chr1:53163688-53164180	N_Shore	C1orf163	NM_023077	Body	1.24988e-22	1.05962e-19	0.929434	0.311721	-4.88792	TRUE
cg21547190	chr19	33793141	-	chr19:33792061-33794944	Island	CEBPA;LOC80054	NM_004364;NR_026887	1stExon;TSS1500	1.25692e-22	1.06366e-19	0.848879	0.0976772	-5.70798	FALSE
cg20656751	chr4	2061512	+	chr4:2059928-2063181	Island	NAT8L	NM_178557	1stExon	1.2689e-22	1.07186e-19	0.980061	0.675729	-4.56404	FALSE
cg12690127	chr12	7055683	-	chr12:7053149-7053927	S_Shore	PTPN6	NM_080548	TSS200	1.2754e-22	1.07541e-19	0.0574103	0.894897	7.13458	FALSE
cg03078043	chr11	66791038	+	chr11:66790543-66791440	Island	SYT12	NM_177963	5'UTR	1.27988e-22	1.07724e-19	0.954143	0.173168	-6.64672	FALSE
cg03233624	chr17	55740464	-		OpenSea	MSI2	NM_138962	Body	1.31597e-22	1.10563e-19	0.152851	0.879167	5.34902	FALSE
cg02911696	chr6	44041467	+	chr6:44041014-44041468	Island				1.31913e-22	1.1063e-19	0.0720736	0.761745	5.38074	FALSE
cg07174843	chr12	24687801	+		OpenSea	SOX5	NM_152989	5'UTR	1.32151e-22	1.10631e-19	0.876057	0.237317	-4.51128	FALSE
cg21927946	chr19	4769688	-		OpenSea	MIR7-3;C19orf30	NR_029607;NR_027148	TSS1500;Body	1.34093e-22	1.12057e-19	0.692665	0.0951999	-4.42475	FALSE
cg11261908	chr6	31697955	-	chr6:31695894-31698245	Island	DDAH2	NM_013974;NM_013974	1stExon;5'UTR	1.36111e-22	1.13057e-19	0.0603974	0.810273	6.07139	FALSE
cg06263843	chr15	83240550	-		OpenSea	CPEB1	NM_001079534;NM_001079533;NM_001079535;NM_001079535;NM_030594;NM_001079534;NM_001079533	5'UTR;5'UTR;5'UTR;1stExon;Body;1stExon;1stExon	1.36118e-22	1.13057e-19	0.122054	0.876701	5.71385	FALSE
cg04615859	chr17	7762123	+	chr17:7760281-7761680	S_Shore	CYB5D1;LSMD1	NM_144607;NM_032356	Body;TSS1500	1.36298e-22	1.13057e-19	0.885398	0.260714	-4.46773	FALSE
cg07466217	chr12	126689156	-		OpenSea				1.36496e-22	1.13057e-19	0.109427	0.884638	5.99121	FALSE
cg04435320	chr11	33083021	-		OpenSea	TCP11L1	NM_001145541;NM_018393	Body;Body	1.36499e-22	1.13057e-19	0.169858	0.935339	6.16436	FALSE
cg26011314	chr6	129255129	+	chr6:129251113-129251319	S_Shelf	LAMA2	NM_001079823;NM_000426	Body;Body	1.36836e-22	1.13136e-19	0.859603	0.135117	-5.29475	FALSE
cg10454529	chr1	16544210	-	chr1:16543683-16544307	Island				1.37352e-22	1.13363e-19	0.423696	0.941487	4.46513	FALSE
cg11707031	chr8	22602401	+		OpenSea	PEBP4	NM_144962	Body	1.37915e-22	1.13627e-19	0.536978	0.0727084	-3.88955	FALSE
cg14030586	chr9	136658254	+	chr9:136659111-136659329	N_Shore	VAV2	NM_001134398;NM_003371	Body;Body	1.3873e-22	1.14098e-19	0.100257	0.731054	4.61149	FALSE
cg00485194	chr3	21792684	+		OpenSea	ZNF385D	NM_024697;NM_024697	1stExon;5'UTR	1.40154e-22	1.15066e-19	0.924572	0.212823	-5.51861	FALSE
cg26373351	chr12	12031304	+		OpenSea	ETV6	NM_001987	Body	1.40442e-22	1.15101e-19	0.143329	0.692377	3.75035	FALSE
cg12147622	chr10	74021432	-	chr10:74020773-74021023	S_Shore				1.40836e-22	1.15222e-19	0.135303	0.940838	6.71174	FALSE
cg02858159	chr10	7202900	-		OpenSea				1.42261e-22	1.16185e-19	0.341426	0.887576	3.93417	FALSE
cg09787089	chr1	54739176	-		OpenSea	SSBP3	NM_001009955;NM_018070;NM_145716	Body;Body;Body	1.42557e-22	1.16224e-19	0.0481733	0.735673	5.78142	FALSE
cg23789148	chr15	97321146	-		OpenSea				1.44397e-22	1.17519e-19	0.096994	0.752808	4.83023	FALSE
cg14144513	chr11	69258234	-	chr11:69258149-69258544	Island				1.45629e-22	1.18014e-19	0.0550629	0.554378	4.41812	TRUE
cg04793826	chr8	19615394	-	chr8:19614131-19615307	S_Shore				1.45654e-22	1.18014e-19	0.869157	0.176985	-4.97167	FALSE
cg25999722	chr2	30144566	+	chr2:30142831-30144624	Island	ALK	NM_004304	TSS200	1.45762e-22	1.18014e-19	0.931744	0.178547	-5.98274	FALSE
cg10002133	chr15	88798448	+	chr15:88799522-88801017	N_Shore	NTRK3	NM_001007156;NM_001012338;NM_002530	Body;Body;Body	1.46407e-22	1.18332e-19	0.105441	0.767678	4.81535	FALSE
cg20680265	chr7	70194602	+		OpenSea	AUTS2	NM_015570;NM_001127231	Body;Body	1.48411e-22	1.19745e-19	0.152173	0.949153	6.71631	FALSE
cg13944084	chr4	85419350	+	chr4:85417659-85420799	Island	NKX6-1	NM_006168	1stExon	1.48898e-22	1.19931e-19	0.965106	0.516663	-4.70766	FALSE
cg01844235	chr22	23487969	+	chr22:23487368-23487970	Island	RAB36	NM_004914	Body	1.50805e-22	1.21258e-19	0.331154	0.92005	4.544	FALSE
cg24597363	chr4	1294996	-		OpenSea	MAEA	NM_005882;NM_001017405	Body;Body	1.51209e-22	1.21375e-19	0.0723142	0.88688	6.67216	FALSE
cg26039305	chr11	43579878	+		OpenSea	MIR670	NR_031577	TSS1500	1.5166e-22	1.21528e-19	0.0739727	0.717003	4.99248	FALSE
cg13593448	chr19	41111757	+	chr19:41111083-41111767	Island	LTBP4	NM_001042545;NM_001042544;NM_003573	Body;Body;Body	1.53566e-22	1.22845e-19	0.121308	0.90091	6.057	FALSE
cg26395331	chr3	111856140	+		OpenSea				1.53981e-22	1.22967e-19	0.185503	0.876201	4.9627	FALSE
cg18325439	chr7	71217320	+		OpenSea				1.54298e-22	1.2301e-19	0.626254	0.0570446	-4.80233	FALSE
cg01099231	chr10	8076969	-	chr10:8076002-8077261	Island				1.55867e-22	1.2405e-19	0.210241	0.884719	4.85523	FALSE
cg15797834	chr19	4338932	+		OpenSea	STAP2	NM_017720;NM_001013841	TSS200;TSS200	1.56631e-22	1.24446e-19	0.120928	0.730498	4.30397	FALSE
cg25720264	chr12	19389751	+		OpenSea	PLEKHA5	NM_001143821;NM_019012	5'UTR;Body	1.58179e-22	1.25463e-19	0.194632	0.917086	5.52608	FALSE
cg04453471	chr10	30726531	+	chr10:30722378-30723707	S_Shelf	MAP3K8	NM_005204	5'UTR	1.59234e-22	1.2608e-19	0.11328	0.788372	4.87577	FALSE
cg08448547	chr8	47862954	-	chr8:47866369-47866767	N_Shelf				1.59495e-22	1.2608e-19	0.147886	0.800827	4.54287	FALSE
cg07842403	chr3	134515143	-	chr3:134514085-134515980	Island	EPHB1	NM_004441	Body	1.59837e-22	1.26137e-19	0.617556	0.0858427	-4.10728	FALSE
cg25271525	chr15	97316699	-		OpenSea				1.60366e-22	1.26341e-19	0.240773	0.897767	4.79254	FALSE
cg04306817	chr16	30075547	+	chr16:30076310-30077872	N_Shore	ALDOA	NM_184043;NM_001127617;NM_184041;NM_000034	TSS200;TSS1500;TSS1500;5'UTR	1.60747e-22	1.26428e-19	0.0428811	0.733685	5.96286	FALSE
cg00679738	chr1	231175246	-	chr1:231175062-231176317	Island	FAM89A	NM_198552	Body	1.61558e-22	1.26853e-19	0.895674	0.127488	-5.87927	FALSE
cg01029637	chr20	4201164	-	chr20:4202148-4202765	N_Shore				1.62785e-22	1.27589e-19	0.188224	0.837761	4.48585	FALSE
cg17470397	chr3	193308169	+	chr3:193310824-193311188	N_Shelf				1.63277e-22	1.27589e-19	0.0991435	0.736829	4.67338	FALSE
cg16585651	chr2	119532230	+	chr2:119532065-119532315	Island				1.63314e-22	1.27589e-19	0.584657	0.0440921	-4.94069	FALSE
cg25785495	chr3	134910848	-		OpenSea	EPHB1	NM_004441	Body	1.64004e-22	1.27915e-19	0.0850808	0.92173	7.04051	FALSE
cg13777668	chr14	69351311	+		OpenSea	ACTN1	NM_001130004;NM_001102;NM_001130005	Body;Body;Body	1.65193e-22	1.28628e-19	0.11058	0.69887	4.22722	FALSE
cg24694246	chr14	34529059	-	chr14:34529120-34529959	N_Shore				1.65816e-22	1.28899e-19	0.198482	0.9361	5.91136	FALSE
cg23072629	chr2	239195537	+	chr2:239196923-239197900	N_Shore	PER2	NM_022817	5'UTR	1.66644e-22	1.29327e-19	0.162486	0.899285	5.52607	TRUE
cg10229453	chr12	68142120	+		OpenSea				1.6716e-22	1.29513e-19	0.139567	0.809058	4.71407	FALSE
cg04086012	chr4	189060900	-		OpenSea	TRIML1	NM_178556	1stExon	1.68044e-22	1.29873e-19	0.21007	0.798826	3.90329	FALSE
cg26740525	chr6	7217152	+		OpenSea	RREB1	NM_001003698;NM_001003700;NM_001168344;NM_001003699	Body;Body;Body;Body	1.6818e-22	1.29873e-19	0.10167	0.79143	5.06936	FALSE
cg27442164	chr1	154304252	+	chr1:154300975-154301528	S_Shelf	ATP8B2	NM_020452;NM_001005855	Body;Body	1.72986e-22	1.33365e-19	0.223673	0.861062	4.4289	FALSE
cg13298538	chr12	1759721	+		OpenSea				1.74626e-22	1.34408e-19	0.0773356	0.764835	5.31216	FALSE
cg16668903	chr5	122206322	+		OpenSea	SNX24	NM_014035	Body	1.75365e-22	1.34755e-19	0.274446	0.86295	4.06294	TRUE
cg20780953	chr19	11450511	-	chr19:11450016-11450414	S_Shore	RAB3D	NM_004283	TSS200	1.77309e-22	1.35862e-19	0.484923	0.929026	3.7977	FALSE
cg11518945	chr13	44454179	-	chr13:44453207-44454295	Island	C13orf31;CCDC122	NM_001128303;NM_153218;NM_153218;NM_144974	5'UTR;1stExon;5'UTR;TSS1500	1.77482e-22	1.35862e-19	0.883555	0.101067	-6.07975	FALSE
cg12749164	chr1	8262925	+		OpenSea				1.77677e-22	1.35862e-19	0.189465	0.927061	5.77174	FALSE
cg18078170	chr14	62538810	+		OpenSea	SYT16	NM_031914	Body	1.78016e-22	1.359e-19	0.122449	0.899274	6.02407	TRUE
cg27525524	chr1	16468313	+	chr1:16464376-16464621	S_Shelf	EPHA2	NM_004431	Body	1.78879e-22	1.36153e-19	0.864076	0.124862	-5.48355	FALSE
cg10345429	chr7	69265347	+		OpenSea	AUTS2	NM_015570;NM_001127232;NM_001127231	Body;Body;Body	1.78931e-22	1.36153e-19	0.0896168	0.925956	7.02459	FALSE
cg02786912	chr3	190105606	-		OpenSea	CLDN16	NM_006580	TSS1500	1.81883e-22	1.38175e-19	0.778715	0.0726272	-5.5022	FALSE
cg07624639	chr13	28494002	+	chr13:28494001-28496099	Island	PDX1	NM_000209	TSS200	1.83263e-22	1.38998e-19	0.178941	0.894254	5.29618	FALSE
cg17679604	chr5	115790387	+		OpenSea	SEMA6A	NM_020796	Body	1.8407e-22	1.39384e-19	0.11683	0.815251	5.06134	FALSE
cg03754143	chr1	1981548	-	chr1:1981251-1983212	Island	PRKCZ	NM_002744	TSS1500	1.86101e-22	1.40694e-19	0.935554	0.464108	-4.07498	FALSE
cg07085167	chr14	55740496	+	chr14:55737940-55738999	S_Shore	FBXO34	NM_017943;NM_152231	5'UTR;5'UTR	1.87672e-22	1.41653e-19	0.257112	0.943055	5.59549	FALSE
cg21935449	chr2	97274764	+		OpenSea	KIAA1310	NM_001115016;NM_017991	Body;Body	1.91509e-22	1.44141e-19	0.209606	0.820912	4.11194	FALSE
cg15235096	chr8	22014439	-	chr8:22014152-22014559	Island	LGI3	NM_139278	TSS200	1.91584e-22	1.44141e-19	0.354265	0.0357164	-3.89574	FALSE
cg23321524	chr6	2875654	+	chr6:2875601-2875811	Island				1.93317e-22	1.45021e-19	0.122552	0.856016	5.42154	FALSE
cg02348751	chr4	183064035	+	chr4:183063396-183066370	Island	MGC45800	NR_027107	Body	1.93817e-22	1.45021e-19	0.0725914	0.846934	6.16881	FALSE
cg04794662	chr3	71178485	-		OpenSea	FOXP1	NM_032682	Body	1.93871e-22	1.45021e-19	0.177516	0.921751	5.78829	FALSE
cg22492273	chr19	50979746	+	chr19:50979429-50980208	Island	C19orf63;FAM71E1	NM_175063;NM_138411;NM_138411;NM_206538;NM_175063;NM_206538	5'UTR;1stExon;5'UTR;5'UTR;1stExon;1stExon	1.93993e-22	1.45021e-19	0.043414	0.538687	4.69394	TRUE
cg24108149	chr6	31697559	+	chr6:31695894-31698245	Island	DDAH2	NM_013974	5'UTR	1.96248e-22	1.46051e-19	0.067557	0.869678	6.54081	FALSE
cg24525286	chr1	4768404	-	chr1:4771652-4772545	N_Shelf	AJAP1	NM_018836;NM_001042478	Body;Body	1.96358e-22	1.46051e-19	0.306959	0.923377	4.7713	FALSE
cg13913108	chr9	27248473	+		OpenSea	NCRNA00032	NR_026679;NR_026687	Body;Body	1.96632e-22	1.46051e-19	0.140944	0.81096	4.71837	FALSE
cg18484958	chr3	149420985	+		OpenSea	WWTR1	NM_001168278;NM_001168278	1stExon;5'UTR	1.96705e-22	1.46051e-19	0.345727	0.870582	3.67091	FALSE
cg11963595	chr15	90646093	+	chr15:90644998-90646164	Island	IDH2	NM_002168	TSS1500	1.96931e-22	1.46051e-19	0.862699	0.2361	-4.35369	FALSE
cg04904276	chr16	11835562	+	chr16:11836073-11837092	N_Shore	TXNDC11	NM_015914	Body	1.97293e-22	1.46088e-19	0.0589144	0.639542	4.83334	FALSE
cg00327332	chr20	23498993	+		OpenSea	CSTT	NR_001279	TSS1500	2.00911e-22	1.48532e-19	0.0630436	0.624139	4.62815	FALSE
cg08264519	chr14	105748368	-		OpenSea	BRF1	NM_001519	Body	2.02391e-22	1.4939e-19	0.0995793	0.683476	4.29618	FALSE
cg01638792	chr11	69061344	-		OpenSea	MYEOV	NM_138768	TSS1500	2.02883e-22	1.49517e-19	0.0686565	0.945093	7.9184	FALSE
cg01034993	chr15	68992751	-		OpenSea	CORO2B	NM_006091	Body	2.03239e-22	1.49544e-19	0.131581	0.789637	4.638	FALSE
cg25624887	chr3	45127073	+		OpenSea	CDCP1	NM_022842	3'UTR	2.05046e-22	1.50637e-19	0.0856202	0.610445	4.06963	FALSE
cg25464840	chr10	14372910	-		OpenSea	FRMD4A	NM_018027	TSS200	2.0624e-22	1.51276e-19	0.1151	0.737956	4.44371	FALSE
cg11040394	chr6	39020986	-	chr6:39016307-39016998	S_Shelf	GLP1R	NM_002062	Body	2.06977e-22	1.51416e-19	0.122419	0.771326	4.60265	FALSE
cg13004792	chr8	1080555	-		OpenSea				2.07077e-22	1.51416e-19	0.855673	0.168121	-4.88276	FALSE
cg06327814	chr7	112122217	-		OpenSea	C7orf53	NM_182597;NM_001134468	5'UTR;5'UTR	2.08642e-22	1.52322e-19	0.176292	0.848231	4.71328	FALSE
cg02225720	chr17	3623472	-	chr17:3626924-3627839	N_Shelf	ITGAE	NM_002208	Body	2.11903e-22	1.54462e-19	0.148651	0.877724	5.37609	FALSE
cg04508114	chr10	116444414	-		OpenSea	ABLIM1	NM_001003407;NM_001003408	TSS200;TSS200	2.13025e-22	1.55038e-19	0.106647	0.856573	5.65391	FALSE
cg08409562	chr6	31737885	-		OpenSea	C6orf27	NM_025258	Body	2.14383e-22	1.55784e-19	0.215337	0.849664	4.36813	FALSE
cg09949949	chr7	103631129	-	chr7:103629525-103630652	S_Shore	RELN	NM_005045;NM_173054	TSS1500;TSS1500	2.19237e-22	1.58921e-19	0.865806	0.105988	-5.77965	FALSE
cg17503995	chr13	24844938	-		OpenSea	SPATA13	NM_001166271;NM_153023	Body;Body	2.19378e-22	1.58921e-19	0.182332	0.945039	6.27802	FALSE
cg20363347	chr11	69061473	+		OpenSea	MYEOV	NM_138768	TSS200	2.2313e-22	1.61389e-19	0.082612	0.912957	6.87257	FALSE
cg02953302	chr10	127730564	+		OpenSea	ADAM12	NM_003474;NM_021641	Body;3'UTR	2.24061e-22	1.61812e-19	0.0482396	0.449489	4.01621	FALSE
cg00509007	chr11	1781557	-	chr11:1784805-1785553	N_Shelf	HCCA2;CTSD	NM_053005;NM_001909	Body;Body	2.2444e-22	1.61836e-19	0.0875985	0.769581	5.12641	FALSE
cg14823287	chr2	74684720	+	chr2:74684565-74685789	Island	WBP1;INO80B	NM_012477;NM_031288	TSS1500;Body	2.26141e-22	1.62812e-19	0.210633	0.908203	5.22347	FALSE
cg01029395	chr22	35019788	+		OpenSea				2.28889e-22	1.64537e-19	0.341055	0.886977	3.92336	FALSE
cg01705052	chr16	12996234	+	chr16:12994574-12997690	Island	SHISA9	NM_001145204;NM_001145205	1stExon;1stExon	2.29654e-22	1.64833e-19	0.602472	0.0535373	-4.7556	FALSE
cg07781445	chr17	2886250	+		OpenSea	RAP1GAP2	NM_015085;NM_001100398	Body;Body	2.30559e-22	1.6523e-19	0.093022	0.693915	4.47249	FALSE
cg05012523	chr14	94259000	+	chr14:94253952-94255733	S_Shelf				2.32379e-22	1.66279e-19	0.892439	0.170744	-5.33458	FALSE
cg05582690	chr2	128158906	+	chr2:128158437-128158912	Island				2.35432e-22	1.68206e-19	0.928525	0.302801	-4.90708	FALSE
cg01996567	chr7	149484880	-	chr7:149487283-149487769	N_Shelf	SSPO	NM_198455	Body	2.3595e-22	1.6832e-19	0.780627	0.165458	-4.17241	FALSE
cg04822167	chrX	73011078	+		OpenSea	TSIX	NR_003255	TSS1500	2.39803e-22	1.70607e-19	0.930269	0.103965	-6.86557	FALSE
cg07808231	chr19	41111347	-	chr19:41111083-41111767	Island	LTBP4	NM_001042545;NM_001042544;NM_003573	Body;Body;Body	2.40243e-22	1.70607e-19	0.0507919	0.943793	8.35845	FALSE
cg02892350	chr1	61522785	+	chr1:61519352-61519971	S_Shelf				2.40522e-22	1.70607e-19	0.603995	0.0922857	-3.92143	FALSE
cg02974931	chr10	48439216	+	chr10:48438411-48439320	Island	GDF10	NM_004962	TSS200	2.40615e-22	1.70607e-19	0.100324	0.729224	4.60045	FALSE
cg13799986	chr9	139686745	-	chr9:139685250-139685978	S_Shore	TMEM141	NM_032928	Body	2.41239e-22	1.70791e-19	0.0520886	0.70508	5.45891	FALSE
cg08506869	chr8	48572447	-		OpenSea	KIAA0146	NM_001080394	Body	2.42677e-22	1.71549e-19	0.121658	0.891511	5.89802	FALSE
cg07529210	chr12	122019110	+	chr12:122016170-122017693	S_Shore	KDM2B	NM_032590;NM_001005366	TSS200;TSS1500	2.44504e-22	1.7258e-19	0.275147	0.981243	7.15673	FALSE
cg26954327	chr7	70216208	-		OpenSea	AUTS2	NM_015570;NM_001127231	Body;Body	2.47147e-22	1.74157e-19	0.119096	0.942854	6.95006	FALSE
cg18317474	chr19	14142577	-	chr19:14142398-14142977	Island	IL27RA	NM_004843;NM_004843	5'UTR;1stExon	2.47482e-22	1.74157e-19	0.972351	0.338716	-6.12574	FALSE
cg04531704	chr6	27125388	+		OpenSea				2.50478e-22	1.76e-19	0.803435	0.130613	-4.78159	FALSE
cg20820996	chr1	33749849	-	chr1:33745741-33745990	S_Shelf	ZNF362	NM_152493	Body	2.51115e-22	1.76183e-19	0.215063	0.921858	5.44547	FALSE
cg03302951	chr12	122230972	-	chr12:122230903-122232359	Island	RHOF	NM_019034	Body	2.55781e-22	1.79189e-19	0.0968303	0.667352	4.22731	FALSE
cg02907638	chr3	134957197	+		OpenSea	EPHB1	NM_004441	Body	2.57277e-22	1.79968e-19	0.142049	0.884802	5.54228	FALSE
cg15658484	chr11	66035446	-	chr11:66035216-66035447	Island	RAB1B	NM_030981	TSS1500	2.57796e-22	1.80061e-19	0.305038	0.977368	6.63021	FALSE
cg17083925	chr20	36793373	+	chr20:36793549-36793867	N_Shore	TGM2	NM_198951;NM_004613	Body;Body	2.59778e-22	1.81175e-19	0.0615192	0.477063	3.80535	FALSE
cg04346572	chr20	17512294	+	chr20:17511478-17512209	S_Shore	BFSP1	NM_001161705;NM_001195	Body;TSS1500	2.60433e-22	1.81181e-19	0.89034	0.186484	-5.17352	FALSE
cg04292359	chr1	231175275	-	chr1:231175062-231176317	Island	FAM89A	NM_198552	Body	2.60561e-22	1.81181e-19	0.915004	0.0326358	-8.37373	FALSE
cg02059047	chr12	57634677	+	chr12:57635240-57635572	N_Shore	NDUFA4L2	NM_020142	TSS1500	2.62124e-22	1.81998e-19	0.157352	0.901125	5.64537	FALSE
cg01559617	chr1	107684059	+	chr1:107682889-107684463	Island	NTNG1	NM_014917;NM_001113226;NM_001113228	5'UTR;5'UTR;5'UTR	2.63645e-22	1.82751e-19	0.531	0.035599	-4.94047	FALSE
cg14056110	chr17	50236465	+	chr17:50235175-50236466	Island	CA10	NM_020178;NM_001082534;NM_001082533	TSS1500;5'UTR;5'UTR	2.63991e-22	1.82751e-19	0.44216	0.919393	3.84746	FALSE
cg07875121	chr5	139641530	-		OpenSea	PFDN1	NM_002622	Body	2.69182e-22	1.8591e-19	0.167764	0.80025	4.31937	FALSE
cg23277061	chr1	33734388	+		OpenSea	ZNF362	NM_152493	5'UTR	2.69348e-22	1.8591e-19	0.194842	0.832208	4.36252	FALSE
cg26099061	chr22	28197197	-	chr22:28192793-28198592	Island	MN1	NM_002430;NM_002430	5'UTR;1stExon	2.74636e-22	1.89281e-19	0.473132	0.0470816	-4.18466	FALSE
cg24517686	chr1	1005398	-	chr1:1002663-1005318	S_Shore				2.7573e-22	1.89307e-19	0.187243	0.870761	4.88719	FALSE
cg24035598	chr14	61124418	-	chr14:61123613-61124613	Island				2.75774e-22	1.89307e-19	0.925074	0.261296	-5.15542	FALSE
cg01305801	chr5	139279943	+	chr5:139283350-139284282	N_Shelf	NRG2	NM_013982;NM_013983;NM_013981;NM_004883	Body;Body;Body;Body	2.75887e-22	1.89307e-19	0.227969	0.910157	5.10367	FALSE
cg14194048	chr19	2462042	+	chr19:2462064-2462442	N_Shore				2.76886e-22	1.89714e-19	0.647549	0.0658332	-4.70868	FALSE
cg03157509	chr19	1313407	-	chr19:1312787-1313528	Island				2.85045e-22	1.95019e-19	0.639618	0.0825768	-4.31476	FALSE
cg13284741	chr2	15887743	+		OpenSea				2.88597e-22	1.97161e-19	0.239882	0.879624	4.53568	FALSE
cg13945644	chr19	17559467	-	chr19:17558917-17559679	Island				2.90384e-22	1.98092e-19	0.54177	0.0554506	-4.3413	FALSE
cg05647859	chr12	81331718	-	chr12:81330608-81331514	S_Shore	LIN7A	NM_004664	TSS200	2.92162e-22	1.98767e-19	0.373666	0.917372	4.21891	FALSE
cg09704401	chr2	64996998	+	chr2:64994988-64995561	S_Shore				2.92265e-22	1.98767e-19	0.149004	0.783012	4.37754	FALSE
cg13286351	chr11	128775699	+		OpenSea	KCNJ5;C11orf45	NM_000890;NM_145013	5'UTR;TSS200	2.92648e-22	1.98767e-19	0.905083	0.30854	-4.42325	FALSE
cg13116071	chr1	243368706	-		OpenSea	CEP170	NM_001042404;NM_001042405;NM_014812	Body;Body;Body	2.93759e-22	1.99233e-19	0.117969	0.703007	4.15677	TRUE
cg23806549	chr1	2888422	-	chr1:2886589-2886923	S_Shore				2.97181e-22	2.01262e-19	0.833629	0.156946	-4.76178	FALSE
cg00640825	chr17	10086882	-		OpenSea	GAS7	NM_201433	Body	2.98628e-22	2.0195e-19	0.128994	0.832265	5.06743	FALSE
cg23473955	chr17	27893407	-	chr17:27893086-27896078	Island	ABHD15	NM_198147	1stExon	3.07953e-22	2.07955e-19	0.610151	0.0654599	-4.48651	FALSE
cg19479654	chr19	18496921	+	chr19:18497063-18497269	N_Shore	GDF15	NM_004864	TSS200	3.0967e-22	2.08814e-19	0.0688543	0.86488	6.45401	FALSE
cg01759909	chr17	76264540	+		OpenSea				3.11091e-22	2.09209e-19	0.105276	0.721493	4.47754	FALSE
cg03598297	chr3	5024761	+	chr3:5024760-5024967	Island	BHLHE40	NM_003670	Body	3.11151e-22	2.09209e-19	0.0937266	0.715884	4.62321	FALSE
cg04112417	chr2	17801501	+		OpenSea	VSNL1	NM_003385	Body	3.13309e-22	2.10358e-19	0.0895423	0.737043	4.83734	TRUE
cg19578305	chr2	213548986	+		OpenSea				3.16977e-22	2.12516e-19	0.836718	0.0967675	-5.59357	FALSE
cg12806663	chr4	182230157	-		OpenSea				3.17615e-22	2.12639e-19	0.788457	0.161338	-4.28079	FALSE
cg24987622	chr11	72288270	+		OpenSea	PDE2A	NM_001143839;NM_001146209;NR_026572;NM_002599	3'UTR;3'UTR;Body;3'UTR	3.19611e-22	2.1367e-19	0.143503	0.77276	4.34978	FALSE
cg10403906	chr6	31697280	-	chr6:31695894-31698245	Island	DDAH2	NM_013974	5'UTR	3.21031e-22	2.14128e-19	0.117382	0.771096	4.6656	FALSE
cg25632900	chr15	74429109	+	chr15:74425091-74428821	S_Shore	ISLR2	NM_020851;NM_001130136;NM_001130138;NM_001130137	3'UTR;3'UTR;3'UTR;3'UTR	3.21212e-22	2.14128e-19	0.761686	0.219188	-3.50989	FALSE
cg21068911	chr11	107462430	-	chr11:107461743-107462648	Island	ELMOD1;LOC643923	NM_001130037;NR_028328;NM_018712	5'UTR;TSS200;5'UTR	3.26536e-22	2.17368e-19	0.96776	0.569627	-4.51788	FALSE
cg25302957	chr6	17282284	+	chr6:17280739-17282334	Island	RBM24	NM_153020;NM_001143941;NM_001143942	TSS1500;TSS200;Body	3.28278e-22	2.18217e-19	0.075783	0.854902	6.17821	FALSE
cg13670615	chr19	49140625	-	chr19:49140156-49141131	Island	SEC1;DBP	NR_004401;NM_001352;NM_001352	TSS1500;5'UTR;1stExon	3.30391e-22	2.19147e-19	0.259598	0.931733	5.29537	FALSE
cg01864791	chr3	5024963	+	chr3:5024760-5024967	Island	BHLHE40	NM_003670	Body	3.30615e-22	2.19147e-19	0.0882835	0.781018	5.22351	FALSE
cg27327647	chr3	111732624	-		OpenSea	TAGLN3	NM_001008272;NM_001008273;NM_013259	3'UTR;3'UTR;3'UTR	3.39371e-22	2.24349e-19	0.129277	0.890762	5.79718	FALSE
cg04240950	chr16	27482609	+		OpenSea	GTF3C1	NM_001520	Body	3.3942e-22	2.24349e-19	0.191727	0.866333	4.77755	FALSE
cg03332970	chr11	124632552	-	chr11:124632063-124633239	Island	ESAM	NM_138961	TSS1500	3.41213e-22	2.24931e-19	0.276319	0.904132	4.63126	FALSE
cg26787589	chr12	126926911	-		OpenSea	LOC100128554	NR_015398	TSS200	3.41263e-22	2.24931e-19	0.118457	0.89002	5.94006	FALSE
cg25799059	chr3	45134300	-		OpenSea	CDCP1	NM_022842	Body	3.46628e-22	2.28146e-19	0.172303	0.852431	4.8042	FALSE
cg01823925	chr5	156967901	-		OpenSea	ADAM19	NM_033274	Body	3.52597e-22	2.31749e-19	0.249779	0.896849	4.70947	FALSE
cg25178519	chr12	81100305	-	chr12:81102034-81102716	N_Shore	MYF6	NM_002469	TSS1500	3.53639e-22	2.32108e-19	0.923249	0.306102	-4.77518	FALSE
cg21474955	chr15	41056252	-	chr15:41055396-41056787	Island	GCHFR	NM_005258	TSS200	3.56772e-22	2.33836e-19	0.446392	0.965135	5.12039	FALSE
cg18422972	chrX	40029227	+	chrX:40028925-40029315	Island	BCOR	NM_001123384;NM_001123383	5'UTR;5'UTR	3.58811e-22	2.34844e-19	0.77217	0.173206	-4.0211	FALSE
cg26238022	chr10	133760715	+		OpenSea	PPP2R2D	NR_033191;NM_001003656;NM_018461	Body;Body;Body	3.61819e-22	2.36206e-19	0.896332	0.243361	-4.75439	FALSE
cg26729380	chr6	31543655	+		OpenSea	TNF	NM_000594	1stExon	3.61902e-22	2.36206e-19	0.226574	0.869389	4.51109	FALSE
cg12280471	chr1	247587794	+		OpenSea	NLRP3	NM_001079821;NM_183395;NM_001127461;NM_001127462;NM_004895	Body;Body;Body;Body;Body	3.70253e-22	2.40917e-19	0.209064	0.862792	4.58305	FALSE
cg08635134	chr6	30594456	-		OpenSea	C6orf134	NM_024909	TSS200	3.70526e-22	2.40917e-19	0.433606	0.940777	4.37556	FALSE
cg12643633	chr1	17698854	-		OpenSea	PADI6	NM_207421	1stExon	3.70664e-22	2.40917e-19	0.243337	0.869824	4.38464	FALSE
cg12803108	chr14	90748007	-		OpenSea	C14orf102	NM_017970;NM_199043	Body;Body	3.72867e-22	2.42012e-19	0.0994603	0.747827	4.74887	FALSE
cg23984176	chr8	1054899	-	chr8:1053354-1053804	S_Shore				3.77363e-22	2.44591e-19	0.909487	0.201804	-5.3235	FALSE
cg10615591	chr20	62318433	-	chr20:62318359-62318658	Island	RTEL1	NM_016434;NM_032957	Body;Body	3.80779e-22	2.46464e-19	0.0406572	0.958513	9.12226	FALSE
cg15421430	chr19	7599081	-	chr19:7598413-7601008	Island	PNPLA6	NM_006702;NM_001166111;NM_006702;NM_001166112;NM_001166113	5'UTR;TSS1500;1stExon;TSS200;TSS1500	3.84841e-22	2.48655e-19	0.62406	0.116781	-3.6528	FALSE
cg00996764	chr19	51382591	+		OpenSea	KLK2	NM_005551;NM_001002231	3'UTR;3'UTR	3.85226e-22	2.48655e-19	0.0968991	0.609982	3.86618	FALSE
cg00355784	chr16	15712868	-		OpenSea	KIAA0430	NM_014647	Body	3.93458e-22	2.53618e-19	0.867526	0.198299	-4.73084	FALSE
cg02741829	chrX	19443222	-		OpenSea	MAP3K15	NM_001001671	Body	3.94644e-22	2.54033e-19	0.414567	0.934484	4.33341	FALSE
cg25855001	chr17	2886346	-		OpenSea	RAP1GAP2	NM_015085;NM_001100398	Body;Body	3.95694e-22	2.54359e-19	0.159333	0.86957	5.15705	FALSE
cg26741686	chr4	186318356	+	chr4:186317143-186318255	S_Shore	ANKRD37	NM_181726	Body	3.98811e-22	2.56011e-19	0.239276	0.929703	5.42793	FALSE
cg12196573	chr7	27195602	-	chr7:27195601-27196567	Island	HOXA7	NM_006896	Body	4.0142e-22	2.57333e-19	0.897718	0.0822452	-6.65526	TRUE
cg26657101	chr15	97322869	+		OpenSea				4.02942e-22	2.57955e-19	0.261835	0.893051	4.56429	FALSE
cg27173151	chr1	203598330	+	chr1:203598471-203598853	N_Shore	ATP2B4	NM_001001396;NM_001684	5'UTR;5'UTR	4.06133e-22	2.59643e-19	0.0742688	0.685475	4.77077	FALSE
cg16047490	chr17	73717197	-	chr17:73717023-73717847	Island	ITGB4	NM_001005731;NM_000213	TSS1500;TSS1500	4.07988e-22	2.60473e-19	0.649976	0.0608212	-4.84381	FALSE
cg00861875	chr14	23388435	+	chr14:23388092-23388857	Island	RBM23	NM_018107;NM_001077351;NM_001077352	TSS200;TSS200;TSS200	4.10914e-22	2.61799e-19	0.0893701	0.861486	5.9923	FALSE
cg24440302	chr11	406829	+	chr11:406491-407871	Island	SIGIRR	NM_001135054;NM_021805;NM_001135053	Body;Body;Body	4.11185e-22	2.61799e-19	0.440189	0.948066	4.53862	FALSE
cg08507422	chr7	1272512	-	chr7:1269165-1282864	Island	UNCX	NM_001080461	TSS200	4.17295e-22	2.65329e-19	0.945933	0.495335	-4.16797	FALSE
cg09310564	chr2	136850686	+		OpenSea				4.2004e-22	2.66712e-19	0.780822	0.123729	-4.67039	FALSE
cg27523882	chr12	57634665	+	chr12:57635240-57635572	N_Shore	NDUFA4L2	NM_020142	TSS200	4.22479e-22	2.67897e-19	0.129753	0.798985	4.74547	FALSE
cg02563906	chr11	831375	-	chr11:829284-833558	Island	EFCAB4A	NM_173584	Body	4.24074e-22	2.68499e-19	0.172366	0.884808	5.21637	FALSE
cg09964246	chr4	183839136	-	chr4:183838036-183839286	Island	DCTD	NM_001012732;NM_001921	TSS1500;TSS1500	4.24576e-22	2.68499e-19	0.902844	0.133304	-5.94767	FALSE
cg25171118	chr7	134212463	-		OpenSea	AKR1B10	NM_020299;NM_020299	1stExon;5'UTR	4.31004e-22	2.72196e-19	0.896442	0.166484	-5.44417	FALSE
cg10238080	chr12	50445058	+		OpenSea				4.33619e-22	2.73479e-19	0.179777	0.853951	4.74629	FALSE
cg11380108	chr2	75835911	+		OpenSea				4.37332e-22	2.75449e-19	0.0741624	0.625045	4.40101	FALSE
cg25595793	chr19	10736117	+	chr19:10735999-10736396	Island	SLC44A2	NM_020428;NM_001145056	TSS200;Body	4.38598e-22	2.75577e-19	0.0534583	0.441992	3.81178	FALSE
cg09253679	chr13	27135699	+	chr13:27131568-27132677	S_Shelf	WASF3	NM_006646	5'UTR	4.38901e-22	2.75577e-19	0.194563	0.916466	5.53302	FALSE
cg13794009	chr6	31697530	+	chr6:31695894-31698245	Island	DDAH2	NM_013974	5'UTR	4.39301e-22	2.75577e-19	0.0491385	0.91444	7.73744	FALSE
cg05091135	chr13	51103373	+		OpenSea				4.44143e-22	2.78241e-19	0.08536	0.890748	6.48717	FALSE
cg15860695	chr8	19614407	+	chr8:19614131-19615307	Island				4.51083e-22	2.82211e-19	0.895654	0.211544	-5.00093	FALSE
cg06479755	chr21	27012313	-	chr21:27011624-27012398	Island	JAM2	NM_021219	Body	4.53072e-22	2.83077e-19	0.489483	0.0431395	-4.41087	FALSE
cg14356919	chr21	46890997	-	chr21:46890848-46891115	Island	COL18A1	NM_130444;NM_030582;NM_130445	Body;Body;Body	4.56612e-22	2.84908e-19	0.907734	0.161812	-5.69114	FALSE
cg10718795	chrX	139173965	-	chrX:139173387-139173767	S_Shore				4.61438e-22	2.87475e-19	0.843061	0.150642	-4.92282	FALSE
cg08165339	chr7	67741356	-		OpenSea				4.61955e-22	2.87475e-19	0.112499	0.933678	6.81598	TRUE
cg01946760	chr5	177540738	-	chr5:177540207-177541234	Island	N4BP3	NM_015111;NM_015111	5'UTR;1stExon	4.64468e-22	2.88637e-19	0.765235	0.11162	-4.70147	FALSE
cg25764190	chr19	44037015	+	chr19:44037297-44038286	N_Shore	ZNF575	NM_174945	TSS1500	4.65055e-22	2.88637e-19	0.415749	0.936283	4.37988	FALSE
cg11823178	chr8	41519399	+		OpenSea	ANK1;MIR486	NM_020476;NM_020478;NM_001142445;NM_020475;NM_020480;NM_020477;NM_001142446;NR_030161;NM_000037	Body;Body;Body;Body;Body;Body;Body;TSS1500;Body	4.69789e-22	2.91189e-19	0.499024	0.951135	4.29414	FALSE
cg16372054	chr12	1739832	+	chr12:1739286-1739833	Island	WNT5B	NM_030775;NM_032642	5'UTR;5'UTR	4.73879e-22	2.93336e-19	0.288626	0.89805	4.44545	TRUE
cg16293105	chr19	52034970	+		OpenSea	SIGLEC6	NM_198845;NM_198846;NM_198846;NM_001245;NM_001245;NM_198845	5'UTR;1stExon;5'UTR;1stExon;5'UTR;1stExon	4.76127e-22	2.94338e-19	0.124572	0.741785	4.33755	TRUE
cg15234492	chr12	122019076	-	chr12:122016170-122017693	S_Shore	KDM2B	NM_032590;NM_001005366	TSS200;TSS1500	4.7875e-22	2.95184e-19	0.112387	0.936076	6.88261	FALSE
cg01860328	chr5	94620959	-	chr5:94619459-94621121	Island	MCTP1	NM_024717	TSS1500	4.78757e-22	2.95184e-19	0.885665	0.232814	-4.69414	FALSE
cg07803375	chr7	811206	+	chr7:813627-814392	N_Shelf	HEATR2	NM_017802	Body	4.80056e-22	2.95595e-19	0.452128	0.932406	4.06647	FALSE
cg25727025	chr3	158390332	-		OpenSea	LXN;GFM1	NM_020169;NM_020169;NM_024996	1stExon;5'UTR;Body	4.80776e-22	2.95649e-19	0.0849585	0.622162	4.15017	FALSE
cg26076858	chr6	170249441	-		OpenSea				4.82337e-22	2.9622e-19	0.132224	0.764706	4.4267	FALSE
cg27389549	chr11	63997961	-	chr11:63997662-63998412	Island	DNAJC4	NM_005528	5'UTR	4.97877e-22	3.05363e-19	0.133458	0.697614	3.9053	FALSE
cg06988897	chr16	88803803	-	chr16:88803802-88804112	Island	FAM38A	NM_001142864	Body	4.99754e-22	3.06113e-19	0.0387627	0.413703	4.14279	FALSE
cg20683754	chr19	36231413	+	chr19:36231186-36232219	Island	TMEM149	NM_024660	Body	5.01971e-22	3.07069e-19	0.0346256	0.596925	5.39042	FALSE
cg03374643	chr10	98272422	+	chr10:98272207-98273939	Island	TLL2	NM_012465	Body	5.04143e-22	3.07758e-19	0.950293	0.334116	-5.25677	TRUE
cg02763807	chr7	149416452	+	chr7:149416662-149416974	N_Shore	KRBA1	NM_032534	5'UTR	5.04908e-22	3.07758e-19	0.18578	0.75729	3.7744	TRUE
cg17238830	chr5	76256017	+		OpenSea	CRHBP	NM_001882	Body	5.05185e-22	3.07758e-19	0.176687	0.846302	4.689	FALSE
cg08768395	chr5	33889461	+	chr5:33892191-33892403	N_Shelf	ADAMTS12	NM_030955	Body	5.05727e-22	3.07758e-19	0.109769	0.679272	4.1031	FALSE
cg15481539	chr8	6913441	-		OpenSea	DEFA5	NM_021010	Body	5.09217e-22	3.09479e-19	0.939517	0.138772	-6.61132	FALSE
cg24631482	chr2	42329446	-	chr2:42329439-42329653	Island				5.10742e-22	3.10003e-19	0.0395826	0.592173	5.14092	FALSE
cg04733951	chr17	64545218	+		OpenSea	PRKCA	NM_002737	Body	5.13692e-22	3.1139e-19	0.71841	0.0852891	-4.78724	FALSE
cg14786024	chr3	133748678	-	chr3:133748401-133748966	Island	SLCO2A1	NM_005630;NM_005630	1stExon;5'UTR	5.16237e-22	3.12188e-19	0.740999	0.087387	-4.90431	FALSE
cg17571554	chrX	85403296	-	chrX:85402943-85403877	Island	DACH2	NM_001139514;NM_053281	TSS200;TSS200	5.16343e-22	3.12188e-19	0.930347	0.241218	-5.42109	FALSE
cg02198625	chr20	1600641	-		OpenSea	SIRPB1	NM_001135844;NM_001083910;NM_001135844;NM_001083910;NM_006065;NM_006065	5'UTR;1stExon;1stExon;5'UTR;5'UTR;1stExon	5.18677e-22	3.12494e-19	0.881387	0.196307	-4.93389	FALSE
cg22315192	chr11	2920765	-	chr11:2923301-2923817	N_Shelf	SLC22A18;SLC22A18AS	NM_183233;NM_007105	TSS200;Body	5.18752e-22	3.12494e-19	0.905787	0.289196	-4.56783	FALSE
cg00859330	chr1	4835298	-	chr1:4832351-4832553	S_Shelf	AJAP1	NM_018836;NM_001042478	3'UTR;3'UTR	5.18852e-22	3.12494e-19	0.13036	0.919184	6.29238	FALSE
cg08651538	chr5	111069986	-		OpenSea	C5orf13	NM_004772;NM_001142481;NM_001142479;NM_001142478;NM_001142474;NM_001142480;NM_001142475;NM_001142483;NM_001142476;NM_001142482;NM_001142477	Body;Body;Body;Body;Body;Body;Body;Body;Body;Body;Body	5.19775e-22	3.12647e-19	0.109926	0.89358	6.0979	FALSE
cg23206311	chr13	33002447	-	chr13:33001249-33002078	S_Shore	N4BP2L1	NM_052818;NM_001079691	TSS200;TSS200	5.22138e-22	3.13666e-19	0.107611	0.660079	4.01204	FALSE
cg08876441	chr1	190447421	-		OpenSea	FAM5C	NM_199051	TSS1500	5.23116e-22	3.1385e-19	0.966206	0.48661	-4.9234	FALSE
cg03125531	chr8	1906418	-		OpenSea	ARHGEF10	NM_014629	3'UTR	5.26101e-22	3.15237e-19	0.103414	0.723833	4.50975	FALSE
cg12755421	chr11	6342214	-	chr11:6340445-6341909	S_Shore	PRKCDBP	NM_145040	TSS1500	5.27552e-22	3.15702e-19	0.0605269	0.652982	4.87257	FALSE
cg25550425	chr5	178645682	+		OpenSea	ADAMTS2	NM_021599;NM_014244	Body;Body	5.32724e-22	3.1839e-19	0.356143	0.876612	3.68631	FALSE
cg00412010	chrX	110339837	-	chrX:110339364-110339679	S_Shore	PAK3	NM_001128166;NM_001128167;NM_002578	5'UTR;5'UTR;5'UTR	5.40592e-22	3.2268e-19	0.875811	0.27755	-4.20596	FALSE
cg13700094	chr9	111518488	-		OpenSea				5.42404e-22	3.2335e-19	0.0897451	0.882195	6.27402	FALSE
cg10181414	chr19	2546598	+	chr19:2546620-2546983	N_Shore	GNG7	NM_052847	5'UTR	5.43638e-22	3.23673e-19	0.0566645	0.812521	6.19641	FALSE
cg21906379	chrX	109936239	+		OpenSea	CHRDL1	NM_001143983;NM_145234;NM_001143981;NM_001143982	Body;Body;Body;Body	5.44531e-22	3.23787e-19	0.0958375	0.952575	7.61899	FALSE
cg17125585	chr1	68176471	-		OpenSea	GNG12	NM_018841	5'UTR	5.45214e-22	3.23787e-19	0.0816097	0.695199	4.68546	FALSE
cg01958086	chr15	37389951	-	chr15:37390175-37390380	N_Shore	MEIS2	NM_172316;NM_170674;NM_170675;NM_172315;NM_002399;NM_170677;NM_170676	Body;Body;Body;Body;Body;Body;Body	5.55988e-22	3.29767e-19	0.0871313	0.629505	4.16076	FALSE
cg22525069	chr3	193587264	-	chr3:193587352-193587889	N_Shore				5.62689e-22	3.33213e-19	0.659026	0.0896276	-4.29654	FALSE
cg02137956	chr7	157092982	+	chr7:157092597-157093535	Island				5.63221e-22	3.33213e-19	0.859149	0.279921	-3.97282	FALSE
cg27502088	chr15	62524275	+		OpenSea				5.64738e-22	3.33688e-19	0.0968574	0.665476	4.21622	FALSE
cg16986746	chr3	48594219	-	chr3:48594022-48594853	Island	PFKFB4	NM_004567;NM_004567	1stExon;5'UTR	5.67297e-22	3.34777e-19	0.0492993	0.612085	4.93348	FALSE
cg20976019	chr17	25931360	+	chr17:25932497-25932712	N_Shore	KSR1	NM_014238	Body	5.68883e-22	3.3529e-19	0.292535	0.924155	4.88674	FALSE
cg02676865	chr10	99259738	+	chr10:99257940-99259520	S_Shore	MMS19;UBTD1	NM_022362;NM_024954	TSS1500;Body	5.70444e-22	3.35342e-19	0.649983	0.0877369	-4.27452	FALSE
cg17753169	chr8	41523177	+		OpenSea	ANK1	NM_001142445;NM_020478;NM_020476;NM_020480;NM_020475;NM_020477;NM_001142446;NM_000037	TSS1500;TSS1500;Body;TSS1500;Body;Body;Body;Body	5.70799e-22	3.35342e-19	0.286928	0.905364	4.58285	FALSE
cg04359252	chr2	26986356	-	chr2:26987030-26987500	N_Shore	C2orf18	NM_017877	TSS1500	5.71119e-22	3.35342e-19	0.706156	0.127412	-4.0493	FALSE
cg27542609	chr10	8090924	-	chr10:8091374-8098329	N_Shore				5.72904e-22	3.35674e-19	0.309234	0.955781	5.6184	FALSE
cg27581965	chr20	50179190	-	chr20:50178960-50179675	Island	NFATC2	NM_001136021	TSS200	5.73231e-22	3.35674e-19	0.560229	0.0428568	-4.83558	FALSE
cg02464665	chr1	231156359	+		OpenSea	MIR1182;FAM89A	NR_031593;NM_198552	TSS1500;Body	5.73837e-22	3.35674e-19	0.121487	0.920852	6.4331	TRUE
cg13394305	chr2	190445728	+	chr2:190445459-190445983	Island	SLC40A1	NM_014585	TSS200	5.75241e-22	3.36075e-19	0.488015	0.95751	4.56461	FALSE
cg03125341	chr6	157882207	+		OpenSea	ZDHHC14	NM_153746;NM_024630	Body;Body	5.82177e-22	3.39703e-19	0.0767639	0.778074	5.42214	FALSE
cg16985708	chr7	73247674	+	chr7:73245434-73246045	S_Shore				5.83263e-22	3.39913e-19	0.117917	0.767093	4.6272	FALSE
cg25487404	chr8	37551945	-	chr8:37551944-37555922	Island	ZNF703	NM_025069	TSS1500	5.85807e-22	3.40971e-19	0.926098	0.377984	-4.37215	FALSE
cg13695288	chr21	47294981	-	chr21:47294973-47295216	Island	PCBP3	NM_020528;NM_001130141	Body;Body	5.90297e-22	3.43158e-19	0.706388	0.0670394	-5.07822	FALSE
cg02565999	chr13	95003984	+		OpenSea	GPC6	NM_005708	Body	5.93926e-22	3.44839e-19	0.12123	0.87094	5.62784	FALSE
cg17534029	chr20	62318426	-	chr20:62318359-62318658	Island	RTEL1	NM_016434;NM_032957	Body;Body	5.965e-22	3.45904e-19	0.0386818	0.965731	9.51425	FALSE
cg06671962	chr11	113144092	+		OpenSea	NCAM1	NM_000615;NM_181351	Body;Body	5.97559e-22	3.4609e-19	0.868422	0.252252	-4.30363	FALSE
cg25117091	chr4	40518143	-		OpenSea	RBM47	NM_001098634;NM_019027	5'UTR;TSS200	6.00237e-22	3.47211e-19	0.320211	0.909849	4.42237	FALSE
cg12495853	chr6	167616968	+		OpenSea				6.02893e-22	3.4794e-19	0.0761658	0.655491	4.53271	FALSE
cg22884440	chr8	131370028	-	chr8:131370087-131371317	N_Shore	ASAP1	NM_018482	Body	6.02984e-22	3.4794e-19	0.138077	0.74567	4.1971	FALSE
cg10176011	chr8	1905280	-		OpenSea	ARHGEF10	NM_014629	Body	6.0576e-22	3.49111e-19	0.0921812	0.84246	5.73567	TRUE
cg08500763	chr17	37894636	+		OpenSea	GRB7	NM_005310;NM_001030002;NM_001030002	5'UTR;5'UTR;1stExon	6.13594e-22	3.53191e-19	0.135571	0.898509	5.84338	FALSE
cg19880462	chr10	61468548	+	chr10:61468610-61469999	N_Shore	SLC16A9	NM_194298	5'UTR	6.15195e-22	3.53192e-19	0.328339	0.924371	4.64648	FALSE
cg00652846	chr3	112934087	+	chr3:112930437-112931506	S_Shelf	BOC	NM_033254	5'UTR	6.15306e-22	3.53192e-19	0.159793	0.882339	5.30891	FALSE
cg13921956	chr2	12858555	-	chr2:12856625-12859019	Island	TRIB2	NM_021643;NR_027303	1stExon;Body	6.15861e-22	3.53192e-19	0.225339	0.848399	4.27254	FALSE
cg00549988	chr16	75033886	-	chr16:75033041-75034207	Island	ZNRF1	NM_032268	1stExon	6.20509e-22	3.55423e-19	0.578705	0.0770851	-4.04907	FALSE
cg21807262	chr14	81713016	+		OpenSea				6.28826e-22	3.59746e-19	0.757865	0.136936	-4.31137	FALSE
cg00370227	chr2	46947009	-		OpenSea	SOCS5	NM_144949;NM_014011	5'UTR;5'UTR	6.32068e-22	3.60508e-19	0.199702	0.919591	5.52394	FALSE
cg26713507	chr10	75670731	-	chr10:75670696-75671379	Island	PLAU;C10orf55	NM_001145031;NM_001001791;NM_002658	TSS200;3'UTR;TSS200	6.32361e-22	3.60508e-19	0.501972	0.0439471	-4.46256	FALSE
cg11908751	chr11	66790671	-	chr11:66790543-66791440	Island	SYT12	NM_177963	TSS1500	6.32469e-22	3.60508e-19	0.711815	0.0879616	-4.69084	FALSE
cg16702313	chr14	74251926	-	chr14:74253387-74254188	N_Shore	C14orf43	NM_001043318	5'UTR	6.36046e-22	3.62106e-19	0.138726	0.805872	4.68907	TRUE
cg07348535	chr11	67124319	+	chr11:67120856-67121228	S_Shelf	LOC100130987	NR_024469	Body	6.40746e-22	3.64339e-19	0.104561	0.690325	4.25696	FALSE
cg04341210	chr13	37250088	+	chr13:37247949-37248463	S_Shore	C13orf36	NM_203451	5'UTR	6.43255e-22	3.64935e-19	0.908462	0.156037	-5.76985	FALSE
cg26579578	chr11	69707303	-	chr11:69706778-69707017	S_Shore				6.43354e-22	3.64935e-19	0.950347	0.289712	-5.56978	FALSE
cg08106973	chr1	40399833	+		OpenSea				6.44151e-22	3.64944e-19	0.153563	0.777122	4.2746	FALSE
cg20712415	chr3	159570903	+		OpenSea	SCHIP1	NM_014575	Body	6.48753e-22	3.67036e-19	0.154599	0.721451	3.83014	FALSE
cg26353694	chr1	4841940	-		OpenSea	AJAP1	NM_018836	3'UTR	6.50395e-22	3.67036e-19	0.25673	0.926471	5.20288	FALSE
cg17402094	chr7	818362	-	chr7:821689-822634	N_Shelf	HEATR2	NM_017802	Body	6.505e-22	3.67036e-19	0.869983	0.202288	-4.73975	TRUE
cg20356637	chr15	67356310	-	chr15:67357339-67359061	N_Shore				6.50981e-22	3.67036e-19	0.162626	0.813219	4.49394	FALSE
cg03449660	chr3	111732551	-		OpenSea	TAGLN3	NM_001008272;NM_001008273;NM_013259	3'UTR;3'UTR;3'UTR	6.56681e-22	3.69805e-19	0.0421222	0.913979	7.96587	FALSE
cg04604708	chr7	137638053	-		OpenSea	CREB3L2	NM_194071	Body	6.63393e-22	3.73135e-19	0.230437	0.943612	5.83693	FALSE
cg08496452	chr10	75118636	+	chr10:75118205-75118679	Island	TTC18	NM_145170	TSS200	6.64566e-22	3.73347e-19	0.0569468	0.626232	4.81325	FALSE
cg20624429	chr11	122471331	+		OpenSea				6.68021e-22	3.74838e-19	0.213791	0.923503	5.49023	FALSE
cg05096800	chr21	47290548	-	chr21:47288455-47288722	S_Shore	PCBP3	NM_020528;NM_001130141	Body;Body	6.70477e-22	3.75765e-19	0.167426	0.742966	3.84954	FALSE
cg10373891	chr13	52338758	+		OpenSea				6.74516e-22	3.77576e-19	0.0993842	0.717357	4.53319	FALSE
cg20950264	chrX	68062746	-	chrX:68060178-68060558	S_Shelf				6.75845e-22	3.77737e-19	0.849296	0.118488	-5.41614	FALSE
cg22702618	chr19	18705112	-	chr19:18705032-18705429	Island	CRLF1	NM_004750	Body	6.77242e-22	3.77737e-19	0.0438321	0.454091	4.1947	FALSE
cg25019567	chr1	209346611	+		OpenSea				6.77701e-22	3.77737e-19	0.316706	0.888496	4.10579	FALSE
cg22199658	chr2	64455551	+		OpenSea				6.78031e-22	3.77737e-19	0.960683	0.612291	-3.96014	FALSE
cg19113603	chr9	130692917	-	chr9:130692839-130693331	Island	PIP5KL1	NM_001135219	Body	6.829e-22	3.79997e-19	0.0708101	0.641557	4.55914	FALSE
cg00962254	chr16	678050	-	chr16:677367-678128	Island	RAB40C	NM_021168	3'UTR	6.84194e-22	3.80265e-19	0.273223	0.903781	4.64824	FALSE
cg18768347	chr3	5024849	-	chr3:5024760-5024967	Island	BHLHE40	NM_003670	Body	6.86343e-22	3.81007e-19	0.0513283	0.816139	6.3987	FALSE
cg09874754	chr1	36574629	-		OpenSea				6.88837e-22	3.81938e-19	0.837781	0.313459	-3.50054	FALSE
cg06686826	chr3	36985996	-	chr3:36985540-36987041	Island	TRANK1	NM_014831	Body	6.91131e-22	3.82757e-19	0.971061	0.686787	-3.94152	FALSE
cg22045942	chr19	35490561	+	chr19:35491151-35492020	N_Shore	GRAMD1A	NM_020895;NM_001136199	TSS1500;TSS1500	6.93488e-22	3.83608e-19	0.164476	0.756312	3.97921	FALSE
cg24952640	chr12	3108225	-		OpenSea	TEAD4	NM_003213;NM_201441;NM_201443	Body;Body;5'UTR	6.95554e-22	3.84296e-19	0.146771	0.695681	3.73635	FALSE
cg27326620	chrX	64196642	+		OpenSea	ZC4H2	NM_018684	TSS1500	6.97855e-22	3.85113e-19	0.424897	0.9248	4.05789	FALSE
cg14998460	chr10	124017830	+		OpenSea				7.02466e-22	3.87201e-19	0.843027	0.13846	-5.07045	FALSE
cg25296938	chr7	98976900	+	chr7:98971649-98973170	S_Shelf	ARPC1B	NM_005720	5'UTR	7.03452e-22	3.87289e-19	0.0847456	0.771018	5.18675	FALSE
cg16377108	chr12	119557318	+		OpenSea	SRRM4	NM_194286	Body	7.07364e-22	3.88549e-19	0.823109	0.0986708	-5.43828	FALSE
cg21249371	chr12	122019117	+	chr12:122016170-122017693	S_Shore	KDM2B	NM_032590;NM_001005366	TSS200;TSS1500	7.07632e-22	3.88549e-19	0.185472	0.975471	7.48243	FALSE
cg10691866	chr7	65817282	+		OpenSea	TPST1	NM_003596	Body	7.08232e-22	3.88549e-19	0.218577	0.802625	3.86515	FALSE
cg15185717	chr10	75118639	+	chr10:75118205-75118679	Island	TTC18	NM_145170	TSS200	7.27673e-22	3.98747e-19	0.0536598	0.668451	5.15729	FALSE
cg14097440	chr14	74251018	+	chr14:74253387-74254188	N_Shelf	C14orf43	NM_001043318	5'UTR	7.29103e-22	3.98871e-19	0.185469	0.768625	3.86788	FALSE
cg04712635	chr5	141203013	-		OpenSea				7.29605e-22	3.98871e-19	0.0788354	0.716784	4.89056	FALSE
cg04157072	chr17	40610765	-	chr17:40610746-40611032	Island	ATP6V0A1	NM_001130021;NM_001130020;NM_005177	TSS200;TSS200;TSS200	7.30897e-22	3.98917e-19	0.0588652	0.515283	4.10108	FALSE
cg05021589	chr6	6588931	+		OpenSea	LY86;LOC285780	NM_004271;NR_026970	TSS200;Body	7.31558e-22	3.98917e-19	0.895846	0.218878	-4.94672	FALSE
cg20412283	chr6	31697276	-	chr6:31695894-31698245	Island	DDAH2	NM_013974	5'UTR	7.32246e-22	3.98917e-19	0.117247	0.78677	4.81134	FALSE
cg16472389	chr18	74514291	+	chr18:74514040-74514292	Island				7.40536e-22	4.02964e-19	0.588036	0.0853548	-3.93552	FALSE
cg16260424	chr1	145092576	-	chr1:145096393-145096784	N_Shelf				7.47032e-22	4.06027e-19	0.822886	0.218143	-4.06698	FALSE
cg14519664	chr9	20356459	+		OpenSea	MLLT3	NM_004529	Body	7.48686e-22	4.06454e-19	0.243493	0.927388	5.3196	FALSE
cg04724807	chr14	62396305	+		OpenSea				7.52987e-22	4.07542e-19	0.181623	0.911884	5.55199	FALSE
cg18106925	chr1	145092485	+	chr1:145096393-145096784	N_Shelf				7.53004e-22	4.07542e-19	0.815603	0.269196	-3.58726	FALSE
cg04842553	chr2	55746074	-	chr2:55746675-55746999	N_Shore	CCDC104	NM_080667	TSS1500	7.53302e-22	4.07542e-19	0.813735	0.145773	-4.69445	FALSE
cg27219841	chr16	3079423	-	chr16:3079536-3079954	N_Shore	CCDC64B	NM_001103175	Body	7.54942e-22	4.07957e-19	0.530592	0.967179	4.71119	FALSE
cg17740645	chr17	37894413	+		OpenSea	GRB7	NM_001030002;NM_005310	TSS200;5'UTR	7.72965e-22	4.17215e-19	0.142229	0.847573	5.0788	FALSE
cg09521575	chr8	19041618	-		OpenSea				7.80412e-22	4.20749e-19	0.243964	0.913482	5.04386	FALSE
cg23067281	chr14	92980103	-	chr14:92979726-92981228	Island	RIN3	NM_024832	TSS200	7.82038e-22	4.21141e-19	0.651376	0.118316	-3.80211	FALSE
cg02243495	chr17	48227139	+	chr17:48226223-48228625	Island	PPP1R9B	NM_032595	1stExon	7.87698e-22	4.23701e-19	0.590957	0.0683058	-4.30402	FALSE
cg09968620	chr2	176987383	-	chr2:176986424-176988291	Island	HOXD9	NM_014213	TSS200	7.95578e-22	4.27316e-19	0.370728	0.936581	4.65118	FALSE
cg26914392	chr1	225566787	-		OpenSea	DNAH14	NM_001373	Body	7.96244e-22	4.27316e-19	0.0942473	0.749293	4.84681	FALSE
cg23666374	chr7	69120991	-		OpenSea	AUTS2	NM_015570;NM_001127232;NM_001127231	Body;Body;Body	8.0058e-22	4.29151e-19	0.147691	0.83572	4.88391	FALSE
cg13558403	chr14	36989922	-	chr14:36986362-36990576	Island	NKX2-1	NM_003317;NM_001079668	TSS1500;TSS1500	8.15692e-22	4.36293e-19	0.722516	0.0779712	-4.95244	FALSE
cg12599850	chr1	95006451	+	chr1:95006837-95008051	N_Shore	F3	NM_001993	Body	8.15769e-22	4.36293e-19	0.118551	0.910494	6.24631	FALSE
cg19591206	chr3	133748809	-	chr3:133748401-133748966	Island	SLCO2A1	NM_005630;NM_005630	1stExon;5'UTR	8.17484e-22	4.36711e-19	0.743651	0.0714631	-5.2384	FALSE
cg08807918	chr2	215283301	-		OpenSea	VWC2L	NM_001080500	Body	8.19749e-22	4.37422e-19	0.905827	0.20143	-5.26272	FALSE
cg24592782	chr1	9925906	+		OpenSea	CTNNBIP1	NM_001012329;NM_020248	Body;Body	8.21301e-22	4.37751e-19	0.899213	0.0997712	-6.33429	FALSE
cg23899147	chr6	110864433	-		OpenSea				8.24464e-22	4.38937e-19	0.880905	0.134322	-5.59836	FALSE
cg10534923	chr11	64879398	+	chr11:64879046-64880413	Island	TM7SF2	NM_003273;NM_003273	1stExon;5'UTR	8.27874e-22	4.40251e-19	0.199594	0.909483	5.34538	FALSE
cg10498476	chr11	66035147	+	chr11:66035216-66035447	N_Shore	KLC2;RAB1B	NM_001134774;NM_030981;NM_001134776;NM_022822;NM_001134775	3'UTR;TSS1500;3'UTR;3'UTR;3'UTR	8.31948e-22	4.41915e-19	0.363447	0.963564	5.5376	FALSE
cg01658815	chr10	116444040	+		OpenSea	ABLIM1	NM_001003408;NM_001003407	Body;Body	8.33007e-22	4.41976e-19	0.154523	0.856426	5.0358	FALSE
cg22784595	chr10	7455714	-	chr10:7449376-7455339	S_Shore				8.37401e-22	4.43424e-19	0.175423	0.846909	4.7135	FALSE
cg24638203	chr5	141061875	+		OpenSea	ARAP3	NM_022481	TSS200	8.3763e-22	4.43424e-19	0.0641351	0.513335	3.94598	FALSE
cg15827101	chr14	50237645	+	chr14:50234243-50235538	S_Shelf	KLHDC2	NM_014315	Body	8.47916e-22	4.48243e-19	0.112298	0.85829	5.60125	FALSE
cg23903465	chr6	24911334	-	chr6:24910626-24911285	S_Shore	FAM65B	NM_014722	TSS200	8.48649e-22	4.48243e-19	0.935615	0.26852	-5.32576	FALSE
cg26576155	chr15	85201829	-	chr15:85201196-85201684	S_Shore	NMB	NM_021077;NM_205858	TSS200;TSS200	8.49736e-22	4.48311e-19	0.338416	0.910834	4.33295	FALSE
cg19051117	chr19	21767566	+	chr19:21769189-21769786	N_Shore				8.52245e-22	4.49128e-19	0.769793	0.111622	-4.7386	FALSE
cg02780743	chr19	18496932	+	chr19:18497063-18497269	N_Shore	GDF15	NM_004864	TSS200	8.55281e-22	4.49907e-19	0.12575	0.81446	4.94423	FALSE
cg05292082	chr21	32928345	+	chr21:32929927-32932017	N_Shore	TIAM1	NM_003253	5'UTR	8.55645e-22	4.49907e-19	0.0860426	0.844499	5.87075	FALSE
cg03492603	chr15	62513534	-	chr15:62516324-62516805	N_Shelf				8.57351e-22	4.50298e-19	0.159362	0.745644	3.95585	FALSE
cg21844291	chr2	11097873	-	chr2:11101031-11101488	N_Shelf				8.80827e-22	4.6211e-19	0.0714305	0.541795	3.94661	FALSE
cg27621721	chr3	189901160	+		OpenSea				8.8787e-22	4.65219e-19	0.119423	0.791075	4.81025	FALSE
cg09164206	chr15	70786271	+		OpenSea				8.88743e-22	4.65219e-19	0.110406	0.578669	3.46904	FALSE
cg13313339	chr7	55491660	-		OpenSea	LANCL2	NM_018697	Body	8.90472e-22	4.65604e-19	0.376169	0.929619	4.4576	FALSE
cg17480646	chr11	65405466	+	chr11:65408344-65408631	N_Shelf	SIPA1	NM_006747	TSS200	8.92529e-22	4.65936e-19	0.0729185	0.626574	4.41887	FALSE
cg05097820	chr6	168867685	-		OpenSea	SMOC2	NM_022138;NM_001166412	Body;Body	8.931e-22	4.65936e-19	0.906446	0.253842	-4.83606	FALSE
cg00211115	chr11	69257736	-	chr11:69258149-69258544	N_Shore				8.95394e-22	4.66613e-19	0.268175	0.907328	4.74866	FALSE
cg00090431	chr2	241853101	-	chr2:241855374-241855631	N_Shelf				8.98443e-22	4.67681e-19	0.178393	0.783475	4.06534	FALSE
cg25224369	chr3	12918528	-	chr3:12917391-12918016	S_Shore				9.04827e-22	4.70067e-19	0.226772	0.801651	3.78768	FALSE
cg20322886	chr14	105045972	+		OpenSea	C14orf180	NM_001008404	TSS200	9.05725e-22	4.70067e-19	0.896786	0.330786	-4.14004	FALSE
cg10711871	chr3	13860812	+	chr3:13860434-13860882	Island	WNT7A	NM_004625	Body	9.0604e-22	4.70067e-19	0.21529	0.84166	4.27882	FALSE
cg00208274	chr7	4779342	-		OpenSea	FOXK1	NM_001037165	Body	9.14131e-22	4.73739e-19	0.121286	0.816584	5.02936	TRUE
cg04473078	chr16	4165886	+	chr16:4164808-4166258	Island	ADCY9	NM_001116;NM_001116	5'UTR;1stExon	9.18498e-22	4.75476e-19	0.55477	0.0988126	-3.51478	FALSE
cg03520342	chr6	32920784	-		OpenSea	HLA-DMA	NM_006120	1stExon	9.24638e-22	4.78126e-19	0.206055	0.811279	4.05889	FALSE
cg10706590	chrX	71525891	+	chrX:71524832-71527299	Island	CITED1	NM_001144886;NM_001144887;NM_004143;NM_001144885	5'UTR;TSS200;5'UTR;TSS200	9.27864e-22	4.78737e-19	0.719381	0.0298628	-6.39984	FALSE
cg26514492	chr14	105531893	-		OpenSea	GPR132	NM_013345	TSS200	9.27866e-22	4.78737e-19	0.0952814	0.607153	3.87761	FALSE
cg01577114	chr14	61906283	+		OpenSea	PRKCH	NM_006255	Body	9.30756e-22	4.79174e-19	0.0507499	0.561591	4.59293	FALSE
cg24966575	chr12	107713740	+	chr12:107711603-107714107	Island	BTBD11	NM_001018072	1stExon	9.30761e-22	4.79174e-19	0.977703	0.509112	-5.41492	FALSE
cg21267167	chr1	4786315	-		OpenSea	AJAP1	NM_018836;NM_001042478	Body;Body	9.32108e-22	4.7934e-19	0.163712	0.929911	6.09296	FALSE
cg09549591	chr11	11523491	-		OpenSea	GALNTL4	NM_198516	Body	9.34671e-22	4.8013e-19	0.357161	0.913141	4.24647	FALSE
cg11724134	chr6	30043727	-	chr6:30042918-30043500	S_Shore	RNF39	NM_025236;NM_170769	TSS200;TSS200	9.45246e-22	4.85031e-19	0.504377	0.0612	-3.96585	FALSE
cg24882709	chr10	3088502	+		OpenSea				9.52322e-22	4.88126e-19	0.118032	0.83116	5.21284	TRUE
cg09284703	chr19	36207534	+	chr19:36207084-36209691	Island	MLL4;ZBTB32	NM_014727;NM_014383	TSS1500;Body	9.57776e-22	4.90384e-19	0.579768	0.0712021	-4.17503	FALSE
cg20928429	chr3	190105524	-		OpenSea	CLDN16	NM_006580	TSS1500	9.61215e-22	4.91607e-19	0.834973	0.185588	-4.47327	FALSE
cg20010135	chr16	30996822	+		OpenSea	HSD3B7	NM_025193;NM_001142778;NM_001142777	5'UTR;5'UTR;5'UTR	9.72773e-22	4.96113e-19	0.119621	0.887034	5.87238	FALSE
cg19275890	chr15	97323132	-		OpenSea				9.73382e-22	4.96113e-19	0.182456	0.896232	5.28165	FALSE
cg15650509	chr2	237476609	-	chr2:237476311-237477263	Island				9.73578e-22	4.96113e-19	0.911718	0.323152	-4.45646	FALSE
cg21611093	chr3	134512956	+	chr3:134514085-134515980	N_Shore	EPHB1	NM_004441	TSS1500	9.74265e-22	4.96113e-19	0.318669	0.884392	4.03872	FALSE
cg19153763	chr7	27196371	+	chr7:27195601-27196567	Island	HOXA7	NM_006896	TSS200	9.82671e-22	4.99628e-19	0.875557	0.179667	-5.02368	FALSE
cg16647914	chrX	70402212	+	chrX:70401862-70402213	Island				9.83304e-22	4.99628e-19	0.103546	0.696311	4.31784	FALSE
cg23855505	chr12	104852439	+	chr12:104850253-104852395	S_Shore	CHST11	NM_018413	Body	9.88363e-22	5.01277e-19	0.610744	0.0840721	-4.09865	FALSE
cg17317439	chr19	12075960	+	chr19:12076029-12076366	N_Shore	ZNF763	NM_001012753;NM_001012753	1stExon;5'UTR	9.88691e-22	5.01277e-19	0.795841	0.213019	-3.85004	FALSE
cg04763286	chrX	128812388	+	chrX:128812232-128812519	Island				9.90702e-22	5.01753e-19	0.952681	0.0568114	-8.43353	FALSE
cg04572161	chr19	9434858	+	chr19:9434784-9435144	Island	ZNF559	NM_032497	TSS200	9.93351e-22	5.02551e-19	0.0460954	0.560707	4.72415	FALSE
cg20059151	chr1	95286311	-	chr1:95285602-95286319	Island	SLC44A3	NM_152369;NM_001114106	5'UTR;Body	9.95248e-22	5.02966e-19	0.199613	0.896011	5.12459	FALSE
cg02347212	chr17	6141790	-		OpenSea				1.00365e-21	5.06667e-19	0.816387	0.299583	-3.38069	FALSE
cg15775872	chr20	50179192	-	chr20:50178960-50179675	Island	NFATC2	NM_001136021	TSS200	1.00792e-21	5.08272e-19	0.581217	0.0505042	-4.70677	FALSE
cg16696730	chr21	43916444	+	chr21:43916278-43916900	Island	RSPH1	NM_080860	TSS200	1.01786e-21	5.12733e-19	0.458291	0.0596293	-3.73916	FALSE
cg21218883	chr2	46378287	+		OpenSea	PRKCE	NM_005400	Body	1.02736e-21	5.1696e-19	0.224054	0.883978	4.74318	FALSE
cg13344886	chr3	45167106	+		OpenSea	CDCP1	NM_022842;NM_178181	Body;Body	1.04387e-21	5.24688e-19	0.22462	0.866634	4.48905	FALSE
cg18267381	chr3	21792434	+		OpenSea	ZNF385D	NM_024697;NM_024697	1stExon;5'UTR	1.04496e-21	5.24688e-19	0.845032	0.115531	-5.39078	FALSE
cg03300062	chr15	62539746	+		OpenSea				1.04823e-21	5.25768e-19	0.151416	0.761513	4.16467	FALSE
cg08296680	chr17	80186275	-	chr17:80186135-80189990	Island	SLC16A3	NM_001042422;NM_004207	TSS200;TSS1500	1.04998e-21	5.26082e-19	0.400804	0.956027	5.0264	FALSE
cg21044834	chr2	173420373	+	chr2:173420200-173421443	Island	PDK1	NM_002610	TSS1500	1.05188e-21	5.26468e-19	0.501118	0.0816995	-3.50091	FALSE
cg23688411	chr12	120907854	-	chr12:120906678-120907894	Island	SFRS9;DYNLL1	NM_003769;NM_001037494;NM_001037494	TSS1500;1stExon;5'UTR	1.06855e-21	5.34241e-19	0.877643	0.29306	-4.11847	FALSE
cg26037504	chr12	56113808	+	chr12:56109798-56110298	S_Shelf	RDH5	NM_002905	TSS1500	1.07363e-21	5.35774e-19	0.245329	0.8132	3.74619	TRUE
cg19115017	chr11	15229502	+		OpenSea	INSC	NM_001031853;NM_001042536	Body;Body	1.07415e-21	5.35774e-19	0.0761507	0.703818	4.8573	FALSE
cg25762706	chr8	27115867	-		OpenSea	STMN4	NM_030795;NM_030795	1stExon;5'UTR	1.07505e-21	5.35774e-19	0.0844316	0.613212	4.1107	FALSE
cg01244468	chr11	75240537	+	chr11:75236189-75237781	S_Shelf				1.07713e-21	5.36241e-19	0.302707	0.849463	3.70339	FALSE
cg02274366	chr6	123154275	-		OpenSea				1.09834e-21	5.46219e-19	0.603286	0.090554	-3.93716	FALSE
cg06616476	chr19	3821975	-	chr19:3821974-3822278	Island	ZFR2	NM_015174	Body	1.10195e-21	5.47434e-19	0.633417	0.0905067	-4.12321	FALSE
cg05777666	chrX	103499734	+	chrX:103498706-103499843	Island	ESX1	NM_153448	TSS200	1.10636e-21	5.49041e-19	0.941904	0.390237	-4.66763	FALSE
cg03308831	chr3	9258385	+		OpenSea	SRGAP3	NM_001033117;NM_014850	Body;Body	1.10856e-21	5.49547e-19	0.225845	0.914968	5.23395	FALSE
cg16238795	chr2	54952081	-	chr2:54950394-54952488	Island	EML6	NM_001039753	TSS200	1.11643e-21	5.52864e-19	0.444873	0.0439215	-4.12624	FALSE
cg20875807	chr15	83620951	-	chr15:83620950-83621727	Island	HOMER2	NM_199330;NM_004839;NM_199332;NM_199331	Body;Body;Body;Body	1.12293e-21	5.55497e-19	0.840463	0.248405	-3.99872	FALSE
cg06298701	chr10	51566673	-	chr10:51565071-51565648	S_Shore	NCOA4	NM_001145261;NM_001145263;NM_001145260	5'UTR;5'UTR;5'UTR	1.13177e-21	5.58543e-19	0.109315	0.87854	5.91569	FALSE
cg05746014	chr6	107860875	+		OpenSea	SOBP	NM_018013	Body	1.13358e-21	5.58543e-19	0.133537	0.837264	5.08074	FALSE
cg17460200	chr19	47777129	-	chr19:47776370-47778740	Island	PRR24	NM_178511	TSS1500	1.13375e-21	5.58543e-19	0.0466034	0.620478	5.07139	FALSE
cg09096234	chr5	135365890	+	chr5:135364507-135365036	S_Shore	TGFBI	NM_000358	Body	1.13386e-21	5.58543e-19	0.13428	0.752662	4.30079	FALSE
cg00737979	chr5	134990285	+		OpenSea	LOC340074	NR_027127	TSS1500	1.13648e-21	5.59109e-19	0.0674809	0.694187	4.99196	FALSE
cg05808793	chr8	95229525	-		OpenSea	CDH17	NM_001144663;NM_001144663	5'UTR;1stExon	1.1374e-21	5.59109e-19	0.798941	0.251155	-3.56715	FALSE
cg02646787	chr7	99867678	-	chr7:99869003-99870085	N_Shore	GATS	NR_028040;NR_028038;NM_178831;NR_028039	Body;Body;Body;Body	1.14403e-21	5.61774e-19	0.0695061	0.535592	3.94929	TRUE
cg11289368	chr10	75118676	+	chr10:75118205-75118679	Island	TTC18	NM_145170	TSS200	1.15088e-21	5.64546e-19	0.0875601	0.768634	5.11421	FALSE
cg10118093	chr1	204462855	-	chr1:204463293-204464086	N_Shore				1.15787e-21	5.66573e-19	0.534655	0.102914	-3.3259	FALSE
cg07811054	chr15	97319911	+		OpenSea				1.158e-21	5.66573e-19	0.159462	0.861159	5.04875	FALSE
cg23114964	chr1	42217077	+		OpenSea	HIVEP3	NM_024503;NM_001127714	5'UTR;5'UTR	1.15993e-21	5.66573e-19	0.127826	0.722862	4.16006	FALSE
cg06034127	chr13	24844852	-		OpenSea	SPATA13	NM_001166271;NM_153023	Body;Body	1.1605e-21	5.66573e-19	0.176203	0.924753	5.8598	FALSE
cg26761504	chr19	49140601	-	chr19:49140156-49141131	Island	SEC1;DBP	NR_004401;NM_001352;NM_001352	TSS1500;5'UTR;1stExon	1.16106e-21	5.66573e-19	0.269815	0.878436	4.30237	FALSE
cg24420395	chr8	29206910	-	chr8:29205664-29209847	Island	DUSP4	NM_001394;NM_057158	Body;TSS1500	1.16663e-21	5.68418e-19	0.765904	0.159025	-4.12174	FALSE
cg17334536	chr17	782910	+		OpenSea	NXN	NM_022463	Body	1.16727e-21	5.68418e-19	0.0357365	0.360942	3.93134	FALSE
cg05943655	chr6	43636172	+		OpenSea	RSPH9	NM_152732	Body	1.17497e-21	5.71488e-19	0.0477765	0.395852	3.71554	FALSE
cg01490728	chr9	136565608	+	chr9:136566573-136566896	N_Shore	SARDH	NM_001134707;NM_007101	Body;Body	1.17602e-21	5.71488e-19	0.313238	0.947299	5.30777	FALSE
cg14162417	chr1	226315857	+		OpenSea				1.1782e-21	5.71952e-19	0.330301	0.907824	4.3235	FALSE
cg14654468	chr17	80186336	-	chr17:80186135-80189990	Island	SLC16A3	NM_004207;NM_001042422;NM_001042422	TSS1500;5'UTR;1stExon	1.18785e-21	5.75544e-19	0.477981	0.934408	3.96148	FALSE
cg00734904	chr17	55888454	-		OpenSea				1.18806e-21	5.75544e-19	0.848811	0.258776	-4.00881	TRUE
cg19344881	chr6	89241236	-		OpenSea				1.20281e-21	5.8209e-19	0.910529	0.427896	-3.7673	FALSE
cg12938556	chr13	114812918	-	chr13:114813942-114814457	N_Shore	RASA3	NM_007368	Body	1.20444e-21	5.82167e-19	0.056993	0.402902	3.4842	FALSE
cg14379288	chr9	136539392	+		OpenSea	SARDH	NM_001134707;NM_007101	Body;Body	1.20546e-21	5.82167e-19	0.247049	0.873044	4.39061	FALSE
cg14172375	chr9	112540087	-	chr9:112542131-112542667	N_Shelf	PALM2	NM_001037293;NM_053016	Body;Body	1.21008e-21	5.83794e-19	0.0804048	0.832037	5.82549	FALSE
cg01285435	chr8	145654565	-	chr8:145654517-145654810	Island	VPS28;NFKBIL2	NM_183057;NM_013432;NM_016208	TSS1500;Body;TSS1500	1.22157e-21	5.88732e-19	0.660628	0.964829	3.82004	FALSE
cg15153141	chr5	81470056	+		OpenSea	ATG10	NM_031482;NM_001131028	Body;Body	1.22729e-21	5.90311e-19	0.160915	0.932035	6.21295	FALSE
cg05970317	chr7	70111180	-		OpenSea	AUTS2	NM_015570;NM_001127231	Body;Body	1.22841e-21	5.90311e-19	0.225156	0.913733	5.20094	FALSE
cg02518161	chr2	69240400	+	chr2:69240083-69241004	Island	ANTXR1	NM_018153;NM_032208;NM_053034;NM_053034;NM_032208;NM_018153	5'UTR;1stExon;5'UTR;1stExon;5'UTR;1stExon	1.22869e-21	5.90311e-19	0.67582	0.0910025	-4.38313	FALSE
cg06404572	chr8	131374842	+	chr8:131370087-131371317	S_Shelf	ASAP1	NM_018482	Body	1.23067e-21	5.90311e-19	0.146422	0.718367	3.89772	FALSE
cg05251676	chr5	38258884	-	chr5:38257825-38259136	Island	EGFLAM	NM_152403	1stExon	1.23115e-21	5.90311e-19	0.843235	0.258099	-3.95549	FALSE
cg26446929	chr12	52445820	+	chr12:52444553-52445421	S_Shore	NR4A1	NM_173157;NM_002135	5'UTR;5'UTR	1.23532e-21	5.91704e-19	0.141231	0.707734	3.89294	FALSE
cg10386016	chr7	103630857	+	chr7:103629525-103630652	S_Shore	RELN	NM_005045;NM_173054	TSS1500;TSS1500	1.23876e-21	5.92744e-19	0.771027	0.170459	-4.0407	FALSE
cg02022247	chrX	25029872	-	chrX:25030461-25032053	N_Shore	ARX	NM_139058	Body	1.24554e-21	5.95128e-19	0.242658	0.906591	4.93126	FALSE
cg20569070	chr2	232597279	+		OpenSea	PDE6D	NM_002601	3'UTR	1.24788e-21	5.95128e-19	0.360015	0.951569	5.13143	FALSE
cg16407699	chr10	74020428	-	chr10:74020773-74021023	N_Shore				1.24869e-21	5.95128e-19	0.187161	0.909402	5.46063	FALSE
cg18442587	chr14	77228753	-	chr14:77227569-77228691	S_Shore	VASH1	NM_014909;NM_014909	1stExon;5'UTR	1.24883e-21	5.95128e-19	0.218985	0.824034	4.07022	FALSE
cg13403462	chr20	32256071	+	chr20:32254811-32255989	S_Shore	NECAB3;C20orf134	NM_031231;NM_031232;NM_001024675;NM_001024675	Body;Body;1stExon;3'UTR	1.25217e-21	5.96115e-19	0.275555	0.887967	4.38631	FALSE
cg05782106	chrX	9754927	+	chrX:9753566-9755101	Island	SHROOM2	NM_001649	Body	1.25846e-21	5.98499e-19	0.521587	0.952308	4.20848	FALSE
cg01801603	chr8	123795433	-	chr8:123792369-123794942	S_Shore	ZHX2	NM_014943	5'UTR	1.26218e-21	5.99593e-19	0.390688	0.936334	4.52213	FALSE
cg08973717	chr6	31697680	+	chr6:31695894-31698245	Island	DDAH2	NM_013974	5'UTR	1.26332e-21	5.99593e-19	0.0445901	0.923673	8.07618	FALSE
cg03682712	chr15	74219307	-	chr15:74218696-74220373	Island	LOXL1	NM_005576	1stExon	1.26758e-21	6.01006e-19	0.848844	0.179534	-4.68974	FALSE
cg17179568	chr22	46372742	-	chr22:46371469-46375234	Island	WNT7B	NM_058238;NM_058238	5'UTR;1stExon	1.27355e-21	6.03224e-19	0.540612	0.074855	-3.86639	FALSE
cg21393713	chr7	69064801	+	chr7:69062374-69065037	Island	AUTS2	NM_001127231;NM_015570;NM_001127232	1stExon;1stExon;1stExon	1.27485e-21	6.03228e-19	0.692478	0.0983326	-4.37392	FALSE
cg24921634	chr18	47721674	+	chr18:47719866-47721742	Island	MYO5B	NM_001080467	TSS1500	1.27672e-21	6.03501e-19	0.802446	0.166036	-4.35444	FALSE
cg02145668	chr1	151300723	+	chr1:151300522-151300724	Island				1.28872e-21	6.08562e-19	0.849145	0.211918	-4.39658	FALSE
cg18621091	chr18	75612056	+	chr18:75611918-75612142	Island				1.3004e-21	6.12748e-19	0.520896	0.071725	-3.82494	FALSE
cg11664544	chr22	30721636	-	chr22:30722572-30723218	N_Shore	TBC1D10A	NM_031937	Body	1.30076e-21	6.12748e-19	0.144436	0.807915	4.64076	FALSE
cg16144072	chrX	85403300	-	chrX:85402943-85403877	Island	DACH2	NM_001139514;NM_053281	TSS200;TSS200	1.30152e-21	6.12748e-19	0.86585	0.162491	-5.08824	FALSE
cg22230584	chr17	37011528	+	chr17:37009471-37010118	S_Shore	RPL23	NM_000978	TSS1500	1.30501e-21	6.13776e-19	0.973816	0.588584	-4.70825	FALSE
cg08474953	chr7	70170620	-		OpenSea	AUTS2	NM_015570;NM_001127231	Body;Body	1.32677e-21	6.22957e-19	0.12833	0.914787	6.21932	FALSE
cg03355808	chr10	14302678	-		OpenSea	FRMD4A	NM_018027	Body	1.32719e-21	6.22957e-19	0.083492	0.663032	4.4409	FALSE
cg12448285	chr1	245534821	+		OpenSea	KIF26B	NM_018012	Body	1.33434e-21	6.24792e-19	0.223735	0.893117	4.86696	FALSE
cg15227168	chr18	73630290	+	chr18:73627917-73628658	S_Shore				1.3346e-21	6.24792e-19	0.145474	0.885778	5.54644	FALSE
cg27332575	chr1	39966137	+		OpenSea	BMP8A	NM_181809	Body	1.33631e-21	6.24792e-19	0.0802894	0.56872	3.92445	FALSE
cg24041556	chr19	10736059	-	chr19:10735999-10736396	Island	SLC44A2	NM_020428;NM_001145056	TSS200;Body	1.33644e-21	6.24792e-19	0.0645938	0.445474	3.54426	FALSE
cg27659109	chr19	3509838	+	chr19:3505820-3506770	S_Shelf	FZR1	NM_016263	5'UTR	1.33805e-21	6.24917e-19	0.0772745	0.681628	4.68346	FALSE
cg07524505	chr11	44785843	-		OpenSea	TSPAN18	NM_130783	TSS200	1.34194e-21	6.2611e-19	0.275531	0.907611	4.6989	FALSE
cg13219080	chr1	942161	-		OpenSea				1.34346e-21	6.26196e-19	0.256304	0.862759	4.19365	FALSE
cg24083817	chr19	49217255	-	chr19:49217245-49217869	Island	MAMSTR	NM_182574;NM_001130915	Body;Body	1.35938e-21	6.32984e-19	0.425537	0.0591384	-3.5588	FALSE
cg02888046	chr15	74709717	-		OpenSea	SEMA7A	NM_003612;NM_001146030;NM_001146029	Body;Body;Body	1.38277e-21	6.43237e-19	0.0934927	0.589894	3.81083	FALSE
cg02225716	chr8	120220856	-	chr8:120220388-120221222	Island	MAL2	NM_052886	Body	1.38821e-21	6.45125e-19	0.535605	0.0405737	-4.78535	FALSE
cg04767756	chr16	10652706	-		OpenSea	EMP2	NM_001424	5'UTR	1.39148e-21	6.46002e-19	0.0412569	0.559027	4.88428	FALSE
cg12022630	chr10	50450945	+		OpenSea				1.40677e-21	6.52455e-19	0.177239	0.829452	4.51006	FALSE
cg07103517	chr7	50348485	-	chr7:50343757-50344519	S_Shelf	IKZF1	NM_006060	5'UTR	1.41386e-21	6.55012e-19	0.0648679	0.497888	3.84569	FALSE
cg04089426	chr11	65307791	-	chr11:65305935-65308502	Island	LTBP3	NM_001164266;NM_021070;NM_001130144	Body;Body;Body	1.41508e-21	6.55012e-19	0.0207314	0.662617	6.55851	FALSE
cg09284949	chr19	51190179	-	chr19:51189824-51190109	S_Shore	SHANK1	NM_016148	Body	1.41948e-21	6.56042e-19	0.17277	0.972286	7.44942	FALSE
cg18335991	chr15	74724562	+	chr15:74725323-74726487	N_Shore	SEMA7A	NM_003612;NM_001146029;NM_001146030	Body;Body;5'UTR	1.42011e-21	6.56042e-19	0.604137	0.0815867	-4.10583	FALSE
cg21640994	chr17	30454772	+		OpenSea				1.42322e-21	6.56829e-19	0.15056	0.611412	3.15177	FALSE
cg19451698	chr2	227700467	+	chr2:227700313-227701115	Island	RHBDD1	NM_001167608;NM_032276	TSS1500;TSS1500	1.42558e-21	6.57272e-19	0.916405	0.410795	-3.98053	FALSE
cg19640821	chr19	18503517	-	chr19:18499097-18499697	S_Shelf	LRRC25	NM_145256	Body	1.42922e-21	6.58299e-19	0.915426	0.296131	-4.68637	FALSE
cg00945666	chr1	160990265	+	chr1:160990718-160991225	N_Shore	F11R	NM_016946	Body	1.43722e-21	6.61333e-19	0.363249	0.922856	4.39214	FALSE
cg17321561	chr10	14816880	-		OpenSea	FAM107B	NM_031453;NM_031453	1stExon;5'UTR	1.44763e-21	6.6547e-19	0.424721	0.937961	4.35996	FALSE
cg02350107	chr19	44037044	-	chr19:44037297-44038286	N_Shore	ZNF575	NM_174945	TSS1500	1.45292e-21	6.67215e-19	0.439725	0.922157	3.91816	FALSE
cg16424945	chr15	52274433	-		OpenSea				1.45428e-21	6.67215e-19	0.0755051	0.762939	5.30178	FALSE
cg16181383	chr5	177849197	-		OpenSea	COL23A1	NM_173465	Body	1.45598e-21	6.67343e-19	0.285329	0.824052	3.55549	FALSE
cg24226371	chr15	75945038	+		OpenSea	SNX33	NM_153271	Body	1.46143e-21	6.69101e-19	0.111312	0.66384	3.98895	FALSE
cg08878567	chr16	13716635	+		OpenSea				1.46268e-21	6.69101e-19	0.293878	0.848085	3.75019	FALSE
cg03916277	chr1	3380250	-		OpenSea	ARHGEF16	NM_014448	Body	1.46416e-21	6.69127e-19	0.86749	0.22371	-4.51542	FALSE
cg16766249	chr14	79745154	-	chr14:79745153-79746059	Island	NRXN3	NM_004796;NM_138970;NM_001105250	Body;TSS1500;TSS1500	1.46991e-21	6.71099e-19	0.837587	0.351927	-3.24771	FALSE
cg03546360	chr1	12675968	+	chr1:12676983-12678642	N_Shore	DHRS3	NM_004753	Body	1.47847e-21	6.74348e-19	0.0921637	0.619406	4.00617	FALSE
cg13944838	chr5	179740914	-	chr5:179740710-179741121	Island	GFPT2	NM_005110	Body	1.48253e-21	6.75539e-19	0.0370146	0.619222	5.41143	FALSE
cg27340796	chr16	27481989	+		OpenSea	GTF3C1	NM_001520	Body	1.48406e-21	6.75581e-19	0.116227	0.870212	5.67811	FALSE
cg20775959	chr15	80696264	-	chr15:80696076-80697393	Island	ARNT2	NM_014862	TSS1500	1.48554e-21	6.75598e-19	0.882954	0.300918	-4.13591	FALSE
cg23108125	chr5	176882586	-	chr5:176881221-176883117	Island	PRR7	NM_030567	Body	1.50465e-21	6.83625e-19	0.109043	0.661432	3.99982	FALSE
cg12492938	chr12	114025383	+	chr12:114029318-114029752	N_Shelf				1.52e-21	6.89035e-19	0.871465	0.292989	-4.03839	FALSE
cg21517320	chr19	19932702	+		OpenSea	ZNF506	NM_001099269;NM_001145404	TSS200;TSS200	1.52136e-21	6.89035e-19	0.158553	0.691724	3.57795	FALSE
cg02479773	chr8	145747746	+	chr8:145747509-145748682	Island	LRRC14	NM_014665	3'UTR	1.52291e-21	6.89035e-19	0.0167898	0.331402	4.8655	FALSE
cg09929164	chr17	48423123	+	chr17:48422989-48423564	Island	XYLT2	NM_022167	TSS1500	1.52328e-21	6.89035e-19	0.0661011	0.57275	4.24783	FALSE
cg00679763	chr17	46993161	-		OpenSea	UBE2Z	NM_023079	Body	1.52392e-21	6.89035e-19	0.474144	0.93381	3.96911	FALSE
cg09316544	chr6	29981411	-		OpenSea	NCRNA00171	NR_026751	Body	1.52671e-21	6.89628e-19	0.233503	0.820113	3.91093	FALSE
cg19692165	chr12	24716640	-	chr12:24714956-24716243	S_Shore	SOX5	NM_152989	TSS1500	1.5305e-21	6.90677e-19	0.91663	0.313627	-4.61208	FALSE
cg00646659	chrX	48776613	+	chrX:48775763-48776813	Island	PIM2	NM_006875	TSS1500	1.53198e-21	6.90679e-19	0.198597	0.935744	5.89978	FALSE
cg05011838	chr14	99738452	-	chr14:99739801-99740920	N_Shore	BCL11B	NM_138576;NM_022898	TSS1500;TSS1500	1.54033e-21	6.93775e-19	0.855295	0.0382467	-7.27207	FALSE
cg24967811	chr12	123503709	+		OpenSea	PITPNM2	NM_020845	Body	1.55188e-21	6.98302e-19	0.361394	0.929964	4.55869	FALSE
cg18414950	chrX	24483896	+	chrX:24483016-24483947	Island	PDK3	NM_001142386;NM_005391	Body;Body	1.55338e-21	6.98306e-19	0.0693904	0.559536	4.09711	FALSE
cg24932289	chrX	40036253	+	chrX:40036252-40036508	Island	BCOR	NM_001123384;NM_001123383	5'UTR;5'UTR	1.55622e-21	6.98911e-19	0.919271	0.158667	-5.94524	FALSE
cg15248889	chr4	189030946	-	chr4:189027609-189028033	S_Shelf				1.56056e-21	7.0019e-19	0.270449	0.899534	4.5959	FALSE
cg09135320	chr1	158737591	-		OpenSea	OR6N1	NM_001005185	TSS1500	1.56358e-21	7.00573e-19	0.830031	0.144197	-4.86522	FALSE
cg11248896	chr2	177003747	-	chr2:177004452-177004693	N_Shore				1.56588e-21	7.00573e-19	0.914738	0.243031	-5.0679	FALSE
cg02307277	chr6	150690125	-		OpenSea	IYD	NM_203395;NM_001164694;NM_001164695;NM_203395;NM_001164694;NM_001164695	5'UTR;1stExon;1stExon;1stExon;5'UTR;5'UTR	1.56591e-21	7.00573e-19	0.168505	0.775265	4.09118	FALSE
cg21267792	chrX	48776812	+	chrX:48775763-48776813	Island	PIM2	NM_006875	TSS1500	1.57042e-21	7.01919e-19	0.367241	0.929884	4.51525	FALSE
cg26820911	chr4	83720044	+	chr4:83719009-83720241	Island	SCD5	NM_001037582;NM_024906	TSS200;TSS200	1.57712e-21	7.04241e-19	0.947403	0.499826	-4.17703	FALSE
cg15645728	chr1	4662148	-		OpenSea				1.58036e-21	7.05018e-19	0.0427858	0.560169	4.86584	FALSE
cg05526905	chr11	119455808	+	chr11:119455153-119456102	Island				1.58506e-21	7.06438e-19	0.494288	0.0237407	-5.33609	FALSE
cg14074201	chr6	31698037	-	chr6:31695894-31698245	Island	DDAH2	NM_013974;NM_013974	1stExon;5'UTR	1.59895e-21	7.11951e-19	0.0428617	0.824872	6.72478	FALSE
cg15507334	chr10	14372913	-		OpenSea	FRMD4A	NM_018027	TSS200	1.60418e-21	7.13603e-19	0.0926327	0.662555	4.27249	FALSE
cg09847789	chr1	27286381	+	chr1:27286065-27287101	Island	C1orf172	NM_152365	5'UTR	1.61028e-21	7.15635e-19	0.182259	0.813891	4.30152	FALSE
cg07540593	chr11	111956827	-	chr11:111957352-111957681	N_Shore	TIMM8B;SDHD	NM_012459;NM_003002;NR_028383	Body;TSS1500;Body	1.6172e-21	7.16893e-19	0.765715	0.119226	-4.61143	FALSE
cg20407792	chr6	32044203	-	chr6:32046815-32047094	N_Shelf	TNXB	NM_019105	Body	1.61733e-21	7.16893e-19	0.198744	0.914983	5.44343	FALSE
cg03382304	chr21	27012176	+	chr21:27011624-27012398	Island	JAM2	NM_021219	1stExon	1.6177e-21	7.16893e-19	0.654845	0.0954058	-4.17223	FALSE
cg25805709	chr3	44596770	-	chr3:44596535-44597018	Island	ZNF167	NM_018651;NM_025169;NM_025169;NM_018651	1stExon;1stExon;5'UTR;5'UTR	1.62353e-21	7.17623e-19	0.967328	0.632008	-4.11593	FALSE
cg05460996	chr6	167370529	+	chr6:167369439-167370588	Island	RNASET2	NM_003730	TSS1500	1.62382e-21	7.17623e-19	0.138577	0.928995	6.3704	FALSE
cg05479166	chr17	79609346	+		OpenSea	TSPAN10	NM_031945	TSS200	1.62606e-21	7.17623e-19	0.244654	0.773121	3.39624	FALSE
cg21249771	chr2	242484705	+	chr2:242480444-242481818	S_Shelf				1.62613e-21	7.17623e-19	0.799611	0.0905862	-5.33156	FALSE
cg08447387	chr8	131369596	+	chr8:131370087-131371317	N_Shore	ASAP1	NM_018482	Body	1.62702e-21	7.17623e-19	0.230196	0.896406	4.86065	FALSE
cg12679192	chr8	68969455	-		OpenSea	PREX2	NM_025170;NM_024870	Body;Body	1.6386e-21	7.2205e-19	0.645152	0.083396	-4.32445	FALSE
cg06520307	chr7	149417640	+	chr7:149416662-149416974	S_Shore	KRBA1	NM_032534	Body	1.65917e-21	7.30428e-19	0.120755	0.713305	4.19947	FALSE
cg08234878	chr14	73737095	-		OpenSea	PAPLN	NM_173462	Body	1.67021e-21	7.34193e-19	0.233913	0.926001	5.36896	FALSE
cg26902216	chr8	120220410	-	chr8:120220388-120221222	Island	MAL2	NM_052886	TSS200	1.67086e-21	7.34193e-19	0.46399	0.050975	-4.0135	FALSE
cg12302647	chr5	148533875	+		OpenSea	ABLIM3	NM_014945	Body	1.67639e-21	7.3593e-19	0.290972	0.942087	5.3187	FALSE
cg14117392	chr5	139017942	-	chr5:139017133-139017668	S_Shore				1.68597e-21	7.39443e-19	0.0574811	0.631756	4.84219	FALSE
cg00288844	chr16	11835360	-	chr16:11836073-11837092	N_Shore	TXNDC11	NM_015914	Body	1.70349e-21	7.46427e-19	0.231983	0.823642	3.95653	FALSE
cg02571874	chr3	12799985	-		OpenSea	TMEM40	NM_018306	5'UTR	1.70861e-21	7.47971e-19	0.630076	0.0898148	-4.11431	FALSE
cg23845936	chr19	7140630	-	chr19:7142907-7143109	N_Shelf	INSR	NM_000208;NM_001079817	Body;Body	1.71266e-21	7.48606e-19	0.146728	0.902971	5.7746	FALSE
cg13001495	chr3	112931354	+	chr3:112930437-112931506	Island	BOC	NM_033254	TSS200	1.71326e-21	7.48606e-19	0.817141	0.202341	-4.14416	FALSE
cg16430862	chr1	17493806	-		OpenSea				1.71603e-21	7.49115e-19	0.769529	0.172514	-4.00575	FALSE
cg22687211	chr1	4841959	+		OpenSea	AJAP1	NM_018836	3'UTR	1.72439e-21	7.52065e-19	0.396441	0.902513	3.81854	FALSE
cg13175736	chr15	62537871	+		OpenSea				1.73972e-21	7.58045e-19	0.233679	0.829671	3.99828	FALSE
cg08726863	chr2	128458401	-	chr2:128458844-128459937	N_Shore	SFT2D3	NM_032740	TSS200	1.74323e-21	7.58867e-19	0.176036	0.892854	5.299	FALSE
cg05998639	chr12	1639527	+	chr12:1639033-1640750	Island				1.74542e-21	7.59113e-19	0.86657	0.135231	-5.40085	FALSE
cg03970086	chr16	88974840	+	chr16:88975850-88976169	N_Shore	CBFA2T3	NM_175931;NM_005187	5'UTR;Body	1.75338e-21	7.61866e-19	0.729956	0.0960511	-4.6898	FALSE
cg26004759	chr4	141489018	-	chr4:141489962-141490378	N_Shore	UCP1	NM_021833	Body	1.75565e-21	7.62147e-19	0.926131	0.148825	-6.1767	FALSE
cg14455319	chr11	113258908	+	chr11:113258443-113258821	S_Shore	ANKK1	NM_178510	Body	1.76355e-21	7.64864e-19	0.229256	0.781099	3.5905	FALSE
cg22198132	chr12	54410251	-	chr12:54411709-54412131	N_Shore	HOXC4;HOXC6;HOXC5	NM_014620;NM_153693;NR_003084	TSS1500;TSS1500;TSS1500	1.77013e-21	7.67008e-19	0.0928941	0.60811	3.92256	FALSE
cg25531341	chr6	144982324	-		OpenSea	UTRN	NM_007124	Body	1.77445e-21	7.68171e-19	0.124737	0.829017	5.09338	FALSE
cg17120607	chr12	126020727	+	chr12:126018100-126018365	S_Shelf	TMEM132B	NM_052907	Body	1.79204e-21	7.75067e-19	0.0666358	0.624617	4.56724	FALSE
cg11518359	chr1	8014650	+	chr1:8013993-8014651	Island				1.80275e-21	7.78978e-19	0.0508436	0.556499	4.55099	FALSE
cg07116947	chr17	1933006	-	chr17:1933138-1933852	N_Shore	DPH1	NM_001383	TSS1500	1.80973e-21	7.81272e-19	0.228375	0.847894	4.23786	FALSE
cg01701415	chr10	74870311	+		OpenSea	NUDT13	NM_015901;NM_015901	5'UTR;1stExon	1.81344e-21	7.82154e-19	0.0631403	0.871543	6.70304	FALSE
cg13563119	chr7	132003931	+		OpenSea	PLXNA4	NM_020911	Body	1.81878e-21	7.83735e-19	0.0698916	0.616032	4.43148	FALSE
cg20981089	chrX	139588759	+	chrX:139589970-139590480	N_Shore				1.82498e-21	7.85062e-19	0.537478	0.941576	3.80138	FALSE
cg06636971	chr6	24911553	-	chr6:24910626-24911285	S_Shore	FAM65B	NM_014722	TSS1500	1.82522e-21	7.85062e-19	0.801542	0.131197	-4.75801	FALSE
cg25496181	chr12	118407068	-	chr12:118406590-118407364	Island	KSR2	NM_173598	TSS1500	1.84441e-21	7.92589e-19	0.795066	0.117269	-4.87658	FALSE
cg24610044	chr1	115727622	+		OpenSea				1.8491e-21	7.93877e-19	0.078786	0.792751	5.48499	FALSE
cg09984479	chr22	38635620	+		OpenSea	TMEM184B	NM_012264	Body	1.86236e-21	7.98838e-19	0.886827	0.391971	-3.60979	TRUE
cg21777696	chr11	57283154	+	chr11:57281671-57283305	Island	SLC43A1	NM_003627;NM_003627	1stExon;5'UTR	1.86952e-21	8.01174e-19	0.661872	0.113016	-3.95316	FALSE
cg07879825	chr7	69358880	-		OpenSea	AUTS2	NM_015570;NM_001127232;NM_001127231	Body;Body;Body	1.88268e-21	8.06073e-19	0.127762	0.941279	6.78733	FALSE
cg20560075	chr5	146257484	+	chr5:146257346-146258575	Island	PPP2R2B	NM_181674;NM_001127381;NM_181677;NM_181678;NM_181676;NM_181675;NM_004576	Body;Body;Body;5'UTR;Body;Body;Body	1.88567e-21	8.06446e-19	0.965781	0.54133	-4.57939	FALSE
cg01184522	chr1	247495818	-	chr1:247494249-247495840	Island	ZNF496	NM_032752	TSS1500	1.88699e-21	8.06446e-19	0.730349	0.0549449	-5.55119	FALSE
cg11074968	chr15	83241300	-		OpenSea	CPEB1	NM_001079534;NM_001079533;NM_001079535;NM_030594	TSS1500;TSS1500;TSS1500;Body	1.89145e-21	8.07614e-19	0.136296	0.719579	4.03207	FALSE
cg22153695	chr18	32957405	+	chr18:32956764-32957406	Island	ZNF396	NM_145756	TSS200	1.89618e-21	8.08893e-19	0.862797	0.322106	-3.72768	FALSE
cg03552401	chr19	54974983	-	chr19:54974175-54976819	Island	LENG9	NM_198988	TSS200	1.9177e-21	8.17329e-19	0.0760623	0.610452	4.26652	FALSE
cg22869567	chr12	13588746	-		OpenSea				1.92058e-21	8.17812e-19	0.929464	0.452976	-3.99288	FALSE
cg14858504	chr3	54790638	+		OpenSea	CACNA2D3	NM_018398	Body	1.92941e-21	8.20824e-19	0.0827984	0.715735	4.81694	FALSE
cg25569300	chr14	97538227	+		OpenSea				1.93363e-21	8.21287e-19	0.26793	0.885164	4.40405	FALSE
cg21874213	chr5	139229292	-	chr5:139227605-139228279	S_Shore	NRG2	NM_013982;NM_013983;NM_013981;NM_004883	Body;Body;Body;Body	1.93401e-21	8.21287e-19	0.219189	0.843816	4.27168	FALSE
cg22082176	chr5	140868686	+	chr5:140871064-140872335	N_Shelf	PCDHGA4;PCDHGC3;PCDHGA12;PCDHGA11;PCDHGA9;PCDHGA1;PCDHGB1;PCDHGB6;PCDHGC5;PCDHGB3;PCDHGB7;PCDHGA6;PCDHGA8;PCDHGA10;PCDHGA5;PCDHGB4;PCDHGC4;PCDHGA3;PCDHGA2;PCDHGA7;PCDHGB2;PCDHGB5	NM_018917;NM_002588;NM_003735;NM_032092;NM_018914;NM_018921;NM_018912;NM_018922;NM_018926;NM_018929;NM_018924;NM_018927;NM_018919;NM_032088;NM_018913;NM_032407;NM_018918;NM_003736;NM_018928;NM_018916;NM_018915;NM_018920;NM_018923;NM_018925;NM_032403	Body;Body;Body;Body;Body;Body;Body;Body;Body;TSS200;Body;Body;Body;Body;Body;TSS200;Body;Body;Body;Body;Body;Body;Body;Body;Body	1.94892e-21	8.26872e-19	0.0782108	0.593768	4.1083	FALSE
cg17922851	chr13	96297224	+	chr13:96296143-96297059	S_Shore	DZIP1	NM_198968;NM_014934	TSS1500;TSS1500	1.95764e-21	8.29819e-19	0.896155	0.118857	-6.04138	FALSE
cg05002602	chr14	68140486	-	chr14:68140972-68141882	N_Shore	VTI1B	NM_006370	Body	1.95959e-21	8.29892e-19	0.134737	0.707016	3.96132	FALSE
cg03222834	chr16	13177060	+		OpenSea	SHISA9	NM_001145204	Body	1.97153e-21	8.34193e-19	0.377915	0.890659	3.75402	FALSE
cg06134471	chr14	51560134	+	chr14:51560116-51562487	Island	TRIM9	NM_015163;NM_052978	Body;Body	1.97845e-21	8.36366e-19	0.184418	0.893987	5.22755	FALSE
cg09844399	chr14	25526434	-		OpenSea				1.98048e-21	8.3647e-19	0.885738	0.29593	-4.20824	FALSE
cg04533116	chr5	1169063	+	chr5:1170702-1170941	N_Shore				1.9859e-21	8.38e-19	0.752188	0.177665	-3.81654	FALSE
cg16511708	chr18	23671264	+	chr18:23669971-23671275	Island	SS18	NM_005637;NM_001007559	TSS1500;TSS1500	1.99538e-21	8.41244e-19	0.463906	0.940658	4.19619	FALSE
cg25307665	chr7	27183694	-	chr7:27182613-27185562	Island	HOXA5	NM_019102	TSS1500	2.0179e-21	8.49654e-19	0.0389181	0.412019	4.11838	FALSE
cg14624463	chr3	153947356	+		OpenSea	SGEF	NM_015595	Body	2.01896e-21	8.49654e-19	0.838034	0.167566	-4.69366	FALSE
cg27458152	chr8	22249664	+		OpenSea	SLC39A14	NM_001128431;NM_001135153;NM_015359;NM_001135154	5'UTR;5'UTR;5'UTR;5'UTR	2.03043e-21	8.53712e-19	0.0679182	0.611842	4.43629	FALSE
cg08234418	chr10	7376726	+		OpenSea	SFMBT2	NM_001029880	Body	2.03318e-21	8.53959e-19	0.255954	0.894201	4.64475	FALSE
cg08159291	chr1	4715615	-	chr1:4713989-4716555	Island	AJAP1	NM_018836;NM_001042478	Body;Body	2.03466e-21	8.53959e-19	0.606597	0.0697863	-4.36758	FALSE
cg04739647	chr2	176987462	-	chr2:176986424-176988291	Island	HOXD9	NM_014213;NM_014213	5'UTR;1stExon	2.04661e-21	8.58201e-19	0.463695	0.979208	5.77819	FALSE
cg23323297	chr19	51195418	+	chr19:51198143-51198460	N_Shelf	SHANK1	NM_016148	Body	2.05135e-21	8.59418e-19	0.19034	0.913063	5.49691	FALSE
cg12982543	chr3	190105609	-		OpenSea	CLDN16	NM_006580	TSS1500	2.05375e-21	8.59658e-19	0.863442	0.108051	-5.71787	FALSE
cg22335826	chr6	7242625	+		OpenSea	RREB1	NM_001003698;NM_001003700;NM_001168344;NM_001003699	Body;Body;Body;Body	2.05718e-21	8.60322e-19	0.102692	0.594562	3.68097	FALSE
cg19792427	chr19	44037316	+	chr19:44037297-44038286	Island	ZNF575	NM_174945	TSS200	2.06268e-21	8.61853e-19	0.466405	0.970822	5.25403	FALSE
cg19310340	chr7	150037297	-	chr7:150037459-150039031	N_Shore	RARRES2	NM_002889	Body	2.07212e-21	8.65024e-19	0.0881628	0.753698	5.00394	FALSE
cg19618279	chr17	40715228	+	chr17:40714087-40715282	Island	COASY	NM_025233;NM_001042529;NM_001042532;NM_001042530;NM_001042531	1stExon;Body;Body;Body;5'UTR	2.07637e-21	8.66024e-19	0.74943	0.174273	-3.83128	FALSE
cg26473110	chr11	46385365	-	chr11:46387905-46388535	N_Shelf	DGKZ	NM_201533;NM_001105540;NM_003646;NM_201532	Body;5'UTR;Body;Body	2.08406e-21	8.68459e-19	0.0725719	0.605434	4.3019	FALSE
cg14355482	chr21	22373039	+	chr21:22369423-22370582	S_Shelf	NCAM2	NM_004540	Body	2.08771e-21	8.69205e-19	0.115853	0.72555	4.34221	FALSE
cg09401099	chr3	156534380	+	chr3:156533839-156535131	Island				2.10856e-21	8.77106e-19	0.449649	0.960031	4.88186	FALSE
cg01961252	chr12	54955143	-		OpenSea	PDE1B	NM_001165975;NM_000924;NM_001165975	1stExon;Body;5'UTR	2.11675e-21	8.79732e-19	0.837065	0.265956	-3.82626	FALSE
cg27296089	chrX	118892038	-	chrX:118891923-118893527	Island	ANKRD58	NM_001105576	TSS1500	2.12743e-21	8.83386e-19	0.118634	0.894152	5.98891	FALSE
cg25963505	chr7	135413023	-		OpenSea	SLC13A4	NM_012450	TSS200	2.14453e-21	8.89698e-19	0.135617	0.628901	3.43588	FALSE
cg06658615	chr5	139334561	-		OpenSea	NRG2	NM_013982;NM_013983;NM_013981;NM_004883	Body;Body;Body;Body	2.1495e-21	8.9097e-19	0.0975055	0.632287	3.99946	FALSE
cg11826999	chr15	78895837	-	chr15:78894267-78894501	S_Shore	CHRNA3	NM_000743;NM_001166694	Body;Body	2.15457e-21	8.92281e-19	0.267346	0.876219	4.2812	FALSE
cg06073141	chr3	190105762	+		OpenSea	CLDN16	NM_006580	TSS200	2.1638e-21	8.95311e-19	0.910774	0.199806	-5.35656	FALSE
cg01320573	chr6	33387003	-	chr6:33385678-33386262	S_Shore	CUTA;SYNGAP1	NM_015921;NM_001014837;NM_006772;NM_001014838;NM_001014840;NM_001014433	TSS1500;TSS1500;TSS1500;TSS1500;TSS1500;TSS1500	2.16849e-21	8.96458e-19	0.308806	0.868961	3.89724	FALSE
cg00095594	chr1	236228625	+	chr1:236227682-236228817	Island	NID1	NM_002508	TSS200	2.17598e-21	8.98759e-19	0.645893	0.981997	4.93136	FALSE
cg23314200	chr14	97061349	+	chr14:97058943-97059522	S_Shore				2.17963e-21	8.99476e-19	0.0879826	0.745702	4.93871	FALSE
cg17677397	chr17	72543519	+		OpenSea	CD300C	NM_006678	TSS1500	2.19009e-21	9.02994e-19	0.295915	0.854881	3.81275	FALSE
cg22965511	chr4	186456846	+	chr4:186455983-186456864	Island	PDLIM3	NM_001114107;NM_014476	TSS200;TSS200	2.19778e-21	9.05367e-19	0.941028	0.422762	-4.46001	FALSE
cg24735790	chr12	54426498	+	chr12:54427025-54428709	N_Shore	HOXC4;HOXC5	NM_014620;NM_018953;NR_003084	5'UTR;TSS1500;Body	2.21604e-21	9.12086e-19	0.141376	0.861971	5.252	FALSE
cg02029908	chr5	172195602	-	chr5:172197482-172199606	N_Shore	DUSP1	NM_004417	3'UTR	2.22305e-21	9.14167e-19	0.0592212	0.695115	5.21337	FALSE
cg19951107	chr3	111760098	-		OpenSea	TMPRSS7	NM_001042575;NR_026734	5'UTR;Body	2.23485e-21	9.17428e-19	0.357816	0.918595	4.34525	FALSE
cg00350448	chr11	72433866	+	chr11:72437676-72438005	N_Shelf	ARAP1	NM_001040118;NM_001135190;NM_015242	Body;TSS1500;TSS1500	2.2349e-21	9.17428e-19	0.0772993	0.667802	4.58775	FALSE
cg14965524	chr19	10541267	-	chr19:10542662-10543120	N_Shore	PDE4A	NM_001111307;NM_001111308	Body;TSS1500	2.26298e-21	9.27604e-19	0.087286	0.740479	4.90872	FALSE
cg06495347	chr12	56391451	+		OpenSea	SUOX	NM_001032386;NM_001032387;NM_000456	5'UTR;5'UTR;5'UTR	2.26365e-21	9.27604e-19	0.0821922	0.594303	4.04428	FALSE
cg12828729	chr5	134823969	-	chr5:134824503-134824779	N_Shore				2.26636e-21	9.27899e-19	0.109914	0.754954	4.6473	FALSE
cg02515354	chr7	147256123	+		OpenSea	MIR548I4;CNTNAP2	NR_031690;NM_014141	TSS1500;Body	2.29265e-21	9.37845e-19	0.880989	0.214144	-4.77008	FALSE
cg05167251	chr2	176987465	-	chr2:176986424-176988291	Island	HOXD9	NM_014213;NM_014213	5'UTR;1stExon	2.30032e-21	9.4016e-19	0.525292	0.981574	5.60914	FALSE
cg17356964	chr6	106582638	+		OpenSea				2.30302e-21	9.40441e-19	0.0989324	0.937218	7.08805	FALSE
cg15920669	chr8	142037502	-		OpenSea				2.31899e-21	9.46138e-19	0.707909	0.194477	-3.33002	FALSE
cg00706444	chr3	48594638	+	chr3:48594022-48594853	Island	PFKFB4	NM_004567	TSS1500	2.33719e-21	9.52733e-19	0.0652599	0.653106	4.7555	TRUE
cg10530104	chr17	1958022	-	chr17:1952919-1962328	Island	HIC1	NM_006497	TSS1500	2.34361e-21	9.54519e-19	0.181756	0.898168	5.33948	FALSE
cg12071775	chr14	52591786	-		OpenSea				2.35059e-21	9.5653e-19	0.294336	0.891967	4.30921	FALSE
cg04322483	chr3	42544020	+	chr3:42542820-42544524	Island	VIPR1	NM_004624	TSS200	2.35759e-21	9.58544e-19	0.234681	0.866916	4.41504	FALSE
cg13552710	chr2	30144547	+	chr2:30142831-30144624	Island	ALK	NM_004304	TSS200	2.39517e-21	9.72547e-19	0.935996	0.0828395	-7.40764	FALSE
cg01778384	chr13	27236961	+		OpenSea	WASF3	NM_006646	Body	2.39619e-21	9.72547e-19	0.209872	0.926055	5.56806	FALSE
cg09367545	chr16	1233640	-	chr16:1235938-1237262	N_Shelf	CACNA1H	NM_021098;NM_001005407	Body;Body	2.40742e-21	9.76258e-19	0.246528	0.814447	3.74874	FALSE
cg27665925	chr19	12098906	+	chr19:12098571-12098950	Island				2.42694e-21	9.83324e-19	0.562077	0.062816	-4.26285	FALSE
cg22784386	chr6	100903817	+	chr6:100905444-100905697	N_Shore	SIM1	NM_005068	Body	2.43981e-21	9.8768e-19	0.283331	0.940916	5.36109	FALSE
cg19089701	chr8	126398731	+		OpenSea				2.44921e-21	9.90631e-19	0.583714	0.0450873	-4.89246	FALSE
cg20059682	chr12	52201821	+		OpenSea	SCN8A	NM_014191	3'UTR	2.45983e-21	9.94067e-19	0.180989	0.884786	5.13528	FALSE
cg24343310	chr11	57249947	-	chr11:57249946-57250848	Island				2.47395e-21	9.98909e-19	0.235992	0.799365	3.69736	FALSE
cg06800942	chr2	74644567	-	chr2:74645467-74645750	N_Shore	C2orf81	NM_001145054;NM_001145054	1stExon;5'UTR	2.47707e-21	9.99306e-19	0.328733	0.851789	3.55528	FALSE
cg00124993	chr5	135416412	+	chr5:135416204-135416475	Island	MIR886	NR_030583	TSS200	2.5072e-21	1.01059e-18	0.0499339	0.442755	3.92447	FALSE
cg27456185	chr15	93196011	-	chr15:93198374-93199181	N_Shelf	FAM174B	NM_207446	Body	2.53789e-21	1.02195e-18	0.118741	0.835508	5.25066	FALSE
cg01078276	chr10	75670677	+	chr10:75670696-75671379	N_Shore	PLAU;C10orf55	NM_001145031;NM_001001791;NM_002658	TSS200;3'UTR;TSS200	2.53974e-21	1.02195e-18	0.676079	0.0829057	-4.5316	FALSE
cg13416213	chr9	3181659	+	chr9:3181006-3181867	Island				2.55082e-21	1.02552e-18	0.813001	0.16938	-4.42491	FALSE
cg27500148	chr17	37011491	-	chr17:37009471-37010118	S_Shore	RPL23	NM_000978	TSS1500	2.58199e-21	1.03716e-18	0.888003	0.0741681	-6.63814	FALSE
cg00116658	chr1	231163673	-		OpenSea	FAM89A	NM_198552	Body	2.58452e-21	1.03729e-18	0.352261	0.911793	4.25011	FALSE
cg01271129	chr3	178978922	-	chr3:178978948-178979364	N_Shore	KCNMB3	NM_171829;NM_001163677;NR_028135;NM_171828	TSS1500;Body;TSS1500;Body	2.58862e-21	1.03805e-18	0.52956	0.917869	3.31241	FALSE
cg14348967	chr4	10160060	-		OpenSea				2.59584e-21	1.04005e-18	0.778034	0.0945171	-5.07226	FALSE
cg14235783	chr11	65420518	+	chr11:65419853-65420527	Island				2.6009e-21	1.04119e-18	0.0842643	0.585884	3.94509	FALSE
cg25340688	chr5	135416398	+	chr5:135416204-135416475	Island	MIR886	NR_030583	TSS200	2.60328e-21	1.04125e-18	0.0496935	0.486823	4.18146	FALSE
cg22166703	chr1	33722127	-	chr1:33721448-33721703	S_Shore	ZNF362	NM_152493	TSS200	2.60751e-21	1.04167e-18	0.482201	0.0464181	-4.26367	FALSE
cg06534553	chr15	72608241	-	chr15:72611946-72612802	N_Shelf	BRUNOL6	NM_052840	Body	2.6088e-21	1.04167e-18	0.17135	0.792336	4.20847	FALSE
cg21854725	chr20	62610842	-	chr20:62610126-62611163	Island	SAMD10	NM_080621;NM_080621	1stExon;5'UTR	2.61741e-21	1.04422e-18	0.463697	0.0635309	-3.67616	FALSE
cg12008047	chr19	18497143	+	chr19:18497063-18497269	Island	GDF15	NM_004864	1stExon	2.62163e-21	1.04501e-18	0.699569	0.983877	4.72814	FALSE
cg04055615	chr6	31697723	+	chr6:31695894-31698245	Island	DDAH2	NM_013974	5'UTR	2.64969e-21	1.05493e-18	0.0550027	0.876764	6.95632	FALSE
cg14945790	chr13	112980399	-		OpenSea				2.65168e-21	1.05493e-18	0.884952	0.185745	-5.10111	FALSE
cg07648454	chrX	124337761	+	chrX:124337265-124338204	Island				2.65328e-21	1.05493e-18	0.753026	0.118855	-4.50566	FALSE
cg15151052	chr1	29617359	-		OpenSea	PTPRU	NM_133178;NM_133177;NM_005704	Body;Body;Body	2.65619e-21	1.0552e-18	0.141379	0.616214	3.28577	FALSE
cg11075878	chr8	146078990	-	chr8:146077931-146078881	S_Shore	COMMD5	NM_014066;NM_001081004;NM_001081003	TSS1500;TSS1500;TSS200	2.68855e-21	1.06657e-18	0.787502	0.209573	-3.80864	FALSE
cg06158627	chr4	7768357	+		OpenSea	AFAP1;LOC84740	NM_198595;NM_001134647;NR_026892	Body;Body;Body	2.68939e-21	1.06657e-18	0.579827	0.0694133	-4.21535	FALSE
cg01162920	chr16	68362700	-		OpenSea	PRMT7	NM_019023	Body	2.70394e-21	1.07144e-18	0.0991859	0.618815	3.88952	FALSE
cg22686892	chrX	71525906	-	chrX:71524832-71527299	Island	CITED1	NM_001144886;NM_001144887;NM_004143;NM_001144885	5'UTR;TSS200;5'UTR;TSS200	2.71634e-21	1.07544e-18	0.658857	0.0941712	-4.21661	FALSE
cg14397918	chr9	72078829	-		OpenSea	APBA1	NM_001163	Body	2.73562e-21	1.08216e-18	0.397519	0.895142	3.69481	FALSE
cg01717649	chr11	66821665	-	chr11:66824118-66824621	N_Shelf				2.74179e-21	1.08368e-18	0.170169	0.786657	4.1746	FALSE
cg03405834	chr16	677895	+	chr16:677367-678128	Island	RAB40C	NM_021168	3'UTR	2.77684e-21	1.09661e-18	0.18876	0.806995	4.17418	FALSE
cg08405463	chrX	118108651	-	chrX:118108502-118110559	Island	LONRF3	NM_024778;NM_001031855	TSS200;TSS200	2.79118e-21	1.10134e-18	0.23382	0.91505	5.1546	FALSE
cg09744759	chr7	5469255	+	chr7:5458503-5469256	Island				2.80188e-21	1.10425e-18	0.185403	0.83552	4.48934	FALSE
cg26919818	chr5	177540566	-	chr5:177540207-177541234	Island	N4BP3	NM_015111;NM_015111	5'UTR;1stExon	2.80326e-21	1.10425e-18	0.595478	0.0456785	-4.94426	FALSE
cg03191149	chrX	106161946	-		OpenSea	CLDN2	NM_001171092;NM_001171095	5'UTR;5'UTR	2.80575e-21	1.1043e-18	0.913034	0.18766	-5.54815	FALSE
cg02362505	chr1	185930976	+		OpenSea	HMCN1	NM_031935	Body	2.81626e-21	1.1075e-18	0.190813	0.778887	3.90973	FALSE
cg12270119	chr2	172950856	+	chr2:172951289-172952159	N_Shore	DLX1	NM_178120;NM_001038493	Body;Body	2.8321e-21	1.1128e-18	0.275341	0.888634	4.39729	FALSE
cg14266287	chr2	239334506	-	chr2:239335160-239336263	N_Shore	ASB1	NM_001040445	TSS1500	2.87831e-21	1.13e-18	0.608765	0.0621731	-4.56723	FALSE
cg24714905	chr13	100637241	+	chr13:100637112-100637472	Island	ZIC2	NM_007129	Body	2.89378e-21	1.13513e-18	0.708626	0.0931633	-4.56958	FALSE
cg11533712	chr22	46934981	-	chr22:46929317-46934861	S_Shore				2.90841e-21	1.13913e-18	0.115917	0.874419	5.7418	TRUE
cg00603871	chr13	24844861	+		OpenSea	SPATA13	NM_001166271;NM_153023	Body;Body	2.91026e-21	1.13913e-18	0.116319	0.879916	5.85358	FALSE
cg11581706	chr7	82072141	+	chr7:82072021-82073520	Island	CACNA2D1	NM_000722	Body	2.91128e-21	1.13913e-18	0.454165	0.0790765	-3.27605	FALSE
cg15682807	chrX	78622682	+		OpenSea	ITM2A	NM_004867;NM_001171581	1stExon;1stExon	2.92552e-21	1.14374e-18	0.274462	0.844035	3.84713	FALSE
cg16625770	chr8	38300134	-		OpenSea	FGFR1	NM_023106;NM_023108;NM_023105;NM_023111;NM_023107;NM_015850;NM_023110	Body;Body;Body;Body;Body;Body;Body	2.9366e-21	1.14711e-18	0.0972945	0.600975	3.81618	FALSE
cg10549828	chrX	23352289	-	chrX:23351142-23353639	Island	PTCHD1	NM_173495	TSS1500	2.94073e-21	1.14777e-18	0.500362	0.0751198	-3.63564	FALSE
cg17803993	chr3	71276214	-		OpenSea	FOXP1	NM_032682;NM_001012505	5'UTR;5'UTR	2.94884e-21	1.14998e-18	0.0724705	0.683717	4.81973	FALSE
cg00310855	chr11	64879153	-	chr11:64879046-64880413	Island	C11orf2;TM7SF2	NM_013265;NM_003273	3'UTR;TSS200	2.96697e-21	1.15608e-18	0.352822	0.930523	4.63514	FALSE
cg18259400	chr14	102780962	-	chr14:102780626-102780830	S_Shore				2.97588e-21	1.15827e-18	0.948145	0.259765	-5.77801	FALSE
cg24692068	chr18	32557882	+	chr18:32556654-32557883	Island	MAPRE2	NM_001143826;NM_001143827	5'UTR;TSS1500	2.97752e-21	1.15827e-18	0.687445	0.128011	-3.91585	FALSE
cg25673591	chr17	39945814	-	chr17:39942175-39943176	S_Shelf				2.98456e-21	1.16004e-18	0.301707	0.831205	3.51147	FALSE
cg00296121	chr10	13933247	+	chr10:13933482-13934184	N_Shore	FRMD4A	NM_018027	Body	2.98986e-21	1.16113e-18	0.733656	0.0541388	-5.61069	FALSE
cg11580676	chr1	156211415	-	chr1:156215368-156215899	N_Shelf	BGLAP	NM_199173	TSS1500	2.99843e-21	1.1635e-18	0.539202	0.119471	-3.11192	FALSE
cg06928838	chr11	67351490	-	chr11:67350928-67351953	Island	GSTP1	NM_000852	Body	3.00816e-21	1.16631e-18	0.125655	0.710109	4.09978	FALSE
cg01816031	chr6	5004599	+	chr6:5004062-5004372	S_Shore	RPP40	NM_006638	TSS1500	3.01734e-21	1.1689e-18	0.745612	0.207442	-3.48791	FALSE
cg01194519	chr13	26760793	+	chr13:26760421-26760892	Island				3.03227e-21	1.17371e-18	0.565824	0.0501692	-4.63677	FALSE
cg20981058	chr19	37663744	-		OpenSea	ZNF585A	NM_199126;NM_152655	TSS1500;TSS200	3.03512e-21	1.17384e-18	0.0402609	0.696944	5.78375	FALSE
cg00020991	chr4	169930429	-	chr4:169930790-169931607	N_Shore	CBR4	NM_032783	Body	3.03889e-21	1.17433e-18	0.136404	0.787783	4.56373	FALSE
cg10589950	chr19	36231534	+	chr19:36231186-36232219	Island	TMEM149	NM_024660	Body	3.04254e-21	1.17477e-18	0.11937	0.831576	5.19344	FALSE
cg02764478	chr6	100904316	+	chr6:100905444-100905697	N_Shore	SIM1	NM_005068	Body	3.04907e-21	1.17632e-18	0.11712	0.84723	5.38643	FALSE
cg06849167	chr11	61449886	+	chr11:61447599-61448273	S_Shore	DAGLA	NM_006133	5'UTR	3.06425e-21	1.1812e-18	0.0984973	0.666208	4.1936	FALSE
cg17740822	chr12	89744609	+	chr12:89745168-89748144	N_Shore	DUSP6	NM_001946;NM_022652	Body;Body	3.08588e-21	1.18856e-18	0.926554	0.218699	-5.50265	FALSE
cg02176326	chr7	75157464	-	chr7:75156588-75157524	Island	PMS2L3	NR_028059	TSS200	3.09454e-21	1.19043e-18	0.0697684	0.505571	3.77615	FALSE
cg19328711	chr11	63655895	-		OpenSea	MARK2	NM_004954;NM_017490;NM_001039469;NM_001163297;NM_001163296	Body;TSS200;Body;Body;Body	3.096e-21	1.19043e-18	0.0893037	0.674584	4.41009	FALSE
cg15608786	chr13	78271880	-	chr13:78271801-78272906	Island	SLAIN1	NM_001040153	TSS1500	3.09836e-21	1.19043e-18	0.518431	0.04685	-4.45862	FALSE
cg11468835	chr11	63998438	+	chr11:63997662-63998412	S_Shore	DNAJC4	NM_005528	Body	3.10263e-21	1.19109e-18	0.1231	0.746604	4.39623	FALSE
cg16303846	chr2	225907539	+	chr2:225906653-225907464	S_Shore	DOCK10	NM_014689	TSS1500	3.13297e-21	1.20175e-18	0.727685	0.158441	-3.83033	FALSE
cg10510775	chr6	34954867	+		OpenSea	ANKS1A	NM_015245	Body	3.13751e-21	1.20251e-18	0.204824	0.75051	3.54852	FALSE
cg13668544	chr9	132646821	-	chr9:132648043-132648284	N_Shore				3.145e-21	1.20279e-18	0.0907936	0.869916	6.08295	FALSE
cg10435232	chr12	114211503	+		OpenSea				3.14555e-21	1.20279e-18	0.4876	0.936185	3.94866	FALSE
cg11782479	chr19	1507932	-	chr19:1507917-1508143	Island	ADAMTSL5	NM_213604	Body	3.14596e-21	1.20279e-18	0.355511	0.881522	3.76007	FALSE
cg20449614	chr8	22438122	-	chr8:22436295-22437076	S_Shore	PDLIM2	NM_021630;NM_176871;NM_198042	Body;1stExon;1stExon	3.15826e-21	1.20651e-18	0.903084	0.334058	-4.21642	FALSE
cg07196673	chr16	75034040	+	chr16:75033041-75034207	Island	ZNRF1	NM_032268	Body	3.16828e-21	1.20935e-18	0.499336	0.0452318	-4.39706	FALSE
cg19041146	chr11	118401536	+	chr11:118401235-118402069	Island	TMEM25;TTC36	NM_032780;NM_001144036;NM_001144035;NM_001144037;NM_001144038;NM_001080441;NM_001144034	TSS1500;TSS1500;TSS1500;TSS1500;TSS1500;Body;TSS1500	3.17431e-21	1.21066e-18	0.614323	0.965605	4.14809	FALSE
cg10819981	chr6	167756099	+		OpenSea	TTLL2	NM_031949	3'UTR	3.18815e-21	1.21495e-18	0.923067	0.399349	-4.18113	FALSE
cg21598506	chr2	238582132	-		OpenSea	LRRFIP1	NM_001137550	Body	3.19894e-21	1.21807e-18	0.459223	0.917207	3.70702	FALSE
cg18817654	chr15	39485138	-		OpenSea				3.20153e-21	1.21807e-18	0.599727	0.0710355	-4.29744	FALSE
cg15148573	chr7	103498566	+		OpenSea	RELN	NM_173054;NM_005045	Body;Body	3.21146e-21	1.22085e-18	0.346185	0.910856	4.27226	FALSE
cg25833003	chr10	101822013	-	chr10:101824961-101825186	N_Shelf	CPN1	NM_001308	Body	3.21563e-21	1.22119e-18	0.172711	0.805528	4.32058	FALSE
cg19524350	chr12	52431177	-	chr12:52430519-52431598	Island				3.21755e-21	1.22119e-18	0.453151	0.0578763	-3.75421	FALSE
cg06822816	chr8	120220882	-	chr8:120220388-120221222	Island	MAL2	NM_052886	Body	3.22664e-21	1.22268e-18	0.650766	0.109923	-3.91911	FALSE
cg25135333	chr1	177939251	+		OpenSea	SEC16B	NM_033127	TSS1500	3.22671e-21	1.22268e-18	0.353985	0.924014	4.47696	FALSE
cg23365554	chr19	54975006	-	chr19:54974175-54976819	Island	LENG9	NM_198988	TSS200	3.25678e-21	1.23178e-18	0.0780826	0.53933	3.79514	FALSE
cg10266121	chr10	97020570	+		OpenSea	PDLIM1	NM_020992	Body	3.2581e-21	1.23178e-18	0.106356	0.610743	3.72919	FALSE
cg25408698	chr17	77099293	+	chr17:77099995-77100203	N_Shore	HRNBP3	NM_001082575	Body	3.26078e-21	1.23178e-18	0.798835	0.212116	-3.88644	FALSE
cg20293594	chr7	27196296	+	chr7:27195601-27196567	Island	HOXA7	NM_006896	TSS200	3.26127e-21	1.23178e-18	0.843564	0.100281	-5.61249	TRUE
cg11607341	chr17	61777090	+	chr17:61776890-61778733	Island	LIMD2	NM_030576	5'UTR	3.26484e-21	1.23214e-18	0.356657	0.041899	-3.66534	FALSE
cg14754080	chr7	122925263	+		OpenSea				3.27484e-21	1.23451e-18	0.725528	0.182524	-3.56626	FALSE
cg03073000	chrX	130964931	-		OpenSea	LOC286467	NR_026975	TSS1500	3.27751e-21	1.23451e-18	0.634289	0.0928591	-4.08906	FALSE
cg14950855	chr12	49740781	+	chr12:49738680-49740841	Island	DNAJC22	NM_024902	TSS1500	3.27905e-21	1.23451e-18	0.037202	0.354985	3.83347	FALSE
cg10598066	chr11	44087808	+	chr11:44087518-44088165	Island	ACCS	NM_001127219;NM_001127219;NM_032592	1stExon;5'UTR;TSS200	3.28426e-21	1.23548e-18	0.525149	0.0716963	-3.84635	FALSE
cg18010131	chr11	10476620	+	chr11:10472000-10472857	S_Shelf	AMPD3	NM_001025389;NM_001025390;NM_000480	TSS200;TSS1500;Body	3.30565e-21	1.24253e-18	0.0691693	0.608409	4.39115	FALSE
cg22169449	chrX	47375593	+	chrX:47372476-47373042	S_Shelf				3.31015e-21	1.24322e-18	0.903315	0.257397	-4.76577	FALSE
cg19692710	chr11	73661920	-		OpenSea	DNAJB13	NM_153614;NM_153614	1stExon;5'UTR	3.32195e-21	1.24665e-18	0.203288	0.844005	4.41724	FALSE
cg06520081	chr5	134990562	-		OpenSea	LOC340074	NR_027127	TSS1500	3.32479e-21	1.24672e-18	0.200716	0.863083	4.66836	FALSE
cg27426351	chr10	43362370	+	chr10:43361552-43362350	S_Shore				3.33809e-21	1.24973e-18	0.878605	0.359851	-3.68726	FALSE
cg18545991	chr15	45740677	+		OpenSea				3.33815e-21	1.24973e-18	0.151996	0.82525	4.7329	FALSE
cg10671830	chr4	7652103	+		OpenSea	SORCS2	NM_020777	Body	3.37992e-21	1.26435e-18	0.766873	0.163962	-4.07377	TRUE
cg27166381	chr12	57637412	-	chr12:57636557-57637673	Island	STAC3	NM_145064	3'UTR	3.39961e-21	1.27008e-18	0.553733	0.0865721	-3.71235	FALSE
cg07846400	chr4	119318892	+		OpenSea				3.40066e-21	1.27008e-18	0.900242	0.222664	-4.98917	FALSE
cg25485055	chr5	5271554	+		OpenSea	ADAMTS16	NM_139056	Body	3.45562e-21	1.28872e-18	0.0746672	0.799608	5.63697	FALSE
cg20595457	chr1	206753308	-		OpenSea	RASSF5	NM_182663;NM_182665;NM_182664	Body;Body;Body	3.45607e-21	1.28872e-18	0.0455916	0.492532	4.35117	FALSE
cg00624564	chr4	7768660	-		OpenSea	AFAP1;LOC84740	NM_198595;NM_001134647;NR_026892	Body;Body;Body	3.47478e-21	1.29466e-18	0.737012	0.0638597	-5.3766	FALSE
cg21197361	chr17	30454658	+		OpenSea				3.48049e-21	1.29532e-18	0.0868955	0.606881	4.02899	FALSE
cg07470512	chr20	32255052	-	chr20:32254811-32255989	Island	NECAB3;C20orf134	NM_031231;NM_031232;NM_001024675;NM_001024675	Body;Body;1stExon;5'UTR	3.48208e-21	1.29532e-18	0.420061	0.93565	4.33292	FALSE
cg19160433	chr7	70198123	-		OpenSea	AUTS2	NM_015570;NM_001127231	Body;Body	3.50012e-21	1.301e-18	0.152425	0.916799	5.95745	FALSE
cg21253130	chr13	32609104	-	chr13:32605320-32605903	S_Shelf	FRY	NM_023037	Body	3.5075e-21	1.30271e-18	0.832666	0.294239	-3.582	FALSE
cg06328855	chr10	112404346	+	chr10:112402953-112404328	S_Shore	RBM20	NM_001134363	1stExon	3.51117e-21	1.30304e-18	0.965599	0.584453	-4.32903	FALSE
cg20623601	chr2	46526843	-	chr2:46523789-46527140	Island	EPAS1	NM_001430	Body	3.51451e-21	1.30324e-18	0.0945097	0.878512	6.15347	FALSE
cg25105066	chr7	70159340	+	chr7:70158760-70160687	Island	AUTS2	NM_015570;NM_001127231	Body;Body	3.54161e-21	1.31225e-18	0.938056	0.0544871	-8.18737	FALSE
cg07034362	chr3	125899552	-	chr3:125898662-125899568	Island	ALDH1L1	NM_012190	TSS200	3.55361e-21	1.31565e-18	0.962962	0.63435	-3.92213	FALSE
cg01939664	chr1	33722135	-	chr1:33721448-33721703	S_Shore	ZNF362	NM_152493	TSS200	3.57226e-21	1.32151e-18	0.580377	0.110106	-3.48613	FALSE
cg07368857	chr3	71276336	+		OpenSea	FOXP1	NM_032682;NM_001012505	5'UTR;5'UTR	3.57908e-21	1.32299e-18	0.155924	0.904157	5.69414	FALSE
cg03376089	chr17	17839409	-		OpenSea	TOM1L2	NM_001033551;NM_001082968	Body;Body	3.59017e-21	1.32604e-18	0.123064	0.668752	3.84857	FALSE
cg21133433	chr4	169991796	-		OpenSea				3.61123e-21	1.33277e-18	0.728719	0.0898804	-4.7755	FALSE
cg20995977	chr1	4856996	+		OpenSea				3.61629e-21	1.33307e-18	0.0736845	0.58496	4.14924	FALSE
cg24587744	chr10	102495660	-	chr10:102497154-102497675	N_Shore				3.61774e-21	1.33307e-18	0.316951	0.938465	5.04764	FALSE
cg02772106	chrX	152992265	+	chrX:152988874-152991719	S_Shore	ABCD1	NM_000033	Body	3.63628e-21	1.33885e-18	0.0604906	0.506033	3.99301	FALSE
cg08520451	chr19	996720	-	chr19:996074-996679	S_Shore				3.65206e-21	1.3436e-18	0.105146	0.694179	4.28554	FALSE
cg23318713	chr10	75670697	+	chr10:75670696-75671379	Island	PLAU;C10orf55	NM_001145031;NM_001001791;NM_002658	TSS200;3'UTR;TSS200	3.66357e-21	1.34678e-18	0.481218	0.0727673	-3.56555	FALSE
cg05311388	chr7	12610196	-	chr7:12610165-12610834	Island	SCIN	NM_001112706	TSS200	3.66849e-21	1.34753e-18	0.836245	0.236349	-4.05153	FALSE
cg22138327	chr13	27999177	+	chr13:27998586-27999178	Island	GTF3A	NM_002097	Body	3.68347e-21	1.35192e-18	0.834739	0.226792	-4.10828	FALSE
cg09010372	chr4	1323433	-	chr4:1322394-1322875	S_Shore	MAEA	NM_005882;NM_001017405	Body;Body	3.68625e-21	1.35192e-18	0.138468	0.833629	4.98763	FALSE
cg26571142	chr19	49140646	-	chr19:49140156-49141131	Island	SEC1;DBP	NR_004401;NM_001352	TSS1500;TSS200	3.69242e-21	1.35225e-18	0.104212	0.974303	8.3533	FALSE
cg00786165	chr8	1183309	+	chr8:1185092-1185445	N_Shore				3.69292e-21	1.35225e-18	0.664422	0.0826926	-4.46601	TRUE
cg14160419	chr4	40518065	-		OpenSea	RBM47	NM_001098634;NM_019027	5'UTR;TSS200	3.71291e-21	1.35777e-18	0.0613033	0.749935	5.53471	FALSE
cg03533058	chr12	52437571	-		OpenSea				3.71379e-21	1.35777e-18	0.31213	0.863869	3.80813	TRUE
cg20445950	chr10	121303044	+	chr10:121301478-121303169	Island	RGS10	NM_001005339	TSS1500	3.72175e-21	1.35939e-18	0.61175	0.081027	-4.16107	FALSE
cg27325460	chr13	45945296	+		OpenSea	LOC100190939	NR_024458	Body	3.72841e-21	1.35939e-18	0.173517	0.781386	4.10224	FALSE
cg02246725	chr11	2014127	+	chr11:2013333-2013617	S_Shore				3.72888e-21	1.35939e-18	0.809326	0.270969	-3.51464	FALSE
cg26512254	chr7	27239763	-	chr7:27238690-27240311	Island	HOXA13	NM_000522	TSS200	3.72984e-21	1.35939e-18	0.560991	0.0812375	-3.85348	FALSE
cg07763467	chr10	7383727	+		OpenSea	SFMBT2	NM_001029880	Body	3.75083e-21	1.36598e-18	0.0960625	0.918068	6.74172	FALSE
cg15066337	chr3	190105668	-		OpenSea	CLDN16	NM_006580	TSS200	3.75573e-21	1.3667e-18	0.675338	0.0969286	-4.27986	FALSE
cg16669877	chr6	44041170	+	chr6:44041014-44041468	Island				3.76661e-21	1.36886e-18	0.0502225	0.477211	4.12994	FALSE
cg15579587	chr2	238600061	+	chr2:238599857-238601430	Island	LRRFIP1	NM_001137553;NM_001137552;NM_004735;NM_001137551;NM_001137550	TSS1500;TSS1500;TSS1500;TSS1500;Body	3.76751e-21	1.36886e-18	0.0602469	0.815848	6.11332	FALSE
cg05877694	chr11	128775743	-		OpenSea	KCNJ5;C11orf45	NM_000890;NM_145013	5'UTR;TSS200	3.77714e-21	1.37129e-18	0.85845	0.287601	-3.91087	FALSE
cg19767131	chr14	92979698	-	chr14:92979726-92981228	N_Shore	RIN3	NM_024832	TSS1500	3.78121e-21	1.3717e-18	0.61946	0.0646729	-4.56602	FALSE
cg08327566	chr10	98480743	+	chr10:98479725-98480487	S_Shore	PIK3AP1	NM_152309	TSS1500	3.81399e-21	1.38252e-18	0.486055	0.0630686	-3.81806	FALSE
cg23906612	chr6	43958679	-		OpenSea				3.82294e-21	1.3847e-18	0.0727118	0.471697	3.50905	FALSE
cg19513868	chr19	55895400	-	chr19:55895262-55898164	Island				3.85827e-21	1.39613e-18	0.859113	0.248403	-4.21757	FALSE
cg16887422	chr2	240035107	-	chr2:240033147-240033453	S_Shore	HDAC4	NM_006037	Body	3.86049e-21	1.39613e-18	0.768638	0.108498	-4.77795	TRUE
cg16837338	chr12	122018770	-	chr12:122016170-122017693	S_Shore	KDM2B	NM_032590;NM_001005366	1stExon;TSS1500	3.87237e-21	1.39935e-18	0.03697	0.393583	4.09122	FALSE
cg09428349	chr21	43346858	-		OpenSea	C2CD2	NM_015500;NM_199050	Body;TSS200	3.88542e-21	1.40298e-18	0.183706	0.740883	3.6697	FALSE
cg11676636	chr10	49812258	+	chr10:49812852-49813352	N_Shore	ARHGAP22	NM_021226	Body	3.90156e-21	1.40772e-18	0.834206	0.186719	-4.46262	FALSE
cg18527133	chr12	71834707	-	chr12:71833192-71834389	S_Shore	LGR5	NM_003667	Body	3.93043e-21	1.41705e-18	0.570699	0.0815408	-3.90866	FALSE
cg15615396	chr11	66035392	-	chr11:66035216-66035447	Island	RAB1B	NM_030981	TSS1500	3.97219e-21	1.431e-18	0.425349	0.958455	4.96956	FALSE
cg17785786	chr4	166414666	-		OpenSea	CPE	NM_001873	Body	4.00277e-21	1.44091e-18	0.86846	0.248391	-4.32868	FALSE
cg01849065	chr8	7332257	-		OpenSea	DEFB104B;DEFB104A	NM_001040702;NM_080389	Body;Body	4.0363e-21	1.45186e-18	0.0814646	0.57636	3.94054	FALSE
cg22698115	chr11	1771907	+	chr11:1768979-1770712	S_Shore	HCCA2	NM_053005	Body	4.04123e-21	1.45252e-18	0.128942	0.797051	4.73854	FALSE
cg20184238	chr17	43046859	-	chr17:43047547-43047954	N_Shore	C1QL1	NM_006688	TSS1500	4.04775e-21	1.45375e-18	0.341482	0.851326	3.46784	FALSE
cg20416179	chr6	150690143	-		OpenSea	IYD	NM_203395;NM_001164694;NM_001164695;NM_203395;NM_001164694;NM_001164695	5'UTR;1stExon;1stExon;1stExon;5'UTR;5'UTR	4.06524e-21	1.45683e-18	0.224515	0.848898	4.2889	TRUE
cg24313303	chr1	27113219	+	chr1:27114118-27114692	N_Shore	PIGV	NM_017837	TSS1500	4.06549e-21	1.45683e-18	0.257289	0.903177	4.75485	FALSE
cg18980263	chr15	97321776	-		OpenSea				4.06568e-21	1.45683e-18	0.249342	0.862303	4.24351	FALSE
cg00777636	chr1	6446216	+		OpenSea	ACOT7	NM_007274;NM_181864	Body;TSS1500	4.11453e-21	1.47321e-18	0.693089	0.0944765	-4.44663	FALSE
cg24082871	chr17	27333407	-	chr17:27332268-27333188	S_Shore	SEZ6	NM_178860;NM_001098635	TSS1500;TSS1500	4.12953e-21	1.47659e-18	0.887181	0.374417	-3.72521	FALSE
cg18174402	chr2	27441263	+	chr2:27440128-27440786	S_Shore	CAD	NM_004341	Body	4.13029e-21	1.47659e-18	0.295913	0.911424	4.6195	FALSE
cg21163444	chr12	54765670	-	chr12:54764065-54764510	S_Shore	ZNF385A	NM_001130968;NM_001130967;NM_015481	Body;Body;Body	4.14839e-21	1.48193e-18	0.827763	0.163475	-4.63378	FALSE
cg06832449	chr10	35069982	-		OpenSea	PARD3	NM_019619	Body	4.16204e-21	1.48567e-18	0.32096	0.933775	4.90992	TRUE
cg22653685	chrX	73756097	+	chrX:73755645-73756784	Island				4.16693e-21	1.48628e-18	0.723621	0.097929	-4.60737	FALSE
cg03353971	chr17	31254616	-	chr17:31254874-31255392	N_Shore	TMEM98	NM_015544;NM_001033504	TSS1500;TSS1500	4.20799e-21	1.49901e-18	0.28738	0.841111	3.71468	FALSE
cg09278610	chr1	4661419	-		OpenSea				4.21115e-21	1.49901e-18	0.134007	0.759243	4.36989	FALSE
cg08476984	chr10	5588169	+		OpenSea				4.21223e-21	1.49901e-18	0.600001	0.113314	-3.55634	FALSE
cg02736746	chr1	208263446	-		OpenSea	PLXNA2	NM_025179	Body	4.21676e-21	1.49949e-18	0.324165	0.903364	4.28679	FALSE
cg03065311	chr20	62601662	-	chr20:62600653-62601676	Island	ZNF512B	NM_020713	TSS1500	4.24031e-21	1.50671e-18	0.848165	0.421658	-2.9378	FALSE
cg09410871	chr10	8408591	-		OpenSea				4.24507e-21	1.50726e-18	0.86737	0.132762	-5.42664	FALSE
cg15088574	chr1	4848991	+		OpenSea				4.25454e-21	1.50891e-18	0.101482	0.790519	5.06725	FALSE
cg18864674	chr1	21058007	-	chr1:21058006-21059366	Island	SH2D5	NM_001103160;NM_001103161	5'UTR;5'UTR	4.25616e-21	1.50891e-18	0.872286	0.266666	-4.23858	FALSE
cg12187115	chr19	19932565	-		OpenSea	ZNF506	NM_001099269;NM_001145404	TSS200;TSS200	4.27493e-21	1.51442e-18	0.147907	0.816644	4.6911	FALSE
cg18108362	chr3	128336744	+	chr3:128336406-128337113	Island				4.30214e-21	1.5229e-18	0.403444	0.933535	4.38664	FALSE
cg09821218	chr16	68691561	+		OpenSea	CDH3	NM_001793	Body	4.31973e-21	1.52797e-18	0.455417	0.91044	3.60429	FALSE
cg05277122	chr14	103538143	-	chr14:103541703-103542179	N_Shelf				4.32837e-21	1.52961e-18	0.102956	0.704333	4.38616	FALSE
cg14150907	chr8	142275722	-		OpenSea				4.3309e-21	1.52961e-18	0.303241	0.881717	4.10281	FALSE
cg14186336	chr9	124045139	-		OpenSea	GSN	NM_001127664;NM_001127667;NM_001127662;NM_198252;NM_001127665;NM_001127663;NM_001127666	5'UTR;5'UTR;5'UTR;5'UTR;5'UTR;5'UTR;5'UTR	4.34277e-21	1.53265e-18	0.869592	0.227997	-4.50601	FALSE
cg03533005	chr7	33944359	-	chr7:33943665-33945509	Island	BMPER	NM_133468	TSS1500	4.34659e-21	1.53284e-18	0.613675	0.106985	-3.73206	FALSE
cg12062488	chr19	9434852	+	chr19:9434784-9435144	Island	ZNF559	NM_032497	TSS200	4.35017e-21	1.53295e-18	0.0666522	0.502079	3.82644	FALSE
cg07049323	chr3	134758333	-		OpenSea	EPHB1	NM_004441	Body	4.37929e-21	1.54205e-18	0.156987	0.976578	7.84153	FALSE
cg17976873	chr14	23352295	+	chr14:23355738-23356402	N_Shelf	REM2	NM_173527	TSS200	4.39403e-21	1.54607e-18	0.227138	0.838319	4.14436	FALSE
cg16209064	chr4	187766591	-		OpenSea				4.4042e-21	1.54849e-18	0.227978	0.868852	4.49532	TRUE
cg09322534	chr1	43427192	+	chr1:43423467-43424768	S_Shelf				4.44506e-21	1.56056e-18	0.41427	0.899766	3.66965	FALSE
cg19905757	chr15	68924127	+		OpenSea	CORO2B	NM_006091	Body	4.44522e-21	1.56056e-18	0.385758	0.90487	3.92992	FALSE
cg17504394	chr17	70339295	+		OpenSea				4.45381e-21	1.56241e-18	0.349516	0.927144	4.57457	FALSE
cg14034325	chr10	43891459	-	chr10:43891546-43892917	N_Shore	HNRNPF	NM_001098207;NM_001098205;NM_001098208;NM_001098206;NM_001098204;NM_004966	5'UTR;5'UTR;5'UTR;5'UTR;5'UTR;5'UTR	4.46034e-21	1.56353e-18	0.21564	0.815691	4.01264	FALSE
cg25124739	chr2	46527098	-	chr2:46523789-46527140	Island	EPAS1	NM_001430	Body	4.4853e-21	1.5691e-18	0.110805	0.842129	5.42917	FALSE
cg00836940	chr14	36402334	+		OpenSea				4.48571e-21	1.5691e-18	0.232407	0.897247	4.86795	FALSE
cg14579546	chr9	117068159	+		OpenSea	COL27A1	NM_032888	Body	4.48641e-21	1.5691e-18	0.248233	0.766447	3.31535	FALSE
cg02412628	chr20	1473638	+		OpenSea	SIRPB2	NM_001122962;NM_001134836	TSS1500;TSS1500	4.48964e-21	1.5691e-18	0.247513	0.867898	4.32333	FALSE
cg14597534	chr11	43601442	+	chr11:43602545-43603215	N_Shore				4.50711e-21	1.57303e-18	0.650906	0.0612758	-4.84447	FALSE
cg04012562	chr17	4607642	-	chr17:4606984-4607722	Island	PELP1	NM_014389	TSS200	4.50763e-21	1.57303e-18	0.787102	0.0693943	-5.63859	FALSE
cg19165652	chr17	54671146	+	chr17:54670780-54672347	Island	NOG	NM_005450;NM_005450	1stExon;5'UTR	4.55162e-21	1.5872e-18	0.454239	0.0572664	-3.78011	FALSE
cg15341601	chr5	80394254	+		OpenSea	RASGRF2	NM_006909	Body	4.56168e-21	1.58953e-18	0.737887	0.238518	-3.16868	FALSE
cg25949941	chr19	54974900	+	chr19:54974175-54976819	Island	LENG9	NM_198988	TSS200	4.56712e-21	1.59024e-18	0.0568508	0.681519	5.16736	FALSE
cg26432539	chr15	97326893	+		OpenSea	SPATA8	NM_173499	1stExon	4.57437e-21	1.59158e-18	0.19932	0.824799	4.24743	FALSE
cg05042708	chr10	105212813	-	chr10:105211950-105212306	S_Shore	CALHM2	NR_024552;NM_015916	TSS1500;TSS1500	4.58983e-21	1.59577e-18	0.241757	0.826725	3.90687	FALSE
cg05081498	chr4	190936289	+	chr4:190935925-190936999	Island				4.59771e-21	1.59578e-18	0.203664	0.952015	6.30458	FALSE
cg13056369	chr8	1906312	-		OpenSea	ARHGEF10	NM_014629	3'UTR	4.59801e-21	1.59578e-18	0.106944	0.861017	5.70334	FALSE
cg15797110	chr7	27196314	+	chr7:27195601-27196567	Island	HOXA7	NM_006896	TSS200	4.60007e-21	1.59578e-18	0.883162	0.170731	-5.21731	FALSE
cg25311278	chr7	70126616	+		OpenSea	AUTS2	NM_015570;NM_001127231	Body;Body	4.61109e-21	1.59778e-18	0.23392	0.853418	4.26917	FALSE
cg23202887	chr14	99691372	-		OpenSea	BCL11B	NM_022898;NM_138576	Body;Body	4.61268e-21	1.59778e-18	0.102995	0.790413	5.07714	FALSE
cg02797271	chr14	105532159	+		OpenSea	GPR132	NM_013345	TSS1500	4.62116e-21	1.59892e-18	0.246828	0.910462	4.96703	FALSE
cg23218997	chrX	102862639	-	chrX:102862719-102863148	N_Shore	TCEAL3	NM_001006933;NM_032926	TSS200;TSS200	4.6228e-21	1.59892e-18	0.06924	0.590447	4.27964	FALSE
cg00587042	chr7	42927968	+		OpenSea				4.62734e-21	1.59931e-18	0.550733	0.0795613	-3.83005	FALSE
cg08360721	chr5	169930870	-	chr5:169931065-169931471	N_Shore	KCNIP1	NM_014592;NM_001034837;NM_001034838	TSS200;TSS200;Body	4.63425e-21	1.59954e-18	0.76372	0.125514	-4.4976	FALSE
cg14154859	chr1	220702826	+	chr1:220701507-220702348	S_Shore	MARK1	NM_018650	Body	4.63485e-21	1.59954e-18	0.199983	0.778758	3.81708	FALSE
cg16907154	chr2	175869415	-	chr2:175869574-175870289	N_Shore	CHN1	NM_001822;NM_001025201	Body;Body	4.65116e-21	1.60398e-18	0.599077	0.0902251	-3.9155	TRUE
cg25929173	chr2	182548308	+	chr2:182547873-182549177	Island				4.67053e-21	1.60948e-18	0.406751	0.961463	5.2342	FALSE
cg02043679	chr11	124767840	+		OpenSea	ROBO4	NM_019055	TSS200	4.67886e-21	1.61116e-18	0.917722	0.248987	-5.08227	FALSE
cg10976908	chr15	72610141	+	chr15:72611946-72612802	N_Shore	BRUNOL6	NM_052840	Body	4.69747e-21	1.61638e-18	0.889019	0.28861	-4.313	FALSE
cg19061798	chr11	116115813	+		OpenSea				4.70999e-21	1.6195e-18	0.859816	0.219065	-4.46245	FALSE
cg21684828	chr2	12290476	+		OpenSea				4.72212e-21	1.62248e-18	0.253527	0.734412	3.02565	FALSE
cg24922596	chr18	13915573	+		OpenSea	MC2R	NM_000529	TSS200	4.74899e-21	1.63051e-18	0.240238	0.850473	4.17573	FALSE
cg23678274	chr11	11567210	+		OpenSea	GALNTL4	NM_198516	Body	4.76309e-21	1.63416e-18	0.395172	0.89111	3.64977	FALSE
cg19520452	chr1	59369156	-	chr1:59369311-59369900	N_Shore				4.7813e-21	1.6392e-18	0.41263	0.881626	3.40977	FALSE
cg05405594	chr13	21477483	-	chr13:21476759-21477384	S_Shore	XPO4	NM_022459	TSS1500	4.8015e-21	1.64492e-18	0.866435	0.189237	-4.80614	FALSE
cg20881910	chr11	131780332	-	chr11:131780328-131781532	Island	NTM	NM_016522;NM_001144059;NM_001144058;NM_001048209	TSS1500;TSS1500;TSS1500;Body	4.82327e-21	1.65117e-18	0.920496	0.227316	-5.32732	FALSE
cg14508696	chr15	74199578	-		OpenSea				4.84117e-21	1.65609e-18	0.129904	0.783676	4.60751	FALSE
cg11956545	chr5	169930841	+	chr5:169931065-169931471	N_Shore	KCNIP1	NM_001034837;NM_014592;NM_001034838	TSS1500;TSS1500;Body	4.85952e-21	1.66115e-18	0.825579	0.125156	-5.06129	FALSE
cg12269138	chr6	116118279	+		OpenSea				4.86453e-21	1.66165e-18	0.784592	0.158708	-4.28193	FALSE
cg17526311	chr7	139336417	-		OpenSea	HIPK2	NM_001113239;NM_022740	Body;Body	4.87578e-21	1.66428e-18	0.295814	0.929143	4.97193	FALSE
cg19625088	chr5	87976156	+	chr5:87976094-87976546	Island	LOC645323	NR_015436	Body	4.88179e-21	1.66511e-18	0.945159	0.393253	-4.75609	FALSE
cg07805911	chr7	818287	+	chr7:821689-822634	N_Shelf	HEATR2	NM_017802	Body	4.89213e-21	1.66729e-18	0.889906	0.29925	-4.25566	FALSE
cg05157912	chr14	75894395	+	chr14:75894308-75895469	Island	JDP2	NM_001135047;NM_001135048;NM_130469	TSS200;TSS1500;TSS1500	4.89646e-21	1.66729e-18	0.676824	0.160884	-3.45118	FALSE
cg10947480	chr8	28749097	+	chr8:28748070-28748431	S_Shore	INTS9;HMBOX1	NR_026826;NM_001145159;NM_001135726;NM_018250;NM_024567	TSS1500;TSS1500;5'UTR;TSS1500;5'UTR	4.89885e-21	1.66729e-18	0.0978451	0.529689	3.37808	FALSE
cg26213224	chr7	55254659	-		OpenSea	EGFR	NM_005228	Body	4.90569e-21	1.6684e-18	0.0695581	0.648387	4.65312	FALSE
cg11755796	chr20	19192616	+	chr20:19192459-19193902	Island	SLC24A3	NM_020689	TSS1500	4.91313e-21	1.66972e-18	0.287892	0.907817	4.61185	FALSE
cg22623133	chr7	27195960	+	chr7:27195601-27196567	Island	HOXA7	NM_006896	1stExon	4.93472e-21	1.67584e-18	0.766258	0.0690332	-5.49574	FALSE
cg23103993	chr19	10531434	+	chr19:10529627-10532004	Island	PDE4A	NM_001111307;NM_001111307	5'UTR;1stExon	4.95283e-21	1.67998e-18	0.706259	0.0483032	-5.58002	FALSE
cg04601228	chr7	70096029	+	chr7:70096263-70096501	N_Shore	AUTS2	NM_015570;NM_001127231	Body;Body	4.95411e-21	1.67998e-18	0.340147	0.927915	4.66193	FALSE
cg27178401	chr16	10652711	-		OpenSea	EMP2	NM_001424	5'UTR	4.98442e-21	1.68904e-18	0.0583605	0.661142	4.97978	FALSE
cg07520163	chr16	75232227	+		OpenSea				5.01634e-21	1.69863e-18	0.253354	0.883839	4.48759	FALSE
cg04353771	chr1	42928952	+	chr1:42928797-42929500	Island				5.02273e-21	1.69923e-18	0.842123	0.268254	-3.86542	FALSE
cg19590707	chr17	80189645	-	chr17:80186135-80189990	Island	SLC16A3	NM_001042422;NM_001042423;NM_004207	5'UTR;TSS1500;5'UTR	5.0254e-21	1.69923e-18	0.089124	0.609976	4.00012	FALSE
cg02789485	chr12	75783428	-	chr12:75784799-75785241	N_Shore	GLIPR1L2	NM_152436	TSS1500	5.07061e-21	1.71233e-18	0.138405	0.853105	5.19079	FALSE
cg04248157	chr5	169930938	-	chr5:169931065-169931471	N_Shore	KCNIP1	NM_014592;NM_001034837;NM_001034838	TSS200;TSS200;Body	5.07145e-21	1.71233e-18	0.946434	0.0806012	-7.71752	FALSE
cg13914708	chr2	15804963	+		OpenSea				5.08745e-21	1.7165e-18	0.375998	0.898499	3.88057	FALSE
cg14807446	chr2	43540749	-		OpenSea	THADA	NM_022065;NM_001083953	Body;Body	5.1037e-21	1.72074e-18	0.11973	0.67656	3.9491	TRUE
cg14506195	chr4	188913931	-	chr4:188916605-188916876	N_Shelf				5.20636e-21	1.75409e-18	0.23936	0.903835	4.91054	FALSE
cg26988423	chr16	3238423	+	chr16:3238805-3239492	N_Shore				5.21244e-21	1.75487e-18	0.576281	0.102022	-3.58312	FALSE
cg11365617	chr12	110174620	+		OpenSea	MGC14436;C12orf34	NR_026661;NR_026662;NM_032829	Body;Body;5'UTR	5.21719e-21	1.75521e-18	0.419878	0.921237	4.01985	FALSE
cg03594819	chr11	111956829	-	chr11:111957352-111957681	N_Shore	TIMM8B;SDHD	NM_012459;NM_003002;NR_028383	Body;TSS1500;Body	5.22553e-21	1.75675e-18	0.716572	0.148709	-3.86417	FALSE
cg16362934	chr11	119661326	-		OpenSea				5.23993e-21	1.76033e-18	0.131945	0.772064	4.5013	FALSE
cg19538115	chr17	48970893	-		OpenSea				5.25336e-21	1.7629e-18	0.73361	0.120984	-4.33725	FALSE
cg00763743	chr7	137352173	+		OpenSea	DGKI	NM_004717	Body	5.25513e-21	1.7629e-18	0.165822	0.761704	4.01449	FALSE
cg16009311	chr8	119086762	+		OpenSea	EXT1	NM_000127	Body	5.26485e-21	1.7649e-18	0.437808	0.930658	4.1176	FALSE
cg12537003	chr17	2886453	-		OpenSea	RAP1GAP2	NM_015085;NM_001100398	Body;Body	5.30194e-21	1.77553e-18	0.323842	0.877382	3.90539	FALSE
cg16764778	chr15	41061410	+		OpenSea	DNAJC17;C15orf62	NM_018163;NM_001130448	Body;TSS1500	5.30416e-21	1.77553e-18	0.876675	0.235302	-4.53397	FALSE
cg25021590	chr1	183774742	+	chr1:183774193-183774416	S_Shore	RGL1	NM_015149	Body	5.34449e-21	1.78775e-18	0.82294	0.245423	-3.84061	FALSE
cg03735592	chr6	138821354	-		OpenSea	NHSL1	NM_001144060;NM_020464	TSS1500;Body	5.3651e-21	1.79221e-18	0.203947	0.816227	4.1216	FALSE
cg14423692	chr1	156611425	-	chr1:156611639-156612447	N_Shore	BCAN	NM_198427;NM_021948	TSS1500;TSS1500	5.36547e-21	1.79221e-18	0.765677	0.263336	-3.19451	FALSE
cg07610853	chr13	113346616	+	chr13:113343853-113345188	S_Shore	ATP11A	NM_015205;NM_032189	Body;Body	5.3935e-21	1.80029e-18	0.31584	0.906913	4.40668	FALSE
cg25824218	chr12	25104798	+	chr12:25101607-25102073	S_Shelf				5.41759e-21	1.80704e-18	0.91453	0.0805155	-7.04285	FALSE
cg23003720	chr13	36872148	-	chr13:36871667-36872059	S_Shore	C13orf38	NM_001144986;NM_001144984;NM_001144985;NM_001144981;NM_001144982;NM_001144983	TSS200;TSS200;TSS200;TSS200;TSS200;TSS200	5.44777e-21	1.81581e-18	0.57164	0.0558502	-4.51056	FALSE
cg22100821	chr20	656743	+	chr20:655880-656604	S_Shore	SCRT2	NM_033129;NM_033129	5'UTR;1stExon	5.46701e-21	1.82093e-18	0.704475	0.178122	-3.46134	FALSE
cg00604209	chr5	146614596	+	chr5:146614283-146614560	S_Shore	STK32A	NM_145001;NM_145001;NM_001112724;NM_001112724	5'UTR;1stExon;5'UTR;1stExon	5.50166e-21	1.82961e-18	0.44743	0.0724859	-3.37327	FALSE
cg12351140	chr12	50451316	+	chr12:50451197-50451943	Island	ACCN2	NM_020039;NM_001095	TSS200;TSS200	5.50593e-21	1.82961e-18	0.460172	0.0496321	-4.02902	FALSE
cg19132462	chr11	10476608	-	chr11:10472000-10472857	S_Shelf	AMPD3	NM_001025389;NM_001025390;NM_000480	TSS200;TSS1500;Body	5.5082e-21	1.82961e-18	0.0506112	0.411777	3.71704	FALSE
cg03759236	chr15	68891950	+		OpenSea	CORO2B	NM_006091	Body	5.51176e-21	1.82961e-18	0.186558	0.788644	4.02667	FALSE
cg18007463	chr4	166795913	+	chr4:166794545-166795341	S_Shore	TLL1	NM_012464	Body	5.51262e-21	1.82961e-18	0.200406	0.915858	5.47604	FALSE
cg13223721	chr7	131720532	-		OpenSea				5.51854e-21	1.83027e-18	0.188164	0.761228	3.78461	FALSE
cg02861071	chr1	102462656	-		OpenSea	OLFM3	NM_058170;NM_058170	5'UTR;1stExon	5.52867e-21	1.83233e-18	0.853986	0.355847	-3.40904	FALSE
cg05705366	chr5	53813915	-	chr5:53813379-53815306	Island	SNX18	NM_052870;NM_001102575;NM_001145427	1stExon;1stExon;1stExon	5.54252e-21	1.83562e-18	0.779836	0.142001	-4.4208	FALSE
cg15842722	chr20	23499644	+		OpenSea	CSTT	NR_001279	TSS200	5.54662e-21	1.83569e-18	0.209941	0.733459	3.37329	FALSE
cg04734394	chrX	48911060	-	chrX:48910926-48911514	Island				5.56947e-21	1.84194e-18	0.339522	0.904905	4.23361	FALSE
cg08872590	chr8	145748059	-	chr8:145747509-145748682	Island	LRRC24;LRRC14	NM_001024678;NM_014665	Body;3'UTR	5.59369e-21	1.84865e-18	0.0141247	0.480821	6.02152	FALSE
cg20070138	chr14	45607331	+	chr14:45604969-45605475	S_Shore	FANCM	NM_020937	Body	5.65564e-21	1.8678e-18	0.271733	0.889771	4.44666	FALSE
cg25627689	chr19	6520655	+	chr19:6516426-6517006	S_Shelf				5.73507e-21	1.8927e-18	0.877277	0.275454	-4.24271	FALSE
cg25005633	chr6	30882094	-	chr6:30881533-30882296	Island	VARS2	NM_001167734;NM_020442;NM_001167733;NM_001167733;NM_020442	TSS200;1stExon;1stExon;5'UTR;5'UTR	5.73954e-21	1.89284e-18	0.0697507	0.448467	3.4391	FALSE
cg16884400	chr2	176046185	-	chr2:176045969-176046504	Island	ATP5G3	NM_001689;NM_001002258;NM_001002258	5'UTR;1stExon;5'UTR	5.75078e-21	1.89521e-18	0.486124	0.0447849	-4.34037	FALSE
cg18070061	chr8	29207457	-	chr8:29205664-29209847	Island	DUSP4	NM_057158;NM_001394	TSS1500;1stExon	5.78102e-21	1.90291e-18	0.963136	0.0469842	-9.25035	FALSE
cg12285118	chr10	14816973	+		OpenSea	FAM107B	NM_031453	TSS200	5.7905e-21	1.90291e-18	0.258845	0.872376	4.29264	FALSE
cg14779622	chr17	76932315	+		OpenSea				5.79235e-21	1.90291e-18	0.548378	0.0812324	-3.78865	FALSE
cg08366845	chr17	6796745	-	chr17:6797429-6797724	N_Shore	ALOX12P2	NR_002710	Body	5.79239e-21	1.90291e-18	0.812669	0.243689	-3.75583	FALSE
cg16056164	chr1	233211572	-		OpenSea	PCNXL2	NM_014801	Body	5.79447e-21	1.90291e-18	0.172738	0.872691	5.04765	FALSE
cg12090003	chr19	17516282	-		OpenSea	BST2	NM_004335	1stExon	5.81341e-21	1.90779e-18	0.388928	0.902144	3.86469	FALSE
cg06220761	chr10	7455518	+	chr10:7449376-7455339	S_Shore				5.83311e-21	1.91291e-18	0.172962	0.909001	5.60301	FALSE
cg01507128	chr19	49561220	-	chr19:49561094-49561620	Island				5.8965e-21	1.93235e-18	0.181076	0.819871	4.37612	FALSE
cg17193096	chr15	97322893	+		OpenSea				5.93035e-21	1.94208e-18	0.206449	0.899532	5.10637	FALSE
cg02098619	chr1	8689772	-		OpenSea	RERE	NM_012102;NM_001042681	Body;Body	5.94294e-21	1.94484e-18	0.264906	0.845949	3.93204	TRUE
cg07820420	chrX	30327545	-	chrX:30326439-30327668	Island	NR0B1	NM_000475	TSS200	5.95836e-21	1.94852e-18	0.934957	0.437722	-4.20923	FALSE
cg21370522	chr6	31543219	+		OpenSea	TNF	NM_000594	TSS200	5.99658e-21	1.95965e-18	0.12477	0.85186	5.35924	FALSE
cg17035412	chr7	26415901	+	chr7:26415746-26416891	Island				6.02227e-21	1.96668e-18	0.499211	0.0489811	-4.27697	FALSE
cg04821993	chr7	73002468	-		OpenSea				6.02803e-21	1.96718e-18	0.132323	0.824924	4.95264	FALSE
cg15298173	chr15	29903900	-		OpenSea				6.03854e-21	1.96924e-18	0.231296	0.756477	3.36927	FALSE
cg07109238	chr6	26020714	-	chr6:26020671-26021125	Island	HIST1H4A;HIST1H3A	NM_003538;NM_003529	TSS1500;TSS200	6.1069e-21	1.98852e-18	0.0693081	0.695631	4.95998	FALSE
cg09466465	chr19	37663737	-		OpenSea	ZNF585A	NM_199126;NM_152655	TSS1500;TSS200	6.10941e-21	1.98852e-18	0.0495639	0.623676	5.01754	FALSE
cg22215784	chrX	13952329	+	chrX:13956150-13957061	N_Shelf	GPM6B	NM_001001994	Body	6.11042e-21	1.98852e-18	0.869746	0.14301	-5.33939	FALSE
cg04504956	chr19	55963317	-	chr19:55962482-55964247	Island				6.11742e-21	1.98879e-18	0.212253	0.738433	3.3916	FALSE
cg14894216	chr11	65794352	-		OpenSea	CATSPER1	NM_053054	TSS1500	6.11973e-21	1.98879e-18	0.139197	0.862105	5.31688	FALSE
cg26782881	chr17	41977585	-	chr17:41977922-41978130	N_Shore	MPP2	NM_005374	Body	6.12567e-21	1.98934e-18	0.15907	0.670468	3.42849	FALSE
cg24682449	chr1	3094566	+		OpenSea	PRDM16	NM_022114;NM_199454	Body;Body	6.14413e-21	1.99223e-18	0.82726	0.241889	-3.90923	FALSE
cg02486145	chr2	38334178	+		OpenSea				6.14449e-21	1.99223e-18	0.0888451	0.824201	5.60586	FALSE
cg02486855	chr15	67356942	+	chr15:67357339-67359061	N_Shore	SMAD3	NM_005902	TSS1500	6.14736e-21	1.99223e-18	0.0532636	0.567447	4.54956	FALSE
cg21736854	chr17	60730520	-	chr17:60729645-60730269	S_Shore	MRC2	NM_006039	Body	6.18995e-21	2.00465e-18	0.0585418	0.488367	3.95271	FALSE
cg16929104	chr19	18496953	+	chr19:18497063-18497269	N_Shore	GDF15	NM_004864	TSS200	6.20674e-21	2.00869e-18	0.149128	0.812752	4.64337	FALSE
cg07096305	chr6	2875723	+	chr6:2875601-2875811	Island				6.25232e-21	2.02205e-18	0.0386599	0.701438	5.87624	FALSE
cg13730743	chr19	52207592	-	chr19:52207132-52207731	Island	NCRNA00085	NR_024330	Body	6.26889e-21	2.02601e-18	0.393253	0.97777	6.08991	FALSE
cg19279973	chr3	15563149	-		OpenSea	COLQ	NM_005677;NM_080539;NM_080539;NM_005677	1stExon;5'UTR;1stExon;5'UTR	6.29236e-21	2.03219e-18	0.202037	0.875724	4.80714	FALSE
cg11414921	chr22	19712034	+	chr22:19709081-19712106	Island	GP1BB;SEPT5	NM_000407;NM_002688	3'UTR;3'UTR	6.31089e-21	2.03677e-18	0.523864	0.920839	3.40448	FALSE
cg07133729	chr7	98977840	+		OpenSea	ARPC1B	NM_005720	5'UTR	6.32873e-21	2.04112e-18	0.116536	0.670789	3.9645	FALSE
cg20303028	chr2	74607507	+		OpenSea	DCTN1	NM_004082;NM_001135040	TSS200;TSS200	6.35149e-21	2.04705e-18	0.229567	0.812461	3.86642	TRUE
cg04184297	chr17	80186266	-	chr17:80186135-80189990	Island	SLC16A3	NM_001042422;NM_004207	TSS200;TSS1500	6.36204e-21	2.04904e-18	0.466092	0.949543	4.43819	FALSE
cg03552687	chr12	94071294	-	chr12:94071293-94071655	Island	CRADD	NM_003805	5'UTR	6.37243e-21	2.05097e-18	0.648583	0.066117	-4.70853	FALSE
cg16410816	chr22	32554848	-		OpenSea	C22orf42	NM_001010859	Body	6.42867e-21	2.06765e-18	0.838136	0.172593	-4.63913	FALSE
cg21229153	chr7	2518188	-		OpenSea				6.46344e-21	2.07741e-18	0.133625	0.678847	3.77779	FALSE
cg04376312	chr3	123602485	+	chr3:123602588-123603540	N_Shore	MYLK	NM_053026;NM_053028;NM_053027;NM_053025	5'UTR;5'UTR;5'UTR;5'UTR	6.50481e-21	2.08778e-18	0.117777	0.808279	5.01164	FALSE
cg03906033	chr2	220307207	+	chr2:220306855-220307096	S_Shore	SPEG	NM_005876	Body	6.50778e-21	2.08778e-18	0.729131	0.974994	3.86367	FALSE
cg00842918	chr17	9940321	+		OpenSea	GAS7	NM_201432;NM_201433	TSS1500;Body	6.50909e-21	2.08778e-18	0.168707	0.799457	4.30623	FALSE
cg00511464	chr4	40518041	-		OpenSea	RBM47	NM_001098634;NM_019027	5'UTR;TSS200	6.53241e-21	2.09382e-18	0.126813	0.788321	4.69676	FALSE
cg25029562	chr4	25886418	-		OpenSea				6.55932e-21	2.10101e-18	0.170822	0.831018	4.58015	FALSE
cg13118590	chrX	21777160	-		OpenSea	SMPX	NM_014332	TSS1500	6.61102e-21	2.11468e-18	0.3269	0.919285	4.56161	FALSE
cg02918910	chr1	151032962	-	chr1:151031767-151032352	S_Shore	MLLT11;CDC42SE1	NM_006818;NM_001038707;NM_006818;NM_020239	5'UTR;TSS1500;1stExon;TSS1500	6.61104e-21	2.11468e-18	0.0660627	0.583167	4.32917	FALSE
cg05474605	chr5	42812244	-		OpenSea	SEPP1	NM_005410;NM_001093726;NM_001085486	TSS1500;TSS1500;TSS1500	6.63103e-21	2.11962e-18	0.0960672	0.673071	4.27869	FALSE
cg02557189	chr7	100273384	+	chr7:100270875-100274003	Island	GNB2	NM_005273	5'UTR	6.63705e-21	2.1201e-18	0.127047	0.717283	4.12482	FALSE
cg26421286	chr17	16439070	-	chr17:16438832-16439446	Island				6.68408e-21	2.13367e-18	0.382462	0.979368	6.2634	FALSE
cg01118711	chr7	70156755	-	chr7:70158760-70160687	N_Shelf	AUTS2	NM_015570;NM_001127231	Body;Body	6.69786e-21	2.13521e-18	0.141155	0.889691	5.63321	FALSE
cg14900471	chr8	11561620	+	chr8:11559596-11562956	Island	GATA4	NM_002052	TSS200	6.69804e-21	2.13521e-18	0.258092	0.874215	4.33689	FALSE
cg08877269	chr8	1370236	+		OpenSea				6.71048e-21	2.13772e-18	0.777473	0.117808	-4.72367	FALSE
cg14939652	chr14	33407765	+	chr14:33402094-33404079	S_Shelf	NPAS3	NM_001164749;NM_001165893;NM_022123;NM_173159	TSS1500;TSS1500;TSS1500;TSS1500	6.71896e-21	2.13896e-18	0.66166	0.0824329	-4.44935	FALSE
cg14609668	chr9	34651062	+		OpenSea	IL11RA	NM_001142784	TSS1500	6.73074e-21	2.14126e-18	0.148851	0.632955	3.30435	TRUE
cg03627771	chr11	123396039	+		OpenSea	GRAMD1B	NM_020716	TSS1500	6.74746e-21	2.14512e-18	0.257614	0.815302	3.67394	FALSE
cg18947276	chr2	48795067	+		OpenSea	STON1-GTF2A1L	NM_172311	TSS1500	6.76541e-21	2.14936e-18	0.106757	0.701912	4.30914	FALSE
cg04481603	chr10	104182930	-	chr10:104180478-104182042	S_Shore				6.79407e-21	2.15701e-18	0.0890991	0.753572	4.9855	FALSE
cg02822108	chr12	126718414	-		OpenSea				6.81069e-21	2.16019e-18	0.158207	0.897647	5.57757	FALSE
cg19956836	chr11	57241448	+	chr11:57243681-57244463	N_Shelf	RTN4RL2	NM_178570	Body	6.81334e-21	2.16019e-18	0.141218	0.771146	4.36606	FALSE
cg26121234	chr3	13899618	+	chr3:13895991-13896305	S_Shelf	WNT7A	NM_004625	Body	6.85333e-21	2.17058e-18	0.0604144	0.552436	4.27001	FALSE
cg23754431	chr11	69258364	+	chr11:69258149-69258544	Island				6.85539e-21	2.17058e-18	0.0538343	0.543711	4.40193	FALSE
cg03731974	chr16	86531598	+	chr16:86530747-86532994	Island				6.89849e-21	2.18158e-18	0.948073	0.16115	-6.60716	FALSE
cg08763705	chr5	139525657	+	chr5:139525537-139526227	Island				6.89943e-21	2.18158e-18	0.928115	0.3824	-4.39278	FALSE
cg18821485	chr15	80696445	-	chr15:80696076-80697393	Island	ARNT2	NM_014862	TSS1500	6.91845e-21	2.18493e-18	0.680253	0.101319	-4.24149	FALSE
cg24496847	chr20	31045114	-	chr20:31043940-31044141	S_Shore	C20orf112	NM_080616	Body	6.92564e-21	2.18493e-18	0.0706254	0.621526	4.44497	FALSE
cg18275732	chr6	170365320	-		OpenSea				6.92645e-21	2.18493e-18	0.685763	0.090924	-4.45239	FALSE
cg15723874	chr1	156457945	-		OpenSea	MEF2D	NM_005920	5'UTR	6.9287e-21	2.18493e-18	0.124407	0.72259	4.20111	FALSE
cg18925548	chr11	46402535	+	chr11:46402624-46404139	N_Shore	MDK	NM_001012334;NM_002391;NM_001012333	TSS200;TSS1500;TSS1500	6.96274e-21	2.19418e-18	0.224172	0.82339	4.01873	FALSE
cg15379354	chr4	25032556	+	chr4:25032028-25032311	S_Shore	LGI2	NM_018176	TSS200	6.99242e-21	2.2006e-18	0.823412	0.0441945	-6.72602	FALSE
cg09450020	chr7	89841435	-	chr7:89840813-89841491	Island	STEAP2	NM_001040665;NM_152999	5'UTR;5'UTR	6.99251e-21	2.2006e-18	0.918246	0.0535286	-7.71526	FALSE
cg14993712	chr7	138720786	-	chr7:138720044-138721019	Island	ZC3HAV1L	NM_080660	TSS200	7.05537e-21	2.21889e-18	0.581914	0.116904	-3.39732	FALSE
cg13974632	chr11	27740813	+	chr11:27740644-27741236	Island	BDNF	NM_170731;NM_170732;NM_001143806;NM_001143807;NM_001143805	Body;5'UTR;5'UTR;5'UTR;5'UTR	7.069e-21	2.22168e-18	0.488354	0.0514131	-4.15018	FALSE
cg10059810	chr14	67878690	+	chr14:67878534-67879167	Island	PLEK2	NM_016445	Body	7.07443e-21	2.2219e-18	0.589865	0.0335579	-5.37344	FALSE
cg06579154	chr10	134752183	+	chr10:134755663-134756852	N_Shelf	C10orf93	NM_173572	Body	7.07995e-21	2.22214e-18	0.330759	0.894359	4.10602	FALSE
cg23850205	chr19	7967913	-	chr19:7968325-7969421	N_Shore	MAP2K7	NM_145185	TSS1500	7.08469e-21	2.22214e-18	0.158488	0.695961	3.6076	FALSE
cg07589519	chr11	63889184	-	chr11:63887355-63887600	S_Shore	MACROD1	NM_014067	Body	7.1038e-21	2.22664e-18	0.0803032	0.63135	4.29819	FALSE
cg00475193	chr11	64879185	-	chr11:64879046-64880413	Island	TM7SF2	NM_003273	TSS200	7.13022e-21	2.23342e-18	0.148209	0.918013	6.05932	FALSE
cg16002810	chr5	141096879	+		OpenSea				7.13656e-21	2.23355e-18	0.225371	0.895842	4.88876	FALSE
cg05497616	chr5	110560372	-	chr5:110559569-110560446	Island	CAMK4	NM_001744	Body	7.14016e-21	2.23355e-18	0.398708	0.0487378	-3.69327	FALSE
cg04521583	chr15	44087089	-	chr15:44084144-44085272	S_Shore	SERF2;MIR1282	NM_001018108;NR_031695	3'UTR;TSS1500	7.14588e-21	2.23385e-18	0.117233	0.793687	4.88293	FALSE
cg10917602	chr16	30996630	-		OpenSea	HSD3B7	NM_025193;NM_001142778;NM_001142777	5'UTR;5'UTR;5'UTR	7.16315e-21	2.23775e-18	0.102507	0.850353	5.65389	FALSE
cg16101148	chr12	59990794	-	chr12:59989651-59990507	S_Shore				7.18621e-21	2.24346e-18	0.0592515	0.576254	4.44753	FALSE
cg04040975	chr11	123065445	-	chr11:123065426-123066184	Island	ASAM	NM_024769	Body	7.20012e-21	2.2463e-18	0.649465	0.0679859	-4.66775	FALSE
cg23142799	chr13	26625089	-	chr13:26624725-26626265	Island	SHISA2	NM_001007538	1stExon	7.20626e-21	2.24672e-18	0.512725	0.91483	3.35388	FALSE
cg07908868	chr1	208290896	+		OpenSea	PLXNA2	NM_025179	Body	7.22191e-21	2.24892e-18	0.185814	0.777004	3.93863	FALSE
cg23045991	chr7	101943005	-	chr7:101943785-101944557	N_Shore	SH2B2	NM_020979	Body	7.22293e-21	2.24892e-18	0.154485	0.645132	3.31891	FALSE
cg15123562	chr6	44044507	+	chr6:44041014-44041468	S_Shelf				7.23513e-21	2.25122e-18	0.427747	0.968874	5.40056	FALSE
cg07276388	chr3	54940606	-		OpenSea	CACNA2D3	NM_018398	Body	7.29697e-21	2.26762e-18	0.232591	0.862775	4.38321	TRUE
cg00005112	chr16	69958840	+		OpenSea	WWP2	NM_199424;NM_007014	TSS200;Body	7.29753e-21	2.26762e-18	0.34279	0.83221	3.25137	TRUE
cg04348709	chr7	99528078	-		OpenSea	GJC3	NM_181538	TSS1500	7.35174e-21	2.28295e-18	0.068684	0.609198	4.41062	FALSE
cg13265740	chr6	139349120	-	chr6:139349955-139350740	N_Shore	C6orf115	NM_021243	TSS1500	7.35808e-21	2.2834e-18	0.176929	0.811129	4.32603	FALSE
cg26932779	chr17	59476790	-	chr17:59473060-59483266	Island	TBX2	NM_005994	TSS1500	7.37659e-21	2.28763e-18	0.484769	0.0405411	-4.47723	FALSE
cg03742137	chr2	236504280	+	chr2:236506378-236506728	N_Shelf	AGAP1	NM_014914;NM_001037131	Body;Body	7.39302e-21	2.2912e-18	0.195645	0.815821	4.20505	FALSE
cg20442289	chr5	133305704	-	chr5:133303986-133304399	S_Shore	C5orf15	NM_020199	TSS1500	7.42165e-21	2.29855e-18	0.0922038	0.690379	4.45696	FALSE
cg08774368	chr3	142839578	+	chr3:142837885-142840838	Island	CHST2	NM_004267	5'UTR	7.43054e-21	2.29979e-18	0.565276	0.0811088	-3.88312	FALSE
cg27201297	chr3	37902413	+	chr3:37901938-37904039	Island	CTDSPL	NM_001008392;NM_005808	TSS1500;TSS1500	7.43658e-21	2.30013e-18	0.0593098	0.622649	4.71293	FALSE
cg19090437	chr4	38080799	+		OpenSea	TBC1D1	NM_015173	Body	7.4482e-21	2.30221e-18	0.217119	0.768951	3.59075	FALSE
cg13005635	chr12	11093283	-		OpenSea	TAS2R14;PRR4;PRH1	NM_023922;NM_001098538;NM_006250	TSS1500;Body;5'UTR	7.47269e-21	2.30825e-18	0.132675	0.817749	4.89463	FALSE
cg02324432	chr4	166130172	+	chr4:166128385-166129255	S_Shore	KLHL2	NM_001161521;NM_001161522;NM_007246	TSS1500;TSS1500;Body	7.53381e-21	2.32474e-18	0.942839	0.356148	-4.9083	FALSE
cg03586905	chr10	102729081	+	chr10:102729299-102729710	N_Shore				7.536e-21	2.32474e-18	0.700599	0.967781	3.68162	FALSE
cg02066144	chr2	73052126	+	chr2:73052637-73053227	N_Shore	EXOC6B	NM_015189	Body	7.55358e-21	2.32863e-18	0.847105	0.222976	-4.27694	FALSE
cg10331038	chr1	175376028	+		OpenSea	TNR	NM_003285	5'UTR	7.57506e-21	2.33371e-18	0.192442	0.730887	3.51569	FALSE
cg27015057	chr5	141703946	-	chr5:141703749-141705023	Island	SPRY4	NM_030964;NM_001127496	5'UTR;5'UTR	7.5936e-21	2.3375e-18	0.755446	0.0989394	-4.82796	FALSE
cg10495047	chr5	139017667	+	chr5:139017133-139017668	Island				7.59941e-21	2.3375e-18	0.126998	0.575322	3.22098	FALSE
cg01787798	chr1	175474437	-		OpenSea	TNR	NM_003285	5'UTR	7.60316e-21	2.3375e-18	0.0917965	0.473557	3.15463	FALSE
cg26226650	chr3	50276265	-	chr3:50275393-50275645	S_Shore	GNAI2	NM_002070	Body	7.60733e-21	2.3375e-18	0.111536	0.774621	4.79197	FALSE
cg21692246	chr20	2360880	+		OpenSea	TGM6	NM_198994	TSS1500	7.61485e-21	2.33827e-18	0.103483	0.573016	3.5425	FALSE
cg14543780	chr4	7768575	-		OpenSea	AFAP1;LOC84740	NM_198595;NM_001134647;NR_026892	Body;Body;Body	7.65732e-21	2.34697e-18	0.547166	0.0462706	-4.64455	FALSE
cg14282375	chr18	39875740	-		OpenSea				7.65799e-21	2.34697e-18	0.897492	0.262397	-4.62301	FALSE
cg25281820	chr4	173586405	-		OpenSea	GALNTL6	NM_001034845	Body	7.65821e-21	2.34697e-18	0.809036	0.158344	-4.49962	FALSE
cg02077068	chr16	19872240	-		OpenSea	GPRC5B	NM_016235	Body	7.67406e-21	2.34923e-18	0.656439	0.160296	-3.32791	FALSE
cg08225389	chr8	70504160	-		OpenSea	SULF1	NM_001128204;NM_015170;NM_001128205;NM_001128206	Body;Body;Body;Body	7.67564e-21	2.34923e-18	0.806094	0.184565	-4.21588	FALSE
cg25763579	chr3	13213415	-		OpenSea				7.75345e-21	2.3715e-18	0.183087	0.684169	3.2731	FALSE
cg19900989	chr18	42321831	+	chr18:42324454-42324966	N_Shelf	SETBP1	NM_015559;NM_001130110	Body;Body	7.76342e-21	2.373e-18	0.191573	0.881424	4.9826	FALSE
cg06306927	chr17	40346279	+		OpenSea	GHDC	NR_024573;NM_032484;NM_001142623;NM_001142622	TSS200;5'UTR;5'UTR;5'UTR	7.78733e-21	2.37875e-18	0.215712	0.775589	3.65552	FALSE
cg21333338	chr17	2808456	+		OpenSea	RAP1GAP2	NM_015085;NM_001100398	Body;Body	7.82315e-21	2.3879e-18	0.113405	0.807621	5.0377	TRUE
cg07973655	chr1	25566628	-	chr1:25566459-25566711	Island				7.82748e-21	2.3879e-18	0.461448	0.962472	4.90762	FALSE
cg10699871	chr22	19879696	-		OpenSea	TXNRD2	NM_006440	Body	7.8597e-21	2.39554e-18	0.703122	0.111181	-4.2653	FALSE
cg14202146	chr10	104182414	-	chr10:104180478-104182042	S_Shore	FBXL15	NM_024326	Body	7.86276e-21	2.39554e-18	0.178945	0.718597	3.55272	FALSE
cg14746387	chr5	172879299	-		OpenSea				7.86812e-21	2.39561e-18	0.165351	0.863955	5.02006	FALSE
cg01641792	chr19	10572362	-		OpenSea	PDE4A	NM_006202;NM_001111308;NM_001111307;NM_001111309	Body;Body;Body;Body	7.88838e-21	2.40022e-18	0.602165	0.975139	4.71477	FALSE
cg11096658	chr2	88465770	-	chr2:88469691-88470386	N_Shelf				7.90471e-21	2.40362e-18	0.641138	0.116124	-3.77183	FALSE
cg15167956	chr13	36871948	-	chr13:36871667-36872059	Island	C13orf38	NM_001144983;NM_001144985;NM_001144985;NM_001144981;NM_001144986;NM_001144986;NM_001144984;NM_001144983;NM_001144984;NM_001144982;NM_001144981;NM_001144982	1stExon;1stExon;5'UTR;5'UTR;5'UTR;1stExon;1stExon;5'UTR;5'UTR;1stExon;1stExon;5'UTR	7.92362e-21	2.40712e-18	0.555144	0.0728938	-3.99737	FALSE
cg17731547	chr5	177981891	-		OpenSea	COL23A1	NM_173465	Body	7.9265e-21	2.40712e-18	0.142277	0.662352	3.56557	FALSE
cg02574394	chr1	57637644	+		OpenSea	DAB1	NM_021080	Body	7.93666e-21	2.40864e-18	0.903094	0.26435	-4.70297	FALSE
cg02287362	chr17	66287480	+	chr17:66286541-66288532	Island	ARSG;SLC16A6	NM_014960;NM_004694	5'UTR;TSS200	7.95313e-21	2.41208e-18	0.463433	0.0650933	-3.63804	TRUE
cg00112952	chr1	247616523	+	chr1:247614695-247614944	S_Shore	OR2B11	NM_001004492	TSS1500	7.96706e-21	2.41474e-18	0.15268	0.877967	5.36682	FALSE
cg00185170	chr7	121783544	+	chr7:121783946-121784663	N_Shore	AASS	NM_005763	5'UTR	7.9748e-21	2.41552e-18	0.584517	0.0819554	-3.98423	FALSE
cg02699336	chr3	56502021	+	chr3:56501868-56502345	Island	ERC2	NM_015576	5'UTR	7.98237e-21	2.41625e-18	0.452062	0.927028	3.95669	FALSE
cg23355492	chr17	45933593	-		OpenSea	SP6	NM_199262	TSS1500	8.02957e-21	2.42896e-18	0.493154	0.923061	3.62629	FALSE
cg08416875	chr6	119669226	-	chr6:119669589-119671424	N_Shore	MAN1A1	NM_005907	Body	8.04333e-21	2.43155e-18	0.38677	0.936275	4.5471	TRUE
cg17912370	chr3	157261106	-	chr3:157260666-157261224	Island	C3orf55	NM_001099777;NM_001130001;NM_001130002;NR_024016	TSS200;TSS200;TSS200;TSS200	8.0733e-21	2.43904e-18	0.808465	0.184837	-4.22902	FALSE
cg01681422	chr6	2684421	+	chr6:2685400-2685625	N_Shore	MYLK4	NM_001012418	Body	8.09142e-21	2.44294e-18	0.126942	0.803299	4.8271	FALSE
cg02235918	chr6	72043561	-		OpenSea				8.13602e-21	2.45482e-18	0.188758	0.892862	5.16833	FALSE
cg06011334	chr6	73973128	+	chr6:73972819-73973027	S_Shore	KHDC1	NM_030568	TSS1500	8.15648e-21	2.4594e-18	0.749157	0.229119	-3.33067	FALSE
cg16786868	chr17	65242413	+	chr17:65240725-65242498	Island	HELZ	NM_014877	TSS1500	8.18204e-21	2.46486e-18	0.446872	0.0517022	-3.90155	FALSE
cg07525003	chr13	36871646	-	chr13:36871667-36872059	N_Shore	C13orf38	NM_001144981;NM_001144984;NM_001144983;NM_001144985;NM_001144986;NM_001144982	Body;5'UTR;5'UTR;5'UTR;5'UTR;5'UTR	8.1851e-21	2.46486e-18	0.541221	0.0549072	-4.35333	FALSE
cg18324467	chr17	74237002	+	chr17:74235758-74237211	Island	RNF157	NM_052916	TSS1500	8.20112e-21	2.46809e-18	0.53633	0.117311	-3.12252	FALSE
cg05162750	chr17	59476505	-	chr17:59473060-59483266	Island	TBX2	NM_005994	TSS1500	8.2129e-21	2.47005e-18	0.421782	0.0208212	-5.10866	FALSE
cg13018903	chr11	124806901	+		OpenSea	HEPACAM	NM_152722	TSS1500	8.24705e-21	2.47873e-18	0.744188	0.100683	-4.71496	FALSE
cg02116757	chr15	71854836	-		OpenSea	THSD4	NM_024817	Body	8.25846e-21	2.47938e-18	0.214609	0.848929	4.36467	FALSE
cg01718580	chr6	150242469	-	chr6:150243902-150244210	N_Shore	RAET1G	NM_001001788	Body	8.2598e-21	2.47938e-18	0.208269	0.807415	3.99865	FALSE
cg09546921	chr3	128336483	+	chr3:128336406-128337113	Island				8.28706e-21	2.48596e-18	0.375421	0.922713	4.32175	FALSE
cg21897315	chr3	81811448	-	chr3:81810315-81810953	S_Shore	GBE1	NM_000158	TSS1500	8.3332e-21	2.4982e-18	0.290493	0.855719	3.86401	FALSE
cg07631919	chr14	94493296	+	chr14:94492639-94493297	Island	OTUB2	NM_023112	Body	8.34369e-21	2.49975e-18	0.69088	0.113381	-4.14238	FALSE
cg11048797	chr17	80450903	-	chr17:80454652-80455632	N_Shelf				8.39669e-21	2.51402e-18	0.120727	0.752485	4.47213	FALSE
cg06789999	chr10	118481771	-		OpenSea	HSPA12A	NM_025015	Body	8.4193e-21	2.51917e-18	0.100836	0.565249	3.5386	FALSE
cg09068301	chrX	128812242	-	chrX:128812232-128812519	Island				8.43964e-21	2.52365e-18	0.78581	0.141467	-4.4936	FALSE
cg04819487	chr14	25320054	+		OpenSea	STXBP6	NM_014178	Body	8.46075e-21	2.52834e-18	0.913782	0.217145	-5.29482	FALSE
cg25426776	chr17	48226898	-	chr17:48226223-48228625	Island	PPP1R9B	NM_032595	1stExon	8.47165e-21	2.52921e-18	0.391134	0.0440691	-3.80201	FALSE
cg24916013	chr19	34973191	+	chr19:34972054-34973645	Island	WTIP	NM_001080436	1stExon	8.47447e-21	2.52921e-18	0.923064	0.499939	-3.5867	FALSE
cg23123163	chr5	179223454	+	chr5:179222608-179223825	Island	LTC4S	NM_145867	3'UTR	8.48154e-21	2.52971e-18	0.367263	0.960181	5.39118	FALSE
cg08791813	chr5	80316822	-		OpenSea	RASGRF2	NM_006909	Body	8.50673e-21	2.5355e-18	0.282276	0.81103	3.45269	FALSE
cg01685242	chr11	65405760	-	chr11:65408344-65408631	N_Shelf	SIPA1	NM_006747	5'UTR	8.51563e-21	2.5355e-18	0.119511	0.722406	4.27245	TRUE
cg02442745	chr6	52535943	-	chr6:52535714-52535988	Island	TMEM14A	NM_014051;NM_014051	5'UTR;1stExon	8.5172e-21	2.5355e-18	0.426931	0.0423802	-4.08061	FALSE
cg05168378	chr7	100425517	+	chr7:100424424-100425626	Island	EPHB4	NM_004444	TSS1500	8.56624e-21	2.5472e-18	0.944034	0.52067	-3.98211	TRUE
cg13249146	chr12	132887349	+	chr12:132885388-132885592	S_Shore	GALNT9	NM_001122636	Body	8.56738e-21	2.5472e-18	0.616841	0.117928	-3.59155	FALSE
cg16740905	chr19	49140157	-	chr19:49140156-49141131	Island	SEC1;DBP	NR_004401;NM_001352	TSS1500;1stExon	8.63719e-21	2.56632e-18	0.390504	0.884017	3.57896	FALSE
cg02766941	chr12	126676790	-	chr12:126675561-126676195	S_Shore				8.65648e-21	2.57042e-18	0.171142	0.694772	3.46571	FALSE
cg12665669	chr1	4716313	-	chr1:4713989-4716555	Island	AJAP1	NM_018836;NM_001042478	Body;Body	8.68816e-21	2.57819e-18	0.480609	0.0361652	-4.6552	FALSE
cg12067043	chr15	25430614	+		OpenSea	SNORD115-9;SNORD115-10;SNORD115-5;SNORD115-12	NR_003301;NR_003302;NR_003297;NR_003304	TSS200;TSS200;TSS200;TSS200	8.69585e-21	2.57884e-18	0.864269	0.244223	-4.31513	FALSE
cg09388991	chr8	30669313	+	chr8:30669450-30670475	N_Shore	PPP2CB	NM_004156;NM_001009552	Body;Body	8.7169e-21	2.58344e-18	0.690304	0.174817	-3.40011	FALSE
cg03986578	chr6	90661373	+		OpenSea	BACH2	NM_021813;NM_001170794	Body;Body	8.73414e-21	2.58691e-18	0.903155	0.311637	-4.37528	FALSE
cg00431447	chr16	15529115	-	chr16:15528350-15529086	S_Shore	C16orf45	NM_033201	Body	8.75033e-21	2.59007e-18	0.868408	0.281591	-4.08358	FALSE
cg06891565	chr11	45907412	+	chr11:45907006-45907809	Island	MAPK8IP1	NM_005456	1stExon	8.78726e-21	2.59936e-18	0.271116	0.891906	4.48875	FALSE
cg22304507	chr3	136537863	-	chr3:136537559-136539204	Island	TMEM22	NM_025246;NM_001097600;NM_025246;NM_001097599;NM_001097600;NM_001097599	1stExon;5'UTR;5'UTR;1stExon;1stExon;5'UTR	8.81557e-21	2.60608e-18	0.458535	0.061947	-3.68314	FALSE
cg08952343	chr8	19615134	+	chr8:19614131-19615307	Island				8.86586e-21	2.61929e-18	0.539941	0.0648156	-4.08277	FALSE
cg07151445	chr8	19614946	+	chr8:19614131-19615307	Island				8.87251e-21	2.61961e-18	0.50287	0.0429563	-4.49685	FALSE
cg05201477	chr15	80696283	-	chr15:80696076-80697393	Island	ARNT2	NM_014862	TSS1500	8.90814e-21	2.62847e-18	0.912627	0.0477042	-7.80575	FALSE
cg21942770	chr13	28501860	-	chr13:28501859-28502090	Island				9.01992e-21	2.65956e-18	0.438184	0.893826	3.43464	FALSE
cg16059978	chr11	2308487	+		OpenSea				9.02489e-21	2.65956e-18	0.111491	0.607616	3.62626	FALSE
cg05809843	chr8	24918863	+		OpenSea				9.06397e-21	2.66808e-18	0.906284	0.260136	-4.79535	FALSE
cg07307994	chr2	3828216	-		OpenSea				9.0652e-21	2.66808e-18	0.443192	0.931366	4.09241	FALSE
cg19848732	chr17	13249936	+		OpenSea				9.07665e-21	2.66873e-18	0.0973954	0.800641	5.2214	FALSE
cg00373707	chr11	126873379	-	chr11:126873091-126873809	Island				9.0788e-21	2.66873e-18	0.415938	0.0548003	-3.61919	FALSE
cg21491706	chr5	178702842	-		OpenSea	ADAMTS2	NM_021599;NM_014244	Body;Body	9.09543e-21	2.67194e-18	0.887642	0.299428	-4.2161	FALSE
cg17827670	chr7	129008130	+		OpenSea	AHCYL2	NM_001130722;NM_001130720;NM_001130723;NM_001130723;NM_001130722;NM_015328	1stExon;Body;1stExon;5'UTR;5'UTR;Body	9.10614e-21	2.67341e-18	0.361759	0.856434	3.39786	FALSE
cg23726483	chr1	32044864	-		OpenSea	TINAGL1	NM_022164	Body	9.1482e-21	2.68407e-18	0.884595	0.166037	-5.28703	FALSE
cg17824906	chr12	1700011	-	chr12:1702638-1704232	N_Shelf	FBXL14	NM_152441	Body	9.18827e-21	2.69414e-18	0.917059	0.342	-4.42288	FALSE
cg17167303	chr17	77375711	-		OpenSea	HRNBP3	NM_001082575	5'UTR	9.19849e-21	2.69545e-18	0.66946	0.115668	-3.95805	FALSE
cg26388177	chr11	1889547	-	chr11:1892037-1892556	N_Shelf	LSP1	NM_001013253;NM_002339	TSS1500;Body	9.21679e-21	2.69912e-18	0.23134	0.903167	4.97698	FALSE
cg26993251	chr11	63934014	+	chr11:63932990-63934070	Island	MACROD1	NM_014067	TSS1500	9.25665e-21	2.70909e-18	0.687289	0.0737982	-4.78626	FALSE
cg06493963	chr7	115608503	-		OpenSea	TFEC	NM_012252;NM_001018058	Body;Body	9.31144e-21	2.72343e-18	0.776583	0.191904	-3.87681	FALSE
cg02869963	chr11	85522435	+	chr11:85521991-85522285	S_Shore	SYTL2	NM_032943	TSS1500	9.34854e-21	2.73183e-18	0.92095	0.261565	-5.06309	FALSE
cg18105612	chr14	71289522	+	chr14:71288403-71288957	S_Shore				9.35184e-21	2.73183e-18	0.308083	0.948638	5.40233	FALSE
cg26624055	chr12	9429370	-		OpenSea				9.36289e-21	2.73335e-18	0.856945	0.222384	-4.40049	FALSE
cg10786550	chr13	32716659	-		OpenSea	FRY	NM_023037	Body	9.40717e-21	2.74457e-18	0.885671	0.206723	-4.90779	FALSE
cg19377250	chr7	100463206	+	chr7:100463758-100464146	N_Shore	SLC12A9	NM_020246	Body	9.43309e-21	2.75041e-18	0.76917	0.173844	-3.99684	FALSE
cg02482218	chr16	12995568	-	chr16:12994574-12997690	Island	SHISA9	NM_001145205;NM_001145204;NM_001145205;NM_001145204	5'UTR;1stExon;1stExon;5'UTR	9.54127e-21	2.78022e-18	0.37916	0.0523972	-3.47412	FALSE
cg04999945	chr16	10973382	-	chr16:10972782-10973305	S_Shore	CIITA	NM_000246	Body	9.58368e-21	2.79042e-18	0.259663	0.833562	3.84591	FALSE
cg15308062	chr12	21680981	+	chr12:21680408-21680982	Island	C12orf39	NM_030572	Body	9.58818e-21	2.79042e-18	0.894562	0.177408	-5.30842	FALSE
cg01264729	chr16	14622974	-		OpenSea	PARN	NM_001134477;NM_002582	Body;Body	9.61961e-21	2.79782e-18	0.0780826	0.574715	4.0051	FALSE
cg14028489	chr11	57283220	-	chr11:57281671-57283305	Island	SLC43A1	NM_003627	TSS200	9.63683e-21	2.80109e-18	0.483337	0.0236168	-5.31614	FALSE
cg05543049	chr3	173115741	+	chr3:173115404-173115775	Island	NLGN1	NM_014932	TSS1500	9.64413e-21	2.80147e-18	0.0836855	0.399342	2.86426	FALSE
cg06761203	chr12	58147888	-	chr12:58148888-58149781	N_Shore	MARCH9	NM_138396	TSS1500	9.74464e-21	2.82891e-18	0.753246	0.217852	-3.45979	FALSE
cg11994674	chr17	47547767	-	chr17:47547371-47547884	Island				9.8214e-21	2.84864e-18	0.899483	0.463377	-3.37512	FALSE
cg04212846	chr21	36168008	+	chr21:36164144-36164934	S_Shelf	RUNX1	NM_001001890;NM_001754	Body;Body	9.82975e-21	2.84864e-18	0.10327	0.911449	6.5016	FALSE
cg07059148	chr17	36831255	+	chr17:36829692-36831500	Island	C17orf96	NM_001130677	TSS200	9.83085e-21	2.84864e-18	0.572501	0.0602962	-4.38598	FALSE
cg15585794	chr11	131780329	-	chr11:131780328-131781532	Island	NTM	NM_016522;NM_001144059;NM_001144058;NM_001048209	TSS1500;TSS1500;TSS1500;Body	9.89675e-21	2.86596e-18	0.924141	0.164107	-5.98265	FALSE
cg04506053	chr11	114121785	-		OpenSea				9.92701e-21	2.87295e-18	0.888098	0.335656	-3.97466	FALSE
cg13276580	chr10	125792941	-		OpenSea	CHST15	NM_015892	Body	9.93639e-21	2.87388e-18	0.0978498	0.661224	4.17979	FALSE
cg01894038	chr11	77741873	+		OpenSea				9.99087e-21	2.88786e-18	0.8185	0.140056	-4.80729	FALSE
cg13546308	chr3	153366155	+		OpenSea				1.00201e-20	2.8945e-18	0.724133	0.129074	-4.15985	FALSE
cg03923274	chr14	23388278	+	chr14:23388092-23388857	Island	RBM23	NM_018107;NM_001077352;NM_001077351;NM_001077352;NM_001077351;NM_018107	1stExon;1stExon;5'UTR;5'UTR;1stExon;5'UTR	1.00776e-20	2.90932e-18	0.115765	0.831991	5.26139	FALSE
cg27053580	chrX	69269792	+		OpenSea	AWAT2	NM_001002254	TSS200	1.01083e-20	2.91639e-18	0.112777	0.653355	3.89491	FALSE
cg11751344	chr8	92622592	+		OpenSea				1.01269e-20	2.91995e-18	0.101522	0.732666	4.61214	FALSE
cg21364562	chr12	52431320	-	chr12:52430519-52431598	Island				1.01338e-20	2.92014e-18	0.512309	0.0316901	-5.01226	TRUE
cg14015337	chr9	505571	+	chr9:503936-505722	Island	KANK1	NM_015158	5'UTR	1.01524e-20	2.92178e-18	0.10846	0.602769	3.6438	FALSE
cg22772711	chrX	101967509	-	chrX:101966967-101967970	Island	GPRASP2	NM_138437;NM_001004051	5'UTR;5'UTR	1.01563e-20	2.92178e-18	0.509029	0.0517989	-4.24921	FALSE
cg09763347	chr8	133574010	+		OpenSea	HPYR1	NR_026684	TSS1500	1.01582e-20	2.92178e-18	0.0600627	0.545502	4.23259	FALSE
cg12610832	chr1	27894955	-	chr1:27894927-27895524	Island	AHDC1	NM_001029882	5'UTR	1.02107e-20	2.93507e-18	0.515408	0.96353	4.63554	FALSE
cg05136452	chr11	64879891	-	chr11:64879046-64880413	Island	TM7SF2	NM_003273	Body	1.02528e-20	2.94539e-18	0.121905	0.954137	7.25721	FALSE
cg22150051	chr20	23499697	-		OpenSea	CSTT	NR_001279	TSS200	1.02754e-20	2.94999e-18	0.301075	0.894128	4.30234	FALSE
cg10965575	chr2	182321496	+	chr2:182321761-182323029	N_Shore	ITGA4	NM_000885	TSS200	1.02815e-20	2.94999e-18	0.885187	0.36291	-3.76889	FALSE
cg16478236	chr5	71402893	-	chr5:71402877-71404868	Island	MAP1B	NM_005909	TSS1500	1.03396e-20	2.96407e-18	0.645885	0.147394	-3.40069	FALSE
cg09723161	chr7	2563909	+	chr7:2563610-2564056	Island	LFNG	NM_001166355;NM_001040167;NM_001040168;NM_002304	Body;Body;Body;Body	1.03432e-20	2.96407e-18	0.0893683	0.452429	3.07686	FALSE
cg13158571	chr1	47489195	-	chr1:47489226-47489633	N_Shore	CYP4X1	NM_178033	TSS200	1.04064e-20	2.98036e-18	0.140049	0.721073	3.99503	FALSE
cg22247277	chr22	39745743	+	chr22:39745983-39746634	N_Shore	SYNGR1	NM_004711;NM_145731	TSS1500;TSS1500	1.04174e-20	2.98115e-18	0.524484	0.0543935	-4.26775	FALSE
cg00300822	chr16	30075511	-	chr16:30076310-30077872	N_Shore	ALDOA	NM_184043;NM_001127617;NM_000034	TSS200;TSS1500;5'UTR	1.04219e-20	2.98115e-18	0.0731259	0.69359	4.85283	FALSE
cg04237666	chr4	83674615	-		OpenSea	SCD5;MIR575	NM_001037582;NR_030301;NM_024906	Body;TSS200;Body	1.04776e-20	2.99361e-18	0.0786422	0.719764	4.91759	TRUE
cg08280468	chr16	12997534	+	chr16:12994574-12997690	Island	SHISA9	NM_001145204;NM_001145205	Body;Body	1.04783e-20	2.99361e-18	0.873224	0.142084	-5.39408	FALSE
cg20860481	chrX	68522680	-	chrX:68525550-68525891	N_Shelf				1.05092e-20	3.0006e-18	0.122712	0.578989	3.2996	FALSE
cg24559064	chr7	69733045	+		OpenSea	AUTS2	NM_015570;NM_001127232;NM_001127231	Body;Body;Body	1.05385e-20	3.0062e-18	0.105865	0.713254	4.4017	FALSE
cg23693907	chr14	52781184	-	chr14:52780687-52781969	Island	PTGER2	NM_000956;NM_000956	5'UTR;1stExon	1.05416e-20	3.0062e-18	0.550679	0.0768531	-3.88847	FALSE
cg00903010	chr14	23236465	+	chr14:23235774-23236578	Island	OXA1L	NM_005015	Body	1.05499e-20	3.00674e-18	0.364706	0.0431669	-3.6711	FALSE
cg08715791	chr11	66189297	+	chr11:66188130-66189397	Island	NPAS4	NM_178864	Body	1.05965e-20	3.01818e-18	0.506603	0.0925496	-3.33209	FALSE
cg06955040	chr14	61124481	+	chr14:61123613-61124613	Island				1.0616e-20	3.02188e-18	0.884968	0.387967	-3.60684	FALSE
cg17520215	chr12	100967016	-	chr12:100967293-100967845	N_Shore	GAS2L3	NM_174942	TSS1500	1.06417e-20	3.02577e-18	0.197664	0.799489	4.03062	FALSE
cg16831427	chrX	69260586	+		OpenSea	AWAT2	NM_001002254	3'UTR	1.06426e-20	3.02577e-18	0.238647	0.90683	4.97463	FALSE
cg00221961	chrX	15755566	+	chrX:15756051-15756636	N_Shore	CA5B	NM_007220	TSS1500	1.06623e-20	3.02954e-18	0.488475	0.936892	3.95936	TRUE
cg16488565	chr7	55213038	-		OpenSea	EGFR	NM_201283;NM_201284;NM_201282;NM_005228	Body;Body;Body;Body	1.06715e-20	3.03032e-18	0.452216	0.898002	3.4181	FALSE
cg02491017	chr12	54410380	-	chr12:54411709-54412131	N_Shore	HOXC4;HOXC6;HOXC5	NM_014620;NM_153693;NR_003084	TSS1500;TSS1500;TSS1500	1.07029e-20	3.03738e-18	0.095395	0.608871	3.88917	FALSE
cg19089383	chr6	41104203	+		OpenSea	LOC221442	NR_026938	Body	1.07143e-20	3.03877e-18	0.151243	0.682555	3.59981	FALSE
cg14936188	chr18	40647794	+		OpenSea	RIT2	NM_002930	Body	1.07548e-20	3.04842e-18	0.674208	0.0925679	-4.34912	FALSE
cg01636003	chr11	27723385	-	chr11:27721661-27722639	S_Shore	BDNF	NM_001143813;NM_170731;NM_170732;NM_001143809;NM_001143806;NM_001143807;NM_170733;NM_001143811;NM_001709;NM_001143812;NM_001143814;NM_001143805;NM_001143810;NM_001143808	TSS1500;Body;5'UTR;TSS1500;5'UTR;5'UTR;TSS1500;TSS1500;TSS1500;TSS1500;TSS1500;5'UTR;TSS1500;TSS1500	1.07677e-20	3.05022e-18	0.54199	0.0805135	-3.76382	TRUE
cg18014247	chr2	220083722	+	chr2:220082991-220084012	Island	ABCB6	NM_005689	TSS200	1.08683e-20	3.07653e-18	0.0885211	0.757632	5.01517	FALSE
cg26007445	chr17	62287566	-		OpenSea	TEX2	NM_018469	Body	1.08737e-20	3.07653e-18	0.275007	0.912461	4.7911	FALSE
cg23419635	chr4	180980684	+	chr4:180979038-180980619	S_Shore				1.09011e-20	3.08243e-18	0.720052	0.120908	-4.2501	FALSE
cg24506434	chr10	49656920	+	chr10:49658224-49659201	N_Shore	ARHGAP22	NM_021226	Body	1.09588e-20	3.09685e-18	0.214861	0.878036	4.74843	FALSE
cg04777071	chr19	42463824	-	chr19:42462945-42463695	S_Shore	RABAC1	NM_006423	TSS1500	1.09803e-20	3.10089e-18	0.719621	0.14294	-3.95491	FALSE
cg10137084	chr3	54156330	-	chr3:54155239-54157025	Island	CACNA2D3	NM_018398	TSS1500	1.09918e-20	3.10089e-18	0.390727	0.0632166	-3.24961	FALSE
cg25186332	chr12	53776149	-	chr12:53774336-53774603	S_Shore	SP1	NM_003109;NM_138473	Body;Body	1.09929e-20	3.10089e-18	0.489995	0.904804	3.30808	FALSE
cg02560364	chr16	63219709	+		OpenSea				1.10261e-20	3.10838e-18	0.837745	0.21372	-4.26048	FALSE
cg01035931	chr19	47367462	+	chr19:47363357-47364477	S_Shelf				1.11117e-20	3.13061e-18	0.126569	0.709915	4.082	FALSE
cg23041295	chr5	15502456	+	chr5:15500076-15500923	S_Shore	FBXL7	NM_012304	Body	1.11316e-20	3.13433e-18	0.185724	0.88532	5.09483	FALSE
cg00992297	chr5	141061943	-		OpenSea	ARAP3	NM_022481	TSS200	1.11576e-20	3.13976e-18	0.032747	0.391435	4.24811	FALSE
cg06924873	chr2	172943770	-	chr2:172944988-172945384	N_Shore	MAP1D	NM_199227	Body	1.12241e-20	3.15657e-18	0.329505	0.807104	3.09084	FALSE
cg07141504	chr3	194030706	-	chr3:194033392-194033697	N_Shelf	LOC100131551	NR_024480	TSS200	1.12501e-20	3.162e-18	0.120573	0.571839	3.28694	FALSE
cg26885821	chr6	124125002	-	chr6:124124177-124125309	Island	NKAIN2	NM_001040214	TSS200	1.12923e-20	3.17195e-18	0.899138	0.332108	-4.17157	FALSE
cg27422311	chr12	123626132	+		OpenSea				1.13001e-20	3.17224e-18	0.27019	0.857094	4.02821	FALSE
cg05261893	chr3	134798947	-		OpenSea	EPHB1	NM_004441	Body	1.13466e-20	3.18338e-18	0.117931	0.939951	6.8985	FALSE
cg08079136	chr16	88878935	+	chr16:88877712-88878936	Island	APRT	NM_001030018;NM_000485	TSS1500;TSS1500	1.13594e-20	3.18507e-18	0.0974623	0.595916	3.7726	FALSE
cg09077862	chr5	88244686	+		OpenSea				1.13666e-20	3.18519e-18	0.86189	0.190573	-4.75047	FALSE
cg22776392	chr1	180923569	+	chr1:180922915-180923692	Island				1.13918e-20	3.18932e-18	0.502482	0.958962	4.53345	FALSE
cg02957408	chr14	34273113	+	chr14:34268946-34270438	S_Shelf	NPAS3	NM_022123;NM_173159;NM_001165893;NM_001164749	3'UTR;3'UTR;3'UTR;3'UTR	1.13961e-20	3.18932e-18	0.809263	0.236317	-3.78887	FALSE
cg07126091	chr8	140617161	+		OpenSea				1.14018e-20	3.18932e-18	0.0488211	0.355834	3.43041	FALSE
cg08101375	chr12	104443925	-		OpenSea	GLT8D2	NM_031302	TSS200	1.1426e-20	3.19418e-18	0.869052	0.102492	-5.88817	FALSE
cg25513433	chr11	10316555	+	chr11:10315279-10315933	S_Shore	SBF2	NM_030962	TSS1500	1.14633e-20	3.20154e-18	0.233851	0.921621	5.30741	FALSE
cg27512316	chr8	27516631	-		OpenSea	SCARA3	NM_182826;NM_016240	Body;Body	1.14661e-20	3.20154e-18	0.468692	0.900839	3.365	FALSE
cg15027606	chrX	53077819	-		OpenSea	GPR173	NM_018969	TSS1500	1.14946e-20	3.2067e-18	0.139552	0.608881	3.26662	FALSE
cg01673753	chrX	39546488	+	chrX:39547824-39548681	N_Shore				1.14982e-20	3.2067e-18	0.380857	0.899618	3.86891	FALSE
cg11953015	chr5	170163538	+		OpenSea	KCNIP1	NM_001034838;NM_014592;NM_001034837	3'UTR;3'UTR;3'UTR	1.15187e-20	3.2105e-18	0.195232	0.892593	5.11684	FALSE
cg17101285	chr12	49725480	-	chr12:49726591-49727114	N_Shore	TROAP	NM_005480	3'UTR	1.16378e-20	3.24176e-18	0.355669	0.843553	3.2921	FALSE
cg26534807	chr11	72301235	+	chr11:72301302-72301746	N_Shore	PDE2A	NM_001143839;NR_026572;NM_001146209;NM_002599	Body;Body;Body;Body	1.16727e-20	3.24955e-18	0.216536	0.78432	3.72394	FALSE
cg05093836	chr6	30594590	-		OpenSea	C6orf134	NM_024909	TSS200	1.1693e-20	3.25325e-18	0.487679	0.931792	3.84567	FALSE
cg17956387	chr1	208418015	-	chr1:208416489-208418016	Island	PLXNA2	NM_025179	TSS1500	1.17093e-20	3.25586e-18	0.592769	0.143417	-3.12204	FALSE
cg12117986	chr10	27976377	-		OpenSea	MKX	NM_173576	Body	1.17214e-20	3.25729e-18	0.153797	0.722572	3.84455	FALSE
cg21180572	chr9	33043903	+	chr9:33044245-33044612	N_Shore	SMU1	NM_018225	3'UTR	1.17553e-20	3.26477e-18	0.162652	0.894614	5.48268	FALSE
cg14961598	chrX	63614857	+	chrX:63614957-63615423	N_Shore	MTMR8	NM_017677	Body	1.17801e-20	3.26972e-18	0.528131	0.0831853	-3.62592	FALSE
cg25479128	chrX	153770626	+		OpenSea	G6PD;IKBKG	NM_001042351;NM_000402;NM_001099856	Body;Body;1stExon	1.19164e-20	3.30559e-18	0.0822856	0.594594	4.04869	FALSE
cg18975791	chr1	6285107	-		OpenSea	ICMT	NM_012405	3'UTR	1.19573e-20	3.31496e-18	0.131942	0.666707	3.72511	FALSE
cg09249152	chr2	7597256	+		OpenSea				1.19703e-20	3.31662e-18	0.224058	0.807789	3.86693	FALSE
cg24255928	chr10	97802966	-	chr10:97802871-97804262	Island	CCNJ	NM_001134376;NM_019084;NM_001134375	TSS200;TSS200;TSS200	1.20584e-20	3.3373e-18	0.878547	0.260229	-4.38193	FALSE
cg08800613	chr2	1595498	+	chr2:1595402-1596020	Island				1.20592e-20	3.3373e-18	0.904863	0.22472	-5.04145	FALSE
cg13441378	chr3	111717969	-		OpenSea	TAGLN3	NM_001008273;NM_001008272;NM_013259	TSS200;5'UTR;5'UTR	1.20963e-20	3.34557e-18	0.744427	0.109899	-4.57641	FALSE
cg18436898	chr12	47471907	-	chr12:47473177-47474120	N_Shore	AMIGO2	NM_001143668;NM_181847	Body;Body	1.21612e-20	3.36154e-18	0.520729	0.0878513	-3.49801	FALSE
cg24874389	chr17	79609095	-		OpenSea	TSPAN10	NM_031945	TSS1500	1.21729e-20	3.36278e-18	0.448128	0.892649	3.35947	FALSE
cg18458017	chr10	60421397	+		OpenSea	BICC1	NM_001080512	Body	1.21886e-20	3.36514e-18	0.310592	0.869598	3.89522	FALSE
cg05959980	chr1	182083019	+		OpenSea				1.22322e-20	3.37517e-18	0.150019	0.61676	3.1894	FALSE
cg16518861	chr14	35871715	-	chr14:35873047-35873990	N_Shore	NFKBIA	NM_020529	Body	1.22486e-20	3.37772e-18	0.116696	0.770842	4.67702	FALSE
cg25865108	chr6	45559104	+		OpenSea				1.22629e-20	3.37967e-18	0.21384	0.790393	3.79593	FALSE
cg12613402	chr7	65958983	+	chr7:65958470-65959121	Island				1.22912e-20	3.38547e-18	0.478131	0.0594242	-3.86451	FALSE
cg09808343	chr1	150266643	+	chr1:150266476-150266689	Island	MRPS21	NM_031901;NM_018997;NM_018997	5'UTR;1stExon;5'UTR	1.23283e-20	3.39238e-18	0.90268	0.432638	-3.60914	FALSE
cg06784466	chr19	52297968	-		OpenSea	FPR3	NM_002030	TSS1500	1.23361e-20	3.39238e-18	0.113148	0.617777	3.6716	FALSE
cg11617006	chr7	105653810	-	chr7:105650026-105650233	S_Shelf	FLJ23834	NM_152750	Body	1.2338e-20	3.39238e-18	0.169407	0.680754	3.39063	FALSE
cg19021076	chr17	42091819	+	chr17:42091712-42091948	Island	TMEM101	NM_032376	Body	1.23558e-20	3.39526e-18	0.85591	0.310849	-3.72741	FALSE
cg00374672	chr7	100463416	+	chr7:100463758-100464146	N_Shore	SLC12A9	NM_020246	Body	1.23937e-20	3.40369e-18	0.649723	0.0943898	-4.15684	FALSE
cg13761998	chr17	37894403	+		OpenSea	GRB7	NM_001030002;NM_005310	TSS200;5'UTR	1.2477e-20	3.42456e-18	0.177923	0.850844	4.72506	FALSE
cg21159274	chr1	4772812	-	chr1:4771652-4772545	S_Shore	AJAP1	NM_018836;NM_001042478	Body;Body	1.25192e-20	3.43413e-18	0.216667	0.929316	5.58882	FALSE
cg17341170	chr11	2481545	-		OpenSea	KCNQ1	NM_181798;NM_000218	TSS1500;Body	1.25792e-20	3.44858e-18	0.157102	0.789649	4.34014	FALSE
cg25509174	chr3	142607511	-	chr3:142607195-142608229	Island	PCOLCE2	NM_013363	Body	1.26417e-20	3.46368e-18	0.813695	0.0662412	-5.96499	FALSE
cg13928961	chr12	53012009	+		OpenSea	KRT73	NM_175068	1stExon	1.27059e-20	3.47862e-18	0.13147	0.613318	3.392	FALSE
cg14150071	chr1	33545982	+	chr1:33546524-33547243	N_Shore	ADC	NM_052998	TSS1500	1.27111e-20	3.47862e-18	0.417154	0.916	3.93704	FALSE
cg23026543	chr7	70203221	-		OpenSea	AUTS2	NM_015570;NM_001127231	Body;Body	1.27542e-20	3.48838e-18	0.174116	0.729179	3.67984	FALSE
cg01882150	chr11	63933998	+	chr11:63932990-63934070	Island	MACROD1	NM_014067	TSS1500	1.27707e-20	3.49085e-18	0.706057	0.177928	-3.47611	FALSE
cg08415557	chr19	9226505	+		OpenSea	OR7G1	NM_001005192	TSS200	1.27987e-20	3.49532e-18	0.0885134	0.604749	3.99475	FALSE
cg18667086	chr12	58133488	+	chr12:58130870-58132047	S_Shore	AGAP2	NM_001122772;NM_014770	TSS1500;Body	1.2802e-20	3.49532e-18	0.203979	0.726451	3.37861	FALSE
cg17842918	chr13	113540400	+	chr13:113540350-113540558	Island	ATP11A	NM_015205;NM_032189	3'UTR;3'UTR	1.2843e-20	3.50446e-18	0.496508	0.953258	4.37552	FALSE
cg08651937	chr3	156530506	+	chr3:156533839-156535131	N_Shelf	PA2G4P4	NR_003284	TSS1500	1.28852e-20	3.51231e-18	0.313289	0.924801	4.7702	FALSE
cg02257681	chr6	31698002	-	chr6:31695894-31698245	Island	DDAH2	NM_013974;NM_013974	1stExon;5'UTR	1.28868e-20	3.51231e-18	0.0275574	0.768977	6.88526	FALSE
cg09706120	chr8	146079007	-	chr8:146077931-146078881	S_Shore	COMMD5	NM_014066;NM_001081004;NM_001081003	TSS1500;TSS1500;TSS200	1.29011e-20	3.51391e-18	0.768468	0.152616	-4.20837	FALSE
cg14555350	chr5	142580618	-		OpenSea	ARHGAP26	NM_015071;NM_001135608	Body;Body	1.29077e-20	3.51391e-18	0.0797951	0.549951	3.832	FALSE
cg17316862	chr14	68023941	+		OpenSea	PLEKHH1	NM_020715	Body	1.29547e-20	3.52466e-18	0.0894908	0.516574	3.44794	FALSE
cg19430694	chr7	811390	-	chr7:813627-814392	N_Shelf	HEATR2	NM_017802	Body	1.29743e-20	3.52782e-18	0.342718	0.874734	3.7516	FALSE
cg25799433	chr20	1600623	-		OpenSea	SIRPB1	NM_001135844;NM_001083910;NM_001135844;NM_001083910;NM_006065;NM_006065	5'UTR;1stExon;1stExon;5'UTR;5'UTR;1stExon	1.29843e-20	3.52782e-18	0.710227	0.0955943	-4.54125	FALSE
cg24747122	chr17	63053929	-	chr17:63051893-63053355	S_Shore	GNA13	NM_006572	TSS1500	1.29902e-20	3.52782e-18	0.073657	0.684062	4.78321	FALSE
cg23897733	chr8	21924153	-	chr8:21923840-21924633	Island	EPB49	NM_001114135;NM_001114136;NM_001114138;NM_001978;NM_001114139;NM_001114137	5'UTR;5'UTR;5'UTR;5'UTR;5'UTR;5'UTR	1.29965e-20	3.52782e-18	0.875956	0.347541	-3.73508	FALSE
cg02304945	chr16	89992524	+	chr16:89992135-89992960	Island	TUBB3	NM_006086	Body	1.30927e-20	3.5519e-18	0.160806	0.708733	3.6713	FALSE
cg16172657	chr6	73973008	+	chr6:73972819-73973027	Island	KHDC1	NM_030568	TSS200	1.31205e-20	3.55595e-18	0.612766	0.112429	-3.65155	FALSE
cg25623934	chr2	12858483	-	chr2:12856625-12859019	Island	TRIB2	NM_021643;NR_027303	1stExon;Body	1.31229e-20	3.55595e-18	0.29287	0.842285	3.6921	FALSE
cg19576847	chr10	42970738	-	chr10:42971195-42971834	N_Shore	LOC84856	NR_026827	TSS200	1.31434e-20	3.55946e-18	0.0932069	0.491549	3.23463	FALSE
cg23074048	chr10	8088801	-	chr10:8091374-8098329	N_Shelf				1.32189e-20	3.57782e-18	0.141301	0.869612	5.38448	FALSE
cg21050240	chr19	41108423	+	chr19:41109613-41110075	N_Shore	LTBP4	NM_001042545;NM_001042544;NM_003573	Body;Body;Body	1.32468e-20	3.58268e-18	0.0750701	0.574162	4.05809	FALSE
cg05121497	chr18	60186078	-	chr18:60189509-60192109	N_Shelf				1.32522e-20	3.58268e-18	0.873398	0.231784	-4.52153	FALSE
cg18011364	chr7	103630086	+	chr7:103629525-103630652	Island	RELN	NM_173054;NM_005045	TSS200;TSS200	1.32795e-20	3.58801e-18	0.634542	0.074243	-4.44454	FALSE
cg12791538	chr11	15092473	+	chr11:15094957-15095872	N_Shelf				1.33159e-20	3.59575e-18	0.152003	0.736526	3.9718	FALSE
cg10540754	chr2	16790370	+		OpenSea	FAM49A	NM_030797	5'UTR	1.33651e-20	3.60696e-18	0.108499	0.694604	4.23636	FALSE
cg16182447	chr11	69264617	-		OpenSea				1.33864e-20	3.61063e-18	0.0753997	0.522711	3.7519	FALSE
cg16577789	chr14	94186558	-		OpenSea	PRIMA1	NM_178013	3'UTR	1.33945e-20	3.61074e-18	0.464311	0.0680295	-3.57484	FALSE
cg10131972	chr22	19879787	+		OpenSea	TXNRD2	NM_006440	Body	1.34644e-20	3.62749e-18	0.753008	0.0693864	-5.3842	FALSE
cg23715029	chr3	42201568	-		OpenSea	TRAK1	NM_001042646;NM_014965	Body;TSS200	1.34835e-20	3.63054e-18	0.470854	0.931461	3.93456	FALSE
cg02426071	chr16	30825529	-	chr16:30825528-30825978	Island				1.34978e-20	3.6323e-18	0.886327	0.385359	-3.64201	FALSE
cg09150076	chr1	231298004	-	chr1:231297812-231299777	Island	TRIM67	NM_001004342	TSS1500	1.35085e-20	3.6331e-18	0.602858	0.0792014	-4.14789	FALSE
cg27348515	chrX	100914892	-		OpenSea	ARMCX2	NM_177949;NM_014782	TSS200;TSS200	1.36026e-20	3.6563e-18	0.121066	0.721394	4.23998	TRUE
cg26512045	chr6	31111158	+		OpenSea	CCHCR1	NM_001105563;NM_019052;NM_001105564	Body;Body;Body	1.36577e-20	3.66899e-18	0.412021	0.0314737	-4.43433	FALSE
cg09618893	chr6	31856773	+	chr6:31856896-31857104	N_Shore	EHMT2	NM_006709;NM_025256	Body;Body	1.36691e-20	3.66997e-18	0.300167	0.817925	3.39179	FALSE
cg19610905	chr11	61596333	-	chr11:61594996-61596710	Island	FADS2	NM_004265	Body	1.37306e-20	3.68436e-18	0.0774898	0.540093	3.82142	FALSE
cg03924776	chr19	1826924	+	chr19:1826829-1828546	Island	REXO1	NM_020695	Body	1.38281e-20	3.70839e-18	0.0883175	0.594574	3.92465	FALSE
cg23670055	chr14	34481752	-		OpenSea				1.38544e-20	3.7116e-18	0.898728	0.204267	-5.13243	FALSE
cg19412295	chr7	90224594	-	chr7:90225082-90226364	N_Shore				1.38559e-20	3.7116e-18	0.31784	0.888966	4.11258	FALSE
cg07930673	chr2	2650283	+	chr2:2654108-2654358	N_Shelf				1.38643e-20	3.71174e-18	0.202937	0.852679	4.52483	FALSE
cg25423416	chr22	46934860	+	chr22:46929317-46934861	Island				1.38996e-20	3.71905e-18	0.0945809	0.551624	3.55828	FALSE
cg02527112	chr2	176971353	+	chr2:176971706-176972305	N_Shore	HOXD11	NM_021192	TSS1500	1.39185e-20	3.72197e-18	0.415079	0.0474991	-3.84011	FALSE
cg21865762	chr12	52060551	+		OpenSea	SCN8A	NM_014191	Body	1.40032e-20	3.74248e-18	0.159525	0.85995	5.02206	FALSE
cg24730612	chr14	75649973	-		OpenSea				1.40212e-20	3.74515e-18	0.143621	0.766279	4.29462	FALSE
cg00036664	chr4	185938303	-	chr4:185939222-185942747	N_Shore				1.40436e-20	3.74899e-18	0.89378	0.394606	-3.69584	FALSE
cg02595575	chr19	19221316	-	chr19:19221196-19221575	Island	SLC25A42	NM_178526	Body	1.4055e-20	3.74989e-18	0.242421	0.877275	4.48455	FALSE
cg26422161	chr6	1313211	-	chr6:1311068-1314220	Island	FOXQ1	NM_033260	1stExon	1.40762e-20	3.75342e-18	0.836587	0.0732864	-6.03993	FALSE
cg24383902	chr14	73359793	-	chr14:73358789-73360934	Island	DPF3	NM_012074	Body	1.4208e-20	3.78335e-18	0.626045	0.0999915	-3.91828	FALSE
cg22006060	chr4	170001551	+		OpenSea				1.42111e-20	3.78335e-18	0.916066	0.320912	-4.53417	FALSE
cg16963683	chr11	44087684	+	chr11:44087518-44088165	Island	ACCS	NM_001127219;NM_032592	TSS200;TSS200	1.42127e-20	3.78335e-18	0.750333	0.182449	-3.76251	FALSE
cg00065726	chr3	194406929	+	chr3:194406440-194409045	Island	FAM43A	NM_153690;NM_153690	5'UTR;1stExon	1.42282e-20	3.78401e-18	0.646619	0.123988	-3.70042	FALSE
cg26795340	chr12	50504814	-	chr12:50505138-50506235	N_Shore	GPD1;C12orf62	NM_005276;NM_032901	3'UTR;TSS1500	1.42392e-20	3.78401e-18	0.148752	0.824229	4.7507	FALSE
cg17034959	chr12	132321329	+	chr12:132324953-132325406	N_Shelf	MMP17	NM_016155	Body	1.42394e-20	3.78401e-18	0.149058	0.649034	3.40195	FALSE
cg09557034	chr7	11872059	+		OpenSea	THSD7A	NM_015204	TSS1500	1.42662e-20	3.78897e-18	0.919028	0.466067	-3.70416	FALSE
cg15576669	chr11	44785768	+		OpenSea	TSPAN18	NM_130783	TSS1500	1.43153e-20	3.79985e-18	0.322321	0.894725	4.16435	FALSE
cg25900631	chr15	97490760	+		OpenSea				1.43418e-20	3.80474e-18	0.437312	0.912031	3.7396	FALSE
cg01114085	chr11	69803503	-		OpenSea				1.43622e-20	3.80798e-18	0.125737	0.66639	3.80444	FALSE
cg26230285	chr15	26108412	+	chr15:26107503-26108818	Island	ATP10A	NM_024490	TSS200	1.44135e-20	3.81942e-18	0.471359	0.0324768	-4.74204	FALSE
cg01405303	chrX	152066574	+	chrX:152066196-152066811	Island				1.45438e-20	3.85178e-18	0.405403	0.93123	4.31374	FALSE
cg05240537	chrX	103346747	-		OpenSea	MIR1256;MCART6	NR_031657;NM_001012755	TSS1500;3'UTR	1.46176e-20	3.86912e-18	0.428729	0.916827	3.88846	FALSE
cg27307810	chr7	158813888	+	chr7:158816092-158816409	N_Shelf	LOC154822	NR_024394	Body	1.46824e-20	3.88409e-18	0.204253	0.69696	3.1675	FALSE
cg19505546	chr5	139017263	+	chr5:139017133-139017668	Island				1.47502e-20	3.89982e-18	0.0727277	0.584026	4.16439	TRUE
cg08080213	chr19	55866907	+	chr19:55865016-55865434	S_Shore	FAM71E2;COX6B2	NM_001145402;NM_144613	Body;TSS1500	1.48139e-20	3.91356e-18	0.877234	0.277387	-4.22527	FALSE
cg11201256	chr1	184403226	-		OpenSea	C1orf21	NM_030806	5'UTR	1.48189e-20	3.91356e-18	0.729411	0.116602	-4.35485	FALSE
cg16353957	chr1	197880663	+	chr1:197880016-197881637	Island	LHX9	NM_001014434	TSS1500	1.48692e-20	3.92461e-18	0.727665	0.986319	4.75949	FALSE
cg00814614	chr12	81544241	+		OpenSea	ACSS3	NM_024560	Body	1.48777e-20	3.92465e-18	0.892788	0.258516	-4.58282	FALSE
cg20264966	chr10	68688049	+		OpenSea	CTNNA3;LRRTM3	NM_001127384;NM_178011;NM_013266	Body;Body;Body	1.48961e-20	3.92728e-18	0.929593	0.427475	-4.15506	FALSE
cg26864028	chr19	11494980	+	chr19:11493484-11494363	S_Shore	EPOR	NM_000121;NM_000121	1stExon;5'UTR	1.49094e-20	3.92819e-18	0.105794	0.614326	3.75343	FALSE
cg09470010	chr10	104094152	+		OpenSea	GBF1	NM_004193	Body	1.49163e-20	3.92819e-18	0.490971	0.906445	3.33278	FALSE
cg13105599	chr15	67356641	-	chr15:67357339-67359061	N_Shore				1.49716e-20	3.94053e-18	0.083851	0.745044	5.03149	FALSE
cg06492706	chr13	69809293	+		OpenSea				1.50391e-20	3.95404e-18	0.0795748	0.688929	4.69734	FALSE
cg06545389	chr2	219906245	-	chr2:219906107-219906328	Island	CCDC108	NM_194302;NM_152389	TSS200;TSS200	1.50398e-20	3.95404e-18	0.534184	0.0935996	-3.48224	FALSE
cg16050237	chr15	25491792	-		OpenSea	SNORD115-10;SNORD115-42	NR_003302;NR_003357	TSS1500;TSS1500	1.50663e-20	3.95878e-18	0.852834	0.167185	-4.86699	FALSE
cg18948646	chr4	83674694	+		OpenSea	SCD5;MIR575	NM_001037582;NR_030301;NM_024906	Body;TSS200;Body	1.50938e-20	3.96297e-18	0.0672774	0.690715	4.98334	FALSE
cg09302577	chr1	35330875	-	chr1:35331703-35332409	N_Shore				1.50992e-20	3.96297e-18	0.244047	0.795433	3.59958	FALSE
cg06082920	chr1	51796003	-	chr1:51796097-51796589	N_Shore	TTC39A	NM_001144832	Body	1.51115e-20	3.96394e-18	0.579257	0.0723864	-4.15511	FALSE
cg15862165	chr12	94161116	-		OpenSea	CRADD	NM_003805	Body	1.51198e-20	3.96394e-18	0.282255	0.831471	3.65081	FALSE
cg02352723	chr19	58666456	-	chr19:58666023-58666833	Island				1.51722e-20	3.97544e-18	0.32116	0.0417283	-3.44041	FALSE
cg25193885	chr11	70328867	+	chr11:70332266-70333413	N_Shelf	SHANK2	NM_012309;NM_133266	Body;Body	1.52282e-20	3.98788e-18	0.152015	0.642188	3.32616	FALSE
cg09935271	chr19	19643534	-	chr19:19643124-19643327	S_Shore	YJEFN3	NM_198537	Body	1.52737e-20	3.99758e-18	0.635368	0.97244	4.34651	FALSE
cg02304370	chr11	587926	+	chr11:589803-590121	N_Shore	PHRF1	NM_020901	Body	1.52829e-20	3.99775e-18	0.385008	0.927773	4.3677	TRUE
cg05547902	chr15	74421523	-	chr15:74419870-74423044	Island	LOC283731;ISLR2	NR_027073;NM_020851;NM_001130136;NM_001130138;NM_001130137	Body;TSS1500;TSS200;TSS1500;TSS1500	1.53514e-20	4.01216e-18	0.26461	0.844912	3.92827	FALSE
cg27237508	chr15	29864169	+	chr15:29862035-29863649	S_Shore	FAM189A1	NM_015307	TSS1500	1.53552e-20	4.01216e-18	0.107182	0.627586	3.82052	FALSE
cg19097322	chr6	123100553	-		OpenSea	FABP7	NM_001446	TSS200	1.53832e-20	4.01725e-18	0.829137	0.231052	-4.01821	FALSE
cg05083852	chr16	81480610	-	chr16:81478214-81479350	S_Shore	CMIP	NM_198390	Body	1.53921e-20	4.01732e-18	0.127393	0.841212	5.24033	FALSE
cg18555069	chr8	73449519	+	chr8:73448659-73449725	Island	KCNB2	NM_004770	TSS200	1.54013e-20	4.01749e-18	0.522994	0.0534612	-4.29185	FALSE
cg08468689	chr17	40346680	-		OpenSea	GHDC	NM_001142623;NR_024573;NM_001142622;NM_032484	TSS200;TSS1500;TSS200;TSS200	1.55258e-20	4.04769e-18	0.0659864	0.549498	4.11348	FALSE
cg10911660	chr19	37663705	-		OpenSea	ZNF585A	NM_199126;NM_152655	TSS1500;TSS200	1.56101e-20	4.06743e-18	0.0879303	0.680729	4.47181	FALSE
cg17165475	chr15	62531069	+		OpenSea				1.56491e-20	4.07531e-18	0.192001	0.849523	4.57365	FALSE
cg24420742	chr12	77721808	+	chr12:77718453-77719440	S_Shelf				1.56608e-20	4.07609e-18	0.930545	0.470428	-3.92006	FALSE
cg27344315	chr15	100560801	+		OpenSea	ADAMTS17	NM_139057	Body	1.56741e-20	4.07728e-18	0.129271	0.635096	3.56418	FALSE
cg10822149	chr1	145039893	-	chr1:145039740-145040180	Island	PDE4DIP	NM_022359	Body	1.57099e-20	4.08253e-18	0.349227	0.0279441	-4.24629	FALSE
cg25509428	chr10	75118432	+	chr10:75118205-75118679	Island	TTC18	NM_145170	5'UTR	1.57117e-20	4.08253e-18	0.113453	0.635209	3.77583	FALSE
cg03236627	chr11	44786104	-		OpenSea	TSPAN18	NM_130783	5'UTR	1.57753e-20	4.09677e-18	0.276221	0.892646	4.45054	FALSE
cg03454250	chr16	73578307	-		OpenSea				1.58262e-20	4.10772e-18	0.89078	0.221092	-4.85094	FALSE
cg01385327	chr10	123356336	-	chr10:123356616-123358285	N_Shore	FGFR2	NM_000141;NM_001144917;NM_022970;NM_001144918;NM_001144919;NM_001144915	5'UTR;5'UTR;5'UTR;5'UTR;5'UTR;TSS200	1.58453e-20	4.11039e-18	0.414528	0.86267	3.15135	FALSE
cg15794947	chr6	144736956	+		OpenSea	UTRN	NM_007124	Body	1.59186e-20	4.1271e-18	0.108217	0.650739	3.94805	FALSE
cg14522427	chr10	73533468	-	chr10:73533091-73533492	Island	CDH23;C10orf54	NM_022124;NM_022153	Body;TSS200	1.59983e-20	4.14498e-18	0.498551	0.0723576	-3.67607	FALSE
cg18277754	chr2	30144152	+	chr2:30142831-30144624	Island	ALK	NM_004304;NM_004304	5'UTR;1stExon	1.60052e-20	4.14498e-18	0.892124	0.456248	-3.30174	TRUE
cg07564690	chr14	32597733	-		OpenSea	ARHGAP5	NM_001030055;NM_001173	Body;Body	1.60294e-20	4.14894e-18	0.0879273	0.616615	4.08025	FALSE
cg08599824	chr7	67189164	-		OpenSea				1.60398e-20	4.14934e-18	0.0823462	0.670024	4.52496	FALSE
cg00411413	chr16	83171299	-		OpenSea	CDH13	NM_001257	Body	1.60667e-20	4.154e-18	0.145563	0.793508	4.50833	FALSE
cg05984554	chr19	30019369	-	chr19:30015781-30021367	Island	VSTM2B	NM_001146339	Body	1.61872e-20	4.18285e-18	0.879272	0.265425	-4.37289	FALSE
cg24310913	chr15	63875268	+		OpenSea	USP3	NM_006537	Body	1.62487e-20	4.19644e-18	0.10735	0.651574	3.97006	FALSE
cg21035883	chr5	92106286	+		OpenSea				1.62818e-20	4.20266e-18	0.871919	0.244576	-4.41807	FALSE
cg23413527	chr15	95145293	-		OpenSea				1.63804e-20	4.22577e-18	0.109909	0.647311	3.89728	FALSE
cg07515251	chr2	74730404	+	chr2:74729399-74731166	Island	LBX2;LOC151534	NM_001009812;NR_024606;NM_001009812	1stExon;Body;5'UTR	1.64267e-20	4.23463e-18	0.0509892	0.36996	3.45432	FALSE
cg02805871	chr17	6939695	-	chr17:6939137-6940090	Island	SLC16A13	NM_201566;NM_201566	5'UTR;1stExon	1.64328e-20	4.23463e-18	0.695032	0.152413	-3.66691	FALSE
cg24300845	chr12	126868736	+		OpenSea				1.64968e-20	4.24877e-18	0.127418	0.746981	4.35221	FALSE
cg00666014	chr1	95903620	-		OpenSea				1.65291e-20	4.25392e-18	0.087404	0.609314	4.04343	FALSE
cg26305174	chr7	100463583	-	chr7:100463758-100464146	N_Shore	SLC12A9;TRIP6	NM_020246;NM_003302	Body;TSS1500	1.6535e-20	4.25392e-18	0.676144	0.151584	-3.54911	FALSE
cg07205796	chr16	1187722	+		OpenSea				1.65963e-20	4.26734e-18	0.68706	0.060753	-5.0873	FALSE
cg17928584	chr5	146614457	-	chr5:146614283-146614560	Island	STK32A	NM_001112724;NM_145001	TSS200;TSS200	1.66142e-20	4.26755e-18	0.608171	0.0994479	-3.81863	FALSE
cg06886736	chr1	24513672	+	chr1:24513540-24514477	Island	IL28RA	NM_170743;NM_173064;NM_173065	Body;Body;Body	1.66153e-20	4.26755e-18	0.0625184	0.528181	4.07992	FALSE
cg03595924	chr10	75118103	-	chr10:75118205-75118679	N_Shore	TTC18	NM_145170	5'UTR	1.66471e-20	4.27315e-18	0.103026	0.766754	4.85646	TRUE
cg22263420	chr17	72900823	+		OpenSea				1.66554e-20	4.27315e-18	0.813616	0.253458	-3.68496	TRUE
cg09887284	chr12	54388147	-	chr12:54387825-54388732	Island				1.67611e-20	4.29676e-18	0.166611	0.845541	4.80426	FALSE
cg06383124	chr16	85171295	-	chr16:85171019-85171323	Island				1.6767e-20	4.29676e-18	0.0390338	0.771505	6.40324	FALSE
cg01070161	chr3	197547891	+		OpenSea	LRCH3	NM_032773	Body	1.67749e-20	4.29676e-18	0.11513	0.881413	5.84729	FALSE
cg06374962	chr4	111531926	-	chr4:111532647-111533391	N_Shore				1.68471e-20	4.31288e-18	0.607942	0.955754	3.80422	FALSE
cg15251408	chr22	39236408	-	chr22:39239168-39240425	N_Shelf	NPTXR	NM_014293	Body	1.68658e-20	4.31532e-18	0.226368	0.913253	5.18847	FALSE
cg03611555	chr14	37641600	+	chr14:37641232-37641879	Island	SLC25A21;LOC100129794	NM_030631;NM_030631;NM_001171170;NR_033240;NM_001171170	5'UTR;1stExon;5'UTR;Body;1stExon	1.68975e-20	4.31977e-18	0.45038	0.0632035	-3.60231	FALSE
cg05051328	chr16	2198949	+	chr16:2198455-2199129	Island	RAB26	NM_014353	1stExon	1.69017e-20	4.31977e-18	0.0740075	0.472984	3.49586	FALSE
cg13358873	chr2	69271042	+		OpenSea	ANTXR1	NM_053034;NM_032208;NM_018153	Body;Body;Body	1.69154e-20	4.32093e-18	0.340247	0.925843	4.59799	FALSE
cg21167157	chr12	123326461	-		OpenSea	HIP1R	NM_003959	Body	1.70235e-20	4.34616e-18	0.0787914	0.727849	4.97834	FALSE
cg13879455	chr12	58133008	+	chr12:58130870-58132047	S_Shore	AGAP2	NM_001122772;NM_014770	TSS1500;Body	1.71248e-20	4.36964e-18	0.319456	0.898803	4.25454	FALSE
cg14068057	chr2	66562437	-		OpenSea				1.72878e-20	4.40881e-18	0.116641	0.61034	3.57301	FALSE
cg03845863	chr11	63998250	+	chr11:63997662-63998412	Island	DNAJC4	NM_005528	5'UTR	1.73257e-20	4.41608e-18	0.104103	0.668939	4.1313	FALSE
cg06673684	chr13	113646815	+	chr13:113648343-113649601	N_Shore	MCF2L	NM_001112732;NM_024979	Body;Body	1.7404e-20	4.43364e-18	0.756088	0.147738	-4.16381	FALSE
cg09664216	chr2	240218482	-		OpenSea	HDAC4	NM_006037	Body	1.74686e-20	4.44765e-18	0.204994	0.849598	4.47086	FALSE
cg18226335	chr6	30484033	-		OpenSea				1.75012e-20	4.45354e-18	0.773545	0.133284	-4.49353	FALSE
cg12374353	chr3	154750428	-		OpenSea				1.75578e-20	4.46426e-18	0.738392	0.160541	-3.89509	FALSE
cg20963750	chr7	69707270	+		OpenSea	AUTS2	NM_015570;NM_001127232;NM_001127231	Body;Body;Body	1.75624e-20	4.46426e-18	0.135675	0.900546	5.88418	FALSE
cg19343449	chr10	7376656	-		OpenSea	SFMBT2	NM_001029880	Body	1.77197e-20	4.49999e-18	0.448256	0.894715	3.38739	FALSE
cg03562759	chr6	33132611	+	chr6:33129291-33129718	S_Shelf	COL11A2	NM_080679;NM_080681;NM_080680	Body;Body;Body	1.77222e-20	4.49999e-18	0.100463	0.48869	3.09945	FALSE
cg21183872	chrX	118108506	-	chrX:118108502-118110559	Island	LONRF3	NM_024778;NM_001031855	TSS1500;TSS1500	1.77608e-20	4.50735e-18	0.187622	0.919071	5.62763	FALSE
cg05672616	chr4	83674602	+		OpenSea	SCD5;MIR575	NM_001037582;NR_030301;NM_024906	Body;TSS200;Body	1.77789e-20	4.50948e-18	0.12234	0.695797	4.03792	FALSE
cg00966749	chr8	142236124	+	chr8:142236388-142236589	N_Shore	SLC45A4	NM_001080431	Body	1.77953e-20	4.50982e-18	0.227446	0.694678	2.95078	FALSE
cg22791632	chr19	12075848	-	chr19:12076029-12076366	N_Shore	ZNF763	NM_001012753	TSS200	1.78065e-20	4.50982e-18	0.446054	0.0706941	-3.40811	FALSE
cg12967164	chr7	1753637	+	chr7:1753446-1753706	Island	ELFN1	NM_001128636	5'UTR	1.78091e-20	4.50982e-18	0.190399	0.954933	6.52494	FALSE
cg12506775	chr10	5734571	-		OpenSea	C10orf18	NM_017782	5'UTR	1.79174e-20	4.53479e-18	0.2653	0.935982	5.34255	FALSE
cg25479708	chr17	8067759	+	chr17:8065909-8066494	S_Shore	VAMP2	NM_014232	TSS1500	1.79764e-20	4.54726e-18	0.0518972	0.501925	4.21571	FALSE
cg13872965	chr17	54671343	+	chr17:54670780-54672347	Island	NOG	NM_005450;NM_005450	1stExon;5'UTR	1.80823e-20	4.57073e-18	0.523242	0.0442661	-4.57023	FALSE
cg14486477	chr12	117256672	-	chr12:117257031-117257502	N_Shore	RNFT2	NM_032814;NM_001109903	Body;Body	1.80887e-20	4.57073e-18	0.910298	0.380687	-4.06464	FALSE
cg13668314	chr9	130692638	-	chr9:130692839-130693331	N_Shore	PIP5KL1	NM_001135219	Body	1.8112e-20	4.57415e-18	0.252633	0.844303	4.01961	FALSE
cg07090356	chr18	23668764	-	chr18:23669971-23671275	N_Shore	SS18	NM_001007559;NM_005637	Body;Body	1.81608e-20	4.584e-18	0.222792	0.912597	5.2115	TRUE
cg04640972	chr10	8373522	-		OpenSea				1.81757e-20	4.58528e-18	0.230222	0.928069	5.43806	FALSE
cg14688956	chrX	110339862	-	chrX:110339364-110339679	S_Shore	PAK3	NM_001128166;NM_001128167;NM_002578	5'UTR;5'UTR;5'UTR	1.82658e-20	4.60306e-18	0.593151	0.0834267	-4.01396	FALSE
cg02832512	chr6	22113516	-		OpenSea	FLJ22536	NR_015410	Body	1.82658e-20	4.60306e-18	0.120962	0.713793	4.19111	FALSE
cg04926461	chr3	125985088	+	chr3:125986044-125986727	N_Shore				1.84347e-20	4.64312e-18	0.274996	0.858673	4.01004	FALSE
cg13911393	chr17	37894944	+		OpenSea	GRB7	NM_005310;NM_001030002	5'UTR;5'UTR	1.85489e-20	4.66937e-18	0.0773372	0.593211	4.12942	FALSE
cg22361816	chr6	33141798	+		OpenSea	COL11A2	NM_080679;NM_080681;NM_080680	Body;Body;Body	1.85958e-20	4.67865e-18	0.188893	0.736967	3.59799	FALSE
cg12067292	chr19	15829910	-	chr19:15833733-15833983	N_Shelf				1.86606e-20	4.69244e-18	0.681535	0.101095	-4.25291	FALSE
cg23952189	chr17	27503924	+	chr17:27503598-27504014	Island	MYO18A	NM_078471;NM_203318	5'UTR;5'UTR	1.87279e-20	4.706e-18	0.555302	0.0527568	-4.48898	FALSE
cg03317811	chr2	42329494	-	chr2:42329439-42329653	Island				1.87347e-20	4.706e-18	0.0384078	0.480407	4.53356	FALSE
cg15617814	chr11	131780492	-	chr11:131780328-131781532	Island	NTM	NM_016522;NM_001144059;NM_001144058;NM_001048209	TSS1500;TSS1500;TSS1500;Body	1.88201e-20	4.72493e-18	0.7494	0.0608856	-5.533	FALSE
cg00505277	chr19	58521176	+	chr19:58520754-58521224	Island				1.88713e-20	4.73524e-18	0.600491	0.966638	4.29663	FALSE
cg06226283	chr7	103629555	+	chr7:103629525-103630652	Island	RELN	NM_173054;NM_005045	Body;Body	1.89642e-20	4.75593e-18	0.64226	0.0584361	-4.87079	FALSE
cg14701554	chr11	71751833	-		OpenSea	NUMA1	NM_006185	5'UTR	1.89741e-20	4.75593e-18	0.0662173	0.398481	3.22911	FALSE
cg02260774	chr4	8228048	+		OpenSea	SH3TC1	NM_018986	Body	1.89856e-20	4.75627e-18	0.75015	0.16313	-3.95598	FALSE
cg05641033	chr12	1639534	+	chr12:1639033-1640750	Island				1.90202e-20	4.76212e-18	0.702264	0.0972633	-4.46168	FALSE
cg26344532	chr13	28494174	-	chr13:28494001-28496099	Island	PDX1	NM_000209;NM_000209	5'UTR;1stExon	1.90293e-20	4.76212e-18	0.238993	0.857273	4.27249	FALSE
cg15975802	chr12	7055458	-	chr12:7053149-7053927	S_Shore	PTPN6	NM_080548	TSS1500	1.90954e-20	4.77612e-18	0.425959	0.874296	3.2314	FALSE
cg18542992	chr8	37552144	-	chr8:37551944-37555922	Island	ZNF703	NM_025069	TSS1500	1.91777e-20	4.79413e-18	0.850764	0.0800298	-6.08448	FALSE
cg10233654	chr12	89744621	+	chr12:89745168-89748144	N_Shore	DUSP6	NM_001946;NM_022652	Body;Body	1.92037e-20	4.79807e-18	0.692623	0.108751	-4.21233	FALSE
cg23677911	chr1	230256394	-		OpenSea	GALNT2	NM_004481	Body	1.9253e-20	4.80782e-18	0.0746433	0.55335	3.94621	FALSE
cg21582240	chr5	136320310	-		OpenSea	SPOCK1	NM_004598	Body	1.95559e-20	4.88085e-18	0.81806	0.256383	-3.71255	FALSE
cg05177729	chr11	69469349	+	chr11:69468810-69469152	S_Shore				1.95715e-20	4.88215e-18	0.100994	0.632677	3.9439	FALSE
cg26933107	chr12	52450213	-		OpenSea	NR4A1	NM_002135;NM_173157	Body;Body	1.96487e-20	4.89878e-18	0.410421	0.903139	3.74753	FALSE
cg26872482	chr6	32051108	+	chr6:32055067-32055601	N_Shelf	TNXB	NM_019105	Body	1.97086e-20	4.91111e-18	0.731135	0.102655	-4.59136	FALSE
cg20349812	chr7	4764941	+	chr7:4764684-4765252	Island	FOXK1	NM_001037165	Body	1.97746e-20	4.92494e-18	0.147609	0.625791	3.27707	FALSE
cg04733222	chrX	68757663	-	chrX:68758191-68758647	N_Shore				1.98148e-20	4.93232e-18	0.340596	0.837535	3.32224	FALSE
cg27406845	chr17	56592101	+	chr17:56591610-56592126	Island	MTMR4	NM_004687	Body	1.98336e-20	4.93426e-18	0.389037	0.0700845	-3.07898	FALSE
cg09879122	chr12	132690651	+	chr12:132689880-132690197	S_Shore	GALNT9	NM_001122636;NM_021808	Body;TSS200	1.98437e-20	4.93426e-18	0.666872	0.112376	-3.98505	FALSE
cg04593869	chrX	102862630	-	chrX:102862719-102863148	N_Shore	TCEAL3	NM_001006933;NM_032926	TSS1500;TSS1500	1.98961e-20	4.94466e-18	0.0866942	0.653667	4.32193	FALSE
cg16563230	chr1	4714991	+	chr1:4713989-4716555	Island	AJAP1	NM_018836;NM_001042478	TSS200;TSS200	1.99933e-20	4.96617e-18	0.760959	0.0639348	-5.54564	FALSE
cg25826457	chr17	53342602	-	chr17:53342198-53343061	Island	HLF	NM_002126;NM_002126	5'UTR;1stExon	2.01004e-20	4.99013e-18	0.484123	0.930753	3.84244	FALSE
cg22975160	chr19	43979614	-	chr19:43979359-43979684	Island	PHLDB3	NM_198850	Body	2.01759e-20	5.00623e-18	0.363692	0.974784	6.16977	FALSE
cg00712181	chr10	71577188	+		OpenSea	COL13A1	NM_080798;NM_080809;NM_080800;NM_080811;NM_080810;NM_080799;NM_080813;NM_005203;NM_080815;NM_080807;NM_080801;NM_080808;NM_080814;NM_080802;NM_080812;NM_080805;NM_080806;NM_080804;NM_080803;NM_001130103	Body;Body;Body;Body;Body;Body;Body;Body;Body;Body;Body;Body;Body;Body;Body;Body;Body;Body;Body;Body	2.02007e-20	5.00972e-18	0.238986	0.727336	3.089	FALSE
cg17891251	chr1	57286265	+		OpenSea	C1orf168	NM_001004303	TSS1500	2.02678e-20	5.02369e-18	0.0806946	0.547904	3.79771	FALSE
cg04527220	chr14	105521961	-		OpenSea	GPR132	NM_013345	5'UTR	2.02913e-20	5.02685e-18	0.960304	0.306488	-5.79861	FALSE
cg00866541	chr16	85395661	-	chr16:85394176-85394378	S_Shore				2.03606e-20	5.04136e-18	0.249363	0.854305	4.15451	FALSE
cg01876531	chr1	208405868	-		OpenSea	PLXNA2	NM_025179	5'UTR	2.04567e-20	5.06248e-18	0.125342	0.737243	4.31701	FALSE
cg08610278	chrX	128788071	-	chrX:128788003-128789195	Island	APLN	NM_017413	Body	2.05124e-20	5.07357e-18	0.143926	0.609455	3.21765	FALSE
cg19838963	chr11	19737351	+	chr11:19733936-19735320	S_Shelf	LOC100126784;NAV2	NR_015384;NM_182964;NM_001111018;NM_145117	TSS1500;Body;Body;Body	2.05688e-20	5.08485e-18	0.0596864	0.455229	3.72834	FALSE
cg20785360	chr4	155548000	-	chr4:155547984-155548322	Island				2.06223e-20	5.09538e-18	0.812711	0.216613	-3.98286	FALSE
cg09702434	chr21	32622078	-	chr21:32624144-32624382	N_Shelf	TIAM1	NM_003253	Body	2.08254e-20	5.14284e-18	0.202807	0.779053	3.80138	TRUE
cg02995493	chr1	66311218	+		OpenSea	PDE4B	NM_001037341;NM_002600	5'UTR;5'UTR	2.08725e-20	5.15176e-18	0.685013	0.0924481	-4.4242	FALSE
cg13895834	chr7	132263021	+	chr7:132260474-132262527	S_Shore	PLXNA4	NM_181775	5'UTR	2.08928e-20	5.15404e-18	0.0824708	0.8132	5.61894	FALSE
cg22988851	chr3	41752483	+		OpenSea	ULK4	NM_017886	Body	2.091e-20	5.15558e-18	0.169393	0.852574	4.83927	FALSE
cg18627496	chr20	60349210	-	chr20:60348098-60348428	S_Shore	CDH4	NM_001794	Body	2.09318e-20	5.15824e-18	0.126263	0.662382	3.7655	FALSE
cg25717239	chr7	43153595	+	chr7:43152020-43153340	S_Shore	HECW1	NM_015052	5'UTR	2.10132e-20	5.17556e-18	0.846199	0.317073	-3.57654	FALSE
cg00463848	chr12	53046105	-		OpenSea	KRT2	NM_000423	TSS200	2.10315e-20	5.17734e-18	0.24264	0.879775	4.52527	FALSE
cg02111748	chr2	43903650	-		OpenSea	PLEKHH2;LOC728819	NM_172069;NM_001101330	Body;TSS200	2.11218e-20	5.19684e-18	0.584029	0.103994	-3.60218	FALSE
cg20276103	chr1	44398868	+	chr1:44399068-44399535	N_Shore	ARTN	NM_057090;NM_001136215;NM_057091	TSS200;TSS200;TSS200	2.11885e-20	5.21016e-18	0.306167	0.869164	3.91261	FALSE
cg08266095	chr5	123149716	+		OpenSea				2.11982e-20	5.21016e-18	0.0908951	0.765088	5.02922	TRUE
cg12470551	chr7	70057640	+	chr7:70060834-70061456	N_Shelf	AUTS2	NM_015570;NM_001127231	Body;Body	2.12306e-20	5.21505e-18	0.0673625	0.577532	4.2452	FALSE
cg18259189	chr11	70020941	+	chr11:70023057-70023304	N_Shelf	ANO1	NM_018043;NR_030691	Body;Body	2.12404e-20	5.21505e-18	0.18829	0.892371	5.17887	FALSE
cg16692923	chr4	149364700	+	chr4:149363212-149367056	Island	NR3C2	NM_001166104;NM_000901	TSS1500;TSS1500	2.12606e-20	5.21727e-18	0.362369	0.929086	4.53527	FALSE
cg18940274	chr7	148469757	-		OpenSea	CUL1	NM_003592	Body	2.13353e-20	5.23285e-18	0.114178	0.57917	3.42235	FALSE
cg10107836	chr3	48594502	-	chr3:48594022-48594853	Island	PFKFB4	NM_004567	TSS1500	2.14426e-20	5.25643e-18	0.115168	0.634169	3.73644	FALSE
cg26090940	chr12	60130454	-		OpenSea	SLC16A7	NM_004731	Body	2.15352e-20	5.27637e-18	0.85811	0.22795	-4.36441	FALSE
cg12339202	chr2	12342503	+		OpenSea				2.15963e-20	5.28856e-18	0.0962481	0.589587	3.76278	FALSE
cg27222172	chr13	44454195	-	chr13:44453207-44454295	Island	C13orf31;CCDC122	NM_001128303;NM_153218;NM_153218;NM_144974	5'UTR;1stExon;5'UTR;TSS1500	2.17353e-20	5.31981e-18	0.875784	0.146223	-5.38229	FALSE
cg10754935	chr10	104182753	-	chr10:104180478-104182042	S_Shore	FBXL15	NM_024326	3'UTR	2.1767e-20	5.32478e-18	0.11413	0.611568	3.61802	FALSE
cg02760962	chr11	35683421	-	chr11:35684421-35684846	N_Shore	TRIM44	NM_017583	TSS1500	2.18567e-20	5.34394e-18	0.293988	0.927708	4.96057	FALSE
cg01695533	chr16	86542905	-	chr16:86541430-86545228	Island	FOXF1	NM_001451	TSS1500	2.18977e-20	5.35117e-18	0.917367	0.440038	-3.82397	TRUE
cg10590767	chr19	44488127	-		OpenSea	ZNF155	NM_198089;NM_003445	TSS1500;TSS1500	2.19309e-20	5.35648e-18	0.695071	0.075171	-4.82983	FALSE
cg05060602	chr4	183838922	-	chr4:183838036-183839286	Island	DCTD	NM_001012732;NM_001921	TSS1500;TSS1500	2.19426e-20	5.35655e-18	0.773038	0.118611	-4.675	FALSE
cg06828335	chr10	79238225	+		OpenSea	KCNMA1	NM_001161353;NM_001161352;NM_002247;NM_001014797	Body;Body;Body;Body	2.19614e-20	5.35833e-18	0.108776	0.818857	5.21636	FALSE
cg12387713	chr5	174151567	+	chr5:174151478-174152364	Island	MSX2	NM_002449	TSS200	2.19856e-20	5.36144e-18	0.414726	0.888978	3.50203	FALSE
cg03044407	chr12	108908643	+	chr12:108908702-108909475	N_Shore	FICD	NM_007076	TSS1500	2.20257e-20	5.36842e-18	0.912129	0.528671	-3.21849	FALSE
cg10210728	chr19	58175941	-	chr19:58175623-58176104	Island				2.20452e-20	5.37038e-18	0.662256	0.109246	-4.0036	FALSE
cg12236156	chr13	33002247	+	chr13:33001249-33002078	S_Shore	N4BP2L1	NM_052818;NM_001079691;NM_001079691;NM_052818	1stExon;5'UTR;1stExon;5'UTR	2.21604e-20	5.38933e-18	0.0950129	0.624421	3.99616	FALSE
cg11631158	chr13	26623620	-	chr13:26624725-26626265	N_Shore	SHISA2	NM_001007538	Body	2.21677e-20	5.38933e-18	0.283294	0.83302	3.66479	FALSE
cg24251850	chr17	8815841	+		OpenSea	PIK3R5	NM_001142633;NM_014308	5'UTR;TSS200	2.21803e-20	5.38933e-18	0.34591	0.833534	3.24405	FALSE
cg08648286	chr20	23549467	-		OpenSea	CST9L	NM_080610	TSS200	2.21803e-20	5.38933e-18	0.124881	0.58064	3.28698	FALSE
cg17175419	chr1	12587916	-		OpenSea				2.21805e-20	5.38933e-18	0.308071	0.864471	3.8461	FALSE
cg23456212	chr19	44488170	-		OpenSea	ZNF155	NM_198089;NM_003445	TSS200;TSS200	2.22e-20	5.39126e-18	0.685505	0.0954587	-4.38314	FALSE
cg10451314	chr10	7344073	-		OpenSea	SFMBT2	NM_001029880	Body	2.22966e-20	5.41192e-18	0.472057	0.958838	4.72045	FALSE
cg08202399	chr16	14280512	+		OpenSea	MKL2	NM_014048	Body	2.23245e-20	5.4135e-18	0.114585	0.479622	2.83326	FALSE
cg10842913	chr12	125755229	+		OpenSea				2.23264e-20	5.4135e-18	0.0940635	0.503526	3.28973	FALSE
cg18841521	chr5	4101453	-		OpenSea				2.23459e-20	5.4135e-18	0.869209	0.204289	-4.69838	FALSE
cg23617193	chr1	64971761	-	chr1:64971358-64971604	S_Shore	CACHD1	NM_020925	Body	2.23494e-20	5.4135e-18	0.479496	0.911058	3.47694	FALSE
cg07906941	chr6	44041048	+	chr6:44041014-44041468	Island				2.23906e-20	5.42067e-18	0.0261585	0.453676	5.00929	FALSE
cg25996290	chr13	26553300	-		OpenSea	ATP8A2	NM_016529	Body	2.24029e-20	5.42083e-18	0.212069	0.883608	4.83335	FALSE
cg11209289	chr3	138101415	+		OpenSea	MRAS	NM_001085049;NM_012219	Body;Body	2.2419e-20	5.42193e-18	0.222674	0.830134	4.10658	FALSE
cg09668400	chr13	26625325	+	chr13:26624725-26626265	Island	SHISA2	NM_001007538	TSS200	2.24409e-20	5.42444e-18	0.432149	0.938165	4.33667	FALSE
cg08121117	chr13	112575735	+	chr13:112575723-112575998	Island				2.24559e-20	5.42524e-18	0.708051	0.146504	-3.8268	FALSE
cg23509272	chr17	40346296	-		OpenSea	GHDC	NR_024573;NM_032484;NM_001142623;NM_001142622	TSS200;5'UTR;5'UTR;5'UTR	2.25514e-20	5.4455e-18	0.309311	0.790177	3.07549	FALSE
cg02363677	chr10	29811530	-		OpenSea	SVIL	NM_021738;NM_003174	Body;Body	2.27475e-20	5.49003e-18	0.542793	0.946039	3.909	FALSE
cg04695027	chr11	65793986	-	chr11:65789909-65790168	S_Shelf	CATSPER1	NM_053054;NM_053054	1stExon;5'UTR	2.28279e-20	5.50659e-18	0.339118	0.843583	3.39545	FALSE
cg25419914	chr19	57988958	+		OpenSea	ZNF772	NM_001144068;NM_001024596	TSS200;TSS200	2.28812e-20	5.51662e-18	0.103004	0.710889	4.42173	FALSE
cg09151742	chr12	122018897	-	chr12:122016170-122017693	S_Shore	KDM2B	NM_032590;NM_032590;NM_001005366	5'UTR;1stExon;TSS1500	2.29173e-20	5.52246e-18	0.10471	0.670295	4.1353	FALSE
cg12271966	chr22	31742955	+	chr22:31741045-31743707	Island	PATZ1	NM_032052;NM_032051;NM_014323;NM_032050	TSS1500;TSS1500;TSS1500;TSS1500	2.2957e-20	5.52919e-18	0.0634239	0.651078	4.80217	FALSE
cg24066731	chr13	24844896	-		OpenSea	SPATA13	NM_001166271;NM_153023	Body;Body	2.3058e-20	5.54805e-18	0.172026	0.93206	6.06939	FALSE
cg08625996	chr7	127547490	+		OpenSea	SND1	NM_014390	Body	2.3059e-20	5.54805e-18	0.408606	0.925322	4.17624	FALSE
cg19910382	chr2	88427561	+		OpenSea	FABP1	NM_001443;NM_001443	1stExon;5'UTR	2.31649e-20	5.57066e-18	0.796529	0.224275	-3.76821	FALSE
cg19039367	chr6	30012436	-		OpenSea	NCRNA00171	NR_026751	Body	2.32151e-20	5.57986e-18	0.168568	0.777618	4.11632	FALSE
cg04083751	chr10	73533414	-	chr10:73533091-73533492	Island	CDH23;C10orf54	NM_022124;NM_022153	Body;TSS200	2.32416e-20	5.58336e-18	0.539584	0.101902	-3.37618	FALSE
cg04893558	chr7	121783377	-	chr7:121783946-121784663	N_Shore	AASS	NM_005763	5'UTR	2.32759e-20	5.58873e-18	0.593578	0.148608	-3.06559	FALSE
cg11137697	chr14	70382907	-		OpenSea	SMOC1	NM_001034852;NM_022137	Body;Body	2.33872e-20	5.61258e-18	0.832889	0.228075	-4.07996	FALSE
cg13016411	chr18	42646524	+	chr18:42643705-42643937	S_Shelf	SETBP1	NM_015559	3'UTR	2.34465e-20	5.62392e-18	0.114431	0.805492	5.02903	FALSE
cg18653991	chrX	48776735	-	chrX:48775763-48776813	Island	PIM2	NM_006875	TSS1500	2.34614e-20	5.62461e-18	0.458362	0.943081	4.29763	FALSE
cg02418072	chr10	104611004	-	chr10:104614000-104614326	N_Shelf				2.35001e-20	5.63102e-18	0.263089	0.895395	4.59219	FALSE
cg05106269	chr19	10381393	+	chr19:10380287-10381965	Island	ICAM1	NM_000201	TSS200	2.35316e-20	5.63568e-18	0.0868686	0.55972	3.74047	FALSE
cg14818546	chr7	69296381	-		OpenSea	AUTS2	NM_015570;NM_001127232;NM_001127231	Body;Body;Body	2.35881e-20	5.64631e-18	0.0772371	0.86733	6.34	FALSE
cg25736251	chr3	61235869	+	chr3:61236606-61237227	N_Shore	FHIT	NM_001166243;NM_002012	5'UTR;5'UTR	2.36365e-20	5.65221e-18	0.551431	0.937801	3.62167	FALSE
cg09800105	chrX	39470375	-	chrX:39472797-39473293	N_Shelf				2.36471e-20	5.65221e-18	0.230124	0.918596	5.25604	FALSE
cg10522607	chr2	1595933	-	chr2:1595402-1596020	Island				2.3649e-20	5.65221e-18	0.899613	0.441157	-3.51899	FALSE
cg15843567	chr10	26223206	+	chr10:26222921-26224022	Island	MYO3A	NM_017433;NM_017433	1stExon;5'UTR	2.3765e-20	5.67705e-18	0.949393	0.465115	-4.43756	FALSE
cg20259814	chr15	52361955	-		OpenSea				2.38199e-20	5.68608e-18	0.259085	0.817142	3.67715	TRUE
cg24590723	chr3	54355910	-		OpenSea	CACNA2D3	NM_018398	Body	2.38271e-20	5.68608e-18	0.231735	0.929652	5.51614	FALSE
cg17932096	chr4	58060773	-	chr4:58061751-58062115	N_Shore				2.38551e-20	5.68735e-18	0.407636	0.857818	3.13303	FALSE
cg24028809	chr6	153414101	-		OpenSea	RGS17	NM_012419	5'UTR	2.38568e-20	5.68735e-18	0.171133	0.734703	3.75729	TRUE
cg02791753	chr11	43579906	+		OpenSea	MIR670	NR_031577	TSS1500	2.38899e-20	5.69236e-18	0.163793	0.697648	3.56052	FALSE
cg19229215	chr7	73476337	+		OpenSea	ELN	NM_001081753;NM_000501;NM_001081755;NM_001081754;NM_001081752	Body;Body;Body;Body;Body	2.39054e-20	5.69315e-18	0.572243	0.0906969	-3.74703	FALSE
cg00257893	chr6	138820840	-		OpenSea	NHSL1	NM_001144060;NM_020464	TSS1500;Body	2.40701e-20	5.72946e-18	0.219928	0.872657	4.60848	FALSE
cg03330484	chr8	5762944	-		OpenSea				2.40899e-20	5.73126e-18	0.777119	0.233584	-3.51897	FALSE
cg08860136	chr17	7111414	+	chr17:7108304-7108654	S_Shelf	DLG4	NM_001365;NM_001128827	Body;Body	2.41401e-20	5.74027e-18	0.148503	0.767851	4.25776	TRUE
cg06912182	chr1	63787586	-	chr1:63782394-63790471	Island	FOXD3	NM_012183	TSS1500	2.41611e-20	5.74235e-18	0.469448	0.895425	3.27594	FALSE
cg06597466	chr2	26986419	-	chr2:26987030-26987500	N_Shore	C2orf18	NM_017877	TSS1500	2.44129e-20	5.79926e-18	0.884231	0.297148	-4.18113	FALSE
cg15539944	chr12	58129407	+	chr12:58129828-58130361	N_Shore	AGAP2	NM_014770;NM_001122772	Body;Body	2.44528e-20	5.80579e-18	0.171971	0.77873	4.10186	FALSE
cg21092303	chr7	65958667	-	chr7:65958470-65959121	Island				2.44839e-20	5.81022e-18	0.446624	0.0635794	-3.57811	FALSE
cg23731272	chr15	67356838	-	chr15:67357339-67359061	N_Shore	SMAD3	NM_005902	TSS1500	2.46344e-20	5.84297e-18	0.0790488	0.684079	4.68967	FALSE
cg11014373	chr2	105479054	-	chr2:105478600-105479188	Island				2.46568e-20	5.84533e-18	0.295143	0.956195	5.72398	FALSE
cg01425762	chr16	81666633	+		OpenSea	CMIP	NM_030629;NM_198390	Body;Body	2.4786e-20	5.87297e-18	0.409731	0.882571	3.44221	FALSE
cg01660473	chr13	28395757	-		OpenSea				2.49288e-20	5.90087e-18	0.458395	0.0844348	-3.20542	FALSE
cg16768966	chr17	9940227	+		OpenSea	GAS7	NM_201433;NM_201432	Body;TSS200	2.49289e-20	5.90087e-18	0.157156	0.739827	3.93861	FALSE
cg09879797	chr12	118500366	-	chr12:118499103-118499473	S_Shore	WSB2	NM_018639	TSS1500	2.49987e-20	5.91439e-18	0.497571	0.909754	3.34855	FALSE
cg22785852	chr1	207992469	-		OpenSea	LOC148696	NR_026817	Body	2.50987e-20	5.93506e-18	0.140822	0.61392	3.28181	FALSE
cg17189639	chr17	58216551	+	chr17:58216793-58217515	N_Shore				2.51325e-20	5.94003e-18	0.243701	0.813216	3.7613	FALSE
cg16691714	chr14	69093805	-	chr14:69095051-69095407	N_Shore				2.52457e-20	5.96378e-18	0.0874373	0.825822	5.63667	FALSE
cg24173049	chr17	6939795	-	chr17:6939137-6940090	Island	SLC16A13	NM_201566	1stExon	2.5262e-20	5.96379e-18	0.705281	0.09016	-4.60672	FALSE
cg26261291	chr17	71434003	+	chr17:71431621-71431878	S_Shelf	SDK2	NM_001144952	Body	2.52802e-20	5.96379e-18	0.189605	0.759031	3.75692	FALSE
cg13200575	chr17	38096571	+		OpenSea				2.5284e-20	5.96379e-18	0.235423	0.851033	4.21873	FALSE
cg13402773	chr19	49140668	+	chr19:49140156-49141131	Island	SEC1;DBP	NR_004401;NM_001352	TSS1500;TSS200	2.53045e-20	5.96563e-18	0.107073	0.765553	4.77104	FALSE
cg25738958	chr15	74220255	+	chr15:74218696-74220373	Island	LOXL1	NM_005576	Body	2.53261e-20	5.96771e-18	0.855834	0.0288957	-7.7211	FALSE
cg17330838	chr11	57267101	+	chr11:57267006-57267316	Island	SLC43A1	NM_003627	Body	2.53438e-20	5.96887e-18	0.674358	0.972672	4.10153	FALSE
cg02539714	chr12	122231866	+	chr12:122230903-122232359	Island	RHOF	NM_019034	TSS1500	2.54499e-20	5.99085e-18	0.0649663	0.675425	4.95236	FALSE
cg22948288	chr17	41739246	+		OpenSea	MEOX1	NM_013999;NM_001040002;NM_001040002;NM_004527	TSS1500;5'UTR;1stExon;TSS1500	2.54723e-20	5.99311e-18	0.183202	0.801837	4.1825	FALSE
cg25830048	chr17	8027460	+	chr17:8028781-8029012	N_Shore	HES7	NM_032580;NM_001165967	TSS200;TSS200	2.55007e-20	5.99421e-18	0.100646	0.614565	3.84576	FALSE
cg13973813	chr7	33944924	+	chr7:33943665-33945509	Island	BMPER	NM_133468	TSS200	2.55026e-20	5.99421e-18	0.719601	0.148199	-3.88915	FALSE
cg27016609	chr2	48806774	+		OpenSea	STON1-GTF2A1L;STON1	NM_172311;NM_006873	5'UTR;TSS1500	2.56411e-20	6.02104e-18	0.136653	0.694022	3.84544	TRUE
cg26470501	chr19	45252955	+	chr19:45251975-45252330	S_Shore	BCL3	NM_005178	Body	2.56425e-20	6.02104e-18	0.116537	0.640636	3.76085	FALSE
cg16952963	chr10	8089182	-	chr10:8091374-8098329	N_Shelf				2.56643e-20	6.02315e-18	0.179237	0.805881	4.25633	FALSE
cg19267533	chrX	16737416	+	chrX:16737618-16738099	N_Shore	SYAP1	NR_033181;NM_032796	TSS1500;TSS1500	2.56864e-20	6.02531e-18	0.478739	0.0814997	-3.37218	FALSE
cg13374432	chr15	86192745	-		OpenSea	AKAP13	NM_007200;NM_006738	Body;Body	2.58288e-20	6.05457e-18	0.262498	0.898089	4.6368	FALSE
cg09649586	chr11	128807835	+		OpenSea	TP53AIP1	NM_022112	5'UTR	2.5837e-20	6.05457e-18	0.274181	0.821161	3.60944	FALSE
cg02483484	chr1	4716537	-	chr1:4713989-4716555	Island	AJAP1	NM_018836;NM_001042478	Body;Body	2.58528e-20	6.05523e-18	0.517329	0.0420178	-4.61502	FALSE
[truncated: 96,502 more rows]
