# Supplementary material for: Consequences of VHL Loss on Global DNA Methylome
Source: Sci Rep. 2018 Feb 20;8:3313. doi: 10.1038/s41598-018-21524-5 (PMC5820357; doi:10.1038/s41598-018-21524-5)
Supplement: Supplementary file 3 — Supplementary Table 3 [file 41598_2018_21524_MOESM3_ESM.xlsx]

## Sheet: Sheet1
Supplementary Table 3: Differentially methylated loci between U2OS-shCntl cells and U2OS-shVHL cells
CpG ID	Chromosome	Position	Strand	Islands Name	Relation to Island	UCSC RefGene Name	UCSC RefGene Accession	UCSC RefGene Group	P-value	FDR	Average of beta-value in U2OS-shCntl cells	Average of beta-value in U2OS-shVHL cells	logFC of M-value (U2OS-shCntl vs. U2OS-shVHL)	Putative HRE Consensus
cg14070775	chr9	137648376	-		OpenSea	COL5A1	NM_000093	Body	1.57477e-13	7.36945e-08	0.849955	0.62442	-1.76634	FALSE
cg04283307	chr1	248308813	-		OpenSea	OR2M5	NM_001004690	1stExon	2.15568e-12	5.04397e-07	0.796347	0.618249	-1.26808	FALSE
cg04804814	chr6	33129024	+	chr6:33129291-33129718	N_Shore				4.13668e-12	6.45282e-07	0.457339	0.249782	-1.34377	FALSE
cg21856680	chr2	1484125	+	chr2:1480758-1481631	S_Shelf	TPO	NM_175719;NM_000547;NM_175721;NM_175722	Body;Body;Body;Body	7.37923e-12	7.6816e-07	0.540661	0.331209	-1.25078	FALSE
cg21823860	chr1	37707995	-		OpenSea				8.20734e-12	7.6816e-07	0.661426	0.480948	-1.07652	FALSE
cg27658314	chr7	157968629	-		OpenSea	PTPRN2	NM_002847;NM_130842;NM_130843	Body;Body;Body	1.16117e-11	7.89722e-07	0.120753	0.0537386	-1.27455	FALSE
cg06041067	chr7	157860363	-		OpenSea	PTPRN2	NM_002847;NM_130842;NM_130843	Body;Body;Body	1.46349e-11	7.89722e-07	0.428338	0.208807	-1.50521	FALSE
cg04382374	chr22	49080302	-		OpenSea	FAM19A5	NM_015381;NM_001082967	Body;Body	1.67204e-11	7.89722e-07	0.40237	0.244008	-1.06175	FALSE
cg00280858	chr7	157809235	+		OpenSea	PTPRN2	NM_002847;NM_130842;NM_130843	Body;Body;Body	1.70223e-11	7.89722e-07	0.299445	0.146607	-1.3136	FALSE
cg17827477	chr22	49487343	+	chr22:49487327-49487535	Island				1.79284e-11	7.89722e-07	0.364065	0.197112	-1.22887	TRUE
cg21177778	chr22	48883578	+	chr22:48884884-48887043	N_Shore				1.8563e-11	7.89722e-07	0.769345	0.591177	-1.20447	FALSE
cg23634554	chr10	130165379	-		OpenSea				2.02545e-11	7.89876e-07	0.287025	0.135653	-1.35743	FALSE
cg10318458	chr1	47407158	+		OpenSea	CYP4A11	NM_000778	TSS200	2.35043e-11	7.90127e-07	0.310593	0.177606	-1.05782	FALSE
cg25123566	chr12	47610734	+		OpenSea	FAM113B;LOC100233209	NM_138371;NR_026544	5'UTR;TSS1500	2.36377e-11	7.90127e-07	0.433395	0.240756	-1.27976	TRUE
cg06355422	chr22	50013649	+	chr22:50008958-50009712	S_Shelf	C22orf34	NR_026997	Body	2.67871e-11	8.13072e-07	0.310238	0.158788	-1.24956	FALSE
cg23846712	chr19	3607608	+	chr19:3606371-3607270	S_Shore	TBXA2R	NM_201636;NM_001060	TSS1500;TSS1500	2.7799e-11	8.13072e-07	0.296204	0.153391	-1.21647	FALSE
cg19670431	chr4	7436874	-		OpenSea	PSAPL1;SORCS2	NM_001085382;NM_020777	TSS200;Body	5.47889e-11	1.47028e-06	0.162228	0.0753853	-1.25675	FALSE
cg17566002	chr5	7080810	-		OpenSea				5.65528e-11	1.47028e-06	0.879307	0.72336	-1.4728	FALSE
cg11197905	chr4	10459435	+	chr4:10458129-10459353	S_Shore	ZNF518B	NM_053042	TSS1500	7.1147e-11	1.75235e-06	0.0985397	0.0477724	-1.12483	FALSE
cg10721030	chr1	165902899	+		OpenSea				7.99436e-11	1.87057e-06	0.765093	0.613473	-1.03837	FALSE
cg20692922	chr5	6069935	+		OpenSea				8.61974e-11	1.92085e-06	0.730166	0.508595	-1.38699	FALSE
cg16602816	chr5	2335723	-		OpenSea				9.55451e-11	2.00873e-06	0.881982	0.756112	-1.27402	FALSE
cg13652373	chr22	49581756	+	chr22:49579792-49580050	S_Shore				1.0629e-10	2.07253e-06	0.320455	0.186312	-1.04242	FALSE
cg24339897	chr11	75921810	+	chr11:75918741-75922084	Island				1.23624e-10	2.16088e-06	0.860993	0.733565	-1.17035	FALSE
cg05854207	chr16	88569268	-	chr16:88569267-88569491	Island	ZFPM1	NM_153813	Body	1.25593e-10	2.16088e-06	0.340674	0.183514	-1.19921	TRUE
cg18501230	chr8	1338706	-	chr8:1341220-1342166	N_Shelf				1.30911e-10	2.16088e-06	0.240315	0.113655	-1.32847	FALSE
cg06277472	chr19	30936625	+	chr19:30934822-30936626	Island	ZNF536	NM_014717	Body	1.3185e-10	2.16088e-06	0.903311	0.803378	-1.18993	FALSE
cg04930211	chr22	49069896	+		OpenSea	FAM19A5	NM_015381;NM_001082967	Body;Body	1.33909e-10	2.16088e-06	0.523403	0.301947	-1.34476	FALSE
cg03758732	chr2	2030712	-		OpenSea	MYT1L	NM_015025	5'UTR	1.62034e-10	2.52757e-06	0.846105	0.726256	-1.05002	FALSE
cg10258730	chrX	106142861	+		OpenSea	CLDN2	NM_001171092	TSS1500	2.07288e-10	3.03226e-06	0.325018	0.178712	-1.14546	FALSE
cg03884270	chr8	67834983	-	chr8:67837480-67837954	N_Shelf	SNORD87;SNHG6	NR_002598;NR_002599	TSS200;Body	2.07347e-10	3.03226e-06	0.0720287	0.0297703	-1.33062	FALSE
cg14228756	chr9	137609455	-		OpenSea	COL5A1	NM_000093	Body	2.28687e-10	3.21519e-06	0.71648	0.529329	-1.16821	FALSE
cg17599372	chr7	157894874	+	chr7:157890656-157891557	S_Shelf	PTPRN2	NM_002847;NM_130842;NM_130843	Body;Body;Body	2.33597e-10	3.21519e-06	0.625472	0.43098	-1.14187	FALSE
cg11149277	chr7	158940841	-	chr7:158936507-158938492	S_Shelf				2.53279e-10	3.26511e-06	0.821007	0.677625	-1.12556	FALSE
cg05532594	chr22	49147023	-	chr22:49145736-49147208	Island	FAM19A5	NM_001082967;NM_015381	3'UTR;3'UTR	2.61519e-10	3.26511e-06	0.827539	0.643162	-1.4265	FALSE
cg00324394	chr20	29611796	-	chr20:29611520-29612357	Island	FRG1B	NR_003579	TSS200	2.62267e-10	3.26511e-06	0.046738	0.0214493	-1.16418	FALSE
cg14463669	chr10	130282830	-		OpenSea				2.8046e-10	3.26511e-06	0.80747	0.636568	-1.26246	FALSE
cg25569880	chr5	2864005	-	chr5:2866699-2867005	N_Shelf				2.82076e-10	3.26511e-06	0.627409	0.451	-1.03643	FALSE
cg21953905	chr22	49565499	+	chr22:49564050-49564612	S_Shore				2.91361e-10	3.26511e-06	0.166578	0.0827872	-1.14804	FALSE
cg19734830	chr22	49139600	+	chr22:49141049-49141361	N_Shore	FAM19A5	NM_015381;NM_001082967	Body;Body	2.93951e-10	3.26511e-06	0.662499	0.475513	-1.1157	FALSE
cg03124880	chr12	108617533	+		OpenSea	WSCD2	NM_014653	Body	2.94252e-10	3.26511e-06	0.352974	0.192461	-1.19713	FALSE
cg16032841	chr13	111522222	+		OpenSea	C13orf29	NR_027701	Body	3.00645e-10	3.26511e-06	0.12183	0.0602	-1.11446	FALSE
cg14509902	chr5	2140855	+	chr5:2136797-2137305	S_Shelf				3.40004e-10	3.53582e-06	0.876025	0.757017	-1.17753	FALSE
cg01750783	chr16	88564747	+	chr16:88564052-88564394	S_Shore	ZFPM1	NM_153813	Body	3.63528e-10	3.65699e-06	0.844192	0.717909	-1.08987	FALSE
cg27263506	chr19	29455596	+		OpenSea	LOC148145	NR_027318	TSS1500	3.67285e-10	3.65699e-06	0.735307	0.516231	-1.38044	TRUE
cg14098737	chr11	78954267	+		OpenSea	ODZ4	NM_001098816	5'UTR	3.90549e-10	3.80762e-06	0.848549	0.708689	-1.20339	FALSE
cg01689532	chr11	18812665	+	chr11:18812572-18814079	Island	PTPN5	NM_006906;NM_001039970;NM_032781	5'UTR;5'UTR;5'UTR	4.22454e-10	3.91025e-06	0.823028	0.693357	-1.04404	FALSE
cg15579971	chr19	10081346	+	chr19:10077031-10077444	S_Shelf	COL5A3	NM_015719	Body	4.33635e-10	3.91025e-06	0.555373	0.370828	-1.08485	FALSE
cg26423322	chr2	33905480	-		OpenSea				4.40199e-10	3.91025e-06	0.377016	0.187087	-1.4059	FALSE
cg05329720	chr9	137718814	+	chr9:137719283-137719504	N_Shore	COL5A1	NM_000093	Body	4.5121e-10	3.91025e-06	0.866766	0.735795	-1.2285	FALSE
cg05372444	chr7	76145672	+	chr7:76145396-76145781	Island	UPK3B	NM_182684;NM_030570	3'UTR;3'UTR	4.66084e-10	3.96571e-06	0.539605	0.236168	-1.99965	FALSE
cg04422802	chr19	22446026	-	chr19:22444441-22444715	S_Shore				4.89531e-10	4.09082e-06	0.547027	0.375678	-1.008	FALSE
cg12061649	chr17	72563547	-		OpenSea				6.59342e-10	5.15117e-06	0.676171	0.488856	-1.12759	FALSE
cg02318959	chrX	129535800	+	chrX:129535837-129536173	N_Shore	RBMX2	NM_016024	TSS200	6.65516e-10	5.15117e-06	0.0464141	0.0104551	-2.23238	FALSE
cg19902246	chr5	7563792	-		OpenSea	ADCY2	NM_020546	Body	6.68606e-10	5.15117e-06	0.858684	0.714104	-1.28027	FALSE
cg00174508	chr12	107774298	+		OpenSea	BTBD11	NM_001018072	Body	6.76965e-10	5.15117e-06	0.411796	0.235885	-1.18753	FALSE
cg10920297	chr11	94803188	-	chr11:94800243-94801117	S_Shelf	SFRS2B	NM_032102;NM_032102	1stExon;3'UTR	6.82462e-10	5.15117e-06	0.159626	0.0725214	-1.28046	FALSE
cg18430645	chr7	63491149	-		OpenSea				7.38231e-10	5.48366e-06	0.248757	0.13304	-1.12308	FALSE
cg04493000	chr22	48895658	-	chr22:48896375-48896591	N_Shore	FAM19A5	NM_001082967	Body	8.28435e-10	6.05756e-06	0.775676	0.591791	-1.25848	FALSE
cg02641517	chr3	54169983	+		OpenSea	CACNA2D3	NM_018398	Body	9.39375e-10	6.49222e-06	0.216714	0.101665	-1.28703	FALSE
cg11501003	chrX	23797324	-	chrX:23801055-23801724	N_Shelf				9.43373e-10	6.49222e-06	0.274354	0.159269	-1.00187	FALSE
cg14332079	chr8	25316196	+	chr8:25315286-25317028	Island	KCTD9;CDCA2	NM_017634;NM_152562	TSS1500;TSS1500	9.63211e-10	6.53268e-06	0.332344	0.159748	-1.37773	FALSE
cg12427163	chr1	175834835	-		OpenSea				9.77681e-10	6.53609e-06	0.527636	0.331984	-1.1716	FALSE
cg25338000	chr22	49088851	+	chr22:49088758-49088962	Island	FAM19A5	NM_015381;NM_001082967	Body;Body	1.02591e-09	6.71176e-06	0.583067	0.401806	-1.06154	TRUE
cg19637560	chr5	2335316	+		OpenSea				1.03264e-09	6.71176e-06	0.838642	0.720474	-1.0135	FALSE
cg21241823	chr21	43300024	+		OpenSea	PRDM15	NM_001040424;NM_022115	TSS1500;TSS1500	1.06144e-09	6.80446e-06	0.200046	0.0962604	-1.21722	FALSE
cg08979281	chr2	239999829	-		OpenSea	HDAC4	NM_006037	Body	1.08705e-09	6.87442e-06	0.543107	0.328245	-1.28906	FALSE
cg05090319	chr22	49297925	-	chr22:49297773-49297998	Island				1.16585e-09	7.01287e-06	0.509045	0.249507	-1.64499	FALSE
cg11273848	chr10	130506845	-	chr10:130508443-130508658	N_Shore				1.17088e-09	7.01287e-06	0.545173	0.331017	-1.27766	FALSE
cg02663175	chr19	40711453	-	chr19:40711823-40712040	N_Shore	MAP3K10	NM_002446	Body	1.18621e-09	7.01287e-06	0.678865	0.495078	-1.10878	FALSE
cg07826516	chr5	3106230	+		OpenSea				1.19001e-09	7.01287e-06	0.751624	0.575427	-1.1586	FALSE
cg15689121	chr1	38618977	-		OpenSea				1.19886e-09	7.01287e-06	0.555345	0.379133	-1.03379	FALSE
cg08760753	chr22	49069623	-		OpenSea	FAM19A5	NM_015381;NM_001082967	Body;Body	1.22713e-09	7.08965e-06	0.69721	0.468698	-1.38551	FALSE
cg00328935	chr8	142517474	-		OpenSea	FLJ43860	NM_207414	TSS200	1.30236e-09	7.34298e-06	0.214472	0.103365	-1.24229	FALSE
cg14409559	chr8	72756341	+	chr8:72755783-72756667	Island	MSC	NM_005098	1stExon	1.32539e-09	7.38384e-06	0.934966	0.869872	-1.1016	FALSE
cg26076793	chr5	6452065	+	chr5:6448753-6449629	S_Shelf	UBE2QL1	NM_001145161	Body	1.39877e-09	7.52396e-06	0.428227	0.248794	-1.17812	FALSE
cg01055279	chr7	149534440	+	chr7:149535243-149536037	N_Shore	ZNF862	NM_001099220	TSS1500	1.59678e-09	7.99871e-06	0.303562	0.150425	-1.30444	FALSE
cg24026690	chr18	76280877	-	chr18:76277579-76277827	S_Shelf				1.65016e-09	8.12871e-06	0.769146	0.614385	-1.06521	FALSE
cg13516808	chr11	116105931	-		OpenSea				1.70174e-09	8.26591e-06	0.320554	0.183433	-1.0709	FALSE
cg08198983	chr5	143980085	+	chr5:143978229-143978484	S_Shore				1.71334e-09	8.26591e-06	0.310672	0.171718	-1.12075	FALSE
cg23782833	chr7	218121	+	chr7:218309-218951	N_Shore	FAM20C	NM_020223	Body	1.82614e-09	8.5088e-06	0.870152	0.707462	-1.47211	FALSE
cg08655953	chr1	2425888	-		OpenSea	PLCH2	NM_014638	Body	1.83641e-09	8.5088e-06	0.0614281	0.0310407	-1.02044	FALSE
cg09520498	chr7	109600591	-		OpenSea	EIF3IP1	NR_003024	TSS1500	2.01678e-09	9.13058e-06	0.84055	0.70595	-1.13555	FALSE
cg15202738	chr19	53636108	+	chr19:53635625-53636230	Island	ZNF415	NM_001164309;NM_001164309;NR_028343;NM_001136038;NM_018355;NM_001136038;NM_018355	5'UTR;1stExon;Body;5'UTR;5'UTR;1stExon;1stExon	2.02999e-09	9.13058e-06	0.929544	0.859911	-1.1114	FALSE
cg14548802	chr9	137675380	-		OpenSea	COL5A1	NM_000093	Body	2.04309e-09	9.13058e-06	0.721145	0.498669	-1.38167	FALSE
cg16132851	chr11	67340709	+		OpenSea				2.06089e-09	9.13058e-06	0.512065	0.337544	-1.04266	FALSE
cg23902471	chr22	49039001	-	chr22:49042371-49042632	N_Shelf	FAM19A5	NM_015381;NM_001082967	Body;Body	2.0775e-09	9.13058e-06	0.451942	0.286174	-1.04118	FALSE
cg03654504	chr1	37495105	+	chr1:37498377-37500624	N_Shelf	GRIK3	NM_000831	Body	2.1205e-09	9.13058e-06	0.329053	0.170957	-1.24976	FALSE
cg04513549	chr10	1651238	+		OpenSea	ADARB2	NM_018702	Body	2.12106e-09	9.13058e-06	0.189438	0.0900554	-1.23885	FALSE
cg15971629	chr3	139754783	+		OpenSea	CLSTN2	NM_022131	Body	2.1267e-09	9.13058e-06	0.352693	0.20088	-1.11773	FALSE
cg09347430	chr6	33129017	-	chr6:33129291-33129718	N_Shore				2.16724e-09	9.22004e-06	0.489477	0.290864	-1.22581	FALSE
cg03888764	chr7	57207547	-		OpenSea	ZNF479	NM_033273;NM_033273	5'UTR;1stExon	2.21924e-09	9.35622e-06	0.301402	0.173085	-1.0394	FALSE
cg05130081	chr7	157867264	-		OpenSea	PTPRN2	NM_002847;NM_130842;NM_130843	Body;Body;Body	2.28235e-09	9.36368e-06	0.47926	0.300298	-1.10275	FALSE
cg01289068	chr6	168956318	+	chr6:168956417-168957200	N_Shore	SMOC2	NM_022138;NM_001166412	Body;Body	2.28906e-09	9.36368e-06	0.905657	0.810887	-1.16023	FALSE
cg02065707	chr7	158903832	+	chr7:158905270-158905537	N_Shore	VIPR2	NM_003382	Body	2.30105e-09	9.36368e-06	0.817256	0.662144	-1.18643	FALSE
cg05625955	chr6	170560994	+	chr6:170564873-170565152	N_Shelf				2.40331e-09	9.61264e-06	0.892393	0.790373	-1.13644	FALSE
cg17373751	chr17	17494245	+	chr17:17494598-17495505	N_Shore	PEMT	NM_148172	Body	2.45027e-09	9.71742e-06	0.0922376	0.0459368	-1.06159	FALSE
cg10431340	chr1	161279108	+		OpenSea	MPZ	NM_000530	Body	2.55648e-09	1.00534e-05	0.371994	0.223175	-1.04229	FALSE
cg24139639	chr5	3605884	+	chr5:3606488-3607135	N_Shore				2.81767e-09	1.08974e-05	0.914653	0.817617	-1.25686	FALSE
cg26196106	chr1	37542472	-		OpenSea				2.95428e-09	1.124e-05	0.867899	0.720038	-1.34789	FALSE
cg03049917	chr15	88752391	+		OpenSea	NTRK3	NM_001007156;NM_001012338;NM_002530	Body;Body;Body	3.08453e-09	1.16409e-05	0.652631	0.427621	-1.33236	FALSE
cg13085976	chr9	140171189	+	chr9:140172613-140176105	N_Shore	C9orf167	NM_017723	TSS1500	3.20641e-09	1.19088e-05	0.660915	0.488409	-1.03024	TRUE
cg19246018	chr2	240031588	+	chr2:240033147-240033453	N_Shore	HDAC4	NM_006037	Body	3.33673e-09	1.21947e-05	0.660546	0.455453	-1.21926	FALSE
cg13908805	chr1	18678375	-		OpenSea	IGSF21	NM_032880	Body	3.34981e-09	1.21947e-05	0.87011	0.733991	-1.2816	FALSE
cg19521610	chr22	49717457	-	chr22:49717505-49717921	N_Shore				3.4154e-09	1.21947e-05	0.223163	0.125006	-1.00236	FALSE
cg00028881	chr6	31632939	-	chr6:31632815-31634093	Island	BAT4;CSNK2B	NM_033177;NM_033177;NM_001320	5'UTR;1stExon;TSS1500	3.43598e-09	1.21947e-05	0.0639886	0.0279536	-1.26276	FALSE
cg04820679	chr6	33132163	-	chr6:33129291-33129718	S_Shelf	COL11A2	NM_080679;NM_080681;NM_080680	Body;Body;Body	3.46315e-09	1.21947e-05	0.429036	0.251157	-1.16714	FALSE
cg02504617	chrX	140992417	+		OpenSea	MAGEC1	NM_005462	5'UTR	3.4658e-09	1.21947e-05	0.397163	0.209197	-1.33165	FALSE
cg09535526	chr16	88558065	-	chr16:88558051-88558329	Island	ZFPM1	NM_153813	Body	3.56061e-09	1.24348e-05	0.510956	0.28449	-1.39401	FALSE
cg18013185	chr22	49092048	+	chr22:49088758-49088962	S_Shelf	FAM19A5	NM_015381;NM_001082967	Body;Body	3.67791e-09	1.27493e-05	0.207338	0.105509	-1.16142	FALSE
cg23057485	chr8	134052341	-		OpenSea	SLA;TG	NM_001045556;NM_003235;NM_001045557;NM_006748	Body;Body;Body;Body	3.71149e-09	1.27711e-05	0.707172	0.545372	-1.00934	FALSE
cg03687070	chr2	16210108	-		OpenSea				3.79764e-09	1.29635e-05	0.884057	0.761431	-1.25589	FALSE
cg06440275	chr8	2005701	-	chr8:2003809-2004059	S_Shore	MYOM2	NM_003970	Body	3.85919e-09	1.29635e-05	0.331993	0.171558	-1.27588	FALSE
cg13859757	chr9	137993615	-	chr9:137997370-137997588	N_Shelf	OLFM1	NM_014279	Body	3.86763e-09	1.29635e-05	0.21423	0.106292	-1.20308	FALSE
cg05012676	chr16	88564366	-	chr16:88564052-88564394	Island	ZFPM1	NM_153813	Body	3.8782e-09	1.29635e-05	0.62292	0.385656	-1.40081	FALSE
cg26013046	chr1	5024652	+		OpenSea				3.96218e-09	1.31502e-05	0.749914	0.577014	-1.13735	FALSE
cg02583883	chrX	112083504	+	chrX:112083564-112084815	N_Shore	AMOT	NM_133265	5'UTR	4.0201e-09	1.32485e-05	0.247085	0.109465	-1.46307	FALSE
cg10578996	chr19	29455873	+		OpenSea	LOC148145	NR_027318	TSS200	4.49215e-09	1.41411e-05	0.695304	0.461699	-1.41668	FALSE
cg05734295	chr10	131686486	+	chr10:131686365-131686595	Island	EBF3	NM_001005463	Body	4.51155e-09	1.41411e-05	0.898403	0.791416	-1.2208	FALSE
cg02774129	chr1	58712062	+	chr1:58715272-58716095	N_Shelf	DAB1	NM_021080	5'UTR	4.52696e-09	1.41411e-05	0.16482	0.0808632	-1.18046	FALSE
cg18377680	chr7	7681162	-	chr7:7679840-7680679	S_Shore	RPA3	NM_002947	5'UTR	4.56317e-09	1.41411e-05	0.109163	0.0549659	-1.07496	FALSE
cg19788202	chr14	104941923	+	chr14:104940228-104940466	S_Shore				4.57251e-09	1.41411e-05	0.898866	0.78222	-1.30967	FALSE
cg09226596	chr14	38668541	+		OpenSea				4.59311e-09	1.41411e-05	0.365338	0.199545	-1.2183	FALSE
cg00792723	chr10	130123624	+		OpenSea				4.63966e-09	1.4191e-05	0.848008	0.713313	-1.16907	FALSE
cg04928338	chr16	5286492	+	chr16:5289582-5290386	N_Shelf				4.77428e-09	1.44143e-05	0.234712	0.131038	-1.02616	FALSE
cg14596108	chr22	49146584	+	chr22:49145736-49147208	Island	FAM19A5	NM_001082967;NM_015381	3'UTR;3'UTR	5.05291e-09	1.50678e-05	0.480569	0.240379	-1.56972	FALSE
cg18090200	chr7	157873929	-		OpenSea	PTPRN2	NM_002847;NM_130842;NM_130843	Body;Body;Body	5.05511e-09	1.50678e-05	0.793295	0.614363	-1.27013	FALSE
cg24189734	chr5	6581774	-	chr5:6582882-6583807	N_Shore	LOC255167	NR_024423	TSS1500	5.25586e-09	1.54522e-05	0.331752	0.197625	-1.01189	FALSE
cg07586760	chr22	49487396	+	chr22:49487327-49487535	Island				5.28314e-09	1.54522e-05	0.311596	0.182521	-1.01755	TRUE
cg25371672	chr10	130422194	+		OpenSea				5.41002e-09	1.56271e-05	0.881255	0.753824	-1.27659	FALSE
cg05067156	chr16	88591451	-	chr16:88590204-88590410	S_Shore	ZFPM1	NM_153813	Body	5.44311e-09	1.56271e-05	0.63864	0.451044	-1.10661	FALSE
cg19203800	chr22	49088904	+	chr22:49088758-49088962	Island	FAM19A5	NM_015381;NM_001082967	Body;Body	5.78241e-09	1.62036e-05	0.397736	0.208686	-1.32775	FALSE
cg02300818	chr22	49295501	+	chr22:49297773-49297998	N_Shelf				5.84266e-09	1.62588e-05	0.656572	0.46456	-1.14093	FALSE
cg17357062	chr9	137810348	-		OpenSea	FCN1	NM_002003	TSS1500	5.87158e-09	1.62588e-05	0.3562	0.200792	-1.14026	FALSE
cg05884705	chr15	40600099	+		OpenSea	PLCB2	NM_004573;NM_004573	1stExon;5'UTR	6.08625e-09	1.64802e-05	0.125947	0.0600029	-1.17362	FALSE
cg02641095	chr5	157170413	-	chr5:157170505-157171321	N_Shore	LSM11	NM_173491	TSS1500	6.1234e-09	1.64802e-05	0.121361	0.0633962	-1.02565	FALSE
cg03523884	chrX	37364943	+	chrX:37364322-37364821	S_Shore				6.14697e-09	1.64802e-05	0.537924	0.345619	-1.1414	FALSE
cg19322065	chr1	37701025	+		OpenSea				6.16287e-09	1.64802e-05	0.17087	0.0885659	-1.08	FALSE
cg13562462	chr15	24114744	-		OpenSea				6.33015e-09	1.67813e-05	0.115734	0.0433449	-1.51583	FALSE
cg09027255	chr1	2796193	+		OpenSea				6.44224e-09	1.6937e-05	0.165632	0.0887256	-1.02672	FALSE
cg23440155	chr1	47264601	-		OpenSea	CYP4B1	NM_001099772;NM_000779	TSS200;TSS200	6.66554e-09	1.73887e-05	0.71055	0.5237	-1.15881	FALSE
cg18476766	chr2	240529742	-		OpenSea				6.68838e-09	1.73887e-05	0.837165	0.694428	-1.18005	FALSE
cg07106766	chr3	137014230	-		OpenSea				6.93092e-09	1.79197e-05	0.702992	0.527707	-1.08318	TRUE
cg25164450	chr2	240061067	+	chr2:240061326-240061602	N_Shore	HDAC4	NM_006037	Body	7.46916e-09	1.89965e-05	0.821027	0.677071	-1.13392	TRUE
cg25207366	chr10	130424832	-		OpenSea				7.54814e-09	1.90423e-05	0.685228	0.48887	-1.189	FALSE
cg23130369	chr2	129245177	+	chr2:129243985-129244204	S_Shore				7.56857e-09	1.90423e-05	0.88727	0.790648	-1.06109	FALSE
cg25315731	chr6	28574994	-		OpenSea				7.62896e-09	1.90916e-05	0.0826857	0.0364195	-1.27554	FALSE
cg19400113	chr3	189546778	+		OpenSea	TP63;MIR944	NM_001114979;NM_001114982;NM_001114981;NM_001114980;NR_030642;NM_001114978;NM_003722	Body;Body;Body;Body;TSS1500;Body;Body	7.81125e-09	1.93409e-05	0.576432	0.391102	-1.08841	FALSE
cg06070493	chr10	131365281	-		OpenSea	MGMT	NM_002412	Body	7.99003e-09	1.95656e-05	0.886297	0.769536	-1.22187	FALSE
cg03267167	chr19	29587012	+	chr19:29583946-29584264	S_Shelf				8.01069e-09	1.95656e-05	0.847625	0.708199	-1.19265	FALSE
cg16501892	chr18	44140574	+	chr18:44140362-44140575	Island	LOXHD1	NM_001145472;NM_144612	TSS1500;Body	8.03903e-09	1.95656e-05	0.308271	0.144712	-1.4136	FALSE
cg00905746	chr2	857746	+		OpenSea				8.08807e-09	1.95656e-05	0.327437	0.171632	-1.23361	TRUE
cg23708209	chr15	88843899	+		OpenSea				8.13636e-09	1.95656e-05	0.366894	0.217498	-1.06102	FALSE
cg23470538	chr5	4295348	+		OpenSea				8.25641e-09	1.97131e-05	0.762443	0.572912	-1.25705	FALSE
cg07221438	chr22	48607198	-	chr22:48605157-48605507	S_Shore				8.98448e-09	2.1252e-05	0.66964	0.488517	-1.09075	FALSE
cg01997456	chr5	2302555	+		OpenSea				8.99179e-09	2.1252e-05	0.947594	0.868921	-1.45317	FALSE
cg02616906	chr16	71265770	-	chr16:71264360-71264659	S_Shore	HYDIN	NM_017558;NM_032821	TSS1500;TSS1500	9.2626e-09	2.17821e-05	0.418047	0.240204	-1.18976	FALSE
cg26282655	chr20	2505978	+	chr20:2505159-2505979	Island				9.32193e-09	2.1812e-05	0.10128	0.051428	-1.0661	FALSE
cg18924848	chr5	3779072	+		OpenSea				9.5933e-09	2.22697e-05	0.833278	0.709609	-1.03151	FALSE
cg07517739	chr10	132364391	+	chr10:132365685-132365981	N_Shore				9.64042e-09	2.22697e-05	0.418631	0.242697	-1.18298	FALSE
cg18797653	chr5	135416613	+	chr5:135415069-135415307	S_Shore	MIR886	NR_030583	TSS1500	9.66034e-09	2.22697e-05	0.777528	0.622907	-1.07711	FALSE
cg03890988	chr1	854951	-	chr1:854765-854973	Island	FLJ39609	NR_026874	TSS200	1.00115e-08	2.29379e-05	0.813922	0.68193	-1.03497	FALSE
cg04273303	chr1	228225533	+	chr1:228225442-228225753	Island	WNT3A	NM_033131	Body	1.00482e-08	2.29379e-05	0.84619	0.707969	-1.19093	FALSE
cg05538161	chr7	4242769	+		OpenSea	SDK1	NR_027816;NM_152744	Body;Body	1.01531e-08	2.30649e-05	0.749642	0.573908	-1.15314	FALSE
cg22887911	chr3	44903730	-	chr3:44902959-44903623	S_Shore	TMEM42	NM_144638	Body	1.03366e-08	2.33681e-05	0.964568	0.929004	-1.04955	FALSE
cg13840174	chr1	18693462	-	chr1:18691874-18692081	S_Shore	IGSF21	NM_032880	Body	1.04545e-08	2.34525e-05	0.171175	0.0825116	-1.19407	FALSE
cg04455869	chr5	7663853	-		OpenSea	ADCY2	NM_020546	Body	1.0496e-08	2.34525e-05	0.817695	0.677051	-1.11144	FALSE
cg09494672	chr19	30932051	+	chr19:30934822-30936626	N_Shelf	ZNF536	NM_014717	5'UTR	1.05242e-08	2.34525e-05	0.900203	0.814198	-1.03827	FALSE
cg03843542	chr8	1092939	+	chr8:1094750-1094967	N_Shore				1.06141e-08	2.34735e-05	0.665665	0.494481	-1.02592	FALSE
cg12032885	chr19	57352542	+	chr19:57351283-57351995	S_Shore	PEG3;ZIM2;MIMT1	NM_001146184;NM_001146185;NM_001146326;NM_001146327;NM_006210;NM_015363;NR_024059;NM_001146187	TSS1500;TSS1500;TSS1500;TSS1500;TSS1500;TSS1500;Body;TSS1500	1.0634e-08	2.34735e-05	0.300638	0.167501	-1.10272	FALSE
cg16285380	chr3	126373980	+	chr3:126373571-126374142	Island				1.07485e-08	2.355e-05	0.0628947	0.0250922	-1.37722	FALSE
cg23289456	chr20	749620	+		OpenSea	C20orf54	NM_033409	TSS1500	1.08519e-08	2.355e-05	0.287567	0.143255	-1.27793	FALSE
cg07328664	chr2	233125062	+		OpenSea	DIS3L2	NM_152383	Body	1.08699e-08	2.355e-05	0.647197	0.475718	-1.01625	FALSE
cg15356154	chr4	5928072	+		OpenSea				1.10162e-08	2.3757e-05	0.269647	0.152799	-1.03425	TRUE
cg14263779	chr22	48945175	-		OpenSea	FAM19A5	NM_001082967	Body	1.13515e-08	2.42566e-05	0.54166	0.327087	-1.28517	FALSE
cg05775746	chr1	58520532	+		OpenSea	DAB1	NM_021080	5'UTR	1.20321e-08	2.53857e-05	0.361799	0.211125	-1.08139	FALSE
cg07705964	chr4	140586988	-		OpenSea	MGST2	NM_002413;NM_002413	1stExon;5'UTR	1.20833e-08	2.53857e-05	0.136868	0.0699034	-1.06486	FALSE
cg25956106	chr10	47696803	-		OpenSea	ANTXRL	NR_003601	Body	1.20936e-08	2.53857e-05	0.463102	0.281141	-1.1453	FALSE
cg14667853	chr2	2655051	+	chr2:2654108-2654358	S_Shore				1.21346e-08	2.53857e-05	0.812766	0.667267	-1.11388	TRUE
cg05478253	chrX	117252422	+	chrX:117250233-117250754	S_Shore	KLHL13	NM_001168301	TSS1500	1.23753e-08	2.5739e-05	0.79845	0.635496	-1.18746	FALSE
cg00742920	chr13	27050512	-		OpenSea				1.25468e-08	2.58659e-05	0.607425	0.39115	-1.28308	FALSE
cg19909117	chr14	96219318	+		OpenSea				1.27763e-08	2.59639e-05	0.163365	0.084407	-1.10888	FALSE
cg11975608	chr6	161087439	+		OpenSea	LPA	NM_005577	TSS200	1.28367e-08	2.59639e-05	0.492289	0.323176	-1.02332	FALSE
cg05737535	chr10	130316398	+		OpenSea				1.28638e-08	2.59639e-05	0.855602	0.723887	-1.16934	FALSE
cg14449317	chr7	62198343	+		OpenSea				1.29273e-08	2.59639e-05	0.619638	0.426809	-1.13093	FALSE
cg09476092	chr21	46787125	+	chr21:46785130-46785339	S_Shore				1.30362e-08	2.60455e-05	0.47561	0.27185	-1.28891	FALSE
cg21741679	chr2	2176774	+		OpenSea	MYT1L	NM_015025	5'UTR	1.34107e-08	2.64811e-05	0.755158	0.572548	-1.20202	FALSE
cg04243827	chr5	3103718	-		OpenSea				1.34111e-08	2.64811e-05	0.850698	0.680454	-1.42018	FALSE
cg12019614	chr19	11353996	-	chr19:11353960-11354362	Island	DOCK6	NM_020812	Body	1.35274e-08	2.64937e-05	0.0734306	0.0333793	-1.1746	FALSE
cg19184818	chr17	73235564	-		OpenSea	GGA3	NM_014001;NM_138619	Body;Body	1.35472e-08	2.64937e-05	0.851934	0.957499	1.96508	FALSE
cg00726174	chr2	170218350	-	chr2:170218314-170219203	Island	LRP2	NM_004525	Body	1.41946e-08	2.75477e-05	0.0323547	0.0144492	-1.16854	FALSE
cg13531637	chr2	240060808	-	chr2:240061326-240061602	N_Shore	HDAC4	NM_006037	Body	1.42456e-08	2.75477e-05	0.821403	0.683444	-1.08907	FALSE
cg17858662	chr10	50123203	-		OpenSea	LRRC18;WDFY4	NM_001006939;NM_020945	TSS1500;Body	1.43334e-08	2.76033e-05	0.729019	0.554175	-1.11719	FALSE
cg11069071	chr14	101525465	-		OpenSea	MIR496;MIR154	NR_030176;NR_029704	TSS1500;TSS1500	1.46983e-08	2.81325e-05	0.201419	0.111315	-1.00909	FALSE
cg17876645	chr1	65713771	-		OpenSea				1.47626e-08	2.81325e-05	0.817719	0.691584	-1.00117	FALSE
cg23100671	chr10	125733991	+	chr10:125732220-125732843	S_Shore				1.51891e-08	2.86616e-05	0.187547	0.10348	-1.0127	TRUE
cg21479786	chr17	39507664	-		OpenSea	KRT33A	NM_004138	TSS1500	1.55987e-08	2.89673e-05	0.32593	0.184905	-1.09446	FALSE
cg01135626	chrX	72667095	+	chrX:72667157-72667590	N_Shore	CDX4	NM_005193	1stExon	1.59611e-08	2.91794e-05	0.773212	0.611824	-1.11214	FALSE
cg05523056	chr16	77468458	+	chr16:77468309-77469074	Island	ADAMTS18	NM_199355	Body	1.59624e-08	2.91794e-05	0.67082	0.476586	-1.1647	FALSE
cg07332757	chr16	88593924	-	chr16:88590204-88590410	S_Shelf	ZFPM1	NM_153813	Body	1.60355e-08	2.9199e-05	0.33621	0.18171	-1.19091	FALSE
cg14557185	chr3	149374763	-	chr3:149374709-149376300	Island	WWTR1	NM_015472;NM_001168278;NM_001168280	Body;Body;Body	1.65968e-08	2.99877e-05	0.0328729	0.0110551	-1.60134	FALSE
cg06626404	chr14	101029325	-		OpenSea	BEGAIN	NM_001159531;NM_020836	Body;Body	1.67153e-08	3.00791e-05	0.324754	0.178305	-1.14973	FALSE
cg15836317	chr5	2252878	+		OpenSea				1.68267e-08	3.00791e-05	0.670476	0.497468	-1.04	FALSE
cg00644103	chr16	2334337	+	chr16:2334108-2334347	Island	ABCA3	NM_001089	Body	1.68402e-08	3.00791e-05	0.914126	0.834759	-1.08053	FALSE
cg01361068	chr15	100889683	+	chr15:100890242-100890494	N_Shore	FLJ42289	NR_028139;NR_028140	Body;Body	1.7351e-08	3.08737e-05	0.169189	0.085692	-1.11853	FALSE
cg08402652	chr11	94501461	-	chr11:94501366-94502696	Island	AMOTL1	NM_130847	TSS200	1.77994e-08	3.14324e-05	0.0797112	0.0301543	-1.56088	FALSE
cg19470832	chr12	55419490	+		OpenSea	NEUROD4	NM_021191	5'UTR	1.8274e-08	3.20289e-05	0.124603	0.0653246	-1.04058	TRUE
cg07071764	chr11	92441315	+		OpenSea	FAT3	NM_001008781	Body	1.90906e-08	3.29475e-05	0.602179	0.37252	-1.36192	FALSE
cg12302526	chr11	69235282	-		OpenSea				1.94944e-08	3.34169e-05	0.439398	0.271578	-1.07454	FALSE
cg13264308	chr6	127832322	-	chr6:127835928-127836255	N_Shelf	C6orf174	NM_001012279	Body	1.96522e-08	3.35644e-05	0.799089	0.665094	-1.00309	FALSE
cg00598125	chr6	32555411	+	chr6:32551851-32552331	S_Shelf	HLA-DRB1	NM_002124	Body	1.98177e-08	3.3724e-05	0.185565	0.0870491	-1.287	FALSE
cg24255159	chr1	153389629	-		OpenSea	S100A7A	NM_176823	5'UTR	1.98933e-08	3.37301e-05	0.222481	0.121519	-1.05391	FALSE
cg16834187	chr16	50404286	-		OpenSea	BRD7	NM_013263	TSS1500	2.00741e-08	3.39137e-05	0.778931	0.592007	-1.28334	FALSE
cg18449135	chr19	48833062	+	chr19:48833394-48833720	N_Shore	EMP3	NM_001425	Body	2.02268e-08	3.39267e-05	0.720838	0.529378	-1.20041	TRUE
cg18797923	chr3	49461563	+		OpenSea	AMT;NICN1	NM_001164710;NM_001164711;NM_000481;NM_032316;NR_028435;NM_001164712	TSS1500;TSS1500;TSS1500;3'UTR;TSS1500;TSS1500	2.11949e-08	3.5048e-05	0.758784	0.590642	-1.1246	TRUE
cg25122536	chr7	158949373	+		OpenSea				2.12982e-08	3.50948e-05	0.911977	0.83167	-1.06818	FALSE
cg21416529	chr22	49795435	-	chr22:49798570-49798784	N_Shelf				2.14515e-08	3.51666e-05	0.728574	0.555161	-1.10541	FALSE
cg14791502	chr7	4243368	+		OpenSea	SDK1	NR_027816;NM_152744	Body;Body	2.17659e-08	3.54692e-05	0.770717	0.606298	-1.12405	FALSE
cg20936183	chr1	5357644	-		OpenSea				2.18286e-08	3.54692e-05	0.55215	0.376692	-1.02965	FALSE
cg04901812	chr10	82356573	-		OpenSea	SH2D4B	NM_207372;NM_001145719	Body;Body	2.25845e-08	3.64444e-05	0.222462	0.114709	-1.14607	FALSE
cg09005971	chr10	133156015	-		OpenSea				2.27495e-08	3.65432e-05	0.143485	0.0732007	-1.09337	FALSE
cg07305859	chr22	49042372	-	chr22:49042371-49042632	Island	FAM19A5	NM_015381;NM_001082967	Body;Body	2.3232e-08	3.6727e-05	0.484972	0.259807	-1.42513	FALSE
cg02448597	chr6	32160605	+	chr6:32163292-32164383	N_Shelf	GPSM3	NM_022107	5'UTR	2.33166e-08	3.6727e-05	0.271121	0.136251	-1.25629	FALSE
cg13506600	chr9	136150361	+	chr9:136150031-136151365	Island	ABO	NM_020469	Body	2.35675e-08	3.6727e-05	0.940827	0.882839	-1.08104	FALSE
cg10929628	chr13	112169571	-	chr13:112172232-112172441	N_Shelf				2.35949e-08	3.6727e-05	0.236076	0.124064	-1.12717	FALSE
cg22881033	chr22	48899279	+	chr22:48896375-48896591	S_Shelf	FAM19A5	NM_001082967	Body	2.36143e-08	3.6727e-05	0.640975	0.464914	-1.03946	FALSE
cg12524553	chr20	32952045	-	chr20:32950984-32951969	S_Shore	ITCH	NM_031483	5'UTR	2.36479e-08	3.6727e-05	0.185725	0.0966771	-1.08922	FALSE
cg14028769	chr7	38673294	-	chr7:38670439-38671008	S_Shelf				2.36866e-08	3.6727e-05	0.413179	0.222648	-1.3052	FALSE
cg14113739	chr9	137658595	+	chr9:137660513-137660742	N_Shore	COL5A1	NM_000093	Body	2.37453e-08	3.6727e-05	0.628757	0.412313	-1.27667	FALSE
cg21871038	chr6	50697940	+		OpenSea	TFAP2D	NM_172238	Body	2.37474e-08	3.6727e-05	0.430598	0.256808	-1.13323	FALSE
cg03545077	chr2	1498138	-	chr2:1493652-1494239	S_Shelf	TPO	NM_175719;NM_000547;NM_175721;NM_175722	Body;Body;Body;Body	2.38685e-08	3.6727e-05	0.235964	0.102393	-1.49887	TRUE
cg05484770	chr7	4254699	+		OpenSea	SDK1	NR_027816;NM_152744	Body;Body	2.44377e-08	3.72747e-05	0.880644	0.758789	-1.24178	FALSE
cg11726857	chr10	1745263	+	chr10:1741424-1744125	S_Shore	ADARB2	NM_018702	Body	2.44991e-08	3.72747e-05	0.51414	0.332261	-1.08987	FALSE
cg08543143	chr19	34262072	-	chr19:34262943-34263906	N_Shore	CHST8	NM_001127896;NM_022467;NM_001127895	Body;Body;Body	2.45328e-08	3.72747e-05	0.252705	0.130503	-1.17511	FALSE
cg26626829	chr2	181386053	-		OpenSea				2.46506e-08	3.73326e-05	0.597719	0.394974	-1.18781	TRUE
cg13865347	chr9	137667199	-		OpenSea	COL5A1	NM_000093	Body	2.51099e-08	3.77837e-05	0.884137	0.783147	-1.07786	FALSE
cg00039176	chr5	140753076	+	chr5:140753654-140753952	N_Shore	PCDHGA4;PCDHGA6;PCDHGA1;PCDHGA5;PCDHGB1;PCDHGA3;PCDHGA2;PCDHGB2;PCDHGB3	NM_018917;NM_032086;NM_018912;NM_018918;NM_018922;NM_018919;NM_018916;NM_018915;NM_018923;NM_018924	Body;TSS1500;Body;Body;Body;TSS1500;Body;Body;Body;Body	2.55414e-08	3.83098e-05	0.292724	0.17102	-1.0008	FALSE
cg24856802	chr10	133208644	+		OpenSea				2.59635e-08	3.86947e-05	0.498669	0.326053	-1.04862	FALSE
cg26498966	chr19	2037662	+	chr19:2038292-2038691	N_Shore	MKNK2	NM_017572;NM_199054	3'UTR;3'UTR	2.63876e-08	3.9202e-05	0.88879	0.953708	1.31698	FALSE
cg18643460	chr19	2740371	+	chr19:2739851-2740393	Island	SLC39A3	NM_213568;NM_144564	TSS1500;TSS1500	2.65144e-08	3.92319e-05	0.1341	0.0607759	-1.30549	FALSE
cg04025965	chr7	150779110	+	chr7:150777607-150780879	Island	FASTK;TMUB1	NM_033015;NM_031434;NM_001136044;NM_006712	TSS1500;Body;Body;TSS1500	2.67124e-08	3.927e-05	0.554145	0.331757	-1.33314	FALSE
cg01727764	chr1	18406812	+		OpenSea				2.6769e-08	3.927e-05	0.420467	0.260043	-1.04922	FALSE
cg04151449	chr5	177409992	+	chr5:177411342-177411939	N_Shore				2.69986e-08	3.92831e-05	0.455742	0.279714	-1.11275	FALSE
cg13749670	chr9	137611646	+		OpenSea	COL5A1	NM_000093	Body	2.71019e-08	3.92831e-05	0.734498	0.566067	-1.09145	TRUE
cg00786657	chr15	88515810	-		OpenSea	NTRK3	NM_001012338;NM_002530	Body;Body	2.72689e-08	3.92831e-05	0.883193	0.751699	-1.32396	FALSE
cg00753442	chr6	6384659	-		OpenSea	LOC285780	NR_026970	Body	2.72816e-08	3.92831e-05	0.523456	0.324322	-1.20035	FALSE
cg00767642	chr1	183387422	-	chr1:183386000-183387664	Island	NMNAT2	NM_015039;NM_015039	5'UTR;1stExon	2.74841e-08	3.94532e-05	0.0500631	0.0167466	-1.62403	FALSE
cg18629407	chr8	1460216	-		OpenSea	DLGAP2	NM_004745	5'UTR	2.77243e-08	3.95554e-05	0.483567	0.304107	-1.10894	FALSE
cg17118262	chr17	32690569	+		OpenSea	CCL1	NM_002981	TSS1500	2.80001e-08	3.96412e-05	0.35423	0.206494	-1.07875	FALSE
cg25411239	chr1	3094859	-		OpenSea	PRDM16	NM_022114;NM_199454	Body;Body	2.82117e-08	3.96412e-05	0.419474	0.265501	-1.00115	FALSE
cg12866999	chr12	70636632	-	chr12:70636617-70637749	Island	CNOT2	NM_014515	TSS200	2.82963e-08	3.96412e-05	0.122409	0.0567382	-1.2158	FALSE
cg21170085	chr9	137645730	-		OpenSea	COL5A1	NM_000093	Body	2.83192e-08	3.96412e-05	0.895912	0.784224	-1.24586	FALSE
cg00596722	chr17	77787630	+	chr17:77783809-77789842	Island				2.83904e-08	3.96412e-05	0.106864	0.049216	-1.24877	FALSE
cg19517841	chr8	1337695	+	chr8:1341220-1342166	N_Shelf				2.84835e-08	3.96412e-05	0.604674	0.417561	-1.09677	FALSE
cg23060747	chr2	239962958	+		OpenSea				2.8662e-08	3.96834e-05	0.749634	0.525387	-1.44048	FALSE
cg13258190	chr14	77647955	-	chr14:77648108-77648328	N_Shore	TMEM63C	NM_020431	TSS200	2.89604e-08	3.99602e-05	0.252672	0.128481	-1.22543	FALSE
cg21959223	chr11	75921808	+	chr11:75918741-75922084	Island				2.90327e-08	3.99602e-05	0.824893	0.659031	-1.29031	FALSE
cg23902610	chr2	240531604	-		OpenSea				2.92534e-08	3.99708e-05	0.706963	0.518453	-1.16386	FALSE
cg09450835	chr10	131264198	-	chr10:131264948-131265710	N_Shore	MGMT	NM_002412	TSS1500	2.93285e-08	3.99708e-05	0.803123	0.641877	-1.18839	FALSE
cg22497969	chr1	3143018	+		OpenSea	PRDM16	NM_022114;NM_199454	Body;Body	2.94507e-08	3.99708e-05	0.22058	0.120168	-1.0784	FALSE
cg03393322	chr7	4260883	+		OpenSea	SDK1	NR_027816;NM_152744	Body;Body	2.94675e-08	3.99708e-05	0.816388	0.673416	-1.10803	FALSE
cg04188937	chr5	3101614	-		OpenSea				2.98971e-08	4.03198e-05	0.815254	0.68676	-1.01394	FALSE
cg06893389	chr14	37117018	-	chr14:37116188-37117628	Island				3.02556e-08	4.06861e-05	0.933632	0.861341	-1.16893	FALSE
cg06830167	chr1	7600135	+		OpenSea	CAMTA1	NM_015215	Body	3.04269e-08	4.06992e-05	0.12425	0.0625586	-1.10706	FALSE
cg15691199	chr14	23589419	-		OpenSea	CEBPE	NM_001805	TSS1500	3.04393e-08	4.06992e-05	0.855756	0.731255	-1.1256	FALSE
cg04722059	chr22	48605297	+	chr22:48605157-48605507	Island				3.07908e-08	4.10518e-05	0.307139	0.1678	-1.13603	FALSE
cg02241891	chr22	48603711	-	chr22:48605157-48605507	N_Shore				3.11056e-08	4.13345e-05	0.657288	0.47267	-1.09805	FALSE
cg07251568	chr18	18511878	+		OpenSea				3.12222e-08	4.13345e-05	0.63717	0.448147	-1.11457	FALSE
cg09334699	chr2	2193511	-	chr2:2193510-2193716	Island	MYT1L	NM_015025	5'UTR	3.13413e-08	4.13345e-05	0.346994	0.167668	-1.4652	FALSE
cg12986453	chr22	49137906	-	chr22:49138251-49138522	N_Shore	FAM19A5	NM_015381;NM_001082967	Body;Body	3.15478e-08	4.14704e-05	0.33664	0.189	-1.12749	FALSE
cg09732711	chr10	130696072	-		OpenSea				3.19345e-08	4.17442e-05	0.429126	0.252946	-1.15	FALSE
cg15065877	chr6	28478515	+		OpenSea	GPX6	NM_182701	Body	3.2518e-08	4.23885e-05	0.409963	0.226829	-1.24187	TRUE
cg08403195	chr13	79181440	-	chr13:79181327-79181614	Island				3.27926e-08	4.24525e-05	0.239227	0.133681	-1.02657	FALSE
cg00578154	chr19	37288705	-	chr19:37288342-37288723	Island				3.28203e-08	4.24525e-05	0.109141	0.0526817	-1.13817	FALSE
cg17995867	chr18	19749168	-	chr18:19744936-19752363	Island	GATA6	NM_005257	TSS1500	3.29299e-08	4.24525e-05	0.441087	0.245625	-1.2787	FALSE
cg20059928	chr15	40361485	-		OpenSea				3.38363e-08	4.33675e-05	0.395025	0.22037	-1.2101	FALSE
cg05156550	chr15	45814198	-	chr15:45814335-45815344	N_Shore	SLC30A4;C15orf21	NM_013309;NR_022014	Body;Body	3.40061e-08	4.33675e-05	0.135096	0.0698744	-1.04819	FALSE
cg05075118	chr3	132756991	+	chr3:132756985-132757895	Island	TMEM108	NM_023943;NM_001136469	TSS200;TSS200	3.40729e-08	4.33675e-05	0.955346	0.910357	-1.07434	FALSE
cg11007426	chr15	89164106	+	chr15:89164376-89164952	N_Shore	AEN	NM_022767	TSS1500	3.4103e-08	4.33675e-05	0.116017	0.0557774	-1.15944	FALSE
cg08699640	chr2	240061327	+	chr2:240061326-240061602	Island	HDAC4	NM_006037	Body	3.44083e-08	4.3637e-05	0.645984	0.381899	-1.56407	FALSE
cg13854962	chr9	137712776	-	chr9:137709962-137710291	S_Shelf	COL5A1	NM_000093	Body	3.56788e-08	4.48835e-05	0.808025	0.664736	-1.08553	TRUE
cg13173444	chr22	48609474	-	chr22:48605157-48605507	S_Shelf				3.63702e-08	4.56305e-05	0.615854	0.435418	-1.05822	FALSE
cg25524464	chr10	133326998	+		OpenSea				3.69832e-08	4.57058e-05	0.360292	0.210375	-1.08625	FALSE
cg10459018	chr6	22574143	+	chr6:22569584-22570705	S_Shelf				3.70162e-08	4.57058e-05	0.431375	0.27053	-1.04562	TRUE
cg27412284	chr8	1462183	+		OpenSea	DLGAP2	NM_004745	5'UTR	3.80633e-08	4.67305e-05	0.697049	0.525852	-1.05281	TRUE
cg02078520	chr1	84944298	-	chr1:84944932-84945350	N_Shore	RPF1	NM_025065	TSS1500	3.81457e-08	4.67305e-05	0.138334	0.071483	-1.07445	FALSE
ch.13.1320446R	chr13	89058601	+		OpenSea				3.8669e-08	4.7125e-05	0.295141	0.0961118	-2.0188	FALSE
cg05204389	chr7	102937749	-	chr7:102937857-102938141	N_Shore	PMPCB	NM_004279	TSS200	3.90024e-08	4.73615e-05	0.116366	0.0553516	-1.19906	FALSE
cg10846980	chr10	119306025	+	chr10:119301321-119305368	S_Shore	EMX2;EMX2OS	NM_001165924;NM_004098;NR_002791	Body;Body;TSS1500	3.97767e-08	4.79023e-05	0.228295	0.128518	-1.00416	FALSE
cg19240246	chr22	49301120	+	chr22:49297773-49297998	S_Shelf				4.00035e-08	4.79357e-05	0.620737	0.434217	-1.09627	FALSE
cg03184366	chrX	9984977	+	chrX:9982513-9984583	S_Shore	WWC3	NM_015691	5'UTR	4.02868e-08	4.80705e-05	0.160784	0.0774898	-1.23752	FALSE
cg07134930	chr2	240176050	-		OpenSea	HDAC4	NM_006037	Body	4.03694e-08	4.80705e-05	0.844255	0.714803	-1.11854	FALSE
cg26856578	chr13	79360870	-		OpenSea				4.05256e-08	4.8134e-05	0.543344	0.329195	-1.28137	FALSE
cg15977002	chr2	1418294	+		OpenSea	TPO	NM_175719;NM_000547;NM_175721;NM_175722	Body;Body;Body;Body	4.08948e-08	4.82333e-05	0.744534	0.553833	-1.23141	FALSE
cg15189764	chr17	27282064	-	chr17:27276219-27278877	S_Shelf	SEZ6	NM_178860;NM_001098635	3'UTR;3'UTR	4.12609e-08	4.83932e-05	0.298707	0.167159	-1.08902	FALSE
cg17654970	chr2	163027484	+		OpenSea	FAP	NM_004460	3'UTR	4.17702e-08	4.87958e-05	0.457068	0.268819	-1.19585	FALSE
cg13567205	chr9	137727338	-	chr9:137730886-137731202	N_Shelf	COL5A1	NM_000093	Body	4.22299e-08	4.90381e-05	0.904673	0.789634	-1.34341	FALSE
cg05499944	chr2	219923792	+	chr2:219923669-219923911	Island	IHH	NM_002181	Body	4.23567e-08	4.90636e-05	0.514539	0.342262	-1.0279	TRUE
cg09640621	chr10	129346391	-		OpenSea	NPS	NM_001030013	TSS1500	4.31341e-08	4.9718e-05	0.386419	0.199695	-1.34914	FALSE
cg05962755	chr5	157440814	-		OpenSea				4.36574e-08	4.99229e-05	0.278987	0.158682	-1.03366	FALSE
cg13917918	chr9	137673051	-		OpenSea	COL5A1	NM_000093	Body	4.38674e-08	4.99229e-05	0.662261	0.444808	-1.29142	FALSE
cg13647349	chr19	267086	-	chr19:267085-267660	Island				4.40127e-08	4.99229e-05	0.148403	0.0769936	-1.06715	FALSE
cg17139690	chr7	158034781	+	chr7:158037708-158038048	N_Shelf	PTPRN2	NM_002847;NM_130842;NM_130843	Body;Body;Body	4.45505e-08	5.03583e-05	0.328823	0.191577	-1.04874	FALSE
cg14512870	chr2	173330342	-		OpenSea	ITGA6	NM_001079818;NM_000210	Body;Body	4.46811e-08	5.03842e-05	0.110266	0.0484142	-1.33448	FALSE
cg06629999	chr22	49720192	+	chr22:49717505-49717921	S_Shelf				4.5931e-08	5.14248e-05	0.374777	0.220221	-1.08719	TRUE
cg04227892	chr5	2169402	+		OpenSea				4.60434e-08	5.14248e-05	0.64258	0.453462	-1.11711	FALSE
cg15328609	chr17	12571977	+	chr17:12568667-12569335	S_Shelf	MYOCD	NM_153604;NM_001146312	Body;Body	4.63337e-08	5.15032e-05	0.473792	0.283971	-1.1881	FALSE
cg21085679	chr22	48607064	-	chr22:48605157-48605507	S_Shore				4.70768e-08	5.19589e-05	0.733345	0.551303	-1.16427	FALSE
cg14770000	chr3	127872147	+	chr3:127872176-127872842	N_Shore	EEFSEC	NM_021937	TSS200	4.82479e-08	5.31261e-05	0.0516924	0.0203727	-1.5078	FALSE
cg06223172	chr16	49247728	+		OpenSea				4.89397e-08	5.35102e-05	0.165753	0.0890044	-1.00837	FALSE
cg25607161	chr17	3117953	-		OpenSea	OR1A1	NM_014565	TSS1500	5.06759e-08	5.51508e-05	0.28535	0.166695	-1.00727	TRUE
cg15100417	chr5	1728044	-	chr5:1729073-1729282	N_Shore				5.1595e-08	5.58911e-05	0.867537	0.757323	-1.0683	FALSE
cg14214706	chr13	103052943	+	chr13:103052361-103052944	Island	FGF14	NM_175929	Body	5.18274e-08	5.58999e-05	0.135409	0.0650273	-1.21906	FALSE
cg09164426	chr2	240499011	+		OpenSea				5.19962e-08	5.58999e-05	0.838589	0.70171	-1.14302	FALSE
cg22129180	chr8	49892980	-	chr8:49890386-49890874	S_Shelf				5.24646e-08	5.58999e-05	0.226498	0.125943	-1.03807	FALSE
cg06770091	chr8	143473903	+	chr8:143471631-143472231	S_Shore	TSNARE1	NM_145003	5'UTR	5.39807e-08	5.67672e-05	0.824263	0.663626	-1.24799	FALSE
cg21150675	chr3	54704963	+		OpenSea	CACNA2D3	NM_018398	Body	5.44602e-08	5.7143e-05	0.888732	0.772279	-1.25275	FALSE
cg09355027	chr2	2581353	-		OpenSea				5.54633e-08	5.80654e-05	0.654106	0.482129	-1.02343	FALSE
cg14399122	chr9	137660670	+	chr9:137660513-137660742	Island	COL5A1	NM_000093	Body	5.59401e-08	5.8292e-05	0.875814	0.759435	-1.15832	TRUE
cg05341807	chr19	29455677	+		OpenSea	LOC148145	NR_027318	TSS1500	5.60456e-08	5.8292e-05	0.912493	0.818177	-1.22196	FALSE
cg06669056	chr4	5570715	+	chr4:5570135-5570351	S_Shore	EVC2	NM_001166136;NM_147127	Body;Body	5.64934e-08	5.84075e-05	0.694682	0.514286	-1.1047	FALSE
cg08943293	chr1	181449699	+	chr1:181451311-181452049	N_Shore				5.71158e-08	5.88734e-05	0.431949	0.261383	-1.10816	TRUE
cg06003388	chr16	59363443	+		OpenSea				5.7851e-08	5.90974e-05	0.304739	0.163719	-1.16871	FALSE
cg19725418	chr2	240090401	-		OpenSea	HDAC4	NM_006037	Body	5.79734e-08	5.90974e-05	0.646035	0.47499	-1.01297	FALSE
cg25264630	chr7	157849744	+		OpenSea	PTPRN2	NM_002847;NM_130842;NM_130843	Body;Body;Body	5.80908e-08	5.90974e-05	0.372506	0.224532	-1.04419	FALSE
cg25876586	chr8	75260202	-	chr8:75262521-75263044	N_Shelf				6.04284e-08	6.08292e-05	0.481189	0.298547	-1.12699	FALSE
cg11212234	chr5	74353351	+	chr5:74348241-74349681	S_Shelf				6.0443e-08	6.08292e-05	0.335857	0.194912	-1.06992	FALSE
cg09536652	chrX	119514843	+		OpenSea	ATP1B4	NM_001142447;NM_012069	3'UTR;3'UTR	6.05817e-08	6.08379e-05	0.437579	0.276842	-1.02794	FALSE
cg23487759	chr2	1093592	+		OpenSea	SNTG2	NM_018968	Body	6.19549e-08	6.18102e-05	0.469554	0.30152	-1.04034	FALSE
cg16056087	chr4	120375747	+	chr4:120375746-120376363	Island				6.24533e-08	6.18102e-05	0.0339162	0.0131792	-1.4815	FALSE
cg10498083	chr6	30428323	-	chr6:30431562-30432325	N_Shelf				6.26736e-08	6.18102e-05	0.256356	0.143287	-1.0388	FALSE
cg22967140	chr7	4250180	+		OpenSea	SDK1	NR_027816;NM_152744	Body;Body	6.27801e-08	6.18102e-05	0.871422	0.74884	-1.18108	FALSE
cg15212895	chr22	49064512	+	chr22:49063538-49063900	S_Shore	FAM19A5	NM_015381;NM_001082967	Body;Body	6.2844e-08	6.18102e-05	0.223118	0.110759	-1.21998	FALSE
cg15050044	chr10	131569563	+		OpenSea				6.33922e-08	6.18102e-05	0.827239	0.706208	-1.02501	FALSE
cg13030331	chr2	241497599	+	chr2:241496576-241497600	Island	ANKMY1	NM_017844;NM_016552	TSS200;TSS200	6.34092e-08	6.18102e-05	0.238093	0.125456	-1.14097	FALSE
cg17486066	chr1	34330045	+		OpenSea	HMGB4;CSMD2	NM_145205;NM_052896;NM_001008728	Body;Body;Body	6.39544e-08	6.18102e-05	0.514194	0.327421	-1.13339	FALSE
cg22341513	chr18	54785289	-	chr18:54788959-54789194	N_Shelf				6.43036e-08	6.18102e-05	0.128526	0.0673904	-1.04098	FALSE
cg12816706	chr10	132208337	-		OpenSea				6.43083e-08	6.18102e-05	0.248147	0.138786	-1.03306	FALSE
cg19371339	chr1	152657198	+		OpenSea	LCE2B	NM_014357	TSS1500	6.43236e-08	6.18102e-05	0.364781	0.208088	-1.14192	FALSE
cg12898019	chr17	74621049	-		OpenSea	ST6GALNAC1	NM_018414	3'UTR	6.46778e-08	6.20232e-05	0.165059	0.0820956	-1.12992	FALSE
cg09225457	chr7	8479893	-	chr7:8481974-8482762	N_Shelf	NXPH1	NM_152745	Body	6.54339e-08	6.262e-05	0.276124	0.157739	-1.02815	FALSE
cg14779329	chr11	130786720	+	chr11:130786111-130786634	S_Shore	SNX19	NM_014758	TSS1500	6.58021e-08	6.28438e-05	0.184687	0.098787	-1.06546	FALSE
cg05563475	chr5	3289014	-		OpenSea				6.6186e-08	6.30818e-05	0.639958	0.465424	-1.03141	FALSE
cg07776049	chr2	928870	-		OpenSea				6.66317e-08	6.33768e-05	0.404601	0.227321	-1.22163	FALSE
cg17946266	chr6	12747208	-	chr6:12749877-12750499	N_Shelf	PHACTR1	NM_030948	Body	6.82736e-08	6.42298e-05	0.434577	0.250546	-1.20511	FALSE
cg17410431	chr2	240012681	-		OpenSea	HDAC4	NM_006037	Body	6.86949e-08	6.4316e-05	0.809384	0.667191	-1.08019	FALSE
cg15392351	chr1	40563091	+	chr1:40562666-40563128	Island	PPT1	NM_000310;NM_001142604;NM_001142604;NM_000310	1stExon;1stExon;5'UTR;5'UTR	6.97412e-08	6.50136e-05	0.0921088	0.0471324	-1.07853	FALSE
cg11890354	chr9	138023964	-	chr9:138023963-138024164	Island				7.05192e-08	6.53484e-05	0.690948	0.525158	-1.01602	FALSE
cg02744632	chr2	224441764	-		OpenSea				7.119e-08	6.56984e-05	0.144921	0.06726	-1.30009	FALSE
cg12176463	chr8	109144928	+		OpenSea				7.1318e-08	6.56984e-05	0.795591	0.646134	-1.08945	FALSE
cg09732255	chr2	2190278	-	chr2:2189200-2190138	S_Shore	MYT1L	NM_015025	5'UTR	7.17902e-08	6.60034e-05	0.796468	0.623512	-1.23754	FALSE
cg06288131	chr3	139970779	-		OpenSea	CLSTN2	NM_022131	Body	7.24745e-08	6.63244e-05	0.633955	0.456784	-1.04504	TRUE
cg19736369	chr19	12949639	-	chr19:12949131-12949733	Island	MAST1	NM_014975	Body	7.33647e-08	6.67073e-05	0.137686	0.0727651	-1.04453	FALSE
cg20942162	chr17	32741121	+		OpenSea				7.34111e-08	6.67073e-05	0.863614	0.742495	-1.13806	FALSE
cg11966378	chr1	5483783	-		OpenSea				7.49036e-08	6.72077e-05	0.609844	0.394939	-1.2653	FALSE
cg20481032	chr14	94250276	+	chr14:94253952-94255733	N_Shelf	PRIMA1	NM_178013	Body	7.51213e-08	6.72077e-05	0.45073	0.271724	-1.14914	FALSE
cg13816042	chr9	137615839	-		OpenSea	COL5A1	NM_000093	Body	7.52543e-08	6.72077e-05	0.811347	0.646993	-1.23072	FALSE
cg25341687	chr1	5540602	+		OpenSea				7.55791e-08	6.72411e-05	0.415433	0.249815	-1.09332	FALSE
cg21681396	chr1	34630803	-	chr1:34628783-34630976	Island	CSMD2	NM_052896	Body	7.66029e-08	6.76676e-05	0.0448191	0.0187151	-1.38078	FALSE
cg26501049	chr6	119471177	+		OpenSea	FAM184A	NM_001100411	TSS1500	7.66369e-08	6.76676e-05	0.421448	0.262606	-1.0339	TRUE
cg07554771	chr10	131557157	-		OpenSea	MGMT	NM_002412	Body	7.78499e-08	6.83541e-05	0.787308	0.633665	-1.10282	TRUE
cg02749804	chr17	38324645	+		OpenSea	CASC3	NM_007359	Body	7.78728e-08	6.83541e-05	0.327233	0.18535	-1.10448	FALSE
cg13166171	chr22	45133951	+	chr22:45132656-45133392	S_Shore	PRR5-ARHGAP8	NM_181334	Body	7.81447e-08	6.83541e-05	0.786769	0.640841	-1.04958	FALSE
cg06468626	chr5	169409235	-		OpenSea	FAM196B;DOCK2	NM_001129891;NM_004946	TSS1500;Body	7.85975e-08	6.85602e-05	0.287687	0.145742	-1.24687	FALSE
cg10676125	chr19	31040141	+		OpenSea	ZNF536	NM_014717	Body	7.86733e-08	6.85602e-05	0.901072	0.808986	-1.10333	FALSE
cg07826255	chr17	48243707	-		OpenSea	SGCA	NM_001135697;NM_000023	Body;Body	7.91275e-08	6.86185e-05	0.217991	0.113814	-1.11593	FALSE
cg07159023	chr17	39615988	+		OpenSea	KRT32	NM_002278	3'UTR	7.95028e-08	6.86712e-05	0.285492	0.157049	-1.11546	FALSE
cg05461143	chr7	150232206	-		OpenSea				8.08283e-08	6.96598e-05	0.371624	0.208354	-1.17339	FALSE
cg17587385	chr2	392642	-		OpenSea				8.22488e-08	7.05336e-05	0.842083	0.692696	-1.23993	FALSE
cg07137519	chr10	131688736	-	chr10:131686365-131686595	S_Shelf	EBF3	NM_001005463	Body	8.22942e-08	7.05336e-05	0.912436	0.832005	-1.0671	FALSE
cg18311633	chr2	155309539	-		OpenSea	GALNT13	NM_052917	3'UTR	8.56086e-08	7.28406e-05	0.60404	0.428657	-1.02562	FALSE
cg14263222	chr9	138008934	-	chr9:138011606-138011815	N_Shelf	OLFM1	NM_014279	Body	8.64012e-08	7.31428e-05	0.452389	0.287517	-1.03535	FALSE
cg26361518	chr8	1367183	-	chr8:1365174-1365503	S_Shore				8.64326e-08	7.31428e-05	0.886441	0.796031	-1.00947	FALSE
cg25660566	chr7	155262852	+	chr7:155258827-155261403	S_Shore				8.72452e-08	7.35644e-05	0.686103	0.501797	-1.11953	FALSE
cg01995815	chr3	139984238	+		OpenSea	CLSTN2	NM_022131	Body	8.81858e-08	7.40614e-05	0.549165	0.354396	-1.15816	FALSE
cg27421353	chr2	105949440	+	chr2:105946164-105946773	S_Shelf				8.86332e-08	7.41999e-05	0.738506	0.584381	-1.00776	FALSE
cg19621427	chr1	14220614	-	chr1:14219350-14219737	S_Shore				8.9119e-08	7.42084e-05	0.839435	0.720329	-1.02296	FALSE
cg09424566	chr7	128981604	+		OpenSea	AHCYL2	NM_001130720;NM_015328	Body;Body	8.93123e-08	7.42372e-05	0.275398	0.155546	-1.04776	FALSE
cg17874670	chr5	141972831	-		OpenSea	FGF1	NM_001144935;NR_026696;NR_026695;NM_000800;NM_033137;NM_033136;NM_001144934;NM_001144892	3'UTR;Body;Body;3'UTR;3'UTR;3'UTR;3'UTR;3'UTR	9.14335e-08	7.5199e-05	0.828027	0.694108	-1.08595	FALSE
cg03824275	chr3	40004565	+		OpenSea	MYRIP	NM_015460	Body	9.24365e-08	7.57542e-05	0.707318	0.534629	-1.07674	FALSE
cg18170680	chr22	49444372	+	chr22:49447339-49448283	N_Shelf				9.35863e-08	7.60342e-05	0.675324	0.485249	-1.14219	FALSE
cg09337375	chr10	131812798	+	chr10:131813042-131813277	N_Shore				9.56378e-08	7.72983e-05	0.72852	0.553169	-1.11556	FALSE
cg24993735	chr17	14684121	+		OpenSea				9.64583e-08	7.75732e-05	0.654723	0.479728	-1.04492	FALSE
cg23647143	chrX	9432556	-	chrX:9432830-9434520	N_Shore	TBL1X	NM_001139467;NM_001139466;NM_005647;NM_001139468	5'UTR;5'UTR;TSS1500;5'UTR	9.6641e-08	7.75732e-05	0.212303	0.10063	-1.39443	FALSE
cg04478606	chr22	49080640	+		OpenSea	FAM19A5	NM_015381;NM_001082967	Body;Body	9.71374e-08	7.78382e-05	0.74468	0.570935	-1.13395	FALSE
cg00180631	chrX	149736640	-	chrX:149736720-149737756	N_Shore	MTM1	NM_000252	TSS1500	9.73232e-08	7.78537e-05	0.154139	0.0834198	-1.00058	FALSE
cg15677384	chr7	96648043	-	chr7:96645786-96646599	S_Shore				1.0023e-07	7.9365e-05	0.688116	0.522513	-1.0196	FALSE
cg07612991	chr8	1105035	+	chr8:1105083-1105435	N_Shore				1.02226e-07	7.99978e-05	0.825381	0.696498	-1.04503	FALSE
cg26262232	chr6	32920995	+		OpenSea	HLA-DMA	NM_006120	TSS200	1.02425e-07	8.00197e-05	0.1552	0.0742084	-1.20897	FALSE
cg07824649	chr16	88569490	+	chr16:88569267-88569491	Island	ZFPM1	NM_153813	Body	1.03381e-07	8.04784e-05	0.545358	0.368048	-1.04307	FALSE
cg08418670	chr19	4374567	+	chr19:4371729-4371952	S_Shelf	SH3GL1	NM_003025	Body	1.03528e-07	8.04784e-05	0.413011	0.256037	-1.03691	FALSE
cg13501803	chr10	130519843	+		OpenSea				1.04595e-07	8.09046e-05	0.818124	0.664621	-1.18221	FALSE
cg00022145	chr22	49452167	-	chr22:49447339-49448283	S_Shelf				1.05603e-07	8.15501e-05	0.74083	0.584683	-1.02193	FALSE
cg01712428	chr7	73132139	+	chr7:73133388-73134204	N_Shore	STX1A	NM_001165903;NM_004603	Body;Body	1.0612e-07	8.17617e-05	0.32423	0.186828	-1.06414	FALSE
cg27027478	chr19	32252576	+		OpenSea				1.06227e-07	8.17617e-05	0.30606	0.174929	-1.08477	FALSE
cg23881119	chr10	24496763	-		OpenSea	KIAA1217	NM_001098500;NM_001098501;NM_019590	5'UTR;TSS1500;TSS1500	1.08902e-07	8.33183e-05	0.867062	0.752466	-1.09638	FALSE
cg11128956	chr7	158280771	+	chr7:158281373-158281734	N_Shore	PTPRN2	NM_002847;NM_130842;NM_130843	Body;Body;Body	1.09266e-07	8.33183e-05	0.485234	0.319747	-1.00637	FALSE
cg24711656	chrX	129533762	-	chrX:129535837-129536173	N_Shelf				1.09432e-07	8.33183e-05	0.486476	0.303039	-1.13304	FALSE
cg12282777	chr15	74203067	+		OpenSea				1.09894e-07	8.34521e-05	0.568595	0.370909	-1.16121	FALSE
cg27542224	chr6	169890357	-		OpenSea	WDR27	NM_182552	Body	1.10206e-07	8.34521e-05	0.758215	0.606002	-1.02889	FALSE
cg17333837	chr6	30431563	-	chr6:30431562-30432325	Island				1.11439e-07	8.42489e-05	0.280639	0.154867	-1.09512	FALSE
cg11661263	chr13	95253900	+	chr13:95253814-95254569	Island	GPR180	NM_180989	TSS1500	1.11923e-07	8.43423e-05	0.104302	0.0443025	-1.37979	FALSE
cg13517886	chr19	54253976	+		OpenSea	MIR522	NR_030217	TSS1500	1.12397e-07	8.45637e-05	0.945888	0.893077	-1.07098	FALSE
cg13393809	chr2	239974467	-	chr2:239974439-239974724	Island	HDAC4	NM_006037	3'UTR	1.13039e-07	8.49103e-05	0.909547	0.815761	-1.17382	FALSE
cg09156073	chr5	6491550	+		OpenSea	UBE2QL1	NM_001145161	3'UTR	1.13775e-07	8.53206e-05	0.310522	0.17796	-1.06004	FALSE
cg25724842	chr6	163574564	+	chr6:163570162-163570814	S_Shelf	PACRG	NM_152410;NM_001080378;NM_001080379	Body;Body;Body	1.1439e-07	8.53871e-05	0.491594	0.302143	-1.16075	TRUE
cg11944139	chr10	133957543	-	chr10:133953845-133954279	S_Shelf	JAKMIP3	NM_001105521	Body	1.14769e-07	8.53871e-05	0.37764	0.231592	-1.01769	FALSE
cg04207218	chr21	39878866	+		OpenSea	ERG	NM_004449;NM_001136154	Body;Body	1.15569e-07	8.55062e-05	0.634254	0.434785	-1.17382	FALSE
cg00465739	chr13	25993555	+		OpenSea	ATP8A2	NM_016529	Body	1.1566e-07	8.55062e-05	0.805503	0.662778	-1.0859	FALSE
cg25441879	chr8	40705323	+		OpenSea	ZMAT4	NM_001135731;NM_024645	5'UTR;5'UTR	1.16636e-07	8.56868e-05	0.425746	0.246197	-1.19821	FALSE
cg10940023	chr12	119420927	+	chr12:119419105-119419810	S_Shore	SRRM4	NM_194286	Body	1.19036e-07	8.69751e-05	0.0908189	0.0467093	-1.0527	FALSE
cg01896130	chr13	112705636	+	chr13:112707804-112708696	N_Shelf				1.21273e-07	8.8262e-05	0.808064	0.669675	-1.04633	FALSE
cg18532208	chr7	212938	-		OpenSea	FAM20C	NM_020223	Body	1.21573e-07	8.83423e-05	0.870606	0.747455	-1.20606	FALSE
cg14462017	chr18	40853833	+		OpenSea	SYT4	NM_020783	Body	1.23772e-07	8.98012e-05	0.289167	0.162514	-1.06857	FALSE
cg11155489	chr17	32613298	+		OpenSea	CCL11	NM_002986	Body	1.24224e-07	8.98501e-05	0.11995	0.0633824	-1.00997	FALSE
cg01120289	chr2	240725308	+		OpenSea				1.25185e-07	9.0406e-05	0.88979	0.744696	-1.46153	FALSE
cg05782888	chr8	75087963	-		OpenSea				1.25904e-07	9.07849e-05	0.643205	0.43774	-1.21448	FALSE
cg02884053	chr7	158902694	-	chr7:158905270-158905537	N_Shelf	VIPR2	NM_003382	Body	1.2674e-07	9.11869e-05	0.869748	0.759917	-1.06294	FALSE
cg02975953	chr16	88553483	-	chr16:88554354-88554847	N_Shore	ZFPM1	NM_153813	Body	1.26851e-07	9.11869e-05	0.783996	0.640528	-1.02637	FALSE
ch.19.565153F	chr19	12824987	+		OpenSea	TNPO2	NM_001136195;NM_013433;NM_001136196	Body;Body;Body	1.28822e-07	9.23196e-05	0.0994154	0.04946	-1.10911	FALSE
cg10870443	chr9	98270489	-	chr9:98268475-98271454	Island	PTCH1	NM_001083605;NM_001083602;NM_001083607;NM_001083606;NM_000264;NM_001083604;NM_001083603	TSS200;Body;TSS1500;TSS1500;1stExon;TSS200;Body	1.29046e-07	9.23196e-05	0.0895588	0.0370104	-1.43484	FALSE
cg12656160	chr4	155407855	+	chr4:155410623-155413393	N_Shelf	DCHS2	NM_001142552;NM_001142553	Body;Body	1.29362e-07	9.23196e-05	0.824157	0.688692	-1.08046	FALSE
cg19242984	chr7	144081684	-		OpenSea				1.30056e-07	9.23196e-05	0.100161	0.041917	-1.30856	FALSE
cg10192713	chr10	50600265	+	chr10:50602989-50606783	N_Shelf	DRGX	NM_001080520	TSS1500	1.30348e-07	9.23196e-05	0.34334	0.191297	-1.14699	FALSE
cg23492327	chr6	168562318	+		OpenSea				1.30523e-07	9.23196e-05	0.778786	0.630091	-1.05531	FALSE
cg10332700	chr19	53636077	+	chr19:53635625-53636230	Island	ZNF415	NM_001164309;NM_001164309;NR_028343;NM_001136038;NM_018355;NM_001136038	5'UTR;1stExon;Body;5'UTR;5'UTR;1stExon	1.32229e-07	9.30514e-05	0.885892	0.787428	-1.06851	FALSE
cg18825015	chr5	5370278	-		OpenSea				1.32906e-07	9.32477e-05	0.743493	0.573978	-1.1256	FALSE
cg15984661	chr19	46916520	+	chr19:46916587-46916862	N_Shore	CCDC8	NM_032040;NM_032040	1stExon;5'UTR	1.3313e-07	9.3265e-05	0.67954	0.50886	-1.03784	FALSE
cg03898577	chr5	140787013	+	chr5:140787447-140788044	N_Shore	PCDHGA4;PCDHGA6;PCDHGA9;PCDHGA1;PCDHGA8;PCDHGA5;PCDHGB1;PCDHGB6;PCDHGB4;PCDHGA3;PCDHGA2;PCDHGA7;PCDHGB2;PCDHGB5;PCDHGB3	NM_018917;NM_018919;NM_018921;NM_018912;NM_032088;NM_018918;NM_018922;NM_018926;NM_003736;NM_018916;NM_018915;NM_018920;NM_018923;NM_032100;NM_018925;NM_018924	Body;Body;Body;Body;Body;Body;Body;TSS1500;Body;Body;Body;Body;Body;TSS1500;Body;Body	1.33698e-07	9.35225e-05	0.151212	0.0771433	-1.09069	FALSE
cg06167221	chr18	77336130	-	chr18:77336081-77336282	Island				1.34562e-07	9.38465e-05	0.852528	0.717854	-1.18589	FALSE
cg08419606	chr10	132291864	-		OpenSea				1.34878e-07	9.38842e-05	0.672182	0.501958	-1.02588	FALSE
cg05855068	chr20	36222626	-	chr20:36226617-36226841	N_Shelf				1.38087e-07	9.57342e-05	0.420844	0.265384	-1.01026	FALSE
cg06714088	chr1	167093800	+	chr1:167090575-167091010	S_Shelf	DUSP27	NM_001080426	Body	1.3846e-07	9.58513e-05	0.263977	0.143265	-1.10286	FALSE
cg22942897	chr1	3680345	-		OpenSea	CCDC27	NM_152492	Body	1.39621e-07	9.65122e-05	0.497919	0.321492	-1.07295	FALSE
cg18403960	chr6	168896316	-		OpenSea	SMOC2	NM_022138;NM_001166412	Body;Body	1.40995e-07	9.71748e-05	0.919546	0.835759	-1.17138	FALSE
cg20640347	chr22	49138252	-	chr22:49138251-49138522	Island	FAM19A5	NM_015381;NM_001082967	Body;Body	1.42786e-07	9.77093e-05	0.6882	0.498162	-1.15398	FALSE
cg24804106	chr8	18872143	-	chr8:18871072-18872046	S_Shore	PSD3	NM_015310	TSS1500	1.42993e-07	9.77093e-05	0.201241	0.105888	-1.10132	FALSE
cg07099810	chr16	88575557	+	chr16:88573285-88573489	S_Shelf	ZFPM1	NM_153813	Body	1.43494e-07	9.78877e-05	0.890843	0.797365	-1.04817	FALSE
cg03085549	chr16	75150819	+	chr16:75148398-75148864	S_Shore	LDHD	NM_153486;NM_194436	TSS200;TSS200	1.46236e-07	9.86293e-05	0.676702	0.500125	-1.06796	FALSE
cg00175487	chr14	101490186	+		OpenSea	MIR380;MIR299	NR_029872;NR_029841	TSS1500;Body	1.48463e-07	9.92186e-05	0.29102	0.157247	-1.14631	FALSE
cg09672187	chr5	1885367	+	chr5:1881924-1887743	Island				1.48625e-07	9.92186e-05	0.798926	0.660549	-1.02878	FALSE
cg10898182	chr5	5979803	-		OpenSea				1.48994e-07	9.93229e-05	0.311805	0.183757	-1.0115	FALSE
cg10868194	chr8	1500501	+	chr8:1501407-1501671	N_Shore	DLGAP2	NM_004745	Body	1.51189e-07	0.000100073	0.601454	0.403285	-1.16096	FALSE
cg09285026	chr11	45723330	+		OpenSea				1.51666e-07	0.00010014	0.53546	0.365296	-1.01056	FALSE
cg12870253	chr2	134272244	-		OpenSea	NCKAP5	NM_207363;NM_207481	Body;Body	1.5193e-07	0.00010014	0.45809	0.264032	-1.27305	FALSE
cg13137032	chr4	5904897	+		OpenSea				1.52359e-07	0.00010014	0.272361	0.15188	-1.07737	FALSE
cg06888746	chr10	105517764	+		OpenSea	SH3PXD2A	NM_014631	Body	1.5301e-07	0.000100365	0.206915	0.111652	-1.04895	FALSE
cg16910042	chr7	157867291	-		OpenSea	PTPRN2	NM_002847;NM_130842;NM_130843	Body;Body;Body	1.54775e-07	0.000100892	0.714698	0.549594	-1.03799	FALSE
cg02637247	chr16	86524562	-	chr16:86528271-86529013	N_Shelf				1.55416e-07	0.000101117	0.405688	0.24926	-1.03937	FALSE
cg00113096	chr2	134119805	+		OpenSea	NCKAP5	NM_207363;NM_207481	Body;Body	1.58761e-07	0.000102476	0.160952	0.0867658	-1.02279	FALSE
cg11168006	chr1	34329788	+		OpenSea	HMGB4;CSMD2	NM_145205;NM_052896;NM_001008728	5'UTR;Body;5'UTR	1.59635e-07	0.000102716	0.687624	0.518015	-1.03478	FALSE
cg01142430	chr6	170481370	+		OpenSea				1.60652e-07	0.000102987	0.8292	0.69737	-1.07685	FALSE
cg17963461	chr5	3844117	+		OpenSea				1.60958e-07	0.000103042	0.881137	0.784328	-1.02997	FALSE
cg14389169	chr4	130016074	-	chr4:130014349-130014899	S_Shore	SCLT1;C4orf33	NM_144643;NM_173487;NM_001099783	TSS1500;5'UTR;TSS1500	1.6229e-07	0.000103753	0.304363	0.173111	-1.05969	FALSE
cg27358936	chr15	100941674	-		OpenSea	LASS3	NM_178842	3'UTR	1.63197e-07	0.000104048	0.307011	0.182384	-1.00306	FALSE
cg00804179	chr3	13083974	+		OpenSea	IQSEC1	NM_001134382	Body	1.63911e-07	0.000104361	0.462122	0.263674	-1.26829	FALSE
cg11654011	chr19	43099795	-		OpenSea	CEACAM8	NM_001816	TSS1500	1.64375e-07	0.000104398	0.138886	0.0732967	-1.03949	FALSE
cg18888872	chr22	49690392	-		OpenSea				1.66117e-07	0.000104997	0.55345	0.370281	-1.07874	FALSE
cg24102241	chr19	1401310	-	chr19:1401092-1401784	Island	GAMT	NM_138924;NM_000156	1stExon;1stExon	1.71e-07	0.000107703	0.0506384	0.0233406	-1.23055	FALSE
cg08728302	chr7	227683	+	chr7:223970-225989	S_Shore	FAM20C	NM_020223	Body	1.72709e-07	0.000108147	0.914173	0.827787	-1.15844	FALSE
cg09181054	chr1	19232926	-	chr1:19228828-19229634	S_Shelf	IFFO2	NM_001136265	3'UTR	1.75871e-07	0.000108987	0.700932	0.532151	-1.0427	FALSE
cg14890343	chr17	78161178	-	chr17:78165077-78165293	N_Shelf	CARD14	NM_052819;NM_024110	TSS1500;Body	1.77141e-07	0.000109363	0.127533	0.0638781	-1.09428	FALSE
cg18380349	chr7	4245377	+		OpenSea	SDK1	NR_027816;NM_152744	Body;Body	1.77753e-07	0.000109391	0.887596	0.769659	-1.23897	FALSE
cg21229975	chr9	137573214	-		OpenSea	COL5A1	NM_000093	Body	1.78773e-07	0.000109782	0.62966	0.450691	-1.0516	FALSE
cg10633931	chr6	34164263	+	chr6:34164137-34164526	Island				1.78993e-07	0.000109782	0.0486885	0.0237884	-1.06085	FALSE
cg13562121	chr9	138188473	-		OpenSea				1.79761e-07	0.000110109	0.647326	0.460514	-1.10747	FALSE
cg13700897	chr8	109096064	+	chr8:109094485-109095849	S_Shore	RSPO2	NM_178565	TSS200	1.80208e-07	0.000110238	0.228694	0.116627	-1.17724	FALSE
cg16259047	chr10	131340512	-		OpenSea	MGMT	NM_002412	Body	1.85332e-07	0.000111917	0.846749	0.732189	-1.01696	FALSE
cg18759788	chr1	210108326	+	chr1:210111179-210112054	N_Shelf				1.88095e-07	0.000113096	0.516278	0.337659	-1.06783	FALSE
cg13393036	chr8	95962371	+	chr8:95960751-95962372	Island	TP53INP1	NM_033285;NM_001135733	TSS1500;TSS1500	1.88794e-07	0.000113269	0.189117	0.0947433	-1.14938	FALSE
cg21186966	chr4	5401430	-		OpenSea	STK32B	NM_018401	Body	1.89697e-07	0.000113665	0.123897	0.0646076	-1.04213	FALSE
cg22971157	chr5	1855043	+	chr5:1856773-1858444	N_Shore				1.90145e-07	0.000113788	0.504914	0.317585	-1.13333	FALSE
cg01145939	chrX	10098219	+	chrX:10094050-10094406	S_Shelf	WWC3	NM_015691	Body	1.90526e-07	0.00011387	0.864647	0.756884	-1.03791	FALSE
cg17866067	chr19	18371406	-	chr19:18368482-18368911	S_Shelf	KIAA1683	NM_001145305;NM_025249;NM_001145304	Body;Body;Body	1.9243e-07	0.00011457	0.216569	0.117505	-1.08974	FALSE
cg01895890	chr14	105897337	+		OpenSea	MTA1	NM_004689	Body	1.93431e-07	0.000114775	0.18259	0.0970271	-1.07714	FALSE
cg02526981	chr10	131650388	-		OpenSea	EBF3	NM_001005463	Body	1.94734e-07	0.000115109	0.817638	0.685971	-1.04193	FALSE
cg16862102	chr2	241894803	-		OpenSea				1.9567e-07	0.000115109	0.830484	0.704222	-1.03695	FALSE
cg06643298	chr4	8582101	+	chr4:8582036-8583364	Island	GPR78	NM_080819	TSS200	1.95739e-07	0.000115109	0.168445	0.089888	-1.04431	FALSE
cg26961166	chr8	73687160	+		OpenSea	KCNB2	NM_004770	Body	1.96598e-07	0.00011532	0.249663	0.136249	-1.07533	FALSE
cg18359321	chr2	240058950	-	chr2:240061326-240061602	N_Shelf	HDAC4	NM_006037	Body	1.99452e-07	0.000116129	0.810978	0.653578	-1.2025	FALSE
cg12629103	chr18	76488516	-	chr18:76486313-76486864	S_Shore				2.00662e-07	0.000116651	0.910803	0.819811	-1.16011	FALSE
cg06621900	chr2	240239815	-		OpenSea	HDAC4	NM_006037	Body	2.01295e-07	0.00011678	0.879272	0.780548	-1.03057	FALSE
cg13294846	chr5	2112351	-	chr5:2111836-2112484	Island				2.02884e-07	0.000117253	0.819826	0.677228	-1.11806	FALSE
cg11290182	chr10	130831273	-		OpenSea				2.03172e-07	0.000117253	0.816548	0.639701	-1.32993	FALSE
cg03832784	chr5	139483760	-	chr5:139486931-139487672	N_Shelf				2.03647e-07	0.000117253	0.379884	0.208526	-1.21842	FALSE
cg04578397	chr16	56650508	-	chr16:56650981-56651384	N_Shore	MT1L	NR_001447	TSS1500	2.03702e-07	0.000117253	0.724204	0.551537	-1.10527	FALSE
cg27445005	chr18	76190006	-	chr18:76189718-76190190	Island				2.04993e-07	0.000117514	0.930199	0.867001	-1.04966	FALSE
cg12591668	chr1	192520335	+		OpenSea				2.05855e-07	0.000117768	0.323371	0.190805	-1.02083	FALSE
cg19438750	chr15	91768905	-		OpenSea	SV2B	NM_001167580;NM_014848	5'UTR;5'UTR	2.10823e-07	0.000119582	0.215869	0.115746	-1.07057	FALSE
cg18878616	chr5	140718317	+	chr5:140719129-140719343	N_Shore	PCDHGA1;PCDHGA2	NM_018912;NM_018915;NM_032009	Body;TSS200;TSS200	2.13797e-07	0.000120543	0.252033	0.127556	-1.19786	FALSE
cg17248487	chr5	399887	-		OpenSea	AHRR	NM_020731	Body	2.15138e-07	0.000120846	0.749908	0.584626	-1.09606	FALSE
cg03306946	chr18	76071635	-	chr18:76073274-76073558	N_Shore				2.16418e-07	0.000120846	0.870161	0.767972	-1.02247	FALSE
cg26656751	chr17	43910226	-		OpenSea	CRHR1	NM_001145148;NM_004382;NM_001145147;NM_001145146	Body;Body;Body;Body	2.16658e-07	0.000120846	0.281854	0.15675	-1.07903	FALSE
cg24133784	chr15	74045083	+	chr15:74044561-74045885	Island	C15orf59	NM_001039614	TSS1500	2.22007e-07	0.00012295	0.0283564	0.0142973	-1.10512	FALSE
cg01452911	chr16	86512095	+		OpenSea				2.23552e-07	0.000123513	0.451477	0.29028	-1.01624	FALSE
cg13819787	chr2	175199464	-	chr2:175199463-175202639	Island	SP9	NM_001145250	TSS1500	2.2496e-07	0.000124145	0.662758	0.48689	-1.05408	FALSE
cg20053381	chr2	220363572	-	chr2:220361462-220363254	S_Shore	GMPPA	NM_205847;NM_013335	TSS200;TSS200	2.27684e-07	0.000124912	0.0825261	0.0439647	-1.00087	FALSE
cg14307443	chr4	172734507	-	chr4:172733734-172735118	Island	GALNTL6	NM_001034845	TSS200	2.33986e-07	0.000128069	0.66407	0.46438	-1.19316	FALSE
cg23136645	chr2	1418073	-		OpenSea	TPO	NM_175721;NM_000547;NM_175722;NM_175719	TSS200;5'UTR;TSS200;5'UTR	2.35514e-07	0.000128466	0.845954	0.729922	-1.04643	FALSE
cg00541104	chr7	158359935	+	chr7:158361909-158362970	N_Shore	PTPRN2	NM_002847;NM_130842;NM_130843	Body;Body;Body	2.37122e-07	0.000128918	0.221035	0.115139	-1.12627	FALSE
cg01439736	chr2	240084868	-		OpenSea	HDAC4	NM_006037	Body	2.37278e-07	0.000128918	0.457872	0.282828	-1.10137	FALSE
cg25972205	chr7	158933340	-	chr7:158936507-158938492	N_Shelf	VIPR2	NM_003382	Body	2.37819e-07	0.000128918	0.842651	0.723153	-1.03618	FALSE
cg13383971	chr17	6912197	-	chr17:6915824-6916201	N_Shelf	ALOX12	NM_000697	Body	2.38017e-07	0.000128918	0.129323	0.0604217	-1.20982	FALSE
cg20513548	chr7	112726541	-		OpenSea	GPR85	NM_018970;NM_001146266;NM_001146267;NM_001146267;NM_001146265	5'UTR;TSS200;1stExon;5'UTR;5'UTR	2.38878e-07	0.000129235	0.91256	0.833466	-1.0332	FALSE
cg08163621	chr1	6685996	+	chr1:6685071-6685691	S_Shore	THAP3	NM_138350	Body	2.42679e-07	0.000130088	0.17431	0.0892214	-1.11361	FALSE
cg07916884	chr1	150254529	+	chr1:150254365-150254637	Island	C1orf51	NM_144697	TSS1500	2.51156e-07	0.000133258	0.657671	0.433934	-1.34929	FALSE
cg14409029	chr11	19138243	+	chr11:19138497-19139216	N_Shore	ZDHHC13	NM_001001483;NM_019028	TSS1500;TSS1500	2.52978e-07	0.000133619	0.12164	0.0573244	-1.19139	FALSE
cg21755806	chr8	1475257	+		OpenSea	DLGAP2	NM_004745	5'UTR	2.54642e-07	0.000134159	0.419199	0.198787	-1.54224	FALSE
cg16713574	chr10	315732	-		OpenSea				2.55147e-07	0.000134159	0.885441	0.779421	-1.12718	FALSE
cg01335210	chr10	130422176	+		OpenSea				2.55778e-07	0.000134185	0.908321	0.78815	-1.39359	FALSE
cg16177163	chr8	97272787	-	chr8:97273615-97274767	N_Shore	MTERFD1;PTDSS1	NM_015942;NM_014754	5'UTR;TSS1500	2.56058e-07	0.000134185	0.0857109	0.0436794	-1.03986	FALSE
cg22946562	chr2	1880012	-		OpenSea	MYT1L	NM_015025	Body	2.57558e-07	0.000134821	0.645939	0.458858	-1.1106	FALSE
cg16840364	chr4	84539569	+		OpenSea				2.61548e-07	0.000135921	0.201088	0.104624	-1.1195	FALSE
cg01217666	chr12	57472591	+	chr12:57472274-57472619	Island	TMEM194A	NM_001130963;NM_015257	TSS200;TSS200	2.61776e-07	0.000135921	0.0976984	0.0401873	-1.37463	FALSE
cg19734013	chr17	72104893	+		OpenSea				2.61823e-07	0.000135921	0.280624	0.128798	-1.40798	FALSE
cg15551982	chr2	240084518	-		OpenSea	HDAC4	NM_006037	Body	2.61983e-07	0.000135921	0.670464	0.491019	-1.07803	FALSE
cg17988310	chr22	40355732	+		OpenSea	GRAP2	NM_004810	Body	2.62418e-07	0.000135995	0.29605	0.170816	-1.03445	FALSE
cg02048922	chr8	143546858	-	chr8:143545445-143546178	S_Shore	BAI1	NM_001702	Body	2.63304e-07	0.000136304	0.0571042	0.022312	-1.40571	FALSE
cg06072644	chr17	31780500	+		OpenSea	ACCN1	NM_001094	Body	2.67379e-07	0.000138108	0.847265	0.734223	-1.00335	FALSE
cg26864714	chr10	133208907	+		OpenSea				2.68196e-07	0.000138224	0.315052	0.161378	-1.25814	FALSE
cg07553475	chr6	21665800	-	chr6:21665715-21666031	Island	FLJ22536	NR_015410	TSS1500	2.68882e-07	0.000138274	0.23778	0.124494	-1.12282	FALSE
cg14074389	chr7	156465	-	chr7:159773-160039	N_Shelf				2.72551e-07	0.000139547	0.775791	0.633495	-1.00128	FALSE
cg08038178	chr6	39905662	-	chr6:39901852-39902299	S_Shelf				2.78381e-07	0.000141911	0.298005	0.165045	-1.09594	FALSE
cg13918937	chr19	4670319	+	chr19:4669927-4670528	Island	C19orf10	NM_019107	1stExon	2.82655e-07	0.000143309	0.05809	0.0285648	-1.0751	FALSE
cg02775404	chr22	49717382	-	chr22:49717505-49717921	N_Shore				2.85737e-07	0.000144091	0.594432	0.41343	-1.05659	FALSE
cg20031717	chr10	96523248	+		OpenSea	CYP2C19	NM_000769	Body	2.87564e-07	0.00014439	0.251277	0.143276	-1.00153	FALSE
cg05339056	chr7	86391162	-		OpenSea	GRM3	NM_000840	5'UTR	2.89566e-07	0.000144894	0.619708	0.403681	-1.27612	FALSE
cg25591451	chr7	99517509	-	chr7:99516602-99517296	S_Shore	TRIM4	NM_033091;NM_033017	TSS1500;TSS1500	2.89805e-07	0.000144894	0.290248	0.167156	-1.04242	FALSE
cg05699921	chr1	205286927	-	chr1:205290232-205291035	N_Shelf	NUAK2	NM_030952	Body	2.91347e-07	0.00014547	0.143435	0.069284	-1.17514	FALSE
cg20810125	chr7	4211014	+		OpenSea	SDK1	NR_027816;NM_152744	Body;Body	2.92202e-07	0.00014547	0.851992	0.734265	-1.06492	FALSE
cg11356247	chr7	157744347	-		OpenSea	PTPRN2	NM_002847;NM_130842;NM_130843	Body;Body;Body	2.9501e-07	0.000146485	0.182827	0.0875462	-1.24348	FALSE
cg25793507	chr6	43337754	-	chr6:43336480-43337832	Island	ZNF318	NM_014345	TSS1500	2.95492e-07	0.000146485	0.0840545	0.0288717	-1.6497	FALSE
cg03281194	chr1	2776972	+	chr1:2777157-2777361	N_Shore				2.98228e-07	0.000147461	0.167185	0.0890904	-1.01965	FALSE
cg15644634	chr1	2757162	-		OpenSea				2.98755e-07	0.000147461	0.181597	0.0954292	-1.07672	FALSE
cg04272694	chr6	168718991	-	chr6:168719681-168720495	N_Shore	DACT2	NM_214462	Body	2.99037e-07	0.000147461	0.795518	0.659258	-1.00432	FALSE
cg02944617	chr16	88566748	-	chr16:88569267-88569491	N_Shelf	ZFPM1	NM_153813	Body	3.02785e-07	0.000148735	0.40137	0.246098	-1.04661	FALSE
cg13766520	chr22	49297880	-	chr22:49297773-49297998	Island				3.03031e-07	0.000148735	0.669305	0.495862	-1.04264	FALSE
cg12143431	chr10	114206511	-	chr10:114206604-114207320	N_Shore	VTI1A;ZDHHC6	NM_145206;NM_022494;NM_022494	TSS1500;1stExon;5'UTR	3.04586e-07	0.000148942	0.0673789	0.0346983	-1.01804	FALSE
cg09203312	chr13	20805196	+	chr13:20806016-20806867	N_Shore	GJB6	NM_001110220;NM_001110219;NM_001110221;NM_006783;NM_006783	5'UTR;5'UTR;5'UTR;5'UTR;1stExon	3.04986e-07	0.000148982	0.293507	0.164952	-1.0771	FALSE
cg22805909	chr14	96967825	+	chr14:96968154-96969371	N_Shore	PAPOLA	NM_032632	TSS1500	3.07701e-07	0.000149995	0.139029	0.0670148	-1.22177	FALSE
cg23920246	chr2	113398727	+		OpenSea				3.10806e-07	0.000150567	0.224074	0.120483	-1.08339	FALSE
cg27428551	chr12	122155069	-	chr12:122150513-122151091	S_Shelf	TMEM120B	NM_001080825	Body	3.18386e-07	0.000152347	0.695028	0.524045	-1.05027	FALSE
cg16113156	chr18	76266265	+	chr18:76266230-76266453	Island				3.20841e-07	0.000153179	0.909977	0.821966	-1.13599	FALSE
cg09669931	chr2	240058920	-	chr2:240061326-240061602	N_Shelf	HDAC4	NM_006037	Body	3.21863e-07	0.000153228	0.766805	0.558625	-1.37996	FALSE
cg18412730	chr22	23435458	-	chr22:23437921-23438431	N_Shelf	RTDR1;GNAZ	NM_014433;NM_002073	Body;5'UTR	3.22862e-07	0.000153547	0.707233	0.546987	-1.00093	FALSE
cg12214647	chr3	50492883	+		OpenSea	CACNA2D2	NM_001005505;NM_006030	Body;Body	3.23554e-07	0.000153618	0.771613	0.627213	-1.00758	FALSE
cg01145430	chr15	45670526	-	chr15:45669970-45671029	Island	GATM;LOC145663	NM_001482;NR_033252	Body;TSS1500	3.26005e-07	0.000154258	0.952545	0.892579	-1.29712	FALSE
cg11713619	chr2	73514538	+	chr2:73518364-73520986	N_Shelf				3.27072e-07	0.000154606	0.120375	0.0619272	-1.04626	FALSE
cg21368402	chr10	130507705	-	chr10:130508443-130508658	N_Shore				3.31869e-07	0.000156264	0.852283	0.728911	-1.10136	FALSE
cg26306329	chr4	124400196	+		OpenSea				3.41975e-07	0.000159556	0.252875	0.143258	-1.03451	TRUE
cg03725354	chr12	70005609	-		OpenSea	LRRC10	NM_201550	TSS1500	3.42382e-07	0.000159587	0.432237	0.264322	-1.08366	FALSE
cg14508696	chr15	74199578	-		OpenSea				3.43064e-07	0.000159745	0.359362	0.214739	-1.03662	FALSE
cg20706597	chr2	240062121	-	chr2:240061326-240061602	S_Shore	HDAC4	NM_006037	Body	3.43639e-07	0.000159795	0.571481	0.390077	-1.06303	TRUE
cg13566610	chr7	103630083	+	chr7:103629525-103630652	Island	RELN	NM_173054;NM_005045	TSS200;TSS200	3.454e-07	0.000160196	0.970277	0.924053	-1.36198	FALSE
cg07190485	chr9	124132159	-	chr9:124132057-124133095	Island	STOM	NM_004099;NM_198194	Body;Body	3.55685e-07	0.000163867	0.0985692	0.0482629	-1.08442	FALSE
cg17131377	chr7	140956802	+		OpenSea				3.57292e-07	0.000164135	0.222765	0.123032	-1.02608	FALSE
cg25407064	chr15	40226267	+	chr15:40226210-40226631	Island	EIF2AK4	NM_001013703	TSS200	3.59099e-07	0.000164592	0.0574555	0.0248173	-1.35793	FALSE
cg04337358	chr14	98489522	-		OpenSea				3.60418e-07	0.000164753	0.382977	0.229359	-1.05952	FALSE
cg25300428	chr2	36845361	-		OpenSea				3.60894e-07	0.000164753	0.233259	0.122473	-1.1356	FALSE
cg07126095	chr16	84651816	-	chr16:84650960-84651565	S_Shore	COTL1	NM_021149	TSS200	3.61212e-07	0.000164753	0.0444592	0.0199148	-1.20587	FALSE
cg27505273	chr3	137483543	+	chr3:137482964-137484454	Island	SOX14	NM_004189	TSS200	3.64287e-07	0.000165223	0.933875	0.870965	-1.07429	FALSE
cg02978140	chr1	23880736	+	chr1:23881017-23881755	N_Shore				3.67591e-07	0.000165735	0.311962	0.179588	-1.05114	FALSE
cg11458014	chr19	57828900	-	chr19:57828939-57829154	N_Shore				3.67638e-07	0.000165735	0.170475	0.0888835	-1.07535	TRUE
cg15704872	chr2	103239842	-	chr2:103235376-103236554	S_Shelf	SLC9A2	NM_003048	Body	3.68347e-07	0.000165735	0.337688	0.187621	-1.14563	FALSE
cg11912765	chr2	223159838	-	chr2:223159725-223160487	Island	PAX3	NM_181458;NM_181461;NM_000438;NM_181459;NM_181460;NM_013942;NM_181457;NM_001127366	Body;Body;Body;Body;Body;Body;Body;Body	3.68517e-07	0.000165735	0.912803	0.831874	-1.08463	FALSE
cg06518781	chr19	22703283	+	chr19:22700396-22701261	S_Shelf				3.69031e-07	0.000165735	0.849108	0.734933	-1.03577	FALSE
cg05134041	chrX	82763219	-	chrX:82763571-82764462	N_Shore	POU3F4	NM_000307	TSS200	3.70883e-07	0.00016593	0.949116	0.873752	-1.42806	FALSE
cg18433519	chr6	24646494	+	chr6:24645931-24646591	Island	KIAA0319	NM_001168376;NM_001168377;NM_014809;NM_001168374;NM_001168375	TSS1500;TSS200;TSS200;TSS200;TSS1500	3.72108e-07	0.000166224	0.670729	0.469693	-1.20682	FALSE
cg11780042	chr14	101493252	-		OpenSea	MIR329-2	NR_029968	TSS200	3.73964e-07	0.00016683	0.817156	0.690146	-1.00379	FALSE
cg11770816	chr5	177824403	-	chr5:177821852-177823865	S_Shore	COL23A1	NM_173465	Body	3.74338e-07	0.000166838	0.838582	0.708628	-1.09142	FALSE
cg15167871	chr10	132891371	+	chr10:132893428-132893688	N_Shelf	TCERG1L	NM_174937	3'UTR	3.76749e-07	0.000167434	0.766626	0.595514	-1.17464	FALSE
cg15849098	chr7	150211761	+		OpenSea	GIMAP7	NM_153236	TSS200	3.81539e-07	0.000168761	0.823902	0.696807	-1.0261	FALSE
cg24751154	chr5	3191887	-	chr5:3188099-3188375	S_Shelf				3.8314e-07	0.000169299	0.850665	0.663018	-1.52797	FALSE
cg26651148	chr7	157867300	-		OpenSea	PTPRN2	NM_002847;NM_130842;NM_130843	Body;Body;Body	3.85279e-07	0.000169302	0.653429	0.473048	-1.0716	FALSE
cg00488364	chrX	114253315	-		OpenSea	IL13RA2	NM_000640	TSS1500	3.86353e-07	0.000169302	0.347474	0.18833	-1.20685	FALSE
cg06792952	chr10	50103551	-		OpenSea	WDFY4	NM_020945	Body	3.87526e-07	0.000169302	0.479479	0.311715	-1.02569	FALSE
cg22099723	chr8	27348453	-	chr8:27348658-27348883	N_Shore	EPHX2	NM_001979	TSS200	3.92951e-07	0.000170901	0.111909	0.0539918	-1.13533	FALSE
cg27070902	chr11	44750083	-	chr11:44748205-44749761	S_Shore				3.9438e-07	0.000171046	0.286761	0.164433	-1.03649	FALSE
cg04217539	chr10	131640139	-	chr10:131638564-131638840	S_Shore	EBF3	NM_001005463	Body	3.96171e-07	0.000171663	0.822295	0.696385	-1.01082	FALSE
cg26831241	chr2	175546916	-	chr2:175546862-175547880	Island	WIPF1	NM_001077269	5'UTR	3.97284e-07	0.000171986	0.105073	0.0514685	-1.19048	FALSE
cg14558431	chr9	89763370	+	chr9:89763336-89763767	Island	C9orf170	NM_001001709	TSS200	3.98443e-07	0.000172329	0.0518544	0.0207644	-1.35285	FALSE
cg07981033	chrX	131356353	-	chrX:131351531-131352535	S_Shelf				4.02234e-07	0.000173808	0.25011	0.142638	-1.01626	FALSE
cg11229267	chr22	23519916	+	chr22:23522550-23524465	N_Shelf				4.02795e-07	0.00017389	0.290935	0.153276	-1.18733	TRUE
cg03061811	chr19	49866779	-	chr19:49866752-49867209	Island	DKKL1;TEAD2	NM_014419;NM_003598	TSS1500;TSS1500	4.06908e-07	0.000174433	0.113336	0.0417229	-1.64951	FALSE
cg22359535	chr19	59087367	-	chr19:59086697-59087299	S_Shore	MGC2752	NR_026052	Body	4.07035e-07	0.000174433	0.0934756	0.0424811	-1.21589	FALSE
cg10964330	chr1	11565584	+	chr1:11561366-11562156	S_Shelf	PTCHD2	NM_020780	Body	4.08786e-07	0.000174862	0.24574	0.131693	-1.10224	FALSE
cg16554974	chr7	91875385	-	chr7:91874781-91875851	Island	KRIT1;ANKIB1	NM_194455;NM_194456;NM_004912;NM_194456;NM_019004;NM_194454;NM_194455;NM_001013406	5'UTR;5'UTR;TSS200;1stExon;TSS200;TSS200;1stExon;TSS200	4.15132e-07	0.000176288	0.1055	0.0543214	-1.08674	FALSE
cg11875119	chr22	31003147	+		OpenSea	TCN2	NM_000355	TSS200	4.15717e-07	0.000176377	0.162093	0.0816833	-1.13468	FALSE
cg07313523	chr16	57450669	+		OpenSea				4.2001e-07	0.000177876	0.120518	0.0636392	-1.05558	FALSE
cg10620457	chr1	57432110	+		OpenSea	C8B	NM_000066	TSS1500	4.2207e-07	0.000178103	0.403223	0.232979	-1.16052	FALSE
cg08514594	chr7	157874020	+		OpenSea	PTPRN2	NM_002847;NM_130842;NM_130843	Body;Body;Body	4.22857e-07	0.000178275	0.547459	0.362314	-1.09406	FALSE
cg19640303	chr1	37271960	+		OpenSea	GRIK3	NM_000831	Body	4.24612e-07	0.000178532	0.863749	0.741305	-1.14274	FALSE
cg12072803	chr19	4968558	-	chr19:4968557-4969417	Island	KDM4B	NM_015015	TSS1500	4.2536e-07	0.000178686	0.0913778	0.0477293	-1.0209	FALSE
cg05958985	chr16	88558237	+	chr16:88558051-88558329	Island	ZFPM1	NM_153813	Body	4.2767e-07	0.000179334	0.711472	0.541256	-1.06444	FALSE
cg00226306	chr20	42839587	+	chr20:42839134-42839883	Island	C20orf111	NM_016470	TSS200	4.3121e-07	0.000180391	0.0482249	0.0213245	-1.23828	FALSE
cg02642891	chr10	130610350	-		OpenSea				4.32524e-07	0.000180561	0.48427	0.314072	-1.03701	FALSE
cg00030627	chr10	131811605	-	chr10:131813042-131813277	N_Shore				4.34443e-07	0.000181039	0.912301	0.824676	-1.14151	FALSE
cg05501498	chr15	32157878	-		OpenSea				4.35276e-07	0.000181225	0.391418	0.234705	-1.07139	FALSE
cg02524622	chr16	77818381	-	chr16:77822375-77823134	N_Shelf				4.48706e-07	0.00018468	0.289652	0.164374	-1.0497	FALSE
cg04452092	chr5	153438080	-		OpenSea				4.51007e-07	0.000185379	0.653215	0.472734	-1.07186	FALSE
cg12783693	chr14	66532279	+		OpenSea				4.51217e-07	0.000185379	0.775477	0.622832	-1.06786	FALSE
cg09832613	chr7	4050578	-		OpenSea	SDK1	NM_152744	Body	4.52025e-07	0.000185379	0.573877	0.390845	-1.07248	FALSE
cg19066060	chr19	49617526	-	chr19:49617455-49618569	Island	LIN7B	NM_022165	TSS200	4.57461e-07	0.000186505	0.0394148	0.0129371	-1.65341	FALSE
cg25679870	chr19	7293776	+	chr19:7293340-7294450	Island	INSR	NM_000208;NM_001079817	Body;Body	4.57553e-07	0.000186505	0.0595628	0.0277127	-1.15475	FALSE
cg02083539	chr16	30022586	+	chr16:30022651-30023007	N_Shore	DOC2A	NM_003586	TSS200	4.62648e-07	0.000187776	0.0611128	0.027132	-1.3078	FALSE
cg18358845	chr5	178381935	-		OpenSea	ZNF454	NM_182594	Body	4.63632e-07	0.000188012	0.250531	0.137248	-1.06153	FALSE
cg02814558	chrX	150867810	-	chrX:150863179-150864078	S_Shelf	PRRG3	NM_024082	Body	4.6699e-07	0.000188817	0.678986	0.51139	-1.01506	FALSE
cg26562263	chr19	21863715	+	chr19:21860792-21861016	S_Shelf				4.68773e-07	0.000189051	0.254787	0.144394	-1.0313	TRUE
cg16499469	chr3	170131019	+		OpenSea				4.71703e-07	0.000189805	0.82322	0.696975	-1.01728	TRUE
cg07973095	chr16	451040	-	chr16:450834-451140	Island	DECR2	NM_020664	TSS1500	4.75771e-07	0.000190708	0.10827	0.0491743	-1.25812	FALSE
cg02215641	chr4	21305941	-		OpenSea	KCNIP4	NM_001035003;NM_147183;NM_001035004;NM_147182	Body;TSS1500;5'UTR;5'UTR	4.75984e-07	0.000190708	0.162247	0.088653	-1.00686	FALSE
cg05470389	chr22	33197618	-	chr22:33197380-33198267	Island	SYN3;TIMP3	NM_133633;NM_000362;NM_000362;NM_003490;NM_001135774	Body;1stExon;5'UTR;Body;Body	4.78074e-07	0.000191164	0.0675346	0.0327637	-1.10173	FALSE
cg17001689	chr6	32055525	-	chr6:32055067-32055601	Island	TNXB	NM_019105	Body	4.85011e-07	0.000193331	0.953572	0.909309	-1.04939	FALSE
cg08462118	chr7	128027919	+		OpenSea				4.86607e-07	0.000193405	0.111003	0.0545761	-1.13015	FALSE
cg23421560	chr7	210429	-	chr7:206451-207365	S_Shelf	FAM20C	NM_020223	Body	4.87262e-07	0.000193405	0.85102	0.72612	-1.10992	FALSE
cg07126216	chr12	108426797	+		OpenSea				4.93877e-07	0.000195368	0.32502	0.187495	-1.06509	FALSE
cg19750643	chr11	44795814	-		OpenSea	TSPAN18	NM_130783	5'UTR	4.94929e-07	0.000195619	0.26547	0.147812	-1.06009	FALSE
cg03749154	chr1	31155158	-	chr1:31158009-31158261	N_Shelf				4.98637e-07	0.000196426	0.431923	0.274143	-1.01848	FALSE
cg06145175	chr16	87426743	-	chr16:87425137-87426677	S_Shore	MAP1LC3B;FBXO31	NM_022818;NR_024568	Body;TSS1500	4.99805e-07	0.000196715	0.0731563	0.0352867	-1.10282	FALSE
cg26700320	chr22	48946066	-		OpenSea	FAM19A5	NM_001082967	Body	5.05519e-07	0.000198463	0.391206	0.235964	-1.05681	FALSE
cg14779473	chr10	130422945	-		OpenSea				5.15104e-07	0.000200544	0.831561	0.673153	-1.2644	FALSE
cg26311420	chr6	168812569	-	chr6:168812524-168812738	Island				5.1807e-07	0.000201364	0.951866	0.893806	-1.23664	FALSE
cg26490951	chr19	34895153	-	chr19:34895152-34895812	Island	PDCD2L	NM_032346	TSS200	5.20348e-07	0.000201913	0.128209	0.0638525	-1.16534	FALSE
cg08007899	chr2	233387643	+	chr2:233386614-233389161	Island				5.21887e-07	0.000202175	0.175191	0.0961958	-1.00018	FALSE
cg00042837	chr17	37028650	-	chr17:37025737-37027104	S_Shore	LASP1	NM_006148	Body	5.24883e-07	0.000203005	0.262895	0.150902	-1.0032	FALSE
cg24985151	chr10	45721068	+	chr10:45719712-45720203	S_Shore				5.27404e-07	0.000203639	0.262578	0.149626	-1.01728	FALSE
cg23228540	chr6	134212933	-	chr6:134212690-134213098	Island	TCF21	NM_198392;NM_003206	Body;Body	5.28124e-07	0.000203748	0.0301238	0.0144604	-1.10919	FALSE
cg11045531	chr10	130546299	+		OpenSea				5.30375e-07	0.00020428	0.448515	0.278369	-1.07711	FALSE
cg01730859	chr22	49087783	-	chr22:49088758-49088962	N_Shore	FAM19A5	NM_015381;NM_001082967	Body;Body	5.53299e-07	0.000209319	0.30806	0.180701	-1.01523	FALSE
cg26440261	chr7	229594	+	chr7:231272-231539	N_Shore	FAM20C	NM_020223	Body	5.55152e-07	0.000209851	0.831647	0.710122	-1.00414	FALSE
cg09014603	chr10	130505772	+	chr10:130508443-130508658	N_Shelf				5.59056e-07	0.000210876	0.818699	0.68167	-1.07691	FALSE
cg14525703	chr9	137661460	-	chr9:137660513-137660742	S_Shore	COL5A1	NM_000093	Body	5.61019e-07	0.000210876	0.800129	0.652158	-1.0931	FALSE
cg23916104	chr11	7110083	+	chr11:7110132-7111376	N_Shore	RBMXL2	NM_014469	TSS200	5.64625e-07	0.000210915	0.410565	0.196055	-1.53304	FALSE
cg09586034	chr1	175355293	-		OpenSea	TNR	NM_003285	Body	5.6513e-07	0.000210915	0.811165	0.674282	-1.05852	FALSE
cg07882184	chr12	125398014	-	chr12:125398558-125399899	N_Shore	UBC	NM_021009	Body	5.65179e-07	0.000210915	0.0694003	0.0359286	-1.098	FALSE
cg20851317	chr18	47792341	+	chr18:47792742-47793036	N_Shore	CCDC11	NM_145020	Body	5.6566e-07	0.000210926	0.879492	0.778233	-1.05292	FALSE
cg09558195	chr6	146350585	-	chr6:146350522-146350780	Island	GRM1	NM_001114329;NM_000838	5'UTR;5'UTR	5.69081e-07	0.000211696	0.917919	0.84103	-1.09076	FALSE
cg20719304	chr12	108803809	+		OpenSea				5.69726e-07	0.000211767	0.383097	0.227098	-1.07896	FALSE
cg26568171	chr16	88550961	-	chr16:88554354-88554847	N_Shelf	ZFPM1	NM_153813	Body	5.763e-07	0.000213195	0.615075	0.43957	-1.02776	FALSE
cg06094745	chr2	240118084	+		OpenSea	HDAC4;MGC16025	NM_006037;NR_026664	Body;TSS1500	5.77121e-07	0.000213251	0.301702	0.17271	-1.05151	FALSE
cg11765913	chr19	7926080	+	chr19:7926590-7928752	N_Shore	EVI5L	NM_145245;NM_001159944	Body;Body	5.84349e-07	0.000214814	0.173067	0.0924223	-1.04454	FALSE
cg25870420	chr3	37493949	+	chr3:37493418-37494538	Island	ITGA9	NM_002207	1stExon	5.88287e-07	0.000216092	0.863523	0.754763	-1.04267	FALSE
cg24813355	chr7	6388618	+	chr7:6388210-6388743	Island	C7orf70	NM_001037163	TSS200	5.94714e-07	0.000217756	0.0286424	0.0125872	-1.20668	FALSE
cg23034922	chr1	149155775	-	chr1:149156106-149156671	N_Shore				5.96241e-07	0.000217987	0.907189	0.830029	-1.00712	FALSE
cg14530445	chr1	145507324	+	chr1:145507588-145507931	N_Shore	RBM8A	NM_005105	TSS1500	5.98087e-07	0.000218243	0.141543	0.0705059	-1.13686	FALSE
cg22532370	chr10	131577638	+	chr10:131577450-131577742	Island				6.01284e-07	0.000219146	0.612303	0.436228	-1.0308	TRUE
cg17924044	chr5	2241248	+		OpenSea				6.11696e-07	0.000221389	0.449052	0.283848	-1.04396	FALSE
cg18432384	chr11	61248084	+		OpenSea	C11orf66	NM_001170753;NM_145017	TSS1500;TSS1500	6.15733e-07	0.000222334	0.80997	0.665539	-1.1015	FALSE
cg15110243	chr11	78501744	+		OpenSea	ODZ4	NM_001098816	Body	6.17509e-07	0.000222632	0.272126	0.146567	-1.13084	FALSE
cg03774288	chr10	131647543	+		OpenSea	EBF3	NM_001005463	Body	6.32482e-07	0.000226133	0.575184	0.383846	-1.12459	FALSE
cg08082436	chr16	24550148	-	chr16:24550618-24551723	N_Shore	RBBP6	NM_006910;NM_032626;NM_018703	TSS1500;TSS1500;TSS1500	6.36685e-07	0.000226923	0.194597	0.102987	-1.08688	FALSE
cg02760495	chr3	139678075	-		OpenSea	CLSTN2	NM_022131	Body	6.42735e-07	0.000228037	0.23632	0.120436	-1.17787	FALSE
cg16764177	chr6	164252644	+	chr6:164255450-164256062	N_Shelf				6.44063e-07	0.000228335	0.345163	0.186433	-1.21096	FALSE
cg00292135	chr7	156433068	-	chr7:156432433-156433670	Island	C7orf13;RNF32	NR_026865;NM_030936	Body;TSS1500	6.48936e-07	0.000229548	0.946309	0.892419	-1.11572	FALSE
cg24615251	chr17	32683481	+		OpenSea	CCL13	NM_005408;NM_005408	1stExon;5'UTR	6.49445e-07	0.000229548	0.765113	0.616262	-1.01932	FALSE
cg23362763	chrX	102883550	+	chrX:102884436-102884677	N_Shore	TCEAL1	NM_004780;NM_001006640;NM_001006639	TSS1500;TSS200;TSS1500	6.5135e-07	0.000229995	0.11189	0.0566584	-1.07189	FALSE
ch.9.26162534R	chr9	26172534	+		OpenSea				6.59835e-07	0.000231646	0.0851155	0.0404551	-1.14636	FALSE
cg25356261	chr21	38639833	+	chr21:38639235-38640491	Island	DSCR3	NM_006052	TSS200	6.62566e-07	0.000231889	0.0790518	0.039614	-1.05716	FALSE
cg00824381	chr16	31708460	+	chr16:31711839-31712343	N_Shelf				6.6463e-07	0.000231937	0.346331	0.202838	-1.05856	FALSE
cg12792775	chr14	26076574	+		OpenSea				6.65274e-07	0.000231989	0.240529	0.127284	-1.13203	FALSE
cg12024887	chr19	6737490	+	chr19:6737239-6737780	Island	GPR108	NM_001080452;NM_020171	1stExon;TSS200	6.70586e-07	0.000233357	0.151204	0.0730155	-1.17695	FALSE
cg22821554	chr7	99383155	+		OpenSea	CYP3A4	NM_017460	TSS1500	6.73389e-07	0.000234121	0.195662	0.106069	-1.04227	FALSE
cg09419192	chr11	78555762	+		OpenSea	ODZ4	NM_001098816	Body	6.79782e-07	0.000235737	0.315156	0.182069	-1.0488	FALSE
cg25392362	chr7	100271250	-	chr7:100270875-100274003	Island	GNB2	NM_005273	TSS200	6.81497e-07	0.000235737	0.0621451	0.0211481	-1.59582	FALSE
cg26371512	chr7	112430779	-	chr7:112429980-112430566	S_Shore	TMEM168	NM_022484	TSS1500	6.84904e-07	0.000236682	0.122973	0.0668983	-1.01462	FALSE
cg16682454	chr17	9828775	+		OpenSea	GAS7	NM_201432;NM_001130831;NM_201433;NM_003644	Body;Body;Body;Body	6.8873e-07	0.000237188	0.67638	0.511127	-1.00046	FALSE
cg15013279	chr4	128886282	+	chr4:128886004-128886971	Island	MFSD8;C4orf29	NM_152778;NM_001039717	Body;TSS200	6.89042e-07	0.000237188	0.0701595	0.0256841	-1.55394	FALSE
cg00166706	chr1	32479264	+	chr1:32479102-32480583	Island	KHDRBS1	NM_006559	TSS1500	6.89813e-07	0.000237188	0.0328843	0.0125558	-1.44503	FALSE
cg00946992	chr14	29227969	+		OpenSea				6.95706e-07	0.000237816	0.895453	0.809651	-1.01286	FALSE
cg08832906	chr7	139208852	-	chr7:139208442-139209069	Island	CLEC2L	NM_001080511	1stExon	7.04346e-07	0.000239717	0.95415	0.908889	-1.06951	FALSE
cg19388332	chr12	102091141	-	chr12:102091044-102092366	Island	CHPT1	NM_020244	TSS1500	7.04397e-07	0.000239717	0.0838947	0.0385723	-1.29798	FALSE
cg07116919	chr7	136558341	+	chr7:136553854-136556194	S_Shelf	CHRM2	NM_001006631;NM_000739;NM_001006627;NM_001006628;NM_001006629;NM_001006632;NM_001006630;NM_001006626	5'UTR;5'UTR;5'UTR;5'UTR;5'UTR;5'UTR;5'UTR;5'UTR	7.08202e-07	0.000240249	0.471552	0.296043	-1.08691	FALSE
cg24625984	chr10	130279707	-		OpenSea				7.10551e-07	0.000240606	0.787721	0.647906	-1.01372	FALSE
cg00735591	chr19	10828665	-	chr19:10828657-10829340	Island	DNM2;MIR638	NM_004945;NM_001005362;NM_001005360;NM_001005361;NR_030368	TSS200;TSS200;TSS200;TSS200;TSS1500	7.11199e-07	0.000240651	0.088571	0.0434619	-1.13763	FALSE
cg04150136	chr16	88700916	-	chr16:88700455-88701573	Island				7.16005e-07	0.000241244	0.927627	0.856417	-1.07377	FALSE
cg09315468	chr8	38089562	-	chr8:38088735-38089956	Island	DDHD2	NM_001164232;NM_001164232;NM_015214;NM_001164234	5'UTR;1stExon;5'UTR;5'UTR	7.16885e-07	0.000241244	0.0692859	0.0331055	-1.09631	FALSE
cg10803577	chr2	177016837	-	chr2:177017266-177017489	N_Shore	HOXD4	NM_014621	Body	7.19405e-07	0.000241455	0.855465	0.743816	-1.02126	FALSE
cg16144314	chr10	1568759	-		OpenSea	ADARB2	NM_018702	Body	7.20679e-07	0.000241455	0.376241	0.204332	-1.26408	FALSE
cg20222519	chr3	23245916	+	chr3:23244050-23245071	S_Shore	UBE2E2	NM_152653	5'UTR	7.20885e-07	0.000241455	0.13324	0.0706846	-1.02339	FALSE
cg17786042	chr8	19125368	-		OpenSea				7.21769e-07	0.000241455	0.270676	0.153047	-1.04238	FALSE
cg21799898	chr12	119450600	-		OpenSea	SRRM4	NM_194286	Body	7.22219e-07	0.000241455	0.780632	0.618705	-1.13268	FALSE
cg17415859	chr7	4218990	-		OpenSea	SDK1	NR_027816;NM_152744	Body;Body	7.2669e-07	0.000242323	0.697015	0.513731	-1.13495	FALSE
cg01430344	chr2	16154047	+	chr2:16153944-16154419	Island				7.2683e-07	0.000242323	0.804905	0.671182	-1.01537	FALSE
cg00052932	chr2	190539778	-	chr2:190539026-190539533	S_Shore	ANKAR	NM_144708	TSS1500	7.29989e-07	0.000242734	0.265256	0.152874	-1.00863	FALSE
cg22388472	chr1	2365763	+		OpenSea				7.37552e-07	0.000244443	0.0923054	0.0497027	-1.01835	FALSE
cg02648746	chr3	42004678	-	chr3:42002932-42003728	S_Shore	ULK4	NM_017886	TSS1500	7.49251e-07	0.000246664	0.897203	0.809881	-1.03739	FALSE
cg15540496	chr7	157872484	+		OpenSea	PTPRN2	NM_002847;NM_130842;NM_130843	Body;Body;Body	7.51355e-07	0.000246664	0.420943	0.26606	-1.00495	TRUE
cg04295034	chr20	40631638	+	chr20:40627224-40628025	S_Shelf				7.51534e-07	0.000246664	0.236603	0.133987	-1.00436	TRUE
cg00255759	chr10	73699748	-		OpenSea				7.51971e-07	0.000246664	0.784634	0.630976	-1.08984	FALSE
cg06107260	chr2	240066248	-		OpenSea	HDAC4	NM_006037	Body	7.54005e-07	0.000247095	0.505052	0.317782	-1.1329	FALSE
cg08191915	chr11	124481614	-		OpenSea	PANX3	NM_052959	1stExon	7.57613e-07	0.000247412	0.354877	0.214263	-1.0279	FALSE
cg22852353	chr1	165171672	+		OpenSea	LMX1A	NM_177399;NM_001033507;NM_177398	3'UTR;3'UTR;3'UTR	7.74268e-07	0.000250059	0.655187	0.483148	-1.02398	FALSE
cg14759472	chr7	157867695	+		OpenSea	PTPRN2	NM_002847;NM_130842;NM_130843	Body;Body;Body	7.86736e-07	0.000252919	0.257475	0.137817	-1.10622	FALSE
cg15736220	chr7	183875	-	chr7:186352-186673	N_Shelf				7.86908e-07	0.000252919	0.458296	0.242424	-1.39855	FALSE
cg21437157	chr8	27346608	-	chr8:27348658-27348883	N_Shelf				7.89725e-07	0.000253399	0.202881	0.110253	-1.03998	FALSE
cg03908845	chrX	138724737	+		OpenSea	MCF2	NM_005369;NM_001099855;NM_005369	1stExon;Body;5'UTR	7.94524e-07	0.000253399	0.4819	0.294708	-1.15607	FALSE
cg12519236	chr2	241440223	+		OpenSea	ANKMY1	NM_017844;NM_016552	Body;Body	7.95766e-07	0.000253432	0.216259	0.116813	-1.07387	FALSE
cg04548327	chr8	71716525	+		OpenSea				7.99723e-07	0.00025398	0.710273	0.54562	-1.02926	FALSE
cg14096899	chr2	240697719	-		OpenSea				7.99847e-07	0.00025398	0.337366	0.191754	-1.09236	FALSE
cg01491071	chr2	206789816	+	chr2:206790632-206790834	N_Shore				8.01425e-07	0.000254161	0.194894	0.101205	-1.14738	FALSE
cg10698677	chr11	9287040	+	chr11:9286273-9287091	Island	DENND5A	NM_015213	TSS200	8.02424e-07	0.000254239	0.0406748	0.0188142	-1.16036	FALSE
cg03500646	chr6	33134220	-		OpenSea	COL11A2	NM_080679;NM_080681;NM_080680	Body;Body;Body	8.16538e-07	0.000256798	0.313907	0.184139	-1.02378	FALSE
cg25888386	chr10	115141887	-		OpenSea				8.28727e-07	0.000258909	0.226099	0.110503	-1.26592	FALSE
cg04271445	chr10	131450224	+		OpenSea	MGMT	NM_002412	Body	8.31659e-07	0.000259112	0.783173	0.636034	-1.04633	TRUE
cg07434426	chr16	56485254	-	chr16:56484865-56485774	Island	NUDT21;OGFOD1	NM_007006;NM_007006;NM_018233	1stExon;5'UTR;TSS200	8.322e-07	0.000259112	0.0786658	0.0393108	-1.06326	TRUE
cg14829066	chr15	88559141	+		OpenSea	NTRK3	NM_001007156;NM_001012338;NM_002530	Body;Body;Body	8.33922e-07	0.000259475	0.64939	0.474911	-1.03484	FALSE
cg05740739	chr2	240986651	+		OpenSea	OR6B3	NM_173351	TSS1500	8.43404e-07	0.000261557	0.394703	0.245924	-1.0005	FALSE
cg18875975	chr5	2207176	-		OpenSea				8.44994e-07	0.000261867	0.815746	0.683419	-1.03984	FALSE
cg27620174	chr7	102034278	-	chr7:102036470-102037017	N_Shelf				8.46674e-07	0.000261867	0.866522	0.753264	-1.09	FALSE
cg21673927	chr22	49297104	+	chr22:49297773-49297998	N_Shore				8.48228e-07	0.000261955	0.630431	0.452258	-1.04841	FALSE
cg12869949	chr5	3116683	-		OpenSea				8.48607e-07	0.000261955	0.87021	0.760925	-1.0773	FALSE
cg01687558	chr7	5647786	-	chr7:5647657-5647984	Island				8.51833e-07	0.000262777	0.914217	0.837716	-1.05002	FALSE
cg05155289	chr22	49142572	-	chr22:49141049-49141361	S_Shore	FAM19A5	NM_015381;NM_001082967	Body;Body	8.59162e-07	0.000263904	0.728796	0.566364	-1.04173	FALSE
cg23109897	chr8	48871883	-	chr8:48872458-48873907	N_Shore	PRKDC	NM_001081640;NM_006904	Body;Body	8.59434e-07	0.000263904	0.158537	0.0844072	-1.04959	FALSE
cg01533115	chrX	48911192	-	chrX:48910926-48911514	Island				8.68703e-07	0.000265184	0.0397658	0.0167382	-1.27655	FALSE
cg00140447	chr7	128580709	-	chr7:128577818-128578756	S_Shore	IRF5	NM_001098630;NM_032643;NM_001098631;NM_002200;NM_001098629;NM_001098627;NM_001098628	5'UTR;5'UTR;5'UTR;5'UTR;5'UTR;TSS200;5'UTR	8.75561e-07	0.00026659	0.423043	0.268646	-1.00263	FALSE
cg22215508	chr4	26024198	+		OpenSea				8.75637e-07	0.00026659	0.644953	0.451529	-1.14592	FALSE
cg05399320	chr11	20623913	-	chr11:20622720-20623399	S_Shore	SLC6A5	NM_004211	Body	8.80477e-07	0.000267218	0.592185	0.420265	-1.00695	FALSE
cg02154084	chr5	146184364	+		OpenSea	PPP2R2B	NM_181674;NM_001127381;NM_181677;NM_181676;NM_181675;NM_004576;NM_181678	Body;Body;Body;Body;Body;Body;Body	8.83237e-07	0.0002677	0.269809	0.152666	-1.06185	FALSE
cg21739208	chr6	80280621	+		OpenSea				8.8524e-07	0.00026772	0.196499	0.108705	-1.01564	FALSE
cg05620787	chr5	76264831	-		OpenSea	CRHBP	NM_001882	3'UTR	8.85589e-07	0.00026772	0.954714	0.910134	-1.05623	FALSE
cg01413522	chr16	86519105	+		OpenSea				9.00106e-07	0.000270951	0.391735	0.243129	-1.00599	FALSE
cg23832825	chr11	70842453	+		OpenSea	SHANK2	NM_012309	Body	9.0033e-07	0.000270951	0.882485	0.77855	-1.09653	FALSE
cg08719296	chr22	49019316	-	chr22:49018917-49019317	Island	FAM19A5	NM_015381;NM_001082967	Body;Body	9.04156e-07	0.000271753	0.674851	0.419088	-1.52864	FALSE
cg11163901	chr10	134599807	+	chr10:134597357-134602649	Island	NKX6-2	NM_177400	TSS1500	9.1018e-07	0.000273212	0.900672	0.782977	-1.31458	FALSE
cg20441619	chr2	2936600	+		OpenSea				9.21499e-07	0.000275726	0.890771	0.794115	-1.09395	FALSE
cg25779653	chr11	65341661	-	chr11:65341620-65342501	Island	FAM89B	NM_001098785;NM_001098784;NM_152832	3'UTR;3'UTR;3'UTR	9.28768e-07	0.000277369	0.0290991	0.0097926	-1.62198	FALSE
cg26065792	chr5	4023752	+		OpenSea				9.30083e-07	0.000277377	0.950876	0.888541	-1.27858	FALSE
cg06449486	chr5	177707036	+		OpenSea	COL23A1	NM_173465	Body	9.38211e-07	0.000278942	0.0535225	0.0273335	-1.01209	FALSE
cg17830959	chr6	31326324	-	chr6:31323946-31325211	S_Shore	HLA-B	NM_005514	TSS1500	9.40663e-07	0.000279119	0.468379	0.284847	-1.14559	FALSE
cg24734347	chr22	49564133	+	chr22:49564050-49564612	Island				9.4092e-07	0.000279119	0.236622	0.13277	-1.02849	TRUE
cg24328279	chr15	98632054	+		OpenSea				9.4105e-07	0.000279119	0.134471	0.0736837	-1.01382	FALSE
cg05421143	chr13	53191491	-	chr13:53191405-53191872	Island	HNRNPA1L2	NM_001011725;NM_001011724	TSS200;TSS200	9.48938e-07	0.000280528	0.0547935	0.0213453	-1.4671	FALSE
cg06126721	chr17	1478065	+	chr17:1478047-1478259	Island	SLC43A2	NM_152346	3'UTR	9.51851e-07	0.000281147	0.45036	0.271319	-1.14268	FALSE
cg09294739	chr16	55218782	-		OpenSea				9.52567e-07	0.000281147	0.659429	0.474674	-1.10164	FALSE
cg26586719	chr16	54555550	-		OpenSea				9.5994e-07	0.000282887	0.318628	0.188567	-1.01008	FALSE
cg13428681	chr1	2756210	+		OpenSea				9.63593e-07	0.000283606	0.202804	0.111343	-1.02164	FALSE
cg05945425	chr1	18694737	-	chr1:18691874-18692081	S_Shelf	IGSF21	NM_032880	Body	9.67029e-07	0.00028426	0.36454	0.211687	-1.09486	TRUE
cg16824069	chrX	53254643	-	chrX:53253783-53254826	Island	KDM5C	NM_001146702;NM_004187	TSS200;TSS200	9.67767e-07	0.000284298	0.062399	0.0277168	-1.25431	FALSE
cg01200021	chr6	40359007	+	chr6:40359770-40360438	N_Shore				9.68648e-07	0.000284379	0.63114	0.449085	-1.07122	FALSE
cg08783735	chrX	48458274	-	chrX:48455942-48456594	S_Shore	WDR13	NR_029427;NM_017883;NM_001166426	Body;Body;Body	9.69608e-07	0.000284395	0.907829	0.824614	-1.04791	FALSE
cg08239041	chr2	240066921	+		OpenSea	HDAC4	NM_006037	Body	9.74976e-07	0.000285314	0.910044	0.836094	-1.00658	FALSE
cg10755235	chr14	60974039	+	chr14:60973772-60974123	Island				9.92568e-07	0.000288813	0.921508	0.848317	-1.055	FALSE
cg12927785	chr4	123665848	-		OpenSea	BBS12	NM_152618	3'UTR	9.93055e-07	0.000288813	0.337717	0.202176	-1.01191	FALSE
cg00852051	chr1	214006138	+		OpenSea				1.00804e-06	0.000292126	0.374922	0.22235	-1.08099	FALSE
cg26992698	chr18	76394852	-	chr18:76397483-76398378	N_Shelf				1.00969e-06	0.000292176	0.910163	0.833173	-1.02081	FALSE
cg04059454	chr7	4253955	-		OpenSea	SDK1	NR_027816;NM_152744	Body;Body	1.02283e-06	0.000295103	0.851404	0.738973	-1.02592	FALSE
cg12070022	chr7	130130189	+	chr7:130130739-130133111	N_Shore	MESTIT1;MEST	NR_004382;NM_177524;NM_177525	Body;5'UTR;TSS1500	1.02645e-06	0.000295782	0.932728	0.868441	-1.11902	FALSE
cg14725215	chr17	4607647	-	chr17:4606984-4607722	Island	PELP1	NM_014389	TSS200	1.03664e-06	0.000297801	0.0772333	0.0374659	-1.08506	FALSE
cg14883980	chr2	240600398	+		OpenSea				1.03845e-06	0.000297956	0.831498	0.703708	-1.05076	FALSE
cg20003051	chr1	167684668	-	chr1:167683477-167683917	S_Shore				1.04254e-06	0.000298397	0.075156	0.0290713	-1.5025	FALSE
cg15718287	chr13	36702658	-	chr13:36705040-36705707	N_Shelf	DCLK1	NM_004734	5'UTR	1.04894e-06	0.000299132	0.68997	0.501639	-1.1453	FALSE
cg19439651	chr10	130299087	-	chr10:130298859-130299159	Island				1.05962e-06	0.000300301	0.135058	0.06424	-1.26789	FALSE
cg10151454	chr10	131639626	+	chr10:131638564-131638840	S_Shore	EBF3	NM_001005463	Body	1.0601e-06	0.000300301	0.840799	0.719101	-1.04767	FALSE
cg04352006	chr20	36318184	+	chr20:36322168-36322586	N_Shelf				1.066e-06	0.00030088	0.442771	0.280223	-1.03226	FALSE
cg09032137	chr11	19362896	-	chr11:19366653-19368234	N_Shelf				1.08473e-06	0.000303966	0.345694	0.207942	-1.01653	FALSE
cg06875598	chr22	49297922	-	chr22:49297773-49297998	Island				1.09166e-06	0.000305155	0.578827	0.340636	-1.41721	FALSE
cg18272456	chr7	131037705	-		OpenSea	MKLN1	NM_001145354;NM_013255	Body;Body	1.09811e-06	0.000306304	0.902571	0.951525	1.06602	FALSE
cg00073384	chr1	248343651	-		OpenSea	OR2M2	NM_001004688	1stExon	1.1e-06	0.000306411	0.87556	0.770072	-1.06536	FALSE
cg12730088	chr6	31324962	-	chr6:31323946-31325211	Island	HLA-B	NM_005514;NM_005514	5'UTR;1stExon	1.10407e-06	0.000306813	0.0665309	0.0276571	-1.37467	FALSE
cg03364381	chr21	43099460	-		OpenSea	NCRNA00111	NR_024367	TSS200	1.11388e-06	0.000308989	0.203221	0.111421	-1.01959	FALSE
cg02949469	chr2	219135266	-	chr2:219134787-219135393	Island	PNKD;AAMP	NM_015488;NM_001087;NM_001077399	1stExon;TSS1500;1stExon	1.11581e-06	0.000309048	0.0828094	0.0362772	-1.25077	FALSE
cg20069969	chrX	100517496	+		OpenSea	DRP2	NM_001171184;NM_001939	3'UTR;3'UTR	1.11807e-06	0.000309416	0.796472	0.664052	-1.00012	FALSE
cg10683527	chr4	178230606	-	chr4:178230850-178231260	N_Shore	NEIL3	NM_018248	TSS1500	1.12217e-06	0.000309592	0.160875	0.0829688	-1.11307	FALSE
cg18713806	chr19	38089106	-	chr19:38085148-38085811	S_Shelf	ZNF540	NM_152606	5'UTR	1.12309e-06	0.000309592	0.350559	0.197866	-1.13056	FALSE
cg07635567	chr4	6037446	-		OpenSea	JAKMIP1	NM_001099433	Body	1.12391e-06	0.000309592	0.894283	0.805098	-1.03089	TRUE
cg02743569	chr5	2304028	-		OpenSea				1.12436e-06	0.000309592	0.825443	0.698647	-1.02799	FALSE
cg14584431	chr19	32836476	+	chr19:32836353-32836840	Island	ZNF507	NM_001136156;NM_014910	TSS200;TSS200	1.1248e-06	0.000309592	0.0516794	0.0217925	-1.30536	FALSE
cg23831864	chr4	82813463	-		OpenSea				1.1264e-06	0.000309708	0.300307	0.174696	-1.03586	FALSE
cg02872868	chr4	186565192	-		OpenSea	SORBS2	NM_001145670;NM_001145673;NM_001145671;NM_001145675;NM_003603;NM_021069;NM_001145672;NM_001145674	Body;Body;Body;Body;Body;Body;Body;Body	1.13613e-06	0.000311095	0.243523	0.12868	-1.12775	FALSE
cg04659623	chr10	130494838	-		OpenSea				1.16712e-06	0.00031565	0.807449	0.651604	-1.16445	FALSE
cg09051157	chr16	89100786	+		OpenSea				1.17274e-06	0.000316315	0.200138	0.110702	-1.04607	FALSE
cg05296099	chr12	131624473	-	chr12:131623197-131623543	S_Shore	GPR133	NM_198827	3'UTR	1.17939e-06	0.000317166	0.624168	0.398136	-1.33448	FALSE
cg24996491	chr7	157535296	-		OpenSea	PTPRN2	NM_002847;NM_130842;NM_130843	Body;Body;Body	1.17961e-06	0.000317166	0.285911	0.155875	-1.14856	FALSE
cg07250222	chr10	123358317	+	chr10:123356616-123358285	S_Shore	FGFR2	NM_001144918;NM_000141;NM_001144917;NM_001144919;NM_022970	TSS1500;TSS1500;TSS1500;TSS1500;TSS1500	1.17996e-06	0.000317166	0.122333	0.0634083	-1.03378	FALSE
cg05173913	chr17	34091901	+	chr17:34091136-34091919	Island	C17orf50	NM_145272	3'UTR	1.18602e-06	0.000318028	0.164334	0.0876981	-1.03623	FALSE
cg02657748	chr11	122526294	-	chr11:122526278-122527479	Island	UBASH3B	NM_032873	TSS200	1.19396e-06	0.000318733	0.0417555	0.019272	-1.25663	FALSE
cg24675664	chr18	55710779	+	chr18:55710828-55712532	N_Shore	NEDD4L	NM_015277;NM_001144967	TSS1500;TSS1500	1.20126e-06	0.00031977	0.10695	0.0540613	-1.05259	FALSE
cg08583570	chr13	20754025	-	chr13:20751256-20751946	S_Shelf				1.20877e-06	0.000321038	0.490643	0.321487	-1.02513	FALSE
cg00751021	chr2	206474068	+		OpenSea	PARD3B	NM_152526;NM_057177;NM_205863	Body;Body;Body	1.21334e-06	0.000321521	0.3884	0.225697	-1.11674	FALSE
cg24390519	chr8	37702396	-	chr8:37698846-37699931	S_Shelf	BRF2	NM_018310	Body	1.21679e-06	0.000322072	0.888392	0.799493	-1.00385	FALSE
cg06052183	chr1	4471552	-		OpenSea	LOC284661	NR_027088	TSS1500	1.22362e-06	0.000323148	0.451531	0.28673	-1.04108	FALSE
cg14694058	chr3	53928807	+	chr3:53925438-53926174	S_Shelf				1.24656e-06	0.000326261	0.19084	0.101155	-1.04677	FALSE
cg03405789	chr8	67088895	+	chr8:67089249-67089962	N_Shore	CRH	NM_000756	3'UTR	1.24806e-06	0.000326401	0.175175	0.0829552	-1.17815	FALSE
cg12361262	chr17	36571637	-	chr17:36575499-36575782	N_Shelf				1.25695e-06	0.000327879	0.117902	0.0619239	-1.03684	FALSE
cg25182665	chr3	137494958	-	chr3:137489594-137491004	S_Shelf				1.25835e-06	0.000327879	0.869597	0.751646	-1.12037	FALSE
ch.13.100003653F	chr13	101205652	+		OpenSea				1.26971e-06	0.000329074	0.124408	0.0660953	-1.01533	FALSE
cg24161397	chr10	135038334	+	chr10:135038085-135038506	Island	KNDC1	NM_152643	Body	1.28508e-06	0.000331775	0.831008	0.648673	-1.34721	FALSE
cg15553946	chr1	19146909	+		OpenSea				1.2852e-06	0.000331775	0.241679	0.134572	-1.06324	TRUE
cg26201787	chr12	77157648	+	chr12:77157518-77158405	Island	ZDHHC17	NM_015336	TSS1500	1.2908e-06	0.000332448	0.0696379	0.0342021	-1.11157	FALSE
cg21913519	chr7	209058	-	chr7:206451-207365	S_Shore	FAM20C	NM_020223	Body	1.2959e-06	0.000333028	0.862044	0.741395	-1.12016	FALSE
cg10650290	chr7	158179627	+		OpenSea	PTPRN2	NM_002847;NM_130842;NM_130843	Body;Body;Body	1.30292e-06	0.000333923	0.123585	0.0657404	-1.01923	FALSE
cg14170545	chr9	107688675	-	chr9:107688769-107689046	N_Shore	ABCA1	NM_005502	5'UTR	1.30371e-06	0.000333923	0.663121	0.486517	-1.05765	FALSE
cg03074663	chr7	99728719	+	chr7:99724482-99725808	S_Shelf				1.30576e-06	0.000333923	0.111267	0.0541864	-1.25765	FALSE
cg08977702	chr2	168407472	-		OpenSea				1.3218e-06	0.000335355	0.258251	0.143043	-1.09942	FALSE
cg06506470	chr7	4030653	-		OpenSea	SDK1	NM_152744	Body	1.32588e-06	0.000335612	0.904194	0.82333	-1.00193	FALSE
cg26529877	chr10	131503061	+		OpenSea	MGMT	NM_002412	Body	1.32909e-06	0.000335612	0.508058	0.334568	-1.0389	FALSE
cg26230145	chr1	18526256	+		OpenSea	IGSF21	NM_032880	Body	1.32962e-06	0.000335612	0.733812	0.579168	-1.00191	FALSE
cg17895310	chr10	44144311	+	chr10:44143856-44144698	Island	ZNF32	NM_001005368;NM_006973;NM_006973	TSS200;1stExon;5'UTR	1.33879e-06	0.00033728	0.0349204	0.0160527	-1.16013	FALSE
cg23818921	chr4	76871621	-		OpenSea	SDAD1	NM_018115	3'UTR	1.33925e-06	0.00033728	0.921307	0.854773	-1.0002	FALSE
cg23378396	chr5	3535973	-	chr5:3535630-3536355	Island				1.38256e-06	0.000343546	0.794597	0.651208	-1.05125	FALSE
cg10092779	chr1	57294085	+		OpenSea				1.39825e-06	0.000346028	0.581493	0.391474	-1.11346	TRUE
cg17432267	chr11	122311446	+		OpenSea				1.40194e-06	0.000346577	0.184975	0.0859513	-1.25482	FALSE
cg15025200	chr1	152161237	-	chr1:152161321-152161928	N_Shore				1.41155e-06	0.000347877	0.10255	0.0536488	-1.03582	FALSE
cg15046877	chr11	132933813	-	chr11:132934059-132934291	N_Shore	OPCML	NM_001012393	Body	1.41363e-06	0.000348003	0.212356	0.115949	-1.029	FALSE
cg14420349	chr2	240100930	-	chr2:240101503-240101764	N_Shore	HDAC4	NM_006037	Body	1.41593e-06	0.000348053	0.289751	0.156487	-1.14801	TRUE
cg05940536	chr12	52344971	-	chr12:52345531-52345903	N_Shore	ACVR1B	NM_020327;NM_020328;NM_004302	TSS1500;TSS1500;TSS1500	1.41656e-06	0.000348053	0.0839505	0.0446585	-1.01761	FALSE
cg12226639	chr17	40347260	-		OpenSea	GHDC	NM_001142623;NM_032484;NR_024573;NM_001142622	TSS1500;TSS1500;TSS1500;TSS1500	1.42428e-06	0.000348911	0.26923	0.152462	-1.03562	TRUE
cg24980609	chr10	103348064	-	chr10:103347679-103348215	Island	POLL;RP11-529I10.4	NM_013274;NM_015448	TSS200;TSS200	1.42588e-06	0.000348911	0.0681577	0.030204	-1.22324	FALSE
cg26554834	chr7	157932314	+		OpenSea	PTPRN2	NM_002847;NM_130842;NM_130843	Body;Body;Body	1.44717e-06	0.000352089	0.629609	0.459305	-1.00227	FALSE
cg08617581	chr10	132911152	-		OpenSea	TCERG1L	NM_174937	Body	1.44725e-06	0.000352089	0.662473	0.459589	-1.26445	FALSE
cg00491064	chr11	19681786	-		OpenSea	NAV2	NM_001111018	Body	1.45767e-06	0.000353137	0.149771	0.0795693	-1.04453	FALSE
cg10988336	chr5	95767768	+	chr5:95768874-95769080	N_Shore	PCSK1	NM_000439	Body	1.45963e-06	0.000353137	0.155926	0.082784	-1.02735	FALSE
cg24072927	chr7	157809451	+		OpenSea	PTPRN2	NM_002847;NM_130842;NM_130843	Body;Body;Body	1.46093e-06	0.000353137	0.417392	0.256823	-1.05538	FALSE
cg25506726	chr15	79383770	-	chr15:79381804-79384209	Island	RASGRF1	NM_001145648;NM_002891	TSS1500;TSS1500	1.46255e-06	0.000353291	0.255547	0.142434	-1.04118	FALSE
cg06529659	chr7	222105	-	chr7:223548-223759	N_Shore	FAM20C	NM_020223	Body	1.46654e-06	0.000353944	0.490068	0.315114	-1.06548	FALSE
cg13808574	chr9	139013487	-	chr9:139014621-139014848	N_Shore				1.47177e-06	0.000354601	0.886282	0.777018	-1.14746	FALSE
cg17554194	chr6	31324972	-	chr6:31323946-31325211	Island	HLA-B	NM_005514;NM_005514	5'UTR;1stExon	1.47229e-06	0.000354601	0.260523	0.132791	-1.16972	FALSE
cg01114224	chr3	150996297	+		OpenSea	MED12L;P2RY14	NM_053002;NM_014879	Body;TSS200	1.47497e-06	0.000355062	0.844807	0.697891	-1.22665	FALSE
cg06549924	chr8	26306331	+	chr8:26305853-26306825	Island				1.47841e-06	0.000355665	0.0535117	0.0254431	-1.14182	FALSE
cg07531663	chr8	47751494	-		OpenSea	BEYLA	NR_027012;NR_027013	TSS1500;TSS1500	1.49067e-06	0.000357553	0.258425	0.1385	-1.12008	FALSE
cg03143886	chr18	22006473	-	chr18:22006310-22007007	Island	IMPACT	NM_018439	TSS200	1.49225e-06	0.000357568	0.0583893	0.0265453	-1.12412	FALSE
cg04656009	chr17	32645806	-		OpenSea	CCL8	NM_005623	TSS1500	1.49391e-06	0.000357783	0.404871	0.251111	-1.02498	FALSE
cg09470163	chr5	322032	-	chr5:320788-323010	Island	AHRR	NM_020731	Body	1.50474e-06	0.000359058	0.951479	0.90328	-1.07163	FALSE
cg25984458	chr22	49800171	-	chr22:49798570-49798784	S_Shore				1.5139e-06	0.000360723	0.528028	0.351089	-1.05727	FALSE
cg07721276	chr19	18119064	-	chr19:18118741-18119553	Island	ARRDC2	NM_001025604;NM_015683;NM_015683	Body;1stExon;5'UTR	1.52368e-06	0.000362132	0.952106	0.98162	1.46067	FALSE
cg11582579	chr1	206972130	+		OpenSea	IL19	NM_153758	TSS200	1.53293e-06	0.000363592	0.194955	0.10346	-1.09605	FALSE
cg06709201	chr12	133149635	+	chr12:133146517-133148261	S_Shore	FBRSL1	NM_001142641	Body	1.55728e-06	0.000366205	0.792691	0.6507	-1.04234	FALSE
cg05569767	chr18	76638494	+	chr18:76639260-76639744	N_Shore				1.55803e-06	0.000366205	0.408899	0.240156	-1.12969	FALSE
cg25976016	chr6	33679163	-	chr6:33679158-33679701	Island	C6orf125	NM_032340	Body	1.55991e-06	0.000366277	0.0565117	0.0292684	-1.04616	FALSE
cg06905823	chr22	39638316	-	chr22:39638219-39640966	Island	PDGFB	NM_002608;NM_033016	Body;TSS1500	1.56595e-06	0.000367143	0.962711	0.985884	1.40678	FALSE
cg17887427	chr22	19166691	-	chr22:19165061-19166816	Island	SLC25A1	NM_005984	TSS1500	1.57685e-06	0.000368591	0.150137	0.0811983	-1.00533	FALSE
cg06705138	chr6	169226330	-	chr6:169226157-169226419	Island				1.58322e-06	0.000369526	0.93366	0.875011	-1.00792	FALSE
cg25112641	chr12	50344211	+		OpenSea	AQP2	NM_000486	TSS1500	1.5877e-06	0.000370203	0.546545	0.365763	-1.07729	FALSE
cg01478482	chr16	21168523	-	chr16:21169810-21170278	N_Shore	DNAH3;TMEM159	NM_017539;NM_020422	Body;TSS1500	1.59038e-06	0.000370345	0.261711	0.145993	-1.05664	FALSE
cg00275181	chr5	139537207	-		OpenSea				1.60549e-06	0.000372311	0.0574618	0.030256	-1.01125	FALSE
cg10928404	chr14	22089641	-		OpenSea				1.60675e-06	0.000372418	0.343696	0.204865	-1.04113	FALSE
cg07936037	chr6	7313172	+	chr6:7312811-7313656	Island	SSR1	NM_003144	Body	1.61704e-06	0.000373692	0.0311546	0.0143315	-1.18073	FALSE
cg13302994	chr2	210714233	+		OpenSea	UNC80	NM_032504;NM_182587	Body;Body	1.63834e-06	0.000377108	0.29273	0.16648	-1.04996	TRUE
cg23391090	chr10	131631850	-		OpenSea				1.64012e-06	0.000377108	0.774423	0.624672	-1.04616	FALSE
cg20599086	chr4	5574315	-	chr4:5570135-5570351	S_Shelf	EVC2	NM_001166136;NM_147127	Body;Body	1.64141e-06	0.000377108	0.663458	0.488469	-1.0471	FALSE
cg01487461	chr9	2017199	-	chr9:2014831-2018105	Island	SMARCA2	NM_139045;NM_003070	5'UTR;5'UTR	1.64255e-06	0.000377108	0.109306	0.0545573	-1.09896	FALSE
cg14171882	chr7	48019441	+	chr7:48019088-48019389	S_Shore	HUS1	NM_004507	TSS200	1.65391e-06	0.000379031	0.188632	0.102493	-1.0274	FALSE
cg06893491	chr19	14675165	+	chr19:14676201-14676542	N_Shore	TECR	NM_138501	Body	1.66363e-06	0.000380071	0.380119	0.22542	-1.08288	FALSE
cg19025736	chr1	204376666	-	chr1:204380313-204381159	N_Shelf	PPP1R15B	NM_032833	Body	1.66413e-06	0.000380071	0.115474	0.0571444	-1.14166	FALSE
cg05445331	chrX	133119028	+	chrX:133118960-133119990	Island	GPC3	NM_001164617;NM_001164618;NM_001164619;NM_004484	Body;Body;Body;Body	1.68027e-06	0.000382213	0.230576	0.115275	-1.21331	FALSE
cg21877656	chr19	58662188	-	chr19:58661737-58662287	Island	ZNF329	NM_024620	TSS200	1.6901e-06	0.000383383	0.0383685	0.0144893	-1.34388	FALSE
cg18483750	chr5	78406928	-		OpenSea	BHMT	NM_001713	TSS1500	1.69344e-06	0.00038344	0.25399	0.143579	-1.01796	FALSE
cg10709282	chr8	29172607	-		OpenSea				1.69464e-06	0.000383458	0.173084	0.0887553	-1.14449	FALSE
cg02911637	chr11	36531318	-	chr11:36531167-36531915	Island	TRAF6	NM_004620;NM_145803	5'UTR;5'UTR	1.69765e-06	0.000383458	0.210772	0.0965017	-1.34637	FALSE
cg00692462	chr1	4773089	+	chr1:4771652-4772545	S_Shore	AJAP1	NM_018836;NM_001042478	Body;Body	1.69863e-06	0.000383458	0.653421	0.476637	-1.05053	FALSE
cg08420085	chr11	66313549	-	chr11:66313169-66313822	Island	ZDHHC24;ACTN3	NM_207340;NM_001104;NM_207340	5'UTR;TSS1500;1stExon	1.71276e-06	0.000385162	0.0314654	0.0148792	-1.14729	FALSE
cg15720500	chr12	95467821	+	chr12:95466650-95467464	S_Shore	NR2C1	NM_001032287;NM_001127362;NM_003297	TSS1500;TSS1500;TSS1500	1.7424e-06	0.000388652	0.315657	0.171352	-1.16692	FALSE
cg04029630	chrX	55478329	+		OpenSea	MAGEH1	NM_014061	TSS1500	1.77071e-06	0.000392534	0.162757	0.0873484	-1.01623	FALSE
cg21478902	chr13	110874267	-		OpenSea	COL4A1	NM_001845	Body	1.77292e-06	0.000392681	0.918584	0.843602	-1.07908	FALSE
cg27412857	chr10	11387394	+	chr10:11386302-11386875	S_Shore				1.78607e-06	0.000394073	0.865075	0.761212	-1.02713	TRUE
cg14727550	chr7	228114	+	chr7:231272-231539	N_Shelf	FAM20C	NM_020223	Body	1.79105e-06	0.000394475	0.915279	0.820281	-1.2222	FALSE
cg04545636	chr10	11208973	+	chr10:11207178-11207980	S_Shore	CUGBP2	NM_001025076;NM_006561;NM_001025077;NM_001083591	Body;Body;Body;Body	1.79605e-06	0.000394787	0.471771	0.299261	-1.06745	FALSE
cg15137838	chr4	8409365	+		OpenSea	ACOX3	NM_001101667;NM_003501	Body;Body	1.8149e-06	0.000397686	0.249755	0.133939	-1.1123	FALSE
ch.1.3036304F	chr1	155731960	+		OpenSea	GON4L	NM_001037533	Body	1.81604e-06	0.000397686	0.160357	0.0630327	-1.60813	FALSE
cg04980991	chr2	220035759	-		OpenSea	SLC23A3	NM_001144890;NM_001144889;NM_144712	TSS1500;TSS1500;TSS1500	1.82162e-06	0.000398177	0.141365	0.0753032	-1.01749	FALSE
cg09001528	chr5	65440474	+	chr5:65439836-65440764	Island	SFRS12	NM_139168;NM_001077199	TSS200;Body	1.84238e-06	0.000400828	0.0408637	0.0160999	-1.37765	FALSE
cg27024654	chr5	133904674	-		OpenSea	PHF15	NM_015288	Body	1.85315e-06	0.000401959	0.71042	0.549384	-1.00889	FALSE
cg03442350	chr6	28641629	-		OpenSea				1.87369e-06	0.00040448	0.260323	0.123079	-1.34531	FALSE
cg06339924	chr3	140395771	+		OpenSea	TRIM42	NM_152616	TSS1500	1.87747e-06	0.000404487	0.341666	0.201364	-1.04559	TRUE
cg16587623	chr1	47184894	-	chr1:47184402-47185083	Island	KIAA0494	NM_014774	TSS200	1.89527e-06	0.000406851	0.0309636	0.0138885	-1.22545	FALSE
cg01369646	chr6	135502875	-	chr6:135501988-135504245	Island	MYB	NM_005375;NM_001161657;NM_001161659;NM_001161658;NM_001130173;NM_001161660;NM_001161656;NM_001130172	Body;Body;Body;Body;Body;Body;Body;Body	1.90783e-06	0.000408795	0.100071	0.0471141	-1.16818	FALSE
cg25734463	chr13	87747133	+		OpenSea				1.91387e-06	0.000409714	0.485196	0.301678	-1.13162	FALSE
cg00864821	chr10	7556562	-		OpenSea				1.91629e-06	0.000409857	0.92992	0.867558	-1.02853	FALSE
cg12064626	chr21	40817896	-	chr21:40817302-40817973	Island	SH3BGR	NM_001001713	5'UTR	1.91797e-06	0.000409932	0.212283	0.114928	-1.04931	FALSE
cg01750019	chr13	35488290	-		OpenSea				1.9198e-06	0.000410045	0.2852	0.11304	-1.67787	FALSE
cg09631769	chr22	49376886	+	chr22:49376395-49376660	S_Shore				1.923e-06	0.000410078	0.210851	0.117507	-1.02288	FALSE
cg27309229	chr22	49085091	-	chr22:49088758-49088962	N_Shelf	FAM19A5	NM_015381;NM_001082967	Body;Body	1.93716e-06	0.000411875	0.29041	0.137945	-1.36872	FALSE
cg13455326	chr19	10043341	-	chr19:10046824-10047067	N_Shelf	OLFM2	NM_058164	Body	1.95222e-06	0.000413947	0.30629	0.17999	-1.01035	TRUE
cg11242978	chr22	46423387	+	chr22:46423299-46423652	Island				1.97118e-06	0.00041661	0.851348	0.693264	-1.33914	FALSE
cg09036154	chr11	126152959	-	chr11:126152722-126153400	Island	TIRAP	NM_001039661;NM_148910	TSS200;TSS200	1.97325e-06	0.00041661	0.939074	0.883959	-1.02943	FALSE
cg00804796	chr13	112624756	+	chr13:112627428-112627642	N_Shelf				1.98622e-06	0.000418302	0.873353	0.773984	-1.01162	FALSE
cg01412450	chr3	132441373	-	chr3:132440713-132441213	S_Shore	NCRNA00119;NPHP3	NR_002811;NM_153240	Body;TSS200	1.99525e-06	0.000419464	0.150477	0.0743419	-1.17092	FALSE
cg20542619	chr18	77289104	+	chr18:77289018-77289464	Island	NFATC1	NM_172388;NM_172387;NM_172389;NM_006162	3'UTR;3'UTR;3'UTR;3'UTR	1.99714e-06	0.000419482	0.383925	0.224908	-1.10557	FALSE
cg09406210	chr2	7342228	-		OpenSea				2.01222e-06	0.000421324	0.588676	0.369338	-1.2973	FALSE
cg14849237	chr1	223313276	+	chr1:223316185-223316689	N_Shelf	TLR5	NM_003268	5'UTR	2.05515e-06	0.000426966	0.354155	0.211365	-1.03896	FALSE
cg14406859	chr17	16314182	-	chr17:16310306-16310914	S_Shelf				2.06006e-06	0.000427705	0.765258	0.560521	-1.35174	FALSE
cg05583676	chr10	132461246	-		OpenSea				2.09189e-06	0.000431443	0.10945	0.0541647	-1.13333	FALSE
cg05947699	chr5	173345670	-		OpenSea	CPEB4	NM_030627	Body	2.13267e-06	0.000436312	0.192257	0.106075	-1.00537	FALSE
cg23218567	chr7	72396499	-	chr7:72395367-72396135	S_Shore	POM121	NM_172020	5'UTR	2.14817e-06	0.000438048	0.22959	0.117108	-1.21042	FALSE
cg24159697	chr1	205181237	-	chr1:205179963-205180910	S_Shore	DSTYK	NM_199462;NM_015375	TSS1500;TSS1500	2.15371e-06	0.000438582	0.111731	0.0586772	-1.00656	FALSE
ch.2.4958278F	chr2	242062546	+		OpenSea	PASK	NM_015148	Body	2.20478e-06	0.000442145	0.112524	0.0529502	-1.18009	FALSE
cg17507374	chr5	180237222	+	chr5:180236992-180238209	Island	MGAT1	NM_001114617;NM_001114618	TSS200;TSS1500	2.20603e-06	0.000442145	0.065008	0.0317682	-1.06711	FALSE
cg18976355	chr4	3680970	-		OpenSea				2.20614e-06	0.000442145	0.812202	0.635703	-1.31021	FALSE
cg01428849	chr10	105411075	-		OpenSea	SH3PXD2A	NM_014631	Body	2.22482e-06	0.00044361	0.768285	0.623093	-1.00254	FALSE
cg10728271	chr19	3108685	-	chr19:3110096-3110438	N_Shore	GNA11	NM_002067	Body	2.23791e-06	0.00044547	0.658033	0.465679	-1.15013	FALSE
cg19092343	chr1	47284627	+		OpenSea	CYP4B1	NM_000779;NM_001099772	3'UTR;3'UTR	2.24525e-06	0.00044649	0.174609	0.0843939	-1.1688	FALSE
cg22184507	chr5	140710094	+	chr5:140711797-140712542	N_Shore	PCDHGA1	NM_018912;NM_031993	TSS200;TSS200	2.26535e-06	0.000448457	0.231092	0.130173	-1.01577	FALSE
cg05936217	chr10	131640509	+	chr10:131638564-131638840	S_Shore	EBF3	NM_001005463	Body	2.27176e-06	0.000448824	0.948153	0.872986	-1.42726	FALSE
cg13080195	chr4	83719908	-	chr4:83719009-83720241	Island	SCD5	NM_024906;NM_001037582;NM_024906;NM_001037582	5'UTR;5'UTR;1stExon;1stExon	2.31018e-06	0.0004531	0.048535	0.0183972	-1.39045	FALSE
cg13639452	chr9	137623830	-		OpenSea	COL5A1	NM_000093	Body	2.33183e-06	0.000455605	0.9465	0.884024	-1.21064	FALSE
cg08903425	chr1	181552984	+		OpenSea	CACNA1E	NM_000721	Body	2.33269e-06	0.000455605	0.157245	0.0824929	-1.05686	FALSE
cg27559224	chr1	34329348	+		OpenSea	HMGB4;CSMD2	NM_145205;NM_052896;NM_001008728	5'UTR;Body;TSS1500	2.35605e-06	0.00045852	0.298273	0.172882	-1.02262	FALSE
cg06912623	chr1	224781135	+		OpenSea				2.3797e-06	0.000460614	0.214575	0.117231	-1.06913	FALSE
cg02853801	chr13	111766339	-		OpenSea	ARHGEF7	NM_001113511;NM_001113512;NM_145735	TSS1500;TSS1500;TSS1500	2.3829e-06	0.000460734	0.458019	0.294759	-1.02348	FALSE
ch.11.87583764F	chr11	87944116	+		OpenSea				2.38977e-06	0.000461363	0.0854608	0.0443866	-1.06107	FALSE
cg07687820	chr3	146266271	-	chr3:146262126-146262505	S_Shelf				2.3936e-06	0.000461911	0.782406	0.638969	-1.01923	FALSE
cg23874934	chr8	143473852	+	chr8:143471631-143472231	S_Shore	TSNARE1	NM_145003	5'UTR	2.39912e-06	0.000462729	0.374282	0.228226	-1.02597	TRUE
cg01191157	chr6	166526789	-		OpenSea				2.40233e-06	0.000462833	0.911315	0.817168	-1.16016	TRUE
cg04258001	chr15	93909165	-		OpenSea				2.4166e-06	0.000464436	0.653185	0.441773	-1.25617	FALSE
cg23156916	chr8	688132	-	chr8:686830-689496	Island				2.47817e-06	0.00046914	0.830626	0.699456	-1.08573	FALSE
cg09284457	chr6	28864771	+	chr6:28863343-28863545	S_Shore				2.48736e-06	0.000470308	0.0906463	0.0449176	-1.0892	FALSE
cg16989059	chr3	79816309	+	chr3:79815638-79815900	S_Shore	ROBO1	NM_002941	5'UTR	2.5038e-06	0.000472272	0.519857	0.349346	-1.01288	FALSE
cg17205832	chr8	139178138	-		OpenSea	FAM135B	NM_015912	Body	2.50697e-06	0.000472679	0.23638	0.126199	-1.09806	FALSE
cg06375556	chr18	32870437	-	chr18:32870175-32870512	Island	ZNF271;ZNF397OS	NR_024566;NM_001166012;NM_001112734;NR_024565	Body;TSS1500;TSS1500;Body	2.51172e-06	0.000472868	0.0941983	0.0486085	-1.02189	FALSE
cg04515533	chr1	231295786	+	chr1:231296559-231297345	N_Shore				2.52562e-06	0.00047391	0.268869	0.146666	-1.09802	FALSE
cg04742627	chr9	140473545	+	chr9:140473002-140473681	Island	WDR85	NM_138778	TSS200	2.5264e-06	0.00047391	0.0970597	0.0450604	-1.18918	FALSE
cg22143209	chr7	4254977	+		OpenSea	SDK1	NR_027816;NM_152744	Body;Body	2.53013e-06	0.000474369	0.906765	0.819921	-1.09486	FALSE
cg23375593	chr10	1690988	+		OpenSea	ADARB2	NM_018702	Body	2.53146e-06	0.000474415	0.193227	0.105721	-1.01938	FALSE
cg01918222	chr16	87277142	-		OpenSea				2.58389e-06	0.000478858	0.227471	0.119983	-1.09236	FALSE
ch.19.931767R	chr19	24236417	+		OpenSea				2.60078e-06	0.000480942	0.0557435	0.0210666	-1.53249	FALSE
cg00442907	chr16	9748216	+		OpenSea				2.60143e-06	0.000480942	0.339003	0.197487	-1.07156	FALSE
cg21765235	chr11	79024011	-		OpenSea	ODZ4	NM_001098816	5'UTR	2.63115e-06	0.000483649	0.198299	0.110025	-1.01697	FALSE
cg19086905	chr15	102342791	-		OpenSea				2.64651e-06	0.000485492	0.32144	0.187156	-1.04182	FALSE
cg18856214	chr7	4264980	+		OpenSea	SDK1	NR_027816;NM_152744	Body;Body	2.6533e-06	0.000485989	0.864386	0.762177	-1.00531	FALSE
cg09603935	chr1	1375448	-	chr1:1374461-1375584	Island	VWA1	NM_199121;NM_022834	3'UTR;3'UTR	2.65337e-06	0.000485989	0.0810346	0.035577	-1.28541	FALSE
cg15271942	chr22	49138341	-	chr22:49138251-49138522	Island	FAM19A5	NM_015381;NM_001082967	Body;Body	2.66494e-06	0.00048744	0.700249	0.481132	-1.33368	FALSE
cg16916522	chr11	61560382	-	chr11:61559907-61560549	Island	FEN1;C11orf10;MIR611	NM_004111;NM_014206;NR_030342;NM_004111	5'UTR;TSS1500;TSS1500;1stExon	2.70353e-06	0.000492668	0.0469548	0.021285	-1.20922	FALSE
cg14207613	chr9	137726903	+	chr9:137730886-137731202	N_Shelf	COL5A1	NM_000093	Body	2.70661e-06	0.000492751	0.845698	0.722602	-1.06294	FALSE
cg19935171	chr2	39893078	-	chr2:39893121-39893496	N_Shore	TMEM178	NM_152390;NM_152390;NM_001167959	1stExon;5'UTR;5'UTR	2.71836e-06	0.000493867	0.978766	0.955624	-1.08698	FALSE
cg07962338	chr19	53540902	+	chr19:53540735-53541233	Island				2.71989e-06	0.000493919	0.0815683	0.042459	-1.02616	FALSE
cg14373189	chr6	31509244	+	chr6:31509668-31509896	N_Shore	BAT1;SNORD84	NM_004640;NR_003065;NM_080598	5'UTR;TSS1500;5'UTR	2.72659e-06	0.000494804	0.161183	0.0600578	-1.69667	FALSE
cg07925738	chr1	16847839	-	chr1:16847280-16847892	Island				2.77223e-06	0.000499564	0.597988	0.39757	-1.18603	FALSE
cg24921799	chr3	197237680	+		OpenSea	BDH1	NM_203314;NM_004051;NM_203315	3'UTR;3'UTR;3'UTR	2.79761e-06	0.000502958	0.673703	0.494179	-1.0878	FALSE
cg00263248	chr14	98444151	+		OpenSea	C14orf64	NR_015430	Body	2.81722e-06	0.000504352	0.289792	0.169171	-1.00054	FALSE
cg05753527	chr2	198381335	+	chr2:198380423-198381301	S_Shore	MOBKL3	NM_199482;NM_001100819;NM_015387	5'UTR;Body;Body	2.82522e-06	0.000504981	0.0840375	0.0415984	-1.08389	FALSE
cg25610689	chr2	68384627	+	chr2:68384184-68385241	Island	WDR92;PNO1	NM_138458;NM_020143;NM_138458	5'UTR;TSS1500;1stExon	2.85558e-06	0.000509077	0.0874527	0.0437385	-1.05545	FALSE
cg04053392	chr6	168720505	+	chr6:168719681-168720495	S_Shore	DACT2	NM_214462	TSS200	2.86431e-06	0.000509774	0.948303	0.891989	-1.14469	FALSE
cg07355757	chr1	221651747	-		OpenSea				2.8745e-06	0.000510628	0.141336	0.0766845	-1.00197	FALSE
cg05938423	chr1	85085313	+	chr1:85086321-85086766	N_Shore				2.94006e-06	0.000515112	0.145736	0.0673746	-1.24694	FALSE
cg25903779	chr15	68128025	-	chr15:68126920-68128400	Island				2.96022e-06	0.000517799	0.813122	0.675991	-1.06189	FALSE
cg00921237	chr22	49496760	-	chr22:49498162-49498377	N_Shore				2.96254e-06	0.000517799	0.825386	0.700646	-1.01837	FALSE
cg21647584	chrX	134847724	-		OpenSea	CT45A1	NM_001017417	5'UTR	2.96738e-06	0.000517799	0.840514	0.717417	-1.05559	FALSE
cg23239637	chr2	1507832	-		OpenSea	TPO	NM_175719;NM_000547;NM_175721;NM_175722	Body;Body;Body;Body	2.97556e-06	0.000518228	0.62115	0.421029	-1.176	FALSE
cg27169559	chr2	67616749	+		OpenSea				2.98509e-06	0.000519307	0.241254	0.130414	-1.07781	FALSE
cg22260952	chr12	104852446	+	chr12:104850253-104852395	S_Shore	CHST11	NM_018413	Body	2.99923e-06	0.000520027	0.0518692	0.0256841	-1.04894	FALSE
cg21131149	chr11	69490108	-	chr11:69489754-69490329	Island	ORAOV1	NM_153451;NM_153451	1stExon;5'UTR	3.04473e-06	0.000525385	0.0856692	0.0419199	-1.13282	FALSE
cg26672431	chr15	35838580	+	chr15:35838126-35838515	S_Shore	ATPBD4	NM_080650;NM_001141972	TSS200;TSS200	3.05669e-06	0.00052606	0.0650619	0.0328858	-1.04113	FALSE
cg04433151	chr11	3078265	+	chr11:3078142-3078984	Island	CARS	NM_001014437;NM_001751;NM_001014438;NM_139273	Body;Body;5'UTR;Body	3.05763e-06	0.00052606	0.0823717	0.038852	-1.1455	FALSE
cg11673471	chrX	128977578	-	chrX:128977325-128977998	Island	ZDHHC9	NM_001008222;NM_016032	TSS200;5'UTR	3.07737e-06	0.000528291	0.0904631	0.0491228	-1.02382	FALSE
cg27103642	chr7	158272547	-		OpenSea	PTPRN2	NM_002847;NM_130842;NM_130843	Body;Body;Body	3.08468e-06	0.000529157	0.821033	0.690753	-1.03427	FALSE
cg22202381	chr13	102103051	+	chr13:102106165-102106488	N_Shelf				3.09831e-06	0.000530824	0.261863	0.135771	-1.1817	FALSE
cg27368891	chr4	83482706	-	chr4:83482744-83483091	N_Shore	TMEM150C	NM_001080506	5'UTR	3.10928e-06	0.000532012	0.930432	0.868632	-1.00444	FALSE
cg03439145	chr22	19419477	+	chr22:19418745-19420237	Island	HIRA;MRPL40	NM_003325;NM_003776	TSS1500;TSS1500	3.12663e-06	0.000533615	0.0426331	0.0189757	-1.21994	FALSE
cg23452220	chr4	16846297	-		OpenSea	LDB2	NM_001290;NM_001130834	Body;Body	3.13943e-06	0.000534566	0.399524	0.232971	-1.13973	FALSE
cg00203594	chr12	109531054	+	chr12:109531107-109531359	N_Shore	ALKBH2	NM_001001655;NR_026930;NM_001001655;NM_001145374;NR_026931;NM_001145374;NM_001145375	1stExon;Body;5'UTR;5'UTR;Body;1stExon;5'UTR	3.14432e-06	0.000534566	0.126423	0.0672119	-1.01679	FALSE
cg27221674	chr7	232095	-	chr7:231272-231539	S_Shore	FAM20C	NM_020223	Body	3.15938e-06	0.000534566	0.777105	0.635723	-1.00092	FALSE
cg24305579	chr1	5356578	-		OpenSea				3.16463e-06	0.000534907	0.159804	0.0834291	-1.05304	TRUE
cg21763603	chr19	15873988	+	chr19:15871064-15871318	S_Shelf				3.20865e-06	0.000539506	0.268366	0.15247	-1.01534	FALSE
cg26717763	chr6	28832567	+	chr6:28831682-28832134	S_Shore				3.22198e-06	0.000540816	0.169818	0.0896855	-1.03727	FALSE
cg06993367	chr16	982031	+	chr16:979785-980198	S_Shore	LMF1	NM_022773	Body	3.23514e-06	0.00054234	0.148587	0.0742671	-1.1382	FALSE
cg06613817	chr1	119910670	+		OpenSea	HAO2	NM_016527;NM_001005783	TSS1500;TSS1500	3.23623e-06	0.00054234	0.0864153	0.032996	-1.50247	FALSE
cg04568492	chr1	229568252	-	chr1:229567206-229570684	Island	ACTA1	NM_001100	Body	3.24667e-06	0.000542636	0.346038	0.20221	-1.07459	FALSE
cg24154024	chr1	228550401	+	chr1:228548077-228548330	S_Shelf	OBSCN	NM_001098623	Body	3.26895e-06	0.000545374	0.144804	0.0716098	-1.14651	FALSE
cg19919828	chr19	1438166	-	chr19:1438287-1438869	N_Shore	RPS15	NM_001018	TSS200	3.282e-06	0.000546772	0.05866	0.021178	-1.55221	FALSE
ch.19.931598F	chr19	24232204	+		OpenSea				3.29512e-06	0.000547982	0.158734	0.0817493	-1.08266	FALSE
cg12367543	chr22	48602194	-	chr22:48605157-48605507	N_Shelf				3.30685e-06	0.000549413	0.718941	0.542042	-1.11474	FALSE
cg03389848	chr2	187350541	+	chr2:187350497-187351609	Island	ZC3H15	NM_018471	TSS1500	3.32664e-06	0.00055107	0.0895998	0.0454621	-1.05246	FALSE
cg23007325	chr8	10924633	-		OpenSea	XKR6	NM_173683	Body	3.33003e-06	0.00055124	0.109835	0.0575179	-1.00931	FALSE
cg08860143	chr16	30385767	+	chr16:30389035-30390631	N_Shelf	MYLPF	NM_013292	TSS1500	3.33557e-06	0.000551573	0.249448	0.134563	-1.12323	FALSE
cg08251598	chr19	34268333	-	chr19:34269063-34269289	N_Shore				3.35829e-06	0.000552985	0.245203	0.138964	-1.00902	FALSE
cg00266715	chr17	14204362	-	chr17:14204168-14207702	Island	HS3ST3B1	NM_006041	TSS200	3.3647e-06	0.000553293	0.846063	0.723841	-1.07879	FALSE
cg14913969	chr18	19749138	-	chr18:19744936-19752363	Island	GATA6	NM_005257	TSS1500	3.37369e-06	0.00055435	0.971205	0.927759	-1.46643	FALSE
cg03221837	chr16	54619969	-		OpenSea				3.38268e-06	0.000555202	0.908095	0.833039	-1.00376	FALSE
cg06084907	chr16	3551038	-	chr16:3550773-3551274	Island	CLUAP1	NM_015041;NM_015041	5'UTR;1stExon	3.39015e-06	0.000555307	0.0971304	0.0469525	-1.12685	FALSE
cg23898213	chrX	62979075	+	chrX:62974713-62975218	S_Shelf				3.39854e-06	0.000555307	0.224569	0.122099	-1.07103	FALSE
cg12143789	chr5	72594461	+	chr5:72594147-72595808	Island				3.41025e-06	0.000556039	0.940302	0.880517	-1.11569	FALSE
cg09280022	chr10	397227	+	chr10:396943-397228	Island	DIP2C	NM_014974	Body	3.42733e-06	0.000557574	0.946381	0.895917	-1.03105	FALSE
cg18161374	chr18	35146050	-	chr18:35144907-35147628	Island	BRUNOL4	NM_001025088;NM_001025089;NM_020180;NM_001025087	TSS200;TSS200;TSS200;TSS200	3.43965e-06	0.000558229	0.0552947	0.0288736	-1.05254	FALSE
cg15632901	chr8	109144000	-		OpenSea				3.47401e-06	0.00055957	0.845621	0.724781	-1.04618	TRUE
cg22226438	chr1	854766	+	chr1:854765-854973	Island	FLJ39609	NR_026874	Body	3.48201e-06	0.000559958	0.549029	0.369031	-1.05797	FALSE
cg13291225	chr15	93968270	+		OpenSea				3.48844e-06	0.000560608	0.898881	0.811337	-1.04064	FALSE
cg16756508	chr12	133132798	-	chr12:133131896-133132157	S_Shore	FBRSL1	NM_001142641	Body	3.49828e-06	0.000561226	0.800834	0.666093	-1.01998	TRUE
cg04461101	chr6	32515251	+		OpenSea				3.50084e-06	0.000561444	0.582324	0.404594	-1.05105	TRUE
cg20152326	chr7	4285329	+		OpenSea	SDK1	NR_027816;NM_152744	Body;Body	3.51525e-06	0.000562982	0.555258	0.374458	-1.06099	FALSE
cg01794802	chr6	31096931	-		OpenSea	PSORS1C1	NM_014068	5'UTR	3.51783e-06	0.000563203	0.416995	0.2455	-1.1421	FALSE
cg27471092	chr19	663361	-	chr19:662284-663337	S_Shore	RNF126	NM_194460	TSS200	3.54549e-06	0.000565502	0.0522603	0.0255732	-1.09934	FALSE
cg10832239	chr14	106183770	-	chr14:106185741-106186041	N_Shore				3.57773e-06	0.000568321	0.436112	0.264923	-1.11219	FALSE
cg17054060	chr5	3606081	-	chr5:3606488-3607135	N_Shore				3.62439e-06	0.000572622	0.95925	0.905462	-1.2909	FALSE
cg24221965	chr15	81422779	-	chr15:81426499-81426702	N_Shelf				3.65484e-06	0.000575615	0.624638	0.438369	-1.10121	TRUE
cg24238995	chr15	80624381	-		OpenSea				3.66593e-06	0.000575657	0.630546	0.422752	-1.22151	FALSE
cg14406814	chr9	10232876	-		OpenSea	PTPRD	NM_002839;NM_130391	5'UTR;5'UTR	3.68581e-06	0.000577646	0.182005	0.0976931	-1.0216	FALSE
cg07301829	chr8	118313044	+		OpenSea				3.69287e-06	0.000578559	0.480962	0.301767	-1.10141	FALSE
cg11087101	chr3	195809593	+	chr3:195808278-195809219	S_Shore	TFRC	NM_001128148;NM_003234	TSS1500;TSS1500	3.7284e-06	0.000581862	0.397388	0.240752	-1.06349	FALSE
cg16891431	chr10	133106078	-	chr10:133109193-133111052	N_Shelf	TCERG1L	NM_174937	Body	3.72887e-06	0.000581862	0.696617	0.530009	-1.02674	FALSE
cg10227705	chr19	35645712	+	chr19:35645597-35646047	Island	FXYD5	NM_014164;NM_144779;NM_001164605;NM_144779;NR_028406	5'UTR;5'UTR;TSS200;1stExon;Body	3.74439e-06	0.000583506	0.118437	0.0634863	-1.01874	FALSE
cg15391425	chr1	3106994	-	chr1:3104956-3105253	S_Shore	PRDM16	NM_022114;NM_199454	Body;Body	3.78353e-06	0.00058666	0.623659	0.419762	-1.20372	FALSE
cg21029631	chr2	240752524	+		OpenSea				3.79507e-06	0.000586948	0.273947	0.151248	-1.08386	TRUE
cg09069800	chr2	240614322	-	chr2:240612329-240612544	S_Shore				3.81215e-06	0.000587607	0.887863	0.794876	-1.03518	FALSE
cg07889505	chr15	42349787	-		OpenSea				3.81822e-06	0.000588156	0.0588457	0.0274325	-1.11161	FALSE
cg07579109	chr22	23437461	-	chr22:23437921-23438431	N_Shore	RTDR1;GNAZ	NM_014433;NM_002073	Body;5'UTR	3.84495e-06	0.000590674	0.777467	0.634379	-1.00937	FALSE
cg25736465	chr4	144833511	+	chr4:144833114-144833512	Island				3.85282e-06	0.000591032	0.18235	0.0991436	-1.00639	FALSE
cg04317700	chr1	151170610	+	chr1:151170847-151171532	N_Shore	PIP5K1A	NM_001135638;NM_001135636;NM_003557;NM_001135637	TSS1500;TSS1500;TSS1500;TSS1500	3.85703e-06	0.000591032	0.0764912	0.0383915	-1.16731	FALSE
cg25078081	chr12	42878192	+	chr12:42876654-42878193	Island	PRICKLE1	NM_153026;NM_001144883;NM_001144881;NM_001144882	5'UTR;TSS1500;TSS1500;TSS1500	3.88006e-06	0.000592886	0.182339	0.0900136	-1.16906	FALSE
cg10825068	chr14	58410030	-		OpenSea				3.90623e-06	0.000594086	0.600531	0.422087	-1.04238	FALSE
cg11650926	chr5	5568539	-		OpenSea				3.91201e-06	0.000594386	0.874587	0.761183	-1.11808	TRUE
cg04833713	chr10	74871078	-		OpenSea	NUDT13	NM_015901	5'UTR	3.92502e-06	0.000595725	0.125471	0.0652034	-1.05163	FALSE
cg09869647	chr16	49311698	+	chr16:49311413-49312308	Island				3.94777e-06	0.000598072	0.1561	0.0828372	-1.01991	FALSE
cg12827188	chr4	155511987	-		OpenSea	FGA	NM_000508;NM_021871	TSS200;TSS200	3.95525e-06	0.000598695	0.86248	0.75835	-1.00155	FALSE
cg07979752	chr11	107879401	+	chr11:107879500-107880398	N_Shore	CUL5	NM_003478	TSS200	3.95984e-06	0.00059893	0.20437	0.109765	-1.04408	FALSE
cg01560464	chrX	142721195	+	chrX:142721410-142722958	N_Shore	SLITRK4	NM_173078	5'UTR	3.96355e-06	0.000599105	0.554582	0.382208	-1.02214	FALSE
cg10356260	chr4	7593437	-	chr4:7593369-7593586	Island	SORCS2	NM_020777	Body	3.98624e-06	0.000599277	0.470378	0.303079	-1.04175	FALSE
cg12382864	chr10	98480463	+	chr10:98479725-98480487	Island	PIK3AP1	NM_152309	TSS200	4.00038e-06	0.000599635	0.0321172	0.0129974	-1.43623	FALSE
cg22022580	chr19	37266605	+	chr19:37266594-37267027	Island				4.0027e-06	0.000599781	0.28979	0.165417	-1.05193	FALSE
cg03027013	chr14	95157380	+		OpenSea				4.01422e-06	0.000600795	0.940354	0.885033	-1.01718	FALSE
cg13649681	chr12	130931884	-	chr12:130935712-130935963	N_Shelf	RIMBP2	NM_015347	Body	4.03784e-06	0.00060178	0.812989	0.656722	-1.18238	FALSE
cg03709468	chr4	156828285	-		OpenSea	TDO2	NM_005651	Body	4.04317e-06	0.000602383	0.181021	0.0822672	-1.32711	FALSE
cg01312858	chr2	56410197	+	chr2:56410865-56412539	N_Shore	CCDC85A	NM_001080433	TSS1500	4.07139e-06	0.000604855	0.113696	0.0480946	-1.36488	FALSE
cg23583420	chr9	115913515	-	chr9:115913081-115913807	Island	SLC31A2	NM_001860	Body	4.09795e-06	0.000607258	0.0791499	0.0415404	-1.0159	FALSE
cg17275074	chr5	135701422	+		OpenSea	TRPC7	NM_001167577;NM_020389;NM_001167576	TSS1500;TSS1500;TSS1500	4.14917e-06	0.000612302	0.330723	0.183552	-1.20107	FALSE
cg08597761	chr16	71264545	+	chr16:71264360-71264659	Island	HYDIN	NM_017558;NM_032821;NM_017558;NM_032821	1stExon;1stExon;5'UTR;5'UTR	4.16868e-06	0.000613853	0.103271	0.0540415	-1.01144	FALSE
cg19022274	chr1	146715514	+	chr1:146714089-146715278	S_Shore	CHD1L	NM_004284	Body	4.17458e-06	0.000614333	0.0914726	0.045095	-1.08138	FALSE
cg20015535	chr1	231556123	-	chr1:231556681-231558447	N_Shore	EGLN1	NM_022051	Body	4.24662e-06	0.000621528	0.0935053	0.046837	-1.0583	FALSE
cg25569919	chrX	16860614	-		OpenSea	CXorf15	NM_001168683;NM_018360	3'UTR;3'UTR	4.25267e-06	0.000621915	0.904705	0.813628	-1.13329	FALSE
cg08284213	chr10	133484627	-		OpenSea				4.27417e-06	0.000623731	0.807159	0.64709	-1.22644	FALSE
cg24807850	chr1	3165391	-	chr1:3163969-3164643	S_Shore	PRDM16	NM_022114;NM_199454	Body;Body	4.27782e-06	0.000623838	0.15137	0.0811977	-1.00483	FALSE
cg27009439	chr10	131142880	+		OpenSea				4.35365e-06	0.000628328	0.595259	0.420151	-1.0285	FALSE
cg15096815	chr1	59249838	+	chr1:59247461-59250940	Island	JUN	NM_002228	TSS200	4.36143e-06	0.000628587	0.119753	0.0647126	-1.0018	FALSE
cg11736929	chr11	121524538	+		OpenSea				4.42131e-06	0.000632598	0.589666	0.417827	-1.0067	FALSE
cg03764259	chr7	127176905	-		OpenSea				4.4755e-06	0.000636598	0.398738	0.247849	-1.01851	FALSE
cg17340170	chr19	21686146	-	chr19:21688622-21688839	N_Shelf				4.5148e-06	0.000640478	0.441445	0.212674	-1.92078	FALSE
cg20320494	chr4	124232	+	chr4:124332-124841	N_Shore	ZNF718	NM_001039127	Body	4.54527e-06	0.000643003	0.500956	0.327467	-1.04671	FALSE
cg13668618	chr19	58446745	+	chr19:58446336-58446800	Island	ZNF418	NM_133460	TSS200	4.5534e-06	0.000643376	0.911732	0.958334	1.20132	FALSE
cg06598332	chr17	46114811	+	chr17:46114573-46115059	Island	MIR152;COPZ2	NR_029687;NM_016429	TSS200;Body	4.55656e-06	0.000643628	0.0426303	0.0213555	-1.02994	FALSE
cg14787483	chr22	39052528	-	chr22:39052054-39053054	Island	LOC646851;CBY1	NM_001013647;NM_001013647;NM_015373;NM_001002880	1stExon;5'UTR;TSS200;TSS200	4.56522e-06	0.000643983	0.127937	0.0685477	-1.00258	FALSE
cg15605097	chr11	75479463	+	chr11:75479462-75480172	Island	DGAT2	NM_032564	TSS1500	4.6108e-06	0.000647066	0.0434672	0.0215485	-1.09756	FALSE
cg10298567	chr3	47292165	+		OpenSea	KIF9	NM_022342;NM_001134878;NM_182902	Body;Body;Body	4.61372e-06	0.000647209	0.193539	0.106106	-1.07622	FALSE
cg21185233	chr4	147442789	+	chr4:147443091-147444062	N_Shore	SLC10A7	NM_032128;NM_001029998	1stExon;1stExon	4.67449e-06	0.000651523	0.13169	0.0489353	-1.44486	FALSE
cg00035630	chr11	33036664	-	chr11:33037206-33037917	N_Shore	DEPDC7	NM_139160;NM_001077242	TSS1500;TSS1500	4.70594e-06	0.000654456	0.201739	0.106832	-1.08313	FALSE
cg13257514	chr7	27190689	+	chr7:27190274-27191115	Island				4.72676e-06	0.000655739	0.0580069	0.0223908	-1.42303	FALSE
cg15752885	chr7	158255389	+		OpenSea	PTPRN2	NM_002847;NM_130842;NM_130843	Body;Body;Body	4.73541e-06	0.000655739	0.468241	0.29816	-1.06071	FALSE
cg21799206	chr5	10563665	+	chr5:10562816-10565680	Island	ANKRD33B	NM_001164440	TSS1500	4.74977e-06	0.000655873	0.0721815	0.0359372	-1.07134	FALSE
cg15110800	chr1	34352660	-		OpenSea	CSMD2	NM_052896	Body	4.75908e-06	0.000656771	0.453118	0.291935	-1.0193	FALSE
cg12045715	chr19	901805	+	chr19:899490-899720	S_Shelf	C19orf22	NM_138774	Body	4.77298e-06	0.000658108	0.640966	0.470171	-1.0135	FALSE
cg27230472	chr16	78601767	-		OpenSea	WWOX	NM_016373	Body	4.79116e-06	0.000659818	0.860953	0.751593	-1.04168	FALSE
cg25518712	chr19	58612400	-	chr19:58609338-58609988	S_Shelf	ZSCAN18	NM_001145542	Body	4.79838e-06	0.000659886	0.146732	0.0776018	-1.01255	FALSE
cg05504117	chr17	71898904	-	chr17:71897970-71898420	S_Shore				4.82937e-06	0.000662758	0.732224	0.571727	-1.03522	FALSE
cg15026456	chr12	130925335	+		OpenSea	RIMBP2	NM_015347	Body	4.84012e-06	0.00066365	0.175876	0.0949655	-1.00208	FALSE
cg09577804	chr10	3235532	-		OpenSea				4.85073e-06	0.00066372	0.166922	0.0722919	-1.5114	FALSE
cg17400476	chr7	27231491	+	chr7:27231805-27233097	N_Shore				4.85113e-06	0.00066372	0.628172	0.443947	-1.08283	FALSE
cg15020206	chr5	3142929	+		OpenSea				4.92323e-06	0.000668969	0.583578	0.406595	-1.03815	FALSE
cg01094891	chr19	31048117	-		OpenSea	ZNF536	NM_014717	3'UTR	4.9343e-06	0.000669651	0.407502	0.245868	-1.09727	FALSE
cg18116418	chr1	152553244	+		OpenSea	LCE3D	NM_032563	TSS1500	4.98707e-06	0.000673561	0.757129	0.577667	-1.19035	TRUE
cg17129986	chr17	49022021	+	chr17:49021856-49022279	Island				5.01652e-06	0.000675947	0.0759435	0.0376262	-1.08199	FALSE
cg16232296	chr10	130519885	+		OpenSea				5.01792e-06	0.000675947	0.664284	0.475685	-1.13268	FALSE
cg20787634	chr8	97240163	-		OpenSea	UQCRB	NM_006294	3'UTR	5.0271e-06	0.0006766	0.354288	0.208809	-1.05307	FALSE
cg05758467	chr2	240035894	-	chr2:240033147-240033453	S_Shelf	HDAC4	NM_006037	Body	5.04726e-06	0.000678142	0.751401	0.595469	-1.03946	FALSE
cg19560927	chr19	46995312	+	chr19:46996327-46998437	N_Shore	PNMAL2	NM_020709;NM_020709	1stExon;3'UTR	5.14714e-06	0.000685938	0.35798	0.21388	-1.03772	FALSE
cg01917932	chr8	1138928	-	chr8:1138927-1139281	Island				5.16457e-06	0.000686774	0.926183	0.857789	-1.06004	FALSE
cg10872967	chr7	224133	+	chr7:223970-225989	Island	FAM20C	NM_020223	Body	5.18087e-06	0.000688191	0.842576	0.71909	-1.06521	FALSE
cg22615819	chr1	36396310	-	chr1:36396249-36397262	Island	EIF2C3	NM_177422;NM_024852	TSS1500;TSS1500	5.20902e-06	0.000690167	0.0606775	0.0251813	-1.33266	FALSE
cg03286899	chr6	36561965	+	chr6:36561907-36562412	Island	SFRS3	NM_003017	TSS200	5.21628e-06	0.000690738	0.0356691	0.0145505	-1.36215	FALSE
cg07108002	chr16	71392377	-	chr16:71392415-71392749	N_Shore	CALB2	NR_027910;NM_001740;NM_007088	TSS1500;TSS1500;TSS1500	5.23246e-06	0.000691651	0.192277	0.0921887	-1.2491	FALSE
cg17227680	chr17	46048473	-	chr17:46048069-46048823	Island	CDK5RAP3	NM_176096;NM_176096	1stExon;5'UTR	5.26692e-06	0.000694301	0.0601091	0.0287095	-1.08923	FALSE
cg06866827	chr1	2948464	+		OpenSea				5.39742e-06	0.000705146	0.147847	0.0789093	-1.02055	FALSE
ch.13.54171608F	chr13	55273607	+		OpenSea				5.43453e-06	0.000706858	0.201988	0.112358	-1.00239	FALSE
cg01303420	chr3	157296174	-		OpenSea	C3orf55	NM_001130002;NM_001130001;NM_001099777	Body;Body;3'UTR	5.43519e-06	0.000706858	0.429424	0.270716	-1.02061	FALSE
cg18679504	chrX	40439984	+	chrX:40439739-40440705	Island	ATP6AP2	NM_005765	TSS1500	5.46115e-06	0.00070777	0.124143	0.0578546	-1.2604	FALSE
cg26687406	chr6	169717976	-		OpenSea				5.52895e-06	0.000713368	0.798242	0.64794	-1.10211	FALSE
cg19894747	chr10	8096386	+	chr10:8091374-8098329	Island	FLJ45983;GATA3	NR_024255;NM_002051;NM_001002295;NR_024256	TSS1500;TSS1500;TSS1500;TSS1500	5.58275e-06	0.000717343	0.973626	0.946804	-1.08776	FALSE
cg05370136	chr19	36910116	+	chr19:36909281-36909854	S_Shore	ZFP82	NM_133466	TSS1500	5.60064e-06	0.000718656	0.427147	0.257458	-1.10411	FALSE
cg07981599	chr16	68119049	-	chr16:68118564-68119986	Island	NFATC3	NM_173164;NM_173163;NM_173165;NM_004555	TSS1500;TSS1500;TSS1500;TSS1500	5.64708e-06	0.000722432	0.0464618	0.0230265	-1.05593	FALSE
cg13913654	chr9	137650095	-		OpenSea	COL5A1	NM_000093	Body	5.71959e-06	0.000727478	0.859488	0.75244	-1.01145	FALSE
cg27506178	chr19	17186356	-	chr19:17186043-17187233	Island	HAUS8;MYO9B	NM_001011699;NM_001130065;NM_033417;NM_004145	TSS200;TSS1500;TSS200;TSS1500	5.71974e-06	0.000727478	0.0586664	0.0285475	-1.16619	FALSE
cg17339905	chr2	135808617	-		OpenSea	RAB3GAP1	NM_012233	TSS1500	5.74453e-06	0.00072932	0.670253	0.48974	-1.08316	FALSE
cg10355108	chr19	14016819	+	chr19:14016665-14017435	Island	C19orf57;CC2D1A	NM_024323;NM_017721	5'UTR;TSS200	5.78254e-06	0.000731764	0.0448532	0.0218418	-1.12649	FALSE
cg02012043	chr5	122761847	+	chr5:122758658-122759330	S_Shelf				5.78482e-06	0.000731854	0.407314	0.253686	-1.01328	FALSE
cg19404215	chr3	33155277	-	chr3:33155227-33156054	Island	CRTAP	NM_006371	TSS200	5.80415e-06	0.000733902	0.0497751	0.0233673	-1.12787	FALSE
cg11712188	chr6	91093918	+		OpenSea				5.86941e-06	0.000738166	0.703924	0.537391	-1.03326	FALSE
cg14151616	chr19	10426492	+	chr19:10426381-10426723	Island	FDX1L	NM_001031734	Body	5.88318e-06	0.000738706	0.0342	0.0149401	-1.26331	FALSE
cg04761722	chr16	10274315	+	chr16:10273943-10277424	Island	GRIN2A	NM_001134407;NM_000833;NM_001134408	5'UTR;5'UTR;5'UTR	5.90635e-06	0.000740503	0.923248	0.840868	-1.16125	FALSE
cg04983289	chr10	98156179	+		OpenSea	TLL2	NM_012465	Body	5.96356e-06	0.000744604	0.119915	0.0421206	-1.65887	FALSE
cg19802390	chr1	2840177	-		OpenSea				5.97689e-06	0.000745066	0.0551094	0.026923	-1.17945	FALSE
ch.13.88042588R	chr13	89244587	+		OpenSea				5.99597e-06	0.000745666	0.0933511	0.047931	-1.10047	FALSE
cg15385197	chr11	68216423	+	chr11:68216289-68216547	Island	LRP5	NM_002335	Body	6.0075e-06	0.000746505	0.790715	0.634814	-1.11559	FALSE
cg13565656	chr12	94543449	-	chr12:94541727-94544000	Island	PLXNC1	NM_005761	1stExon	6.01935e-06	0.000746787	0.975883	0.953359	-1.0155	FALSE
cg12103626	chr17	14204310	-	chr17:14204168-14207702	Island	HS3ST3B1	NM_006041	TSS200	6.02297e-06	0.000747039	0.84378	0.712306	-1.13126	FALSE
cg22737985	chr10	71812168	+	chr10:71812318-71813693	N_Shore	H2AFY2	NM_018649	TSS200	6.04371e-06	0.000748421	0.11307	0.0534546	-1.16999	FALSE
cg25013910	chr2	1478219	-	chr2:1480758-1481631	N_Shelf	TPO	NM_175719;NM_000547;NM_175721;NM_175722	Body;Body;Body;Body	6.06383e-06	0.000749671	0.749259	0.570927	-1.17049	FALSE
cg23555155	chr11	86142104	+	chr11:86142379-86142676	N_Shore				6.1861e-06	0.000758029	0.754594	0.588392	-1.10798	TRUE
cg25528143	chr7	54609671	-	chr7:54609734-54610140	N_Shore	VSTM2A	NM_182546	TSS1500	6.21016e-06	0.000759462	0.182378	0.0989729	-1.03477	FALSE
cg25013184	chr1	10487953	+	chr1:10490200-10491072	N_Shelf				6.23511e-06	0.000760649	0.163727	0.085358	-1.05022	FALSE
cg17730474	chr17	37729928	+	chr17:37729711-37730315	Island				6.25817e-06	0.000761873	0.0742888	0.0374087	-1.0755	FALSE
cg12163935	chr2	227656057	+	chr2:227655903-227656647	Island	IRS1	NM_005544	3'UTR	6.29823e-06	0.000764063	0.0467766	0.022585	-1.23296	TRUE
cg11079711	chr17	38929662	+		OpenSea	KRT26	NM_181539	TSS1500	6.3033e-06	0.000764063	0.318745	0.173277	-1.17694	FALSE
cg06982544	chr1	150254546	+	chr1:150254365-150254637	Island	C1orf51	NM_144697	TSS1500	6.30972e-06	0.000764063	0.953557	0.908177	-1.03284	FALSE
cg20653032	chr11	7259254	+		OpenSea				6.3451e-06	0.000765278	0.694139	0.528173	-1.02014	FALSE
cg25528709	chr5	1080273	+	chr5:1080029-1080491	Island	SLC12A7	NM_006598	Body	6.38684e-06	0.000767512	0.967759	0.934924	-1.063	FALSE
cg16167166	chr11	59131003	-		OpenSea	OR5AN1	NM_001004729	TSS1500	6.42373e-06	0.000767984	0.619852	0.441803	-1.04851	TRUE
cg07297178	chr19	42193084	-		OpenSea	CEACAM7	NM_006890	TSS1500	6.42488e-06	0.000767984	0.111928	0.0572631	-1.05795	FALSE
cg03650474	chr10	98592837	-	chr10:98591707-98593273	Island	LCOR	NM_001170766;NM_001170765;NM_032440;NM_032440	5'UTR;5'UTR;5'UTR;1stExon	6.45632e-06	0.00076937	0.0448221	0.0212072	-1.13537	FALSE
cg21233275	chr2	136634095	+	chr2:136633363-136634229	Island	MCM6	NM_005915	TSS200	6.45784e-06	0.00076937	0.0750476	0.0231609	-1.79127	FALSE
cg18482112	chr3	184209105	+	chr3:184209094-184209343	Island				6.47564e-06	0.000770313	0.950932	0.904688	-1.05047	FALSE
cg18147366	chr1	207669544	-	chr1:207669637-207670015	N_Shore	CR1	NM_000573;NM_000651;NM_000651;NM_000573	5'UTR;5'UTR;1stExon;1stExon	6.48386e-06	0.000771095	0.651744	0.480352	-1.02373	FALSE
cg26460092	chr15	83776420	-	chr15:83775861-83776922	Island	TM6SF1	NM_001144903;NM_001144903;NM_023003;NM_023003	5'UTR;1stExon;1stExon;5'UTR	6.51366e-06	0.000772427	0.93378	0.867684	-1.11102	FALSE
cg10647025	chrX	145079517	-		OpenSea	MIR892A;MIR892B	NR_030584;NR_030593	TSS1500;TSS1500	6.51401e-06	0.000772427	0.654424	0.447294	-1.22974	FALSE
cg13217184	chr12	11176574	+		OpenSea	TAS2R19;PRR4;PRH1	NM_176888;NM_001098538;NM_006250	TSS1500;Body;5'UTR	6.51757e-06	0.000772552	0.957615	0.908016	-1.24338	FALSE
cg07917150	chr7	27154264	+	chr7:27154999-27155426	N_Shore	HOXA3	NM_153631;NM_153632;NM_030661	5'UTR;TSS1500;5'UTR	6.52045e-06	0.000772697	0.118817	0.0629654	-1.06616	FALSE
cg05431947	chr11	12621248	+		OpenSea				6.53647e-06	0.000773672	0.159145	0.081016	-1.10024	FALSE
cg27640234	chr7	223445	-	chr7:223548-223759	N_Shore	FAM20C	NM_020223	Body	6.53901e-06	0.000773721	0.81565	0.681959	-1.04619	FALSE
cg20268967	chr2	180730462	-	chr2:180725717-180726465	S_Shelf				6.55184e-06	0.000773994	0.186151	0.0728127	-1.53782	FALSE
cg20390606	chr9	125590943	+	chr9:125590415-125590924	S_Shore	PDCL	NM_005388	TSS200	6.69232e-06	0.000781844	0.123882	0.0584881	-1.2028	FALSE
cg08991232	chr8	70746365	+	chr8:70744098-70747441	Island	SLCO5A1	NM_030958;NM_001146009;NM_001146008	5'UTR;TSS1500;TSS1500	6.72294e-06	0.000783988	0.0736465	0.0294333	-1.40757	FALSE
cg26351027	chr8	86157501	+	chr8:86157835-86158168	N_Shore	CA13	NM_198584	TSS1500	6.73287e-06	0.000784305	0.0773385	0.0359826	-1.17131	FALSE
cg09909221	chrX	48755522	-	chrX:48754500-48755329	S_Shore	PQBP1;TIMM17B	NM_001167992;NM_001167989;NM_005834;NM_001167990;NM_001167947;NM_001032383;NM_001032381;NM_001032384;NM_001032382;NM_005710;NM_144495	TSS1500;5'UTR;TSS200;5'UTR;TSS200;5'UTR;5'UTR;TSS200;5'UTR;TSS200;5'UTR	6.76549e-06	0.000786402	0.111566	0.0580927	-1.05146	FALSE
cg23394391	chr1	8409065	+		OpenSea				6.80441e-06	0.000788444	0.0665483	0.0340825	-1.07176	FALSE
cg08999807	chr13	92050776	-	chr13:92051153-92051716	N_Shore	GPC5	NM_004466	TSS200	6.87572e-06	0.000793891	0.144118	0.0764008	-1.0132	FALSE
cg21185990	chr7	157835049	+		OpenSea	PTPRN2	NM_002847;NM_130842;NM_130843	Body;Body;Body	6.89339e-06	0.000794558	0.384948	0.237456	-1.00216	FALSE
cg23397013	chr10	10571132	+		OpenSea				6.97321e-06	0.000797492	0.324556	0.190609	-1.028	FALSE
cg14033039	chr6	168928303	+		OpenSea	SMOC2	NM_022138;NM_001166412	Body;Body	7.01864e-06	0.000800991	0.909755	0.83261	-1.02318	FALSE
cg07147166	chr4	147569185	+		OpenSea				7.0853e-06	0.000805827	0.876374	0.770717	-1.08204	FALSE
cg27177415	chr17	79412681	+	chr17:79412470-79412789	Island	BAHCC1	NM_001080519	Body	7.11943e-06	0.00080729	0.630776	0.441256	-1.11594	FALSE
cg26398656	chr18	21852327	+	chr18:21851399-21852169	S_Shore	OSBPL1A	NM_080597;NM_018030	Body;TSS200	7.14543e-06	0.000808476	0.23296	0.11315	-1.36164	FALSE
cg05604079	chr4	122302268	+	chr4:122301567-122302290	Island	QRFPR	NM_198179	TSS200	7.1514e-06	0.00080876	0.0842465	0.0411127	-1.15606	FALSE
cg01710112	chr16	2015448	+	chr16:2014164-2015451	Island	SNHG9;RPS2;RNF151	NR_003142;NM_002952;NM_174903	Body;TSS1500;TSS1500	7.20198e-06	0.000811845	0.114421	0.0439047	-1.47793	FALSE
cg04373548	chr6	28641729	-		OpenSea				7.20817e-06	0.000811845	0.220508	0.0409418	-2.26665	FALSE
cg15992648	chr7	155640784	-		OpenSea				7.21233e-06	0.000811922	0.378368	0.226867	-1.059	FALSE
cg13042536	chr14	36295670	-	chr14:36295427-36296030	Island	BRMS1L	NM_032352;NM_032352	5'UTR;1stExon	7.22432e-06	0.000812882	0.0520416	0.0216573	-1.46403	FALSE
cg27333426	chr6	28552582	+	chr6:28554863-28555124	N_Shelf	SCAND3	NM_052923	Body	7.22771e-06	0.000813067	0.453105	0.277067	-1.11756	FALSE
cg18096398	chr5	500405	+	chr5:500388-500612	Island	SLC9A3	NM_004174	Body	7.26975e-06	0.000815042	0.819778	0.68479	-1.06853	FALSE
cg01854676	chr14	105147585	+	chr14:105144247-105144503	S_Shelf				7.29274e-06	0.000816026	0.26629	0.151542	-1.0246	FALSE
cg17412901	chr1	3332705	-	chr1:3331040-3331279	S_Shore	PRDM16	NM_022114;NM_199454	Body;Body	7.32005e-06	0.000817277	0.069322	0.0352624	-1.01634	FALSE
cg26872907	chr6	161796854	+		OpenSea	PARK2	NM_004562;NM_013987;NM_013988	Body;Body;Body	7.36058e-06	0.000819348	0.91563	0.827415	-1.18167	FALSE
cg17050049	chr20	61904214	-	chr20:61903907-61904701	Island	ARFGAP1	NM_175609;NM_018209;NM_175609;NM_018209	5'UTR;1stExon;1stExon;5'UTR	7.3974e-06	0.000821883	0.0344087	0.0176902	-1.01472	FALSE
cg05656990	chr13	23310635	+		OpenSea				7.42245e-06	0.000823103	0.939806	0.866053	-1.27393	FALSE
cg10926148	chr12	53074313	+		OpenSea	KRT1	NM_006121	TSS200	7.44718e-06	0.000824271	0.223868	0.124497	-1.01627	FALSE
cg02672368	chr13	111805930	-	chr13:111805638-111806531	Island	ARHGEF7	NM_001113511;NM_003899;NM_001113512;NM_145735	Body;TSS200;Body;Body	7.47886e-06	0.000825718	0.118501	0.0607486	-1.079	FALSE
cg19210140	chr7	170692	-		OpenSea				7.50468e-06	0.000827929	0.701054	0.518035	-1.12661	FALSE
cg20365580	chr8	22414115	+		OpenSea	SORBS3	NM_005775	Body	7.55685e-06	0.000831129	0.161559	0.0828738	-1.1017	FALSE
cg24990422	chr6	28890682	+	chr6:28890951-28892013	N_Shore	TRIM27	NM_006510	Body	7.59611e-06	0.000833735	0.047303	0.0218545	-1.13713	FALSE
cg10724442	chr19	40971809	-	chr19:40971476-40973393	Island	SPTBN4;BLVRB	NM_020971;NM_000713	TSS1500;TSS200	7.62543e-06	0.000835896	0.0279502	0.0114817	-1.2901	FALSE
cg02395326	chr17	40273239	-	chr17:40274523-40275360	N_Shore	KAT2A	NM_021078	1stExon	7.70603e-06	0.000842311	0.054758	0.0227091	-1.39001	FALSE
cg12234374	chr6	169224886	+	chr6:169226157-169226419	N_Shore				7.73627e-06	0.000843315	0.936284	0.873981	-1.12019	FALSE
cg26876242	chr5	149115085	-	chr5:149109570-149111750	S_Shelf	PPARGC1B	NM_133263	Body	7.76728e-06	0.000845365	0.8926	0.806202	-1.01194	FALSE
cg00828689	chr3	196697064	+	chr3:196695319-196697065	Island	PIGZ	NM_025163	TSS1500	7.79174e-06	0.000846993	0.160166	0.0713259	-1.37683	FALSE
cg19631845	chr7	64254545	+	chr7:64254700-64255067	N_Shore	ZNF138	NR_027660;NM_001160183;NM_006524;NR_027661	TSS1500;TSS1500;TSS1500;TSS1500	7.94739e-06	0.000855495	0.193614	0.106476	-1.01236	FALSE
cg01911237	chr8	134582305	-	chr8:134581969-134584875	Island	ST3GAL1	NM_003033;NM_173344	5'UTR;5'UTR	7.98671e-06	0.000857827	0.0346319	0.0161943	-1.25625	FALSE
cg01294327	chr19	2291373	-	chr19:2289895-2291904	Island	LINGO3	NM_001101391	Body	8.00767e-06	0.000858895	0.87716	0.780562	-1.00552	FALSE
cg21606928	chr13	23501122	-	chr13:23500589-23501398	Island				8.05034e-06	0.000860379	0.873555	0.774496	-1.0079	FALSE
cg05092583	chr3	140286910	+		OpenSea	CLSTN2	NM_022131	3'UTR	8.06835e-06	0.000860663	0.494297	0.312559	-1.10432	FALSE
cg18720617	chr18	33485067	-		OpenSea	MIR187	NR_029616	TSS200	8.08974e-06	0.000861738	0.872027	0.764239	-1.07182	FALSE
cg04923875	chr1	175533566	+		OpenSea	TNR	NM_003285	5'UTR	8.10754e-06	0.000862438	0.299509	0.173233	-1.03053	FALSE
cg20118020	chr19	56915879	-	chr19:56915356-56915856	S_Shore	ZNF583	NM_001159860;NM_001159861;NM_152478	5'UTR;5'UTR;5'UTR	8.10925e-06	0.000862438	0.19391	0.108377	-1.01047	FALSE
cg08478121	chr16	88545571	-		OpenSea	ZFPM1	NM_153813	Body	8.12535e-06	0.0008636	0.900287	0.795301	-1.21169	FALSE
cg11480797	chr11	288943	-	chr11:288847-289239	Island	ATHL1	NM_025092	TSS200	8.17918e-06	0.000867918	0.0439565	0.0202725	-1.16038	FALSE
cg18500556	chr20	44035070	-	chr20:44034458-44035954	Island	DBNDD2;SYS1-DBNDD2	NM_001048224;NM_001048222;NM_001048223;NR_003189;NM_001048221	TSS200;5'UTR;TSS200;Body;5'UTR	8.18285e-06	0.000867936	0.0318995	0.0123119	-1.45264	FALSE
cg08969395	chr6	30313380	-	chr6:30312837-30313419	Island	RPP21	NM_024839	Body	8.21319e-06	0.000870039	0.0953641	0.0446417	-1.21907	FALSE
cg15235306	chr21	16440470	-	chr21:16436496-16437864	S_Shelf				8.30622e-06	0.000876256	0.336635	0.19716	-1.0535	FALSE
cg06855182	chr2	240228189	+		OpenSea	HDAC4	NM_006037	Body	8.36119e-06	0.000880316	0.887127	0.795726	-1.01615	FALSE
cg02392915	chr16	49437454	-	chr16:49440973-49441301	N_Shelf				8.42279e-06	0.000884366	0.433078	0.26892	-1.05717	TRUE
cg08972582	chr11	48901914	-	chr11:48901697-48901915	Island				8.50806e-06	0.000891007	0.570273	0.390304	-1.0583	FALSE
cg23014747	chr1	62192548	+	chr1:62190647-62190942	S_Shore	TM2D1	NM_032027	TSS1500	8.51085e-06	0.000891013	0.830725	0.705232	-1.06151	FALSE
cg12151785	chr14	94492597	+	chr14:94492639-94493297	N_Shore	OTUB2	NM_023112	TSS200	8.5362e-06	0.000892071	0.0592449	0.0248533	-1.30145	FALSE
cg03770912	chr17	46894674	+	chr17:46894293-46894809	Island	TTLL6	NM_001130918	TSS1500	8.57415e-06	0.00089424	0.0527759	0.0255747	-1.11294	FALSE
cg17212791	chr22	49483368	+	chr22:49487327-49487535	N_Shelf				8.66633e-06	0.000900842	0.608517	0.426207	-1.06601	FALSE
cg25227148	chr18	32870611	+	chr18:32870175-32870512	S_Shore	ZNF271;ZNF397OS	NR_024566;NM_001166012;NM_001112734;NR_024565	Body;TSS1500;TSS1500;Body	8.75338e-06	0.000905066	0.0591809	0.0296229	-1.05838	FALSE
cg07320883	chr15	81408453	+	chr15:81410715-81411067	N_Shelf				8.76798e-06	0.000905975	0.491418	0.315044	-1.0861	FALSE
cg05083358	chr7	2394359	-	chr7:2393628-2395174	Island	EIF3B	NM_003751;NM_001037283	TSS200;TSS200	8.77905e-06	0.000906719	0.0387945	0.0179272	-1.14781	FALSE
cg10289177	chr7	150748069	+	chr7:150747976-150748519	Island	ACCN3	NM_004769;NM_020322;NM_020321	Body;Body;Body	8.81886e-06	0.000909625	0.924219	0.859053	-1.00116	FALSE
cg20138922	chr1	23177414	-		OpenSea	EPHB2	NM_004442;NM_017449	Body;Body	8.83843e-06	0.000910955	0.85373	0.745832	-1.00285	FALSE
cg19813688	chr19	39926786	-	chr19:39926224-39926863	Island	RPS16	NM_001020	TSS200	8.91025e-06	0.000914817	0.0525333	0.0204302	-1.39946	FALSE
cg00502268	chr7	106265608	-		OpenSea				9.00243e-06	0.000919842	0.903333	0.810968	-1.10598	FALSE
cg27540865	chr1	243053934	+	chr1:243053597-243054072	Island				9.02165e-06	0.000920687	0.287622	0.154862	-1.14385	FALSE
cg10848373	chr21	39047855	+	chr21:39047626-39047928	Island	KCNJ6	NM_002240	Body	9.03573e-06	0.000921635	0.555827	0.364617	-1.13411	FALSE
cg26367719	chr19	55875605	+	chr19:55873636-55873993	S_Shore	FAM71E2	NM_001145402	TSS1500	9.08406e-06	0.00092475	0.353474	0.212384	-1.02543	FALSE
cg03327615	chr3	143690246	+	chr3:143689733-143692279	Island	C3orf58	NM_173552	TSS1500	9.16063e-06	0.000929714	0.126854	0.0578882	-1.263	FALSE
cg20069408	chr8	143459569	+		OpenSea	TSNARE1	NM_145003	5'UTR	9.25984e-06	0.000937109	0.875091	0.758319	-1.15337	FALSE
cg23878101	chr20	60813426	-	chr20:60813371-60814247	Island	OSBPL2	NM_014835;NM_144498	TSS200;TSS200	9.30529e-06	0.00093946	0.0411941	0.0165146	-1.48859	FALSE
cg14048874	chr7	101006573	-	chr7:101005899-101007443	Island	EMID2	NM_133457	Body	9.32185e-06	0.00093946	0.201511	0.109775	-1.03208	FALSE
cg22411407	chr7	100081358	+	chr7:100080693-100081371	Island	C7orf51	NM_173564	TSS200	9.33583e-06	0.000940154	0.0436848	0.0210879	-1.08189	FALSE
cg11147252	chr15	49985422	+		OpenSea				9.37985e-06	0.000943775	0.646852	0.453235	-1.14651	FALSE
cg03140421	chr16	67200181	-	chr16:67196792-67199988	S_Shore	HSF4	NM_001040667;NM_001538	Body;Body	9.41887e-06	0.000946426	0.813436	0.685338	-1.00374	FALSE
cg19074340	chr11	32456912	-	chr11:32454874-32457311	Island	WT1;WIT1	NM_024425;NR_023920;NM_024424;NM_024424;NM_024426;NM_000378;NM_000378;NM_024426;NM_024425	1stExon;TSS1500;1stExon;5'UTR;5'UTR;5'UTR;1stExon;1stExon;5'UTR	9.51686e-06	0.000950909	0.066026	0.0341448	-1.13191	FALSE
cg21296087	chr2	69664772	+	chr2:69664291-69664816	Island	NFU1	NM_001002757;NM_001002756;NM_001002755;NM_015700	TSS200;TSS200;TSS200;TSS200	9.58389e-06	0.000955879	0.0332682	0.0166733	-1.01496	FALSE
cg09019013	chr17	41322413	+	chr17:41322972-41323363	N_Shore	NBR1	NM_005899;NM_031858;NM_031862	TSS1500;TSS200;TSS200	9.63214e-06	0.00095901	0.0533359	0.0223732	-1.26874	FALSE
cg20889774	chr20	42548586	-	chr20:42543097-42545137	S_Shelf	TOX2	NM_001098796;NM_001098797;NM_032883	5'UTR;Body;5'UTR	9.66108e-06	0.000960303	0.72414	0.565864	-1.01403	FALSE
cg16622950	chr12	115100633	-	chr12:115102687-115103982	N_Shelf				9.68514e-06	0.000960858	0.0927208	0.0451082	-1.09926	FALSE
cg03614721	chr5	8700943	-		OpenSea				9.80928e-06	0.000967506	0.348267	0.20791	-1.03217	FALSE
cg05779746	chr2	240084458	-		OpenSea	HDAC4	NM_006037	Body	9.81664e-06	0.000967545	0.501857	0.327466	-1.0511	FALSE
cg22348298	chr8	17580950	-		OpenSea	MTUS1	NM_001166393;NM_001001925;NM_001001924;NM_001001931	TSS1500;Body;Body;TSS1500	9.87005e-06	0.000969338	0.527361	0.329495	-1.19488	FALSE
cg20787648	chr2	170655263	-	chr2:170655289-170655757	N_Shore	SSB	NM_003142	TSS200	9.93511e-06	0.000971244	0.0692591	0.0309224	-1.35765	FALSE
cg12526997	chr2	242974096	+		OpenSea				9.98985e-06	0.000974356	0.237209	0.121194	-1.36072	FALSE
cg26725183	chr16	58059143	+	chr16:58059380-58061477	N_Shore	MMP15	NM_002428	TSS200	9.9975e-06	0.000974696	0.694779	0.504175	-1.16992	FALSE
cg04108811	chr1	246670728	-	chr1:246670148-246670768	Island	SMYD3	NM_001167740	TSS200	1.00132e-05	0.000975817	0.0654175	0.027418	-1.34797	FALSE
cg20000847	chr3	194834008	+		OpenSea	C3orf21	NM_152531	Body	1.01164e-05	0.000980653	0.703977	0.525393	-1.10507	FALSE
cg01086446	chr5	161273853	+		OpenSea	GABRA1	NM_000806;NM_001127644;NM_001127643	TSS1500;TSS1500;TSS1500	1.01353e-05	0.000980978	0.188774	0.0927295	-1.1857	FALSE
cg22489878	chr20	61447803	-	chr20:61447685-61448891	Island	COL9A3	NM_001853	TSS1500	1.01441e-05	0.000981428	0.86945	0.757475	-1.08758	FALSE
cg26983430	chrY	24549675	+	chrY:24549398-24549695	Island	RBMY1J;RBMY1F	NM_001006117;NM_001006117;NM_152585	5'UTR;1stExon;5'UTR	1.02193e-05	0.000985636	0.440913	0.241986	-1.31934	FALSE
cg19928294	chr6	102943909	+		OpenSea				1.02223e-05	0.000985636	0.265261	0.144639	-1.11638	FALSE
cg14454798	chr5	173314559	-	chr5:173314931-173315979	N_Shore	CPEB4	NM_030627	TSS1500	1.05393e-05	0.0010047	0.265499	0.133907	-1.21509	FALSE
cg12193365	chr5	172945385	+		OpenSea				1.05434e-05	0.00100489	0.470549	0.305271	-1.03085	TRUE
cg10544510	chr5	3761226	-		OpenSea				1.07663e-05	0.00101835	0.89794	0.794307	-1.18288	FALSE
cg27339437	chr10	16478863	-	chr10:16478803-16479303	Island	PTER	NM_030664;NM_001001484	TSS200;TSS200	1.07707e-05	0.00101846	0.111114	0.0552254	-1.08858	FALSE
cg01879726	chr16	31821352	+		OpenSea				1.07771e-05	0.00101867	0.296534	0.146214	-1.35979	FALSE
cg26980729	chr6	105379117	-		OpenSea				1.07975e-05	0.00101976	0.236017	0.121911	-1.16013	FALSE
cg20986134	chr5	126112439	-	chr5:126112229-126114229	Island	LMNB1	NM_005573	TSS1500	1.08978e-05	0.00102371	0.0572338	0.0295438	-1.0262	FALSE
cg08450636	chr7	93717240	+		OpenSea				1.09027e-05	0.00102371	0.249811	0.108843	-1.44428	FALSE
cg07286881	chr19	50935676	+	chr19:50934904-50935677	Island	MYBPC2	NM_004533	TSS1500	1.09455e-05	0.00102649	0.0922363	0.0480947	-1.17855	FALSE
cg07122805	chr17	67754138	+		OpenSea				1.10717e-05	0.00103023	0.187998	0.0919835	-1.18286	FALSE
cg06368590	chr8	116679763	+	chr8:116679698-116679936	Island	TRPS1	NM_014112	5'UTR	1.1075e-05	0.00103023	0.0417242	0.0207633	-1.02619	FALSE
cg18591107	chr7	96635525	+	chr7:96635458-96635749	Island	DLX6AS;DLX6	NR_015448;NM_005222	Body;Body	1.11891e-05	0.00103522	0.83187	0.694487	-1.12234	FALSE
cg17156862	chr1	18806982	+	chr1:18808873-18809667	N_Shore	KLHDC7A	NM_152375	TSS1500	1.13219e-05	0.00104168	0.482893	0.317273	-1.00777	FALSE
cg13117953	chr7	157706117	+	chr7:157702996-157703285	S_Shelf	PTPRN2	NM_002847;NM_130842;NM_130843	Body;Body;Body	1.13561e-05	0.00104305	0.49505	0.321074	-1.06138	FALSE
cg13826058	chr6	125626391	-	chr6:125622704-125623117	S_Shelf				1.13659e-05	0.00104354	0.81488	0.663976	-1.16841	FALSE
cg17953633	chr17	34957751	-	chr17:34957833-34958790	N_Shore	MRM1	NM_024864	TSS1500	1.13966e-05	0.00104533	0.0945487	0.047913	-1.0826	FALSE
cg16330517	chr18	43913699	+	chr18:43913345-43914477	Island	RNF165	NM_152470	TSS1500	1.15031e-05	0.00105218	0.0733089	0.0378969	-1.01221	FALSE
cg00367962	chr2	240508665	+		OpenSea				1.15375e-05	0.00105274	0.595217	0.42239	-1.01076	FALSE
ch.X.1667329F	chrX	115137068	+		OpenSea				1.15457e-05	0.00105293	0.268997	0.0939817	-2.33616	FALSE
cg24705960	chr3	62359456	+	chr3:62357639-62359774	Island	FEZF2	NM_018008	TSS1500	1.15521e-05	0.00105293	0.94698	0.898898	-1.00728	FALSE
cg20019658	chr18	66382486	+	chr18:66381934-66382575	Island	CCDC102B;TMX3	NM_001093729;NM_019022	TSS200;TSS200	1.16404e-05	0.0010567	0.0464109	0.0247011	-1.0309	FALSE
cg07416315	chr22	48897200	-	chr22:48896375-48896591	S_Shore	FAM19A5	NM_001082967	Body	1.16452e-05	0.0010567	0.877302	0.778101	-1.02414	FALSE
cg11076902	chr11	78974086	+		OpenSea	ODZ4	NM_001098816	5'UTR	1.17318e-05	0.00106028	0.705039	0.534629	-1.06012	FALSE
cg16515477	chr1	49511332	+		OpenSea	AGBL4	NM_032785	Body	1.17977e-05	0.00106398	0.503941	0.322643	-1.10624	FALSE
cg13696283	chr13	74707153	+	chr13:74708001-74709601	N_Shore	KLF12	NM_007249	5'UTR	1.18114e-05	0.00106419	0.279844	0.143863	-1.22439	FALSE
cg04674803	chr13	28395390	+		OpenSea				1.18473e-05	0.00106578	0.0516875	0.0271989	-1.04898	FALSE
cg08468401	chr3	14303131	-		OpenSea				1.19317e-05	0.0010694	0.187458	0.101738	-1.03122	FALSE
cg05509179	chr3	64887780	-		OpenSea	MIR548A2	NR_030317	Body	1.2003e-05	0.00107234	0.195054	0.102584	-1.11891	FALSE
cg06847006	chr22	49697565	+	chr22:49697533-49697816	Island				1.2007e-05	0.00107234	0.694671	0.528927	-1.0195	FALSE
ch.7.1973356R	chr7	94051183	+		OpenSea	COL1A2	NM_000089	Body	1.20542e-05	0.00107348	0.180789	0.0893038	-1.15296	FALSE
cg04317031	chr9	131799315	-	chr9:131798727-131799280	S_Shore	FAM73B	NM_032809	5'UTR	1.20878e-05	0.00107584	0.183285	0.0849151	-1.28404	FALSE
ch.12.1878964R	chr12	95773961	+		OpenSea				1.21172e-05	0.00107744	0.0876922	0.0435817	-1.0594	FALSE
cg04798369	chr6	32935521	-	chr6:32935896-32936792	N_Shore	BRD2	NM_005104	TSS1500	1.21396e-05	0.00107845	0.132817	0.0649663	-1.1585	FALSE
cg26275858	chr10	131694689	+	chr10:131694674-131694933	Island	EBF3	NM_001005463	Body	1.21436e-05	0.00107845	0.92609	0.853076	-1.10967	FALSE
cg00582948	chr1	15724194	-		OpenSea	FHAD1	NM_052929	3'UTR	1.21475e-05	0.00107848	0.361752	0.207295	-1.08942	TRUE
cg26908755	chr19	8373137	+	chr19:8372597-8373302	Island	CD320	NM_001165895;NM_016579	1stExon;1stExon	1.21747e-05	0.00108002	0.0460823	0.0195651	-1.28067	FALSE
cg16946767	chrX	119604500	+		OpenSea	LAMP2	NM_001122606;NM_002294;NM_013995	TSS1500;TSS1500;TSS1500	1.22408e-05	0.00108245	0.359111	0.198706	-1.20001	FALSE
cg08979895	chr4	111540126	+	chr4:111539906-111540127	Island	PITX2	NM_000325;NM_153426;NM_153427	Body;Body;Body	1.22521e-05	0.00108278	0.92255	0.84747	-1.18364	FALSE
cg13249833	chr12	106639919	+	chr12:106640880-106642374	N_Shore	CKAP4	NM_006825	Body	1.2324e-05	0.00108516	0.218687	0.122728	-1.01742	FALSE
ch.8.2576295R	chr8	130072186	+		OpenSea				1.23443e-05	0.00108607	0.117002	0.0492537	-1.34877	FALSE
cg11088135	chr12	119423402	-	chr12:119419105-119419810	S_Shelf	SRRM4	NM_194286	Body	1.237e-05	0.00108669	0.238214	0.136293	-1.02014	FALSE
ch.19.732135R	chr19	17385198	+		OpenSea	C19orf62	NM_014173;NM_001033549	Body;Body	1.25517e-05	0.00109423	0.175226	0.0903997	-1.10874	FALSE
cg14108492	chr20	35060132	+	chr20:35060057-35060262	Island	DLGAP4	NM_014902	Body	1.26296e-05	0.00109958	0.743093	0.587245	-1.0335	FALSE
cg04099673	chr18	54318390	+	chr18:54318456-54318785	N_Shore	WDR7	NM_015285;NM_052834	TSS1500;TSS1500	1.26536e-05	0.00110086	0.0494613	0.0220287	-1.2747	FALSE
cg25573740	chr12	120907606	-	chr12:120906678-120907894	Island	DYNLL1;SFRS9	NM_001037494;NM_003769	TSS200;TSS200	1.27964e-05	0.00110745	0.0272557	0.0125314	-1.23951	FALSE
cg12765107	chr7	90315680	+		OpenSea				1.2879e-05	0.00111043	0.917604	0.965755	1.48124	FALSE
cg05195612	chr2	175869986	-	chr2:175869574-175870289	Island	CHN1	NM_001822;NM_001822;NM_001025201;NM_001025201	5'UTR;1stExon;1stExon;5'UTR	1.28859e-05	0.00111075	0.973292	0.934897	-1.14056	FALSE
cg15309045	chr18	42530935	+		OpenSea	SETBP1	NM_015559	Body	1.29474e-05	0.0011144	0.611782	0.434448	-1.04333	FALSE
cg07107453	chr1	79114976	+		OpenSea	IFI44	NM_006417	TSS1500	1.29854e-05	0.00111622	0.168328	0.0893563	-1.05167	FALSE
cg14337655	chr19	2282207	-	chr19:2278605-2278848	S_Shelf	C19orf35	NM_198532	TSS200	1.30228e-05	0.00111883	0.796842	0.660778	-1.01237	FALSE
cg12883295	chr11	70743231	+		OpenSea	SHANK2	NM_012309	Body	1.314e-05	0.00112477	0.440943	0.276264	-1.04908	FALSE
cg17504698	chr13	20356921	+	chr13:20356147-20357234	Island	PSPC1	NR_003272;NM_001042414;NM_001042414	Body;1stExon;5'UTR	1.31587e-05	0.00112596	0.379669	0.175095	-1.51701	FALSE
cg06846214	chr1	248549671	+		OpenSea	OR2T6	NM_001005471	TSS1500	1.32684e-05	0.00113113	0.589005	0.379608	-1.23616	FALSE
cg17661112	chr7	157933417	+		OpenSea	PTPRN2	NM_002847;NM_130842;NM_130843	Body;Body;Body	1.33354e-05	0.00113361	0.760484	0.603419	-1.06514	TRUE
cg10767420	chr2	2581557	-		OpenSea				1.33816e-05	0.00113504	0.685185	0.500076	-1.12292	FALSE
cg27605889	chr4	81660494	+		OpenSea	C4orf22	NM_152770	Body	1.35624e-05	0.00114224	0.834966	0.715928	-1.01339	FALSE
cg21401219	chr3	150803669	-	chr3:150802996-150805168	Island	MED12L	NM_053002	TSS1500	1.35906e-05	0.0011441	0.125694	0.0614169	-1.15904	FALSE
cg14582191	chr4	5135644	+		OpenSea	STK32B	NM_018401	Body	1.36908e-05	0.0011475	0.712662	0.531815	-1.12835	FALSE
cg04778755	chr10	3235569	-		OpenSea				1.3712e-05	0.00114894	0.657875	0.489587	-1.00927	FALSE
cg05880324	chr16	12990586	+	chr16:12994574-12997690	N_Shelf				1.38816e-05	0.00115613	0.286976	0.159757	-1.05928	FALSE
cg22719833	chr5	43515438	+	chr5:43515133-43515349	S_Shore	C5orf34	NM_198566	TSS1500	1.40138e-05	0.00116174	0.0901781	0.0417431	-1.22268	FALSE
cg20460541	chrX	129253297	-	chrX:129254555-129255097	N_Shore				1.41675e-05	0.0011689	0.103537	0.0514828	-1.11706	FALSE
cg15877906	chr12	51157772	+	chr12:51157498-51158842	Island	ATF1	NM_005171	TSS200	1.42523e-05	0.00117276	0.0339031	0.0147487	-1.1643	FALSE
cg08278731	chr16	882925	-		OpenSea				1.43489e-05	0.00117518	0.460541	0.171255	-1.97733	FALSE
ch.9.1059422R	chr9	83693653	+		OpenSea				1.45326e-05	0.00118337	0.184773	0.0951857	-1.10968	FALSE
cg21349401	chr20	34681500	-	chr20:34680003-34681001	S_Shore				1.45925e-05	0.00118557	0.159517	0.0826813	-1.07639	FALSE
cg18057887	chr11	133800913	-	chr11:133800684-133800931	Island	IGSF9B	NM_014987	Body	1.46004e-05	0.00118564	0.949828	0.887	-1.2663	FALSE
cg24000797	chr1	153974332	+		OpenSea	NUP210L	NM_001159484;NM_207308	Body;Body	1.47832e-05	0.00119381	0.125579	0.0688879	-1.02444	FALSE
cg11349992	chr2	61108895	-	chr2:61108125-61109016	Island	REL	NM_002908;NM_002908	5'UTR;1stExon	1.47943e-05	0.00119429	0.0858609	0.0383717	-1.45121	FALSE
cg02573825	chr19	52490058	+		OpenSea	ZNF350	NM_021632;NM_021632	1stExon;5'UTR	1.47986e-05	0.00119443	0.330393	0.176821	-1.28601	FALSE
cg06210725	chr7	105752864	-	chr7:105752103-105753148	Island	SYPL1	NM_182715;NM_006754	TSS200;Body	1.48332e-05	0.00119598	0.0758894	0.0289573	-1.47489	FALSE
cg20727434	chr5	170740547	+	chr5:170741603-170742751	N_Shore				1.4855e-05	0.00119671	0.967216	0.932495	-1.09496	FALSE
cg06200996	chr12	130256906	+		OpenSea	TMEM132D	NM_133448	Body	1.50084e-05	0.00120225	0.533063	0.32946	-1.23362	FALSE
cg18564234	chr19	35168316	-	chr19:35168145-35168979	Island	ZNF302	NM_001012320;NM_018443	TSS1500;TSS1500	1.50086e-05	0.00120225	0.0742208	0.0378618	-1.02476	FALSE
cg00351735	chr12	99292673	-	chr12:99288222-99289374	S_Shelf	ANKS1B	NM_020140;NM_152788;NM_181670	Body;Body;Body	1.50932e-05	0.00120531	0.457109	0.283801	-1.09043	FALSE
cg11442173	chr17	61515312	+	chr17:61514752-61515386	Island	CYB561	NM_001017917;NM_001017916;NM_001915	5'UTR;5'UTR;5'UTR	1.52621e-05	0.00121263	0.962852	0.924315	-1.06676	FALSE
cg15536401	chr7	119831208	+		OpenSea				1.52805e-05	0.00121344	0.377637	0.233765	-1.01325	FALSE
cg09015246	chr16	10971105	-	chr16:10972782-10973305	N_Shore	CIITA	NM_000246;NM_000246	1stExon;5'UTR	1.53977e-05	0.001218	0.182371	0.0913589	-1.44016	FALSE
cg06828431	chr6	83118420	-		OpenSea				1.54866e-05	0.00122276	0.950688	0.898676	-1.11581	FALSE
cg21185031	chr8	143419545	+		OpenSea	TSNARE1	NM_145003	Body	1.55181e-05	0.00122336	0.234043	0.127534	-1.06274	FALSE
cg04221681	chr10	13337496	+	chr10:13341377-13342223	N_Shelf	PHYH	NM_001037537;NM_006214	5'UTR;Body	1.5609e-05	0.00122774	0.8764	0.961966	1.81638	FALSE
cg11655691	chr10	74385779	+	chr10:74385467-74386041	Island	CBARA1	NM_006077;NM_006077	1stExon;5'UTR	1.56689e-05	0.00122885	0.055268	0.0266859	-1.08601	FALSE
cg03261004	chr9	139981660	-	chr9:139980377-139981887	Island	LOC100289341;MAN1B1	NR_027447;NM_016219	TSS1500;1stExon	1.56984e-05	0.00123035	0.0384804	0.017473	-1.18211	FALSE
cg08542751	chr5	170221963	+		OpenSea	GABRP	NM_014211	Body	1.5808e-05	0.00123521	0.369261	0.221703	-1.03179	FALSE
cg03615476	chr8	747229	+	chr8:748280-748544	N_Shore				1.58717e-05	0.00123771	0.412361	0.261499	-1.00048	FALSE
cg04112100	chr2	143701758	-		OpenSea	KYNU	NM_001032998;NM_003937	Body;Body	1.58985e-05	0.00123897	0.381585	0.236642	-1.01455	FALSE
cg10421300	chrX	103087077	-	chrX:103087020-103087314	Island	RAB9B	NM_016370;NM_016370	1stExon;5'UTR	1.59108e-05	0.00123968	0.0561025	0.0269245	-1.27963	FALSE
cg18489719	chr5	74063690	-	chr5:74062566-74063225	S_Shore	GFM2;NSA2	NM_032380;NM_014886;NM_170681;NM_170691	TSS1500;Body;TSS1500;TSS1500	1.60341e-05	0.0012456	0.085231	0.0423458	-1.07185	FALSE
cg02004499	chr7	4244250	+		OpenSea	SDK1	NR_027816;NM_152744	Body;Body	1.6063e-05	0.00124702	0.962923	0.923908	-1.11022	FALSE
cg02204096	chr10	1095228	+	chr10:1094337-1095594	Island	IDI1	NM_004508	TSS200	1.61647e-05	0.00125138	0.0431547	0.0207499	-1.08724	FALSE
cg11057824	chr14	50471938	+	chr14:50470015-50470419	S_Shore	C14orf182	NM_001012706	Body	1.6314e-05	0.00125757	0.740555	0.570524	-1.10609	FALSE
cg12615100	chr1	35659060	-	chr1:35657467-35658811	S_Shore	SFPQ	NM_005066	TSS1500	1.63665e-05	0.00125964	0.17224	0.0679786	-1.56746	FALSE
cg12043428	chr2	38892958	+		OpenSea	GALM	NM_138801	TSS200	1.63813e-05	0.00126023	0.423849	0.256822	-1.13069	FALSE
cg16507262	chr2	201474403	-		OpenSea	AOX1	NM_001159	Body	1.65033e-05	0.00126406	0.486762	0.320065	-1.01331	FALSE
cg20801753	chr17	4823275	+		OpenSea				1.65806e-05	0.00126603	0.686799	0.522568	-1.00973	FALSE
cg18874332	chr12	100867529	-		OpenSea	NR1H4	NM_005123	TSS200	1.66253e-05	0.00126636	0.131872	0.0649487	-1.11492	FALSE
cg11747771	chr9	6645468	+	chr9:6645080-6645975	Island	GLDC	NM_000170	1stExon	1.66918e-05	0.00126786	0.965969	0.932565	-1.01742	FALSE
cg02582218	chr2	59569659	-		OpenSea				1.67285e-05	0.00126849	0.332969	0.196112	-1.03982	FALSE
cg08494221	chr8	30892479	-		OpenSea	PURG;WRN	NM_001015508;NM_000553	TSS1500;5'UTR	1.67654e-05	0.00126995	0.211889	0.109393	-1.15834	FALSE
cg17107626	chr17	7115524	+	chr17:7117596-7118085	N_Shelf	DLG4	NM_001365;NM_001128827	Body;Body	1.6854e-05	0.00127398	0.896158	0.955763	1.77745	FALSE
cg00087195	chr5	7869293	-	chr5:7868863-7869840	Island	MTRR;FASTKD3	NM_002454;NM_002454;NM_024091;NM_024010	1stExon;5'UTR;TSS200;1stExon	1.68635e-05	0.00127449	0.0322884	0.0143335	-1.27434	FALSE
cg04436634	chr1	158575773	+		OpenSea	OR10Z1	NM_001004478	TSS1500	1.68804e-05	0.00127523	0.227656	0.127619	-1.00898	FALSE
cg21280014	chr7	157644665	+	chr7:157647800-157648007	N_Shelf	PTPRN2	NM_002847;NM_130842;NM_130843	Body;Body;Body	1.69122e-05	0.00127652	0.184312	0.103299	-1.03406	TRUE
cg14806867	chr13	96329355	+	chr13:96328868-96329946	Island	DNAJC3	NM_006260	TSS200	1.70663e-05	0.00128215	0.153446	0.0834569	-1.03487	FALSE
cg23618477	chr6	169334872	-	chr6:169331837-169332301	S_Shelf				1.70984e-05	0.00128374	0.900522	0.795877	-1.2016	FALSE
cg08398691	chr10	131217895	+		OpenSea				1.71201e-05	0.00128472	0.714558	0.551911	-1.03201	FALSE
cg11737403	chr19	57791287	+	chr19:57791462-57792223	N_Shore	ZNF460	NM_006635	TSS1500	1.71821e-05	0.00128776	0.0836108	0.0419608	-1.06052	FALSE
cg04787078	chr6	34724751	+	chr6:34725063-34725306	N_Shore	SNRPC	NM_003093;NR_029472	TSS200;TSS200	1.72081e-05	0.00128805	0.0890376	0.0460472	-1.02755	FALSE
cg16924702	chr18	5544231	+	chr18:5543437-5544241	Island	EPB41L3	NM_012307	TSS1500	1.72081e-05	0.00128805	0.0311849	0.0134995	-1.38993	FALSE
ch.2.12307237R	chr2	12389786	+		OpenSea				1.73151e-05	0.00129193	0.0709294	0.0253699	-1.65758	FALSE
cg00028308	chr12	54090754	+	chr12:54089211-54089413	S_Shore				1.73178e-05	0.00129193	0.317103	0.182057	-1.12759	FALSE
cg25237542	chrX	142722494	-	chrX:142721410-142722958	Island	SLITRK4	NM_173078	5'UTR	1.73705e-05	0.0012934	0.0776414	0.0404543	-1.03723	FALSE
ch.1.194862R	chr1	5228961	+		OpenSea				1.74121e-05	0.00129483	0.0880477	0.0421692	-1.1243	FALSE
cg11449070	chrX	53449647	+	chrX:53448968-53449772	Island	SMC1A;RIBC1	NM_006306;NM_144968;NM_001031745	TSS200;TSS200;TSS1500	1.75074e-05	0.00129882	0.0235529	0.0119528	-1.0135	FALSE
cg15778012	chr11	43601125	-	chr11:43600712-43601409	Island				1.75867e-05	0.00130074	0.0358951	0.0169051	-1.14684	FALSE
cg17165836	chr2	100175805	+		OpenSea	AFF3	NM_001025108;NM_002285	Body;Body	1.76398e-05	0.00130245	0.299932	0.178279	-1.02456	FALSE
ch.10.2609808F	chr10	123272184	+		OpenSea	FGFR2	NM_001144914;NM_001144915;NM_022970;NM_001144913;NM_001144916;NM_000141;NM_001144917;NM_001144919;NM_001144918	Body;Body;Body;Body;Body;Body;Body;Body;Body	1.76631e-05	0.00130266	0.205264	0.108571	-1.07609	FALSE
cg22729681	chr1	164717625	+		OpenSea	PBX1	NM_002585	Body	1.776e-05	0.00130658	0.413606	0.248425	-1.10493	FALSE
cg13561081	chr13	43596606	+	chr13:43597504-43597856	N_Shore	DNAJC15	NM_013238	TSS1500	1.78149e-05	0.0013091	0.931203	0.85479	-1.30628	FALSE
cg25717658	chr6	169540677	-	chr6:169539501-169540033	S_Shore				1.78243e-05	0.0013091	0.909569	0.833949	-1.01135	FALSE
cg20956131	chr13	103426330	+	chr13:103425298-103426887	Island	C13orf27	NM_138779	TSS200	1.79205e-05	0.00131171	0.133302	0.0644426	-1.18512	FALSE
cg15008085	chr6	2248207	+	chr6:2245118-2246153	S_Shelf				1.80732e-05	0.00131756	0.808191	0.672704	-1.03676	FALSE
cg06647694	chrX	131261885	-		OpenSea	FRMD7	NM_194277;NM_194277	5'UTR;1stExon	1.80751e-05	0.00131756	0.246295	0.13687	-1.0492	FALSE
cg15693281	chr19	49634995	-	chr19:49636224-49636694	N_Shore	PPFIA3	NM_003660	Body	1.80752e-05	0.00131756	0.921689	0.853813	-1.03704	FALSE
cg21511563	chr2	232059556	-	chr2:232063173-232063616	N_Shelf				1.84575e-05	0.00133408	0.791871	0.652636	-1.01609	FALSE
cg24500832	chr12	54394212	+	chr12:54393374-54394648	Island	HOXC9	NM_006897	1stExon	1.8512e-05	0.00133647	0.0361279	0.0172715	-1.11573	FALSE
cg00459312	chr2	240002184	+	chr2:240005782-240006028	N_Shelf	HDAC4	NM_006037	Body	1.85443e-05	0.0013372	0.462429	0.296869	-1.02925	FALSE
ch.9.25704165R	chr9	25714165	+		OpenSea				1.85718e-05	0.00133803	0.205047	0.0734819	-1.82631	FALSE
cg26913798	chr2	240091029	+		OpenSea	HDAC4	NM_006037	Body	1.87702e-05	0.00134681	0.934761	0.866103	-1.14615	FALSE
cg14162086	chr9	129279673	+	chr9:129276571-129276977	S_Shelf				1.9121e-05	0.00135741	0.197761	0.109705	-1.01386	FALSE
cg06351537	chr22	49798750	-	chr22:49798570-49798784	Island				1.91457e-05	0.00135815	0.742935	0.573773	-1.10332	FALSE
cg25013443	chr11	107331110	+	chr11:107328441-107328691	S_Shelf				1.94616e-05	0.00137057	0.211604	0.117299	-1.03339	FALSE
ch.1.4190055F	chr1	214818353	+		OpenSea	CENPF	NM_016343	Body	1.94873e-05	0.00137156	0.136866	0.0648397	-1.17487	FALSE
cg14298200	chr8	65498812	+	chr8:65498603-65498828	Island				1.96255e-05	0.00137756	0.923897	0.85272	-1.06396	FALSE
ch.10.2676717R	chr10	125765348	+		OpenSea				1.97204e-05	0.00138214	0.125795	0.0542635	-1.32114	FALSE
cg12909983	chr7	100026469	-	chr7:100025804-100028002	Island	MEPCE;ZCWPW1	NM_019606;NM_017984	TSS1500;TSS200	1.97889e-05	0.00138484	0.0827816	0.0320694	-1.38904	FALSE
cg11241206	chr11	27723128	-	chr11:27721661-27722639	S_Shore	BDNF	NM_001143813;NM_170731;NM_170732;NM_001143809;NM_001143806;NM_170733;NM_001143807;NM_170733;NM_001143811;NM_001709;NM_001143812;NM_001143814;NM_001143805;NM_001143810;NM_001143808	TSS1500;Body;5'UTR;TSS1500;5'UTR;5'UTR;5'UTR;1stExon;TSS1500;TSS1500;TSS1500;TSS1500;5'UTR;TSS1500;TSS1500	1.9815e-05	0.00138587	0.086411	0.043614	-1.17353	FALSE
cg25047306	chrX	76140313	+		OpenSea	MIR384	NR_029909	TSS1500	1.98657e-05	0.00138704	0.488045	0.281064	-1.29157	FALSE
cg21207403	chr1	248223974	-		OpenSea	OR2L3;OR2L13	NM_001004687;NM_175911	TSS200;5'UTR	1.98661e-05	0.00138704	0.332914	0.200161	-1.02559	FALSE
cg20736031	chr12	114203961	+		OpenSea				1.98972e-05	0.0013883	0.870777	0.764687	-1.0425	FALSE
cg10303487	chr8	105479058	+	chr8:105478672-105479340	Island	DPYS	NM_001385	1stExon	2.01549e-05	0.00139673	0.922355	0.851778	-1.06703	FALSE
cg25335009	chr2	240299797	+		OpenSea	HDAC4	NM_006037	5'UTR	2.02618e-05	0.00140141	0.832928	0.705213	-1.04271	FALSE
cg21488156	chr13	111288822	+	chr13:111290666-111290970	N_Shore	CARKD	NM_018210	Body	2.03573e-05	0.00140428	0.913155	0.956404	1.10401	FALSE
cg26197220	chr13	45150229	-	chr13:45149970-45152288	Island	TSC22D1	NM_183422;NM_183422	5'UTR;1stExon	2.03888e-05	0.00140474	0.0547113	0.0251909	-1.14134	FALSE
cg20391652	chr4	122745106	-	chr4:122744557-122745267	Island	CCNA2	NM_001237	TSS200	2.04898e-05	0.00140823	0.0513417	0.0258687	-1.12417	FALSE
cg13611121	chr9	137711918	-	chr9:137709962-137710291	S_Shore	COL5A1	NM_000093	Body	2.06019e-05	0.00141385	0.92386	0.84884	-1.10712	FALSE
cg27450167	chr2	135272843	+		OpenSea	TMEM163	NM_030923	Body	2.0684e-05	0.00141762	0.385972	0.228714	-1.07859	FALSE
cg15879084	chr5	6633297	+	chr5:6632740-6634162	Island	NSUN2;SRD5A1	NM_017755;NM_001047	TSS200;TSS1500	2.07299e-05	0.0014189	0.0658713	0.0329186	-1.05064	FALSE
cg24747557	chr10	131355152	-		OpenSea	MGMT	NM_002412	Body	2.07866e-05	0.00142071	0.787625	0.634726	-1.09947	FALSE
cg24101492	chr14	96343119	-	chr14:96342209-96343570	Island				2.0809e-05	0.00142071	0.95317	0.898479	-1.13569	FALSE
cg12519992	chr5	137667555	+	chr5:137667502-137668037	Island	CDC25C	NM_001790;NM_022809	TSS200;TSS200	2.08134e-05	0.00142071	0.0391995	0.0126705	-1.7714	FALSE
cg24976104	chr22	45097940	-	chr22:45097755-45098801	Island	PRR5;PRR5-ARHGAP8	NM_001017529;NM_181334;NM_181333;NM_001017530;NM_001017528;NM_015366	5'UTR;TSS1500;TSS200;5'UTR;5'UTR;5'UTR	2.09997e-05	0.00142769	0.0467044	0.0239298	-1.02478	FALSE
cg21605772	chr5	160617030	+		OpenSea				2.10821e-05	0.00143108	0.356407	0.196918	-1.15716	FALSE
cg12180121	chr8	37594167	-	chr8:37593834-37594703	Island	ERLIN2	NM_007175;NM_007175;NM_001003790;NM_001003791;NM_001003791	1stExon;5'UTR;TSS200;1stExon;5'UTR	2.11354e-05	0.00143291	0.0411514	0.0168279	-1.36986	FALSE
cg16301768	chr3	183894727	-	chr3:183892455-183893184	S_Shore	AP2M1	NM_004068;NM_001025205	5'UTR;5'UTR	2.11526e-05	0.00143358	0.164307	0.08479	-1.09437	FALSE
cg02364793	chr5	175964512	+	chr5:175963498-175965116	Island	RNF44	NM_014901	TSS200	2.13055e-05	0.00143956	0.107606	0.0529793	-1.11797	FALSE
cg08291886	chr8	66546652	+	chr8:66546058-66546400	S_Shore	ARMC1	NM_018120	TSS1500	2.13477e-05	0.00144076	0.0833718	0.0417562	-1.07364	FALSE
cg23667178	chr8	1151560	-	chr8:1150825-1151237	S_Shore				2.15504e-05	0.0014494	0.732587	0.552044	-1.1532	FALSE
cg01975505	chr19	48497828	-		OpenSea	ELSPBP1	NM_022142	TSS200	2.15799e-05	0.00145056	0.203259	0.102007	-1.13932	FALSE
cg02470440	chr7	157854772	+		OpenSea	PTPRN2	NM_002847;NM_130842;NM_130843	Body;Body;Body	2.18398e-05	0.00146131	0.206066	0.108055	-1.11549	FALSE
ch.9.2172872F	chr9	131891362	+		OpenSea	PPP2R4	NM_178003;NM_178000;NM_021131;NM_178001	Body;Body;Body;Body	2.20148e-05	0.00146756	0.0580961	0.0291187	-1.04004	FALSE
cg08863539	chr19	2841394	-	chr19:2840864-2842213	Island	ZNF555	NM_152791	TSS200	2.21282e-05	0.00147165	0.037825	0.0177901	-1.11483	FALSE
cg22727810	chr1	163861876	+		OpenSea				2.21475e-05	0.00147198	0.270211	0.149081	-1.08143	FALSE
cg06487194	chr6	15345097	+		OpenSea	JARID2	NM_004973	Body	2.23757e-05	0.00147825	0.538992	0.317386	-1.45326	FALSE
cg06726167	chr17	8076949	-	chr17:8079490-8080125	N_Shelf	TMEM107	NM_183065;NM_032354	3'UTR;3'UTR	2.23962e-05	0.00147825	0.0836002	0.041422	-1.03152	FALSE
cg17462394	chr1	32574218	-	chr1:32574061-32574318	Island	KPNA6	NM_012316	Body	2.25914e-05	0.00148507	0.0585363	0.0299793	-1.12763	FALSE
cg00823783	chr16	5007972	-		OpenSea	SEC14L5	NM_014692	TSS1500	2.25976e-05	0.00148526	0.0890257	0.0355276	-1.36268	FALSE
cg18901940	chr10	69869364	-		OpenSea	MYPN	NM_032578;NM_032578	1stExon;5'UTR	2.26439e-05	0.0014872	0.944184	0.893658	-1.02141	FALSE
cg23194182	chr12	62860351	-	chr12:62860383-62860855	N_Shore	MON2	NM_015026	TSS1500	2.27236e-05	0.00148971	0.0806937	0.0427514	-1.01173	FALSE
cg16725234	chrX	117063623	-		OpenSea	KLHL13	NM_001168302;NM_033495;NM_001168303;NM_001168299;NM_001168300;NM_001168301	Body;Body;Body;Body;Body;Body	2.28085e-05	0.00149236	0.818234	0.690399	-1.02639	FALSE
cg05303408	chr6	20534748	-		OpenSea	CDKAL1	NM_017774;NM_017774	1stExon;5'UTR	2.29593e-05	0.00149776	0.199683	0.100078	-1.19436	FALSE
cg17172308	chr6	168533631	-	chr6:168529982-168530307	S_Shelf				2.30954e-05	0.0015009	0.445721	0.280668	-1.04448	FALSE
cg17470251	chr8	19459996	+	chr8:19459905-19460137	Island	CSGALNACT1	NM_001130518;NM_001130518;NR_024040;NM_018371	1stExon;5'UTR;Body;5'UTR	2.321e-05	0.00150575	0.943167	0.980266	1.68328	FALSE
cg02022136	chr10	131265059	+	chr10:131264948-131265710	Island	MGMT	NM_002412	TSS1500	2.32175e-05	0.00150591	0.0618688	0.0315744	-1.02971	FALSE
cg05917480	chr16	48369920	-		OpenSea	LONP2	NM_031490	Body	2.32218e-05	0.00150598	0.853077	0.935522	1.42816	FALSE
cg01410878	chr17	32908285	+	chr17:32905965-32908951	Island	TMEM132E	NM_207313	Body	2.33303e-05	0.0015098	0.835486	0.715832	-1.02349	FALSE
cg18202167	chr12	58087540	-	chr12:58087531-58088029	Island	OS9	NM_001017958;NM_001017957;NM_001017956;NM_006812	TSS200;TSS200;TSS200;TSS200	2.34873e-05	0.0015148	0.280949	0.1618	-1.02366	FALSE
cg11947423	chr8	42329660	+		OpenSea	SLC20A2	NM_006749	Body	2.37337e-05	0.00152178	0.924526	0.964755	1.39552	FALSE
cg07296565	chr20	36156587	-	chr20:36156022-36156669	Island	BLCAP	NM_001167820;NM_001167822;NM_001167821;NM_006698	TSS1500;TSS1500;TSS1500;TSS1500	2.37911e-05	0.00152288	0.0546545	0.0269829	-1.08442	FALSE
cg15309751	chrX	3734339	-	chrX:3732573-3734579	Island				2.38051e-05	0.00152348	0.230089	0.119186	-1.15943	FALSE
cg16653700	chr2	1232428	-		OpenSea	SNTG2	NM_018968	Body	2.38945e-05	0.00152613	0.773737	0.56411	-1.41438	FALSE
cg16763895	chr19	15235973	+	chr19:15235912-15236631	Island	ILVBL	NM_006844	5'UTR	2.39113e-05	0.00152633	0.0939676	0.0486652	-1.02164	FALSE
cg20898829	chr20	3229660	+	chr20:3229238-3229693	Island				2.39628e-05	0.00152838	0.240448	0.125207	-1.12959	FALSE
cg00414306	chr2	172779015	-	chr2:172778733-172779299	Island	HAT1	NM_003642;NR_027862	1stExon;Body	2.41779e-05	0.00153476	0.0768332	0.0384835	-1.07655	FALSE
cg20655434	chr11	67159118	+	chr11:67159170-67159971	N_Shore	LOC100130987;RAD9A	NR_024469;NM_004584	Body;TSS1500	2.42287e-05	0.00153615	0.0527671	0.0232827	-1.25305	FALSE
cg03529568	chr17	30676722	+	chr17:30677001-30677460	N_Shore	ZNF207;MIR632	NM_001032293;NR_030362;NM_001098507;NM_003457	TSS1500;TSS1500;TSS1500;TSS1500	2.43464e-05	0.00153903	0.185107	0.0862887	-1.19805	FALSE
cg01377936	chrX	32173560	+		OpenSea	DMD	NM_004021;NM_004009;NM_004011;NM_004021;NM_004013;NM_004022;NM_004023;NM_004007;NM_004006;NM_004010;NM_004012;NM_004013;NM_004022;NM_004020;NM_000109;NM_004020;NM_004023	5'UTR;Body;Body;1stExon;5'UTR;1stExon;1stExon;Body;Body;Body;Body;1stExon;5'UTR;1stExon;Body;5'UTR;5'UTR	2.43992e-05	0.0015409	0.578229	0.356875	-1.39547	FALSE
cg08566449	chr6	31631706	+	chr6:31632815-31634093	N_Shore	BAT4	NM_033177	Body	2.44505e-05	0.00154269	0.139813	0.0752252	-1.00326	FALSE
cg26098818	chr11	64885238	+	chr11:64884115-64885448	Island	ZNHIT2	NM_014205	TSS200	2.462e-05	0.00154754	0.0485517	0.0213526	-1.22159	FALSE
cg00463171	chr13	100741364	-	chr13:100740956-100741805	Island	PCCA	NM_000282;NM_001127692;NM_001127692;NM_000282	1stExon;5'UTR;1stExon;5'UTR	2.46979e-05	0.00155015	0.146095	0.0785927	-1.01147	FALSE
cg19758173	chr10	1516143	-	chr10:1516979-1517313	N_Shore	ADARB2	NM_018702	Body	2.47428e-05	0.00155069	0.4533	0.282945	-1.10196	FALSE
cg21447117	chr7	27224873	-	chr7:27225050-27225629	N_Shore	HOXA11;HOXA11AS	NM_005523;NR_002795	TSS200;TSS200	2.47519e-05	0.00155083	0.0695713	0.0311184	-1.34784	FALSE
cg09662304	chr13	112754881	-	chr13:112758598-112760491	N_Shelf				2.48124e-05	0.001554	0.853559	0.743611	-1.01503	TRUE
cg06880615	chr16	10051500	+		OpenSea	GRIN2A	NM_001134407;NM_000833;NM_001134408	Body;Body;Body	2.48219e-05	0.00155403	0.446619	0.288159	-1.00657	FALSE
cg06837449	chr1	249168501	+	chr1:249167408-249168010	S_Shore				2.49272e-05	0.00155709	0.349733	0.191003	-1.20579	FALSE
cg23039325	chr3	175797430	-		OpenSea				2.49316e-05	0.00155709	0.200507	0.109891	-1.02204	TRUE
cg13756251	chr9	137675723	-		OpenSea	COL5A1	NM_000093	Body	2.50722e-05	0.00156211	0.491404	0.310935	-1.10205	FALSE
cg17925360	chr2	201981146	-	chr2:201981062-201981689	Island	CFLAR	NM_001127184;NM_003879;NM_003879;NM_001127184	5'UTR;1stExon;5'UTR;1stExon	2.51346e-05	0.00156455	0.0318867	0.0156211	-1.04748	FALSE
cg12504163	chr7	148324051	-		OpenSea				2.51473e-05	0.00156466	0.648142	0.46201	-1.10703	TRUE
cg08736088	chr4	147866520	-	chr4:147866829-147867159	N_Shore	TTC29	NM_031956	5'UTR	2.53164e-05	0.00157002	0.327102	0.16698	-1.2696	FALSE
cg08125733	chr17	73851984	+	chr17:73851260-73852222	Island	WBP2	NM_012478	TSS1500	2.54218e-05	0.0015723	0.0783947	0.0377264	-1.1594	FALSE
cg01835446	chr22	50845159	-	chr22:50845158-50845437	Island	SAPS2	NM_014678	Body	2.56523e-05	0.00157975	0.969443	0.938755	-1.02653	FALSE
cg06060201	chrY	20488280	-	chrY:20488010-20488557	Island	LOC401630;LOC401629	NR_002161;NR_002160	TSS200;TSS200	2.59411e-05	0.00158855	0.298715	0.535578	1.52457	FALSE
ch.8.1681415R	chr8	80999431	+		OpenSea	TPD52	NM_005079;NM_001025253	Body;Body	2.60241e-05	0.00158987	0.0758955	0.0358483	-1.11778	FALSE
cg07104919	chr11	46958073	-	chr11:46958170-46958529	N_Shore	C11orf49	NM_001003676;NM_001003678;NM_001003677;NM_024113	TSS200;TSS200;TSS200;TSS200	2.60784e-05	0.00159113	0.117204	0.0614197	-1.03422	FALSE
cg00890840	chr3	123603455	+	chr3:123602588-123603540	Island	MYLK	NM_053027;NM_053028;NM_053026;NM_053025	TSS1500;TSS1500;TSS1500;TSS1500	2.60835e-05	0.00159123	0.0656602	0.0325102	-1.0696	FALSE
cg02362508	chr6	24128885	-	chr6:24126309-24126512	S_Shelf	NRSN1	NM_080723	5'UTR	2.61383e-05	0.00159216	0.312278	0.179599	-1.06974	FALSE
cg23012288	chr2	132250142	-	chr2:132249335-132250975	Island	FAM128A;LOC150776	NM_001085365;NR_026922	TSS200;TSS1500	2.61398e-05	0.00159216	0.0470667	0.020535	-1.19465	FALSE
cg13005974	chr8	117778277	-	chr8:117778487-117779146	N_Shore	UTP23	NM_032334	TSS1500	2.62695e-05	0.00159675	0.0684072	0.0306625	-1.2331	FALSE
cg18891020	chr1	44435433	-	chr1:44435409-44436114	Island	DPH2	NM_001384;NM_001039589	TSS1500;TSS1500	2.64046e-05	0.00160226	0.0836139	0.0396883	-1.20827	FALSE
cg06984883	chr1	1243564	-	chr1:1242400-1245185	Island	PUSL1;ACAP3	NM_153339;NM_030649	TSS1500;TSS1500	2.65175e-05	0.0016064	0.0460713	0.0202879	-1.25138	FALSE
cg11317774	chr11	3818872	+	chr11:3818447-3819307	Island	PGAP2;NUP98	NR_027014;NM_139131;NM_001145438;NM_001145439;NM_005387;NM_139131;NM_139132;NR_027015;NM_016320;NM_005387;NM_016320;NR_027017;NM_139132	TSS200;5'UTR;TSS200;TSS1500;1stExon;1stExon;5'UTR;TSS1500;1stExon;5'UTR;5'UTR;TSS1500;1stExon	2.67984e-05	0.00161547	0.0521468	0.0224389	-1.33179	FALSE
cg25276149	chr1	234509074	+	chr1:234508994-234509501	Island	C1orf31	NM_001012985	TSS1500	2.69072e-05	0.00161796	0.0488923	0.0179239	-1.62955	FALSE
cg13049398	chr18	74157682	+	chr18:74153239-74155073	S_Shelf	ZNF516	NM_014643	5'UTR	2.71368e-05	0.00162436	0.208388	0.115926	-1.00879	FALSE
cg24330902	chr1	38021434	+	chr1:38022452-38022719	N_Shore	DNALI1	NM_003462	TSS1500	2.72099e-05	0.00162676	0.785175	0.638476	-1.06626	FALSE
cg20707921	chr12	45448215	-	chr12:45444202-45445386	S_Shelf				2.72356e-05	0.00162777	0.379809	0.230728	-1.0266	FALSE
cg14820573	chr16	102121	-	chr16:103424-104190	N_Shore	POLR3K	NM_016310	Body	2.7296e-05	0.00162992	0.148948	0.0794383	-1.033	FALSE
cg05947596	chr6	99969103	-		OpenSea				2.73079e-05	0.00163033	0.073605	0.0364793	-1.19704	FALSE
cg08626560	chr11	31531252	-	chr11:31531131-31531501	Island	ELP4;IMMP1L	NM_019040;NM_144981	TSS200;TSS200	2.74817e-05	0.0016348	0.100211	0.0457772	-1.24975	FALSE
cg12946880	chr3	66023876	+	chr3:66023373-66025595	Island	MAGI1	NM_004742;NM_015520;NM_001033057	1stExon;1stExon;1stExon	2.77759e-05	0.00164542	0.0788974	0.0305204	-1.48989	FALSE
cg18594701	chr11	55111658	-		OpenSea	OR4A16	NM_001005274	1stExon	2.79815e-05	0.00165159	0.505509	0.309603	-1.19764	FALSE
cg13675568	chr1	44872075	-	chr1:44871109-44874047	Island	RNF220	NM_018150	5'UTR	2.80296e-05	0.00165202	0.18608	0.103413	-1.00546	FALSE
cg24227264	chr7	143599177	-	chr7:143598867-143599426	Island	FAM115A	NM_014719	TSS200	2.80783e-05	0.00165253	0.0500623	0.0214584	-1.32239	FALSE
cg13742952	chr10	131567801	+		OpenSea				2.82121e-05	0.00165756	0.924286	0.839423	-1.23441	FALSE
cg23274984	chr2	129636330	+		OpenSea				2.84234e-05	0.0016636	0.415455	0.260003	-1.01483	FALSE
cg11394278	chr22	49566994	+	chr22:49564050-49564612	S_Shelf				2.87435e-05	0.00167282	0.197229	0.108885	-1.01689	TRUE
cg03099611	chr4	88928541	-	chr4:88928480-88929659	Island	PKD2	NM_000297	TSS1500	2.886e-05	0.00167626	0.0777671	0.0394453	-1.00202	FALSE
ch.9.2473665R	chr9	139311799	+	chr9:139312760-139312969	N_Shore	PMPCA	NM_015160	Body	2.91197e-05	0.00168632	0.19562	0.0938548	-1.22541	FALSE
cg00207534	chr16	71929512	-	chr16:71928861-71929953	Island	KIAA0174	NM_014761	5'UTR	2.92472e-05	0.00168973	0.0457256	0.0203482	-1.24192	FALSE
cg08089693	chr6	39098871	-		OpenSea				2.92501e-05	0.00168973	0.261785	0.14955	-1.02216	FALSE
cg03035874	chr14	54976477	+	chr14:54976311-54976995	Island	CGRRF1	NM_006568	TSS200	2.92756e-05	0.00168985	0.0469021	0.0230489	-1.1811	FALSE
cg22690046	chr1	36863663	-	chr1:36863211-36863603	S_Shore	LSM10	NM_032881	TSS200	2.93598e-05	0.00169285	0.0349849	0.0172498	-1.04451	FALSE
cg10114235	chr6	169449059	-		OpenSea				2.93627e-05	0.00169285	0.867227	0.763684	-1.01607	FALSE
cg12484686	chr17	14204340	-	chr17:14204168-14207702	Island	HS3ST3B1	NM_006041	TSS200	2.94297e-05	0.00169442	0.917541	0.843175	-1.10272	FALSE
cg25741567	chr21	35747810	-	chr21:35747326-35748122	Island	FAM165B	NM_058182;NM_058182	1stExon;5'UTR	2.95558e-05	0.00169813	0.0565378	0.0266415	-1.11939	FALSE
cg11507591	chr8	969892	-	chr8:966997-967198	S_Shelf				2.95622e-05	0.00169829	0.525654	0.345301	-1.08336	FALSE
cg11460003	chr11	77348887	-	chr11:77348423-77348959	Island	CLNS1A	NM_001293	TSS200	2.96077e-05	0.00170006	0.0471485	0.0234544	-1.04614	FALSE
cg11345323	chr1	1981825	+	chr1:1981251-1983212	Island	PRKCZ	NM_002744	TSS200	2.96911e-05	0.00170296	0.0596737	0.0302887	-1.0616	FALSE
cg26238031	chr19	11999148	-	chr19:11998804-11999131	S_Shore	ZNF69	NM_021915	Body	2.96944e-05	0.00170296	0.0781388	0.0382291	-1.11341	FALSE
cg00172270	chr12	50101356	+	chr12:50100442-50101587	Island	FMNL3	NM_175736;NM_198900	TSS200;TSS200	2.97566e-05	0.00170338	0.0420133	0.021324	-1.00533	FALSE
cg03063639	chr15	83776422	-	chr15:83775861-83776922	Island	TM6SF1	NM_001144903;NM_001144903;NM_023003;NM_023003	5'UTR;1stExon;1stExon;5'UTR	2.98048e-05	0.00170451	0.959133	0.91901	-1.07538	FALSE
cg13625816	chr8	37755160	+	chr8:37756454-37757339	N_Shore	RAB11FIP1	NM_025151;NM_001002814	Body;Body	3.00686e-05	0.00171264	0.888909	0.785714	-1.14557	FALSE
cg08011645	chr11	64488701	-	chr11:64490493-64491146	N_Shore	NRXN2	NM_015080;NM_138732	5'UTR;5'UTR	3.02036e-05	0.00171534	0.337061	0.184618	-1.21935	FALSE
cg14875920	chr12	44200316	+	chr12:44199630-44200405	Island	TWF1	NM_002822	TSS200	3.02299e-05	0.00171642	0.109605	0.0552936	-1.09057	FALSE
cg04646113	chr15	75744117	+	chr15:75743081-75748449	Island	SIN3A	NM_015477;NM_001145357;NM_001145358	TSS200;5'UTR;TSS200	3.03209e-05	0.00171908	0.133005	0.0685699	-1.07577	FALSE
cg24754154	chrX	107979584	-	chrX:107978210-107980145	Island	IRS4	NM_003604;NM_003604	5'UTR;1stExon	3.03849e-05	0.00172104	0.129107	0.06259	-1.28135	FALSE
cg14526166	chr17	33914263	+		OpenSea	AP2B1	NM_001030006;NM_001282	TSS200;TSS200	3.0565e-05	0.00172713	0.0368488	0.0165565	-1.11636	FALSE
cg26312807	chr3	127057048	-	chr3:127056836-127057296	Island				3.08567e-05	0.00173399	0.921589	0.853	-1.01532	FALSE
cg16489511	chr6	26659419	+	chr6:26659536-26660165	N_Shore	ZNF322A	NM_024639	5'UTR	3.11051e-05	0.00174139	0.241634	0.11962	-1.2513	FALSE
cg16752864	chr4	140222485	+	chr4:140222426-140223335	Island	NAA15	NM_057175	TSS200	3.11684e-05	0.00174327	0.0878846	0.0421562	-1.27552	FALSE
cg05183538	chr16	88536950	-	chr16:88536936-88537375	Island	ZFPM1	NM_153813	Body	3.1181e-05	0.00174335	0.648821	0.467421	-1.08176	FALSE
cg23897255	chr11	747301	-	chr11:746877-748032	Island	TALDO1	NM_006755	TSS200	3.20828e-05	0.00177029	0.0356111	0.0158595	-1.21788	FALSE
cg21746633	chr2	30119103	+		OpenSea	ALK	NM_004304	Body	3.21835e-05	0.00177354	0.486341	0.315248	-1.04028	FALSE
cg07851808	chr3	14988835	+	chr3:14988612-14989036	Island	NR2C2	NM_003298	TSS1500	3.23348e-05	0.00177791	0.0512872	0.0240433	-1.21921	FALSE
cg05898320	chr3	55442720	-		OpenSea				3.24368e-05	0.00177972	0.399399	0.246132	-1.04303	FALSE
cg20293609	chr1	86048540	-	chr1:86046362-86047240	S_Shore	CYR61	NM_001554	Body	3.24584e-05	0.00177977	0.0574741	0.0285335	-1.07964	FALSE
cg19225026	chr8	142913350	-		OpenSea				3.26025e-05	0.00178257	0.177849	0.0949595	-1.02341	FALSE
cg02357389	chr12	82752162	+	chr12:82752004-82752746	Island	CCDC59;C12orf26	NR_033192;NM_014167;NM_032230;NM_014167	Body;5'UTR;TSS200;1stExon	3.26701e-05	0.00178439	0.0924775	0.0431792	-1.1686	FALSE
cg16615154	chr6	40567553	+	chr6:40567266-40567580	Island				3.27659e-05	0.00178704	0.946861	0.876087	-1.33597	FALSE
cg01586506	chr22	38379506	-	chr22:38379093-38379964	Island	SOX10	NM_006941	Body	3.32085e-05	0.0017977	0.968673	0.939168	-1.01242	FALSE
cg20680720	chr19	37407216	-	chr19:37406931-37407463	Island	ZNF568;ZNF829	NM_198539;NM_001037232	TSS200;TSS200	3.33428e-05	0.001802	0.0643793	0.0317123	-1.05159	FALSE
cg25917893	chr19	45458573	-	chr19:45458213-45459083	Island	CLPTM1	NM_001294	TSS200	3.33596e-05	0.00180228	0.064264	0.0301049	-1.14883	FALSE
cg21908038	chr19	12986352	+	chr19:12984132-12985466	S_Shore	DNASE2	NM_001375	3'UTR	3.34065e-05	0.00180359	0.788503	0.647865	-1.01948	TRUE
cg07317608	chr15	43398826	+		OpenSea	UBR1	NM_174916	TSS1500	3.36057e-05	0.00180848	0.282183	0.165946	-1.00073	FALSE
cg22630231	chr19	5720634	+	chr19:5719624-5720796	Island	TMEM146;LONP1	NM_152784;NM_004793	TSS200;TSS1500	3.37291e-05	0.00181199	0.0468023	0.0219767	-1.13619	FALSE
cg09838876	chr5	148737760	-	chr5:148737346-148737764	Island	PCYOX1L	NM_024028	Body	3.38212e-05	0.00181381	0.072038	0.0328816	-1.17512	FALSE
cg12858909	chr4	46391159	+	chr4:46391903-46392572	N_Shore	GABRA2	NM_001114175;NM_001114175;NM_000807	5'UTR;1stExon;5'UTR	3.39091e-05	0.00181686	0.150692	0.0731572	-1.18616	FALSE
cg14972383	chrX	53310991	+		OpenSea	IQSEC2	NR_024449;NM_015075;NM_001111125	TSS200;TSS200;Body	3.39784e-05	0.00181807	0.282589	0.140552	-1.26063	FALSE
cg20272507	chr15	43622808	+	chr15:43621830-43622953	Island	ADAL;LCMT2	NM_001159280;NM_001012969;NM_014793;NM_014793	TSS200;TSS200;5'UTR;1stExon	3.3983e-05	0.00181807	0.0501594	0.0245606	-1.05936	FALSE
cg09105479	chr12	104458152	-	chr12:104457766-104459087	Island	HCFC2	NM_013320	TSS200	3.4026e-05	0.00181846	0.0567426	0.0251005	-1.38	FALSE
cg09356526	chr12	14956470	+	chr12:14955991-14956471	Island	WBP11;C12orf60	NM_016312;NM_175874	TSS200;TSS200	3.42581e-05	0.00182407	0.0570354	0.0291053	-1.07673	FALSE
cg10946252	chr2	180202670	+		OpenSea				3.43462e-05	0.00182669	0.78188	0.626173	-1.10687	FALSE
cg21692664	chrX	106045287	+		OpenSea	TBC1D8B	NM_198881;NM_017752	TSS1500;TSS1500	3.43623e-05	0.00182722	0.246123	0.140054	-1.0524	FALSE
cg17625764	chrX	12992684	-	chrX:12993107-12994599	N_Shore	TMSL3;TMSB4X	NM_183049;NM_021109	TSS1500;TSS1500	3.44644e-05	0.00183046	0.235128	0.13151	-1.03075	FALSE
cg07180458	chr1	19600912	-	chr1:19600249-19600942	Island	AKR7L	NM_201252;NM_001145289	TSS1500;TSS1500	3.45952e-05	0.00183251	0.506372	0.338991	-1.00231	FALSE
cg21768014	chr8	2060983	+		OpenSea	MYOM2	NM_003970	Body	3.49989e-05	0.00184191	0.975353	0.950702	-1.03321	FALSE
cg18597220	chr14	80010617	-		OpenSea	NRXN3	NM_004796;NM_001105250;NM_138970	Body;Body;Body	3.50396e-05	0.00184262	0.855731	0.740954	-1.05232	FALSE
cg04508964	chr12	106977389	+	chr12:106977388-106977713	Island	RFX4	NM_213594	Body	3.51757e-05	0.00184481	0.965908	0.928126	-1.1324	FALSE
cg10421984	chr20	30945843	+	chr20:30945647-30947033	Island	ASXL1	NM_015338;NM_001164603	TSS1500;TSS1500	3.54199e-05	0.00185118	0.0617351	0.030648	-1.04309	FALSE
cg16935709	chr3	130745618	-	chr3:130745388-130745840	Island	NEK11;ASTE1	NM_024800;NM_001146003;NM_014065;NM_014065;NM_145910	TSS200;TSS200;1stExon;5'UTR;TSS200	3.57092e-05	0.00186048	0.0456827	0.0227807	-1.03534	FALSE
cg08442037	chr21	42064902	+		OpenSea	DSCAM	NM_001389	Body	3.60524e-05	0.00186796	0.566671	0.386325	-1.06948	FALSE
cg17940902	chr6	32921233	-		OpenSea	HLA-DMA	NM_006120	TSS1500	3.61226e-05	0.00186995	0.818519	0.686002	-1.04519	FALSE
cg11034802	chr4	37241376	-	chr4:37245250-37246979	N_Shelf				3.63053e-05	0.00187443	0.255377	0.142086	-1.07727	FALSE
cg05952666	chr17	6915644	+	chr17:6915824-6916201	N_Shore	RNASEK	NM_001004333	TSS200	3.63305e-05	0.00187517	0.0903885	0.0468449	-1.05285	FALSE
cg10548700	chr5	157158263	-	chr5:157158378-157158856	N_Shore	THG1L	NM_017872	TSS200	3.64753e-05	0.00187762	0.211416	0.108466	-1.11506	FALSE
cg15886307	chr12	120315669	+	chr12:120314847-120315169	S_Shore	CIT	NM_007174	TSS1500	3.6816e-05	0.00188675	0.226655	0.123198	-1.07578	FALSE
ch.9.1173620F	chr9	89153306	+		OpenSea				3.69435e-05	0.00188822	0.176795	0.0912495	-1.11027	FALSE
cg01185573	chr3	135432551	-		OpenSea				3.70729e-05	0.00189172	0.342827	0.207462	-1.00423	FALSE
cg07814629	chr12	49961959	-	chr12:49961630-49962219	Island	MCRS1	NM_006337	TSS200	3.72247e-05	0.00189513	0.0509677	0.0231848	-1.18824	FALSE
cg27018380	chr14	93389876	+	chr14:93389245-93389899	Island	CHGA	NM_001275	Body	3.75433e-05	0.00190143	0.066363	0.0309971	-1.13627	FALSE
cg07996548	chr20	32399026	-	chr20:32399262-32399550	N_Shore	CHMP4B	NM_176812	TSS200	3.76058e-05	0.00190315	0.060295	0.0304687	-1.02098	FALSE
cg04456219	chr7	17274337	+		OpenSea				3.76214e-05	0.00190332	0.283252	0.155836	-1.09401	FALSE
cg23760603	chr4	72135534	+		OpenSea	SLC4A4	NM_001134742;NM_001098484	Body;Body	3.7797e-05	0.00190782	0.807398	0.66952	-1.03483	FALSE
cg25363527	chr7	158250310	+	chr7:158250128-158250497	Island	PTPRN2	NM_002847;NM_130842;NM_130843	Body;Body;Body	3.78634e-05	0.00190951	0.898475	0.813847	-1.01341	FALSE
cg17727916	chrX	18373022	+	chrX:18371897-18373148	Island	SCML2	NM_006089	TSS200	3.80016e-05	0.00191339	0.101528	0.0483958	-1.14849	FALSE
cg22511877	chr2	1942942	+	chr2:1941068-1941560	S_Shore	MYT1L	NM_015025	Body	3.81997e-05	0.00191822	0.707729	0.547419	-1.00138	FALSE
cg24966735	chr13	74708143	-	chr13:74708001-74709601	Island	KLF12	NM_007249	TSS200	3.84333e-05	0.00192484	0.0820492	0.0421446	-1.03299	FALSE
cg17827188	chr4	25162224	+	chr4:25161781-25162290	Island	SEPSECS	NM_001159728;NM_016955;NM_153825	TSS200;TSS200;TSS200	3.85267e-05	0.00192727	0.0733946	0.0373671	-1.04095	FALSE
cg15505141	chr4	154388378	-	chr4:154388274-154388615	Island	KIAA0922	NM_015196;NM_001131007	Body;Body	3.87759e-05	0.00193248	0.0806395	0.0354161	-1.24129	FALSE
cg19228683	chr11	91963266	-	chr11:91957635-91960290	S_Shelf				3.87998e-05	0.00193256	0.585561	0.405103	-1.06418	FALSE
cg21507153	chr7	189357	+	chr7:191875-193799	N_Shelf				3.8912e-05	0.00193432	0.862849	0.744287	-1.11316	FALSE
cg10680411	chr6	28249142	-	chr6:28249166-28249568	N_Shore	PGBD1	NM_032507	TSS1500	3.95671e-05	0.00195049	0.21018	0.111302	-1.11709	FALSE
cg01052065	chrX	110339654	-	chrX:110339364-110339679	Island	PAK3	NM_001128166;NM_001128167;NM_002578	5'UTR;5'UTR;5'UTR	3.9897e-05	0.00195771	0.0613716	0.0279019	-1.12745	FALSE
cg11484413	chr11	127645018	+		OpenSea				4.00705e-05	0.00196172	0.223882	0.120089	-1.07904	FALSE
cg23069870	chr19	48248558	-	chr19:48248729-48249110	N_Shore	GLTSCR2	NM_015710	TSS1500	4.05793e-05	0.00197348	0.09533	0.0504772	-1.05301	FALSE
cg12565580	chr13	26483520	-		OpenSea	ATP8A2	NM_016529	Body	4.06426e-05	0.0019747	0.645004	0.469676	-1.04408	FALSE
cg06370862	chr6	50680748	+	chr6:50682334-50683214	N_Shore	TFAP2D	NM_172238	TSS1500	4.07458e-05	0.00197697	0.604658	0.430413	-1.01827	FALSE
cg00821051	chr10	131592591	+	chr10:131592393-131592616	Island				4.08142e-05	0.00197906	0.919342	0.843605	-1.10719	FALSE
cg13890969	chr9	113804367	-	chr9:113799913-113801375	S_Shelf				4.12642e-05	0.00199069	0.337714	0.174785	-1.29981	FALSE
cg11948988	chr10	131503290	+		OpenSea	MGMT	NM_002412	Body	4.14764e-05	0.00199484	0.709187	0.536144	-1.07717	FALSE
cg01982170	chr3	40301346	+		OpenSea	MYRIP	NM_015460	3'UTR	4.16183e-05	0.00199735	0.748047	0.597942	-1.02046	FALSE
cg16904666	chr22	50461702	+	chr22:50464808-50465009	N_Shelf	TTLL8	NM_001080447	Body	4.2122e-05	0.00201031	0.356071	0.206205	-1.08724	FALSE
cg09237790	chr3	116428610	+		OpenSea	LOC285194	NR_015391	TSS200	4.22559e-05	0.0020137	0.264096	0.150188	-1.03334	FALSE
cg07890827	chr10	131636622	+	chr10:131637098-131637310	N_Shore	EBF3	NM_001005463	Body	4.23239e-05	0.00201587	0.809472	0.670136	-1.06651	FALSE
cg25467879	chr7	133538683	+		OpenSea	EXOC4	NM_021807	Body	4.239e-05	0.00201803	0.19083	0.0837904	-1.51112	FALSE
ch.1.3042365R	chr1	155888432	+		OpenSea	KIAA0907	NM_014949	Body	4.24403e-05	0.00201872	0.151972	0.0781646	-1.06297	FALSE
cg02370373	chr22	26985552	+	chr22:26985516-26986264	Island	TPST2	NM_003595	5'UTR	4.26538e-05	0.00202339	0.0407188	0.0187692	-1.21986	FALSE
cg21273027	chr6	30181627	+	chr6:30180933-30182187	Island	TRIM26	NM_003449	TSS1500	4.28867e-05	0.00202991	0.0831264	0.0432023	-1.02857	FALSE
cg14868663	chr14	77923968	+	chr14:77923870-77924596	Island	C14orf133;AHSA1	NM_022067;NM_012111	TSS200;TSS1500	4.328e-05	0.00204204	0.0352955	0.0142721	-1.3528	FALSE
cg00563824	chr1	209405064	+	chr1:209404845-209405473	Island				4.33796e-05	0.00204476	0.576864	0.40156	-1.0276	FALSE
cg26235710	chr1	36184717	+	chr1:36184248-36184774	Island	C1orf216	NM_152374;NM_152374	1stExon;5'UTR	4.34972e-05	0.00204742	0.0781368	0.0384741	-1.07415	FALSE
cg21607137	chr5	178598142	-	chr5:178593903-178594656	S_Shelf	ADAMTS2	NM_021599;NM_014244	Body;Body	4.36397e-05	0.00205113	0.860086	0.737702	-1.1225	FALSE
cg24158553	chr15	50647608	-	chr15:50646437-50647742	Island	GABPB1;FLJ10038;LOC100129387	NM_002041;NM_181427;NR_026891;NM_016654;NM_016655;NR_024490;NM_005254	TSS200;TSS200;TSS1500;TSS200;TSS200;Body;TSS200	4.36459e-05	0.00205113	0.0757548	0.0385602	-1.03201	FALSE
cg20891862	chr17	6915577	+	chr17:6915824-6916201	N_Shore	RNASEK	NM_001004333	TSS1500	4.37617e-05	0.00205478	0.232813	0.123111	-1.11204	FALSE
cg07124903	chr1	245316477	-	chr1:245316547-245320247	N_Shore				4.38397e-05	0.00205671	0.240816	0.138614	-1.00256	FALSE
cg27366964	chr10	77946906	+		OpenSea	C10orf11	NM_032024	Body	4.38538e-05	0.00205673	0.322909	0.180893	-1.11167	FALSE
cg25392584	chr1	211433058	+	chr1:211432105-211434134	Island	RCOR3	NM_018254;NM_001136225;NM_001136224;NM_001136223	TSS1500;1stExon;1stExon;1stExon	4.40842e-05	0.00205992	0.0576792	0.02771	-1.08998	FALSE
cg10328875	chr14	32031012	+		OpenSea	NUBPL	NM_025152	Body	4.42909e-05	0.00206489	0.109539	0.0572869	-1.07505	TRUE
cg08783090	chrX	151143125	-	chrX:151142680-151143555	Island	GABRE	NM_004961;NM_004961	1stExon;5'UTR	4.44405e-05	0.00206851	0.962735	0.922955	-1.10482	FALSE
cg06024852	chr16	46655247	+	chr16:46655002-46655374	Island	SHCBP1	NM_024745	1stExon	4.45624e-05	0.00207192	0.0605232	0.0292299	-1.07867	FALSE
cg20554142	chr8	143150271	-		OpenSea				4.49229e-05	0.00207918	0.174867	0.0872022	-1.12577	FALSE
cg12112073	chr3	16926338	+	chr3:16925381-16926849	Island	PLCL2	NM_001144382	TSS200	4.50143e-05	0.00208176	0.0294726	0.0131846	-1.1532	FALSE
cg06132324	chr6	43544046	+	chr6:43543124-43544076	Island	XPO5;POLH	NM_020750;NM_006502;NM_006502	TSS1500;1stExon;5'UTR	4.53155e-05	0.00209045	0.0416271	0.0199727	-1.18652	FALSE
cg22733073	chr5	138677077	-	chr5:138677333-138678248	N_Shore	PAIP2	NM_001033112;NM_016480	TSS1500;TSS1500	4.57378e-05	0.00210128	0.200081	0.0936323	-1.33069	FALSE
cg15482792	chr1	91870014	+	chr1:91869876-91870390	Island	HFM1	NM_001017975	5'UTR	4.57536e-05	0.00210162	0.0739595	0.0319634	-1.27032	FALSE
cg01928206	chr2	177629247	-		OpenSea				4.58392e-05	0.00210411	0.238598	0.127972	-1.2252	FALSE
cg02314846	chr3	38178591	+	chr3:38178002-38178750	Island	ACAA1;MYD88	NM_001607;NR_024024;NM_001607;NM_002468;NM_001130410;NM_001130410	1stExon;Body;5'UTR;TSS1500;5'UTR;1stExon	4.62691e-05	0.00211431	0.0958141	0.0446745	-1.18062	FALSE
cg09251771	chr6	10695336	-	chr6:10694617-10695352	Island	C6orf52;PAK1IP1	NR_026737;NM_001145020;NR_026736;NM_017906	TSS1500;TSS1500;TSS1500;Body	4.64574e-05	0.00212022	0.153444	0.0661273	-1.35983	FALSE
cg00557402	chr11	114466517	+		OpenSea	FAM55D	NM_017678;NM_001077639	TSS200;TSS200	4.65987e-05	0.00212335	0.644123	0.437849	-1.21939	FALSE
cg04768657	chr11	101785698	+	chr11:101785594-101786128	Island	KIAA1377;ANGPTL5	NM_020802;NM_178127	TSS200;5'UTR	4.66591e-05	0.0021247	0.0548166	0.0274134	-1.09218	FALSE
cg22681495	chr15	86058755	-		OpenSea	AKAP13	NM_007200;NM_006738	Body;Body	4.66682e-05	0.00212486	0.513104	0.326804	-1.15037	FALSE
cg26994283	chr5	177964757	-		OpenSea	COL23A1	NM_173465	Body	4.68226e-05	0.00212817	0.777226	0.631013	-1.03548	FALSE
cg09026722	chr1	156867080	+	chr1:156863415-156863711	S_Shelf	PEAR1	NM_001080471	5'UTR	4.69839e-05	0.00213218	0.0552302	0.0273585	-1.05202	FALSE
cg00154122	chr15	83418952	-	chr15:83419022-83419592	N_Shore				4.70222e-05	0.00213289	0.125567	0.065653	-1.17808	FALSE
cg01982592	chr16	78513115	-		OpenSea	WWOX	NM_016373	Body	4.71687e-05	0.00213725	0.767801	0.605914	-1.16548	FALSE
cg05663341	chr7	96634660	-	chr7:96634622-96634915	Island	DLX6AS;DLX6	NR_015448;NM_005222	Body;TSS1500	4.73291e-05	0.00214099	0.980186	0.960719	-1.14618	FALSE
cg08871239	chr2	95788279	-	chr2:95787089-95787951	S_Shore	MRPS5	NM_031902	TSS1500	4.75615e-05	0.00214674	0.0788608	0.0329322	-1.27191	FALSE
cg09162806	chr12	94995915	+		OpenSea	TMCC3	NM_020698	Body	4.77378e-05	0.00215094	0.817902	0.64829	-1.35188	FALSE
cg02656871	chr16	88442535	+	chr16:88442449-88442994	Island				4.79635e-05	0.00215594	0.888636	0.787858	-1.10442	FALSE
cg02578944	chr6	28227392	+	chr6:28226979-28227483	Island	NKAPL	NM_001007531	1stExon	4.81269e-05	0.00216017	0.945459	0.894313	-1.06989	FALSE
cg14583869	chr9	34701531	-	chr9:34701218-34701834	Island				4.84614e-05	0.00216688	0.0418812	0.0187225	-1.232	FALSE
cg26248155	chr17	7165849	-	chr17:7164285-7166245	Island	CLDN7	NM_001307	TSS200	4.84747e-05	0.00216726	0.940066	0.884832	-1.01615	FALSE
cg20149840	chr2	240135077	-		OpenSea	HDAC4	NM_006037	Body	4.88172e-05	0.00217359	0.853932	0.743182	-1.00005	FALSE
cg15646041	chr12	52463663	-	chr12:52463348-52464202	Island	C12orf44	NM_001098673;NM_021934	TSS200;TSS200	4.89336e-05	0.00217738	0.0794417	0.0424788	-1.00382	FALSE
cg01150105	chr3	175139160	-		OpenSea	NAALADL2	NM_207015	Body	4.90812e-05	0.00218001	0.482723	0.313463	-1.03653	FALSE
cg01573544	chrX	44402332	-		OpenSea	FUNDC1	NM_173794	TSS200	4.95285e-05	0.00219244	0.0724782	0.0311231	-1.33541	FALSE
cg22311507	chr2	16079921	+	chr2:16079801-16083032	Island	MYCN	NM_005378	TSS1500	4.97209e-05	0.00219555	0.0544128	0.0282582	-1.32441	FALSE
ch.19.1899367R	chr19	58102769	+		OpenSea	ZIK1	NM_001010879	3'UTR	4.97434e-05	0.00219588	0.108431	0.0546657	-1.14298	FALSE
cg18627235	chr14	96342747	+	chr14:96342209-96343570	Island				4.98715e-05	0.00219847	0.717463	0.552168	-1.0442	FALSE
cg20265661	chr2	133428502	+	chr2:133426652-133428870	Island	LYPD1	NM_144586;NM_001077427	TSS200;5'UTR	5.01538e-05	0.00220526	0.058728	0.0263471	-1.26151	FALSE
cg13958749	chr15	89010551	+	chr15:89010444-89011232	Island	MRPS11;MRPL46	NM_176805;NM_022163;NM_022839	TSS200;1stExon;TSS200	5.02908e-05	0.0022082	0.06161	0.0286682	-1.14039	FALSE
cg10570405	chr7	108210304	-	chr7:108209784-108210906	Island	THAP5;DNAJB9	NM_182529;NM_012328;NM_001130475	TSS1500;TSS200;TSS200	5.08746e-05	0.00222171	0.0467807	0.0236246	-1.0099	FALSE
cg19416623	chr10	3146549	-	chr10:3148406-3148625	N_Shore	PFKP	NM_002627	Body	5.11075e-05	0.00222689	0.910616	0.958446	1.22579	FALSE
cg20625588	chr11	1028356	-	chr11:1029083-1029390	N_Shore	MUC6	NM_005961	Body	5.12173e-05	0.00222939	0.959667	0.922329	-1.00747	FALSE
cg01335658	chr10	131567534	+		OpenSea				5.13188e-05	0.00223153	0.935105	0.871705	-1.07709	FALSE
ch.22.16108507R	chr22	17728507	+		OpenSea				5.15836e-05	0.00223673	0.0730347	0.0262904	-1.87212	FALSE
cg02510453	chr4	152020490	+	chr4:152020470-152021110	Island	RPS3A	NM_001006	TSS1500	5.20267e-05	0.00224671	0.126568	0.0642292	-1.06593	FALSE
cg08690812	chr11	18343758	+	chr11:18343625-18344238	Island	GTF2H1;HPS5	NM_005316;NM_181507;NM_007216;NM_001142307;NM_181508	TSS200;TSS200;TSS200;TSS200;TSS200	5.21133e-05	0.0022488	0.0512314	0.0207656	-1.33421	FALSE
cg03361665	chr19	15560731	+	chr19:15563869-15564223	N_Shelf	WIZ	NM_021241;NM_021241	5'UTR;1stExon	5.22022e-05	0.00225027	0.0684578	0.0334251	-1.12173	FALSE
cg12905931	chr22	28376641	+		OpenSea	TTC28;LOC284900	NM_001145418;NR_026963	3'UTR;Body	5.23364e-05	0.00225299	0.951996	0.905615	-1.0559	FALSE
cg25347362	chr19	9938857	-	chr19:9938325-9938815	S_Shore	UBL5	NM_001048241;NM_024292	5'UTR;5'UTR	5.23668e-05	0.00225364	0.0990848	0.0533587	-1.05923	FALSE
cg02293936	chr17	46671298	-	chr17:46670522-46671458	Island	LOC404266;HOXB5	NR_033203;NR_033204;NR_033201;NR_033202;NM_002147	Body;Body;Body;Body;TSS200	5.23855e-05	0.00225412	0.206925	0.114994	-1.01898	FALSE
cg23199643	chr19	1699159	-	chr19:1698698-1698960	S_Shore				5.29244e-05	0.00226664	0.661377	0.490962	-1.02056	FALSE
cg21868050	chr1	155231980	+	chr1:155231812-155232312	Island	SCAMP3	NM_052837;NM_052837;NM_005698;NM_005698	5'UTR;1stExon;1stExon;5'UTR	5.3632e-05	0.00228665	0.0439745	0.0211474	-1.18937	FALSE
cg07613153	chr14	104436947	+		OpenSea	TDRD9	NM_153046	Body	5.3724e-05	0.00228848	0.263986	0.137423	-1.17136	FALSE
cg15553385	chr2	109065907	+	chr2:109065509-109065954	Island	GCC2	NM_181453;NR_028063	Body;Body	5.37988e-05	0.00229031	0.0512723	0.0228289	-1.21016	FALSE
cg15328131	chr2	180427325	-		OpenSea	ZNF385B	NM_152520;NM_001113397;NM_001113398	Body;Body;TSS200	5.43629e-05	0.00230208	0.731437	0.57569	-1.00219	FALSE
cg26425669	chr2	136875923	-	chr2:136876711-136877051	N_Shore	CXCR4	NM_003467	TSS200	5.44799e-05	0.0023037	0.953396	0.904744	-1.06956	FALSE
cg25273799	chr10	105198564	-		OpenSea	PDCD11	NM_014976	Body	5.48129e-05	0.00230984	0.952577	0.909422	-1.06294	FALSE
cg04935181	chr1	47133953	+	chr1:47133674-47134395	Island	ATPAF1	NM_001042546;NM_022745	1stExon;1stExon	5.55243e-05	0.00232444	0.0422924	0.0211077	-1.02716	FALSE
cg01717194	chr13	39543257	+		OpenSea	STOML3	NM_145286;NM_001144033	Body;Body	5.57767e-05	0.00232969	0.851322	0.720514	-1.13598	FALSE
ch.2.3422646F	chr2	169470259	+		OpenSea	LASS6	NM_203463	Body	5.63197e-05	0.00234275	0.101988	0.0507599	-1.07625	FALSE
cg22533762	chr2	213697049	-	chr2:213696349-213698050	Island				5.68433e-05	0.00235532	0.931425	0.869597	-1.01699	FALSE
cg23839938	chr12	133613904	-	chr12:133613765-133614525	Island	ZNF84	NM_003428;NM_003428;NM_001127372	1stExon;5'UTR;TSS200	5.69485e-05	0.00235679	0.0412117	0.0196271	-1.34133	FALSE
cg01879488	chr11	35160498	+	chr11:35160375-35161000	Island	CD44	NM_001001389;NM_001001390;NM_001001391;NM_000610;NM_001001392;NM_001001392;NM_001001391;NM_000610;NM_001001389;NM_001001390	5'UTR;1stExon;1stExon;5'UTR;1stExon;5'UTR;5'UTR;1stExon;1stExon;5'UTR	5.69934e-05	0.00235779	0.0796022	0.0424325	-1.05538	FALSE
cg11166106	chr2	219861012	-	chr2:219860927-219861242	Island				5.72311e-05	0.00236207	0.0423563	0.0172548	-1.43719	FALSE
cg22525688	chr7	74001908	+		OpenSea	GTF2IRD1	NM_005685;NM_016328	Body;Body	5.77155e-05	0.00237548	0.189936	0.0967523	-1.14616	FALSE
cg07177001	chr8	22926478	-	chr8:22925655-22926912	Island	TNFRSF10B	NM_147187;NM_147187;NM_003842;NR_027140;NM_003842	5'UTR;1stExon;5'UTR;Body;1stExon	5.79501e-05	0.00238178	0.0581734	0.0296224	-1.02798	FALSE
cg11848788	chr1	39041399	+	chr1:39044059-39044561	N_Shelf				5.83521e-05	0.00239242	0.410434	0.257746	-1.00493	FALSE
cg13629132	chr9	22863277	+		OpenSea				5.85951e-05	0.00239756	0.891451	0.804407	-1.01365	FALSE
cg05534333	chrX	153707029	+	chrX:153706928-153707816	Island	LAGE3	NM_006014	Body	5.87128e-05	0.00239931	0.0745256	0.0368937	-1.12284	FALSE
cg05913672	chr19	12833573	-	chr19:12833104-12833574	Island	TNPO2	NM_001136196;NM_013433;NM_001136195	TSS200;TSS1500;5'UTR	5.87303e-05	0.00239931	0.0471968	0.0241996	-1.05063	FALSE
cg22055397	chr7	158923808	+		OpenSea	VIPR2	NM_003382	Body	5.87558e-05	0.00240014	0.658609	0.491264	-1.00035	FALSE
cg00133147	chr6	33256760	-	chr6:33256539-33256973	Island	PFDN6;WDR46	NM_014260;NM_005452;NM_001164267	TSS1500;Body;Body	5.88588e-05	0.00240288	0.0657225	0.031674	-1.1084	FALSE
cg14949922	chrX	46696330	-	chrX:46696141-46697075	Island	RP2	NM_006915	TSS200	5.89123e-05	0.0024036	0.0656535	0.0309897	-1.1176	FALSE
cg04485956	chr2	1859071	+		OpenSea	MYT1L	NM_015025	Body	5.90841e-05	0.0024062	0.233445	0.118616	-1.12574	FALSE
cg18576318	chr11	67888955	+	chr11:67887977-67889768	Island	CHKA	NM_001277;NM_212469	TSS200;TSS200	5.91529e-05	0.00240858	0.0368345	0.0173573	-1.07701	FALSE
cg02379437	chrX	72435117	+		OpenSea	NAP1L2	NM_021963	TSS1500	5.91774e-05	0.00240871	0.119109	0.0629739	-1.02049	FALSE
cg18151074	chr19	19302985	+	chr19:19302854-19303148	Island	RFXANK;LOC729991;LOC729991-MEF2B	NM_003721;NM_134440;NM_001145784;NM_001145783;NR_027307;NM_005919;NM_001145784;NM_001145783;NR_027308;NM_005919	TSS200;TSS200;5'UTR;5'UTR;Body;1stExon;1stExon;1stExon;Body;5'UTR	5.9184e-05	0.00240871	0.0455014	0.0206481	-1.1927	FALSE
cg02680903	chr10	15416149	+	chr10:15412419-15413040	S_Shelf				5.93605e-05	0.00241058	0.257529	0.140376	-1.10059	FALSE
cg21527360	chr6	4135862	-	chr6:4135175-4136460	Island	PECI	NM_206836;NM_001166010;NR_028588;NM_006117	TSS200;TSS200;TSS200;TSS200	6.00391e-05	0.00242728	0.0485264	0.0240661	-1.04373	FALSE
cg08213337	chr2	178937673	-	chr2:178937595-178937907	Island	PDE11A	NM_001077197;NM_016953	Body;TSS200	6.05536e-05	0.00243825	0.0530084	0.0286444	-1.0194	FALSE
ch.7.1140112F	chr7	49032475	+		OpenSea				6.07003e-05	0.00244203	0.0741474	0.029134	-1.4095	FALSE
cg17370981	chr13	114311583	+		OpenSea	ATP4B	NM_000705	Body	6.07068e-05	0.00244203	0.57989	0.393611	-1.09273	FALSE
cg22009908	chr5	106724064	-		OpenSea	EFNA5	NM_001962	Body	6.09334e-05	0.0024468	0.184753	0.103129	-1.00547	FALSE
cg21859594	chr12	4872801	+		OpenSea	GALNT8	NM_017417	Body	6.10594e-05	0.00244972	0.123855	0.0659322	-1.00329	FALSE
cg19816235	chr7	26707213	+		OpenSea	SKAP2	NM_003930	3'UTR	6.11024e-05	0.00245041	0.0909557	0.0454252	-1.08459	FALSE
cg11919525	chr19	52552461	-	chr19:52551831-52552214	S_Shore	ZNF432	NM_014650	TSS1500	6.16329e-05	0.0024619	0.21147	0.100385	-1.19399	FALSE
ch.1.2890615F	chr1	150313655	+		OpenSea	PRPF3	NM_004698	Body	6.17069e-05	0.00246387	0.0811707	0.0404145	-1.07123	FALSE
cg01834010	chr13	111365570	-	chr13:111364718-111368530	Island	ING1	NM_198217;NM_198219;NM_198218	Body;TSS200;TSS200	6.21411e-05	0.00247295	0.117781	0.0611141	-1.03645	FALSE
cg02828054	chr19	8478160	-	chr19:8478005-8478226	Island	2016-03-02	NM_001005415;NM_001005416;NM_016496	TSS200;TSS200;TSS200	6.27015e-05	0.00248223	0.0545441	0.0253615	-1.03147	FALSE
cg00593897	chr6	26533192	+		OpenSea				6.27498e-05	0.00248315	0.167	0.0872715	-1.04011	FALSE
cg24923891	chr10	102414057	+	chr10:102414425-102416315	N_Shore				6.30206e-05	0.002488	0.129549	0.0573008	-1.35208	FALSE
cg26678649	chr1	200378963	+	chr1:200378899-200379365	Island	ZNF281	NM_012482	5'UTR	6.321e-05	0.00249176	0.0311954	0.014101	-1.20526	FALSE
ch.9.108332624R	chr9	109292803	+		OpenSea				6.4009e-05	0.00250916	0.103645	0.0519659	-1.12013	FALSE
cg00735080	chr21	47285121	-	chr21:47287012-47287426	N_Shore	PCBP3	NM_020528;NM_001130141	Body;Body	6.45612e-05	0.00251878	0.564461	0.391111	-1.02232	FALSE
cg16342037	chr11	74303494	+	chr11:74303529-74304040	N_Shore	POLD3	NM_006591	TSS200	6.48154e-05	0.00252491	0.0788924	0.0338799	-1.2726	FALSE
cg26035625	chr3	39195358	+	chr3:39194241-39195359	Island	CSRNP1	NM_033027	TSS1500	6.48498e-05	0.00252562	0.0403161	0.0189157	-1.11336	FALSE
cg14680303	chr17	29059049	-	chr17:29058408-29058957	S_Shore	SUZ12P	NR_024187	Body	6.51329e-05	0.00253117	0.0649037	0.0314162	-1.12577	FALSE
cg23526353	chr4	100484905	-	chr4:100484727-100485284	Island	RG9MTD2;MTTP	NM_001134666;NM_000253;NM_001134665;NM_152292	5'UTR;TSS1500;5'UTR;TSS200	6.53684e-05	0.00253464	0.0377706	0.0180535	-1.08264	FALSE
ch.13.34404418F	chr13	35506418	+		OpenSea				6.54435e-05	0.00253566	0.0883952	0.0447072	-1.0443	FALSE
cg19244032	chrY	16636990	+	chrY:16636290-16636991	Island	NLGN4Y	NR_028318;NM_014893;NR_028319	Body;5'UTR;Body	6.55014e-05	0.00253706	0.735998	0.46626	-2.01507	FALSE
cg15082843	chr7	130371296	+		OpenSea	TSGA13	NM_052933;NM_052933	5'UTR;1stExon	6.57962e-05	0.00254077	0.436459	0.267442	-1.10204	FALSE
cg16998810	chrX	38080134	-	chrX:38079691-38080150	Island	SRPX	NM_006307;NM_001170752;NM_001170750;NM_006307;NM_001170752;NM_001170751;NM_001170750;NM_001170751	5'UTR;1stExon;5'UTR;1stExon;5'UTR;5'UTR;1stExon;1stExon	6.60227e-05	0.00254566	0.058467	0.0295988	-1.01906	FALSE
cg16754522	chr4	734600	-	chr4:738424-741517	N_Shelf	PCGF3	NM_006315	Body	6.63644e-05	0.00255484	0.942834	0.971035	1.2146	FALSE
cg19238840	chr16	20339175	+		OpenSea	GP2	NM_001007241;NM_001502;NM_001007240;NM_001007242	TSS1500;TSS1500;TSS1500;TSS1500	6.69737e-05	0.00256811	0.0872499	0.0446211	-1.01782	FALSE
cg10857729	chr8	972495	+	chr8:976015-976416	N_Shelf				6.71511e-05	0.00257137	0.11132	0.0587498	-1.00344	FALSE
cg08617528	chr16	8223313	+		OpenSea				6.76913e-05	0.00258066	0.199321	0.111843	-1.00894	FALSE
cg17918270	chr2	1983484	+		OpenSea	MYT1L	NM_015025	Body	6.78622e-05	0.00258438	0.78374	0.608802	-1.22494	FALSE
cg04775238	chr2	202646121	+	chr2:202645387-202646155	Island	ALS2	NM_001135745;NM_020919	TSS1500;TSS1500	6.83982e-05	0.00259444	0.0796255	0.0357282	-1.21292	FALSE
cg20064139	chr20	41823021	+	chr20:41817475-41819212	S_Shelf				6.8701e-05	0.0026007	0.159607	0.0825936	-1.06921	FALSE
cg03470939	chr1	19669159	-	chr1:19665010-19665276	S_Shelf	CAPZB	NM_004930	Body	6.87819e-05	0.00260291	0.971252	0.988108	1.30679	FALSE
cg17954603	chr4	185655449	-	chr4:185654505-185655515	Island	MLF1IP	NM_024629	TSS200	6.88746e-05	0.00260371	0.0685131	0.0341382	-1.21114	FALSE
cg09559047	chr8	10916868	-	chr8:10916662-10917097	Island	XKR6	NM_173683	Body	6.90662e-05	0.00260741	0.07355	0.0297006	-1.33568	FALSE
cg03916421	chr4	130013461	-	chr4:130014349-130014899	N_Shore	SCLT1;C4orf33	NM_144643;NM_173487	Body;TSS1500	6.96941e-05	0.00262177	0.118357	0.0615423	-1.03571	FALSE
cg05778494	chr1	155165346	+	chr1:155163434-155163818	S_Shore				7.01814e-05	0.0026329	0.063631	0.0304429	-1.15292	FALSE
cg19918145	chr5	107271174	+		OpenSea	FBXL17	NM_001163315	Body	7.03295e-05	0.0026355	0.93949	0.886225	-1.13089	FALSE
cg09572125	chr6	33400477	+		OpenSea	SYNGAP1	NM_006772	Body	7.07775e-05	0.00264551	0.947293	0.895026	-1.07348	FALSE
cg22289581	chr11	122850227	-	chr11:122847494-122848608	S_Shore	BSX	NM_001098169	Body	7.08066e-05	0.00264618	0.429599	0.265948	-1.06373	FALSE
cg00040367	chr1	169337476	+		OpenSea	NME7;BLZF1	NM_197972;NM_003666;NM_003666;NM_013330	TSS1500;1stExon;5'UTR;TSS1500	7.19169e-05	0.00266715	0.0656499	0.0335271	-1.05535	FALSE
cg03602029	chr6	137814078	-	chr6:137814355-137815202	N_Shore	OLIG3	NM_175747;NM_175747	1stExon;3'UTR	7.2487e-05	0.00267583	0.952801	0.908429	-1.05103	FALSE
cg06483505	chr6	4607680	+		OpenSea				7.39649e-05	0.00270206	0.173717	0.0953734	-1.01538	FALSE
cg12806001	chr8	19614157	+	chr8:19614131-19615307	Island				7.39779e-05	0.00270212	0.131475	0.0636711	-1.13582	FALSE
cg03149049	chrX	47053031	-	chrX:47053103-47053605	N_Shore	UBA1	NM_003334;NM_153280	TSS200;5'UTR	7.4205e-05	0.00270577	0.0618792	0.030243	-1.07159	FALSE
cg24841257	chr1	99126704	-	chr1:99126872-99127711	N_Shore	SNX7	NM_015976;NM_152238	TSS1500;TSS1500	7.46566e-05	0.00271479	0.396	0.230595	-1.12044	FALSE
cg11200930	chr3	12856409	+	chr3:12856649-12856863	N_Shore	CAND2	NM_001162499;NM_012298	Body;Body	7.48602e-05	0.00271759	0.27474	0.161708	-1.01327	FALSE
cg07075238	chr17	72110357	+		OpenSea				7.53804e-05	0.00272632	0.264927	0.143361	-1.11272	FALSE
cg24945462	chr21	46714985	+	chr21:46714984-46715206	Island	LOC642852	NR_026943	Body	7.55129e-05	0.00272964	0.709699	0.521091	-1.17199	FALSE
cg02128655	chr19	17186722	-	chr19:17186043-17187233	Island	MYO9B;HAUS8	NM_004145;NM_033417;NM_001130065;NM_001011699	5'UTR;TSS1500;5'UTR;TSS1500	7.55656e-05	0.00273006	0.0695724	0.0342937	-1.14996	FALSE
cg02556363	chr3	29833047	+		OpenSea	RBMS3	NM_001003792;NM_001003793;NM_014483	Body;Body;Body	7.60656e-05	0.00273918	0.795683	0.654809	-1.0591	FALSE
cg08397273	chr19	58740455	-	chr19:58739943-58740554	Island	ZNF544	NM_014480	5'UTR	7.63765e-05	0.00274638	0.0816009	0.0432644	-1.00605	FALSE
cg11520366	chr11	36531914	-	chr11:36531167-36531915	Island	TRAF6	NM_145803;NM_004620	TSS200;TSS200	7.66476e-05	0.00274956	0.0774023	0.0384768	-1.13988	FALSE
cg07739959	chr3	48754206	+	chr3:48754577-48754904	N_Shore	IP6K2	NM_001005911;NM_001005910;NM_016291;NM_001146179;NR_027437;NM_001005909;NM_001146178;NR_027438	5'UTR;5'UTR;5'UTR;5'UTR;Body;5'UTR;5'UTR;Body	7.67595e-05	0.00275178	0.225086	0.116766	-1.15803	FALSE
cg11707310	chr1	2537719	-	chr1:2537671-2537886	Island	MMEL1	NM_033467	Body	7.67665e-05	0.00275178	0.762373	0.60944	-1.03696	FALSE
cg18422058	chr14	78951762	-		OpenSea	NRXN3	NM_004796	5'UTR	7.75036e-05	0.00276676	0.366286	0.22235	-1.01591	FALSE
cg08084454	chr3	176915592	-	chr3:176915511-176915854	Island	TBL1XR1	NM_024665	TSS1500	7.80236e-05	0.00277453	0.123345	0.0631699	-1.16358	FALSE
cg22014579	chr19	38795051	+		OpenSea	C19orf33;YIF1B	NM_033520;NM_001145462;NM_001039673;NM_033557;NM_001145463;NM_001145461;NM_001039671;NM_001039672	Body;3'UTR;3'UTR;3'UTR;3'UTR;3'UTR;3'UTR;3'UTR	7.80539e-05	0.00277497	0.27792	0.155805	-1.05981	FALSE
cg00716579	chr19	13984990	-	chr19:13983596-13984152	S_Shore	MIR181C;MIR181D	NR_029613;NR_030179	TSS1500;TSS1500	7.82302e-05	0.00277765	0.720521	0.553695	-1.05731	FALSE
cg22042348	chr8	133495624	+	chr8:133492398-133493586	S_Shelf				7.87894e-05	0.00278628	0.344268	0.205068	-1.04013	FALSE
cg19355621	chr11	10831213	+	chr11:10829361-10831121	S_Shore	EIF4G2	NM_001042559;NM_001418	TSS1500;TSS1500	7.91065e-05	0.00279264	0.0766443	0.0403005	-1.05209	FALSE
cg14464563	chr6	38945383	-		OpenSea	DNAH8	NM_001371	Body	7.96763e-05	0.00280135	0.284737	0.161847	-1.02847	FALSE
cg07218516	chr17	40761703	-	chr17:40761059-40761761	Island	FAM134C;TUBG1	NM_178126;NM_001070;NR_026697;NM_001070	TSS1500;5'UTR;TSS1500;1stExon	8.00402e-05	0.00280815	0.0343221	0.0145921	-1.50799	FALSE
cg14210607	chr15	68128175	+	chr15:68126920-68128400	Island				8.01215e-05	0.00280858	0.896702	0.809035	-1.04016	FALSE
cg03176453	chr6	30525112	+	chr6:30523775-30525189	Island	PRR3;GNL1	NM_025263;NM_001077497;NM_025263;NM_005275;NM_001077497;NM_005275	5'UTR;5'UTR;1stExon;5'UTR;1stExon;1stExon	8.03908e-05	0.00281461	0.0257551	0.0109344	-1.24455	FALSE
cg16874494	chr7	210873	-	chr7:206451-207365	S_Shelf	FAM20C	NM_020223	Body	8.03958e-05	0.00281461	0.961172	0.919969	-1.11436	FALSE
ch.7.313144R	chr7	7827461	+		OpenSea				8.05394e-05	0.00281698	0.0587948	0.0295871	-1.16134	FALSE
cg23537865	chr3	159706591	+	chr3:159706490-159707011	Island	IL12A	NM_000882	TSS200	8.09856e-05	0.00282339	0.0413749	0.0211714	-1.09894	FALSE
cg16308533	chr17	40838983	+	chr17:40838849-40839062	Island	CNTNAP1	NM_003632	Body	8.17353e-05	0.00283647	0.962634	0.924244	-1.07742	FALSE
cg25548615	chr4	2011379	-	chr4:2009714-2011428	Island	WHSC2	NM_005663	TSS1500	8.17977e-05	0.00283695	0.0383233	0.0186868	-1.05851	FALSE
cg17102411	chr12	96794611	+	chr12:96793191-96794530	S_Shore	CDK17	NM_002595;NM_001170464	TSS1500;TSS1500	8.19433e-05	0.00283999	0.19705	0.105466	-1.032	FALSE
cg15043384	chr3	149374761	-	chr3:149374709-149376300	Island	WWTR1	NM_015472;NM_001168278;NM_001168280	Body;Body;Body	8.23871e-05	0.00284566	0.0364502	0.0168174	-1.19188	FALSE
cg10715637	chr10	90751534	+	chr10:90750293-90751108	S_Shore	FAS;ACTA2	NM_152872;NR_028034;NM_152871;NM_000043;NM_001141945;NR_028035;NR_028036;NR_028033	Body;Body;Body;Body;TSS1500;Body;Body;Body	8.30216e-05	0.00285821	0.234441	0.120663	-1.17147	FALSE
cg05147108	chrX	128674369	-	chrX:128674133-128674727	Island	OCRL	NM_001587;NM_000276;NM_001587;NM_000276	5'UTR;5'UTR;1stExon;1stExon	8.33134e-05	0.00286243	0.0689563	0.0350882	-1.05297	FALSE
cg04352115	chr16	29801967	-	chr16:29801696-29802545	Island	KIF22	NM_007317	TSS200	8.36656e-05	0.0028684	0.0964471	0.0530952	-1.0023	FALSE
cg05754408	chr12	133562923	-	chr12:133562710-133563453	Island	ZNF26	NM_019591	TSS200	8.38299e-05	0.00287012	0.0569754	0.0254388	-1.21094	FALSE
cg08671383	chr20	33735249	+	chr20:33734567-33735280	Island	EDEM2	NR_026728;NM_018217;NM_001145025	TSS200;TSS200;TSS200	8.38458e-05	0.00287012	0.0635917	0.0303005	-1.1495	FALSE
cg21786289	chr1	854966	-	chr1:854765-854973	Island	FLJ39609	NR_026874	TSS200	8.42535e-05	0.0028765	0.902728	0.82224	-1.0191	FALSE
cg08309747	chr11	13983705	-	chr11:13984066-13986349	N_Shore	SPON1	NM_006108	TSS1500	8.46189e-05	0.00288355	0.923633	0.857033	-1.01859	FALSE
cg04144321	chr12	116971094	-		OpenSea	NCRNA00173	NR_027345;NR_027346	TSS200;TSS200	8.50107e-05	0.00289159	0.0758245	0.0387505	-1.04646	FALSE
cg04089420	chr10	1378575	-	chr10:1382500-1383006	N_Shelf	ADARB2	NM_018702	Body	8.50355e-05	0.00289161	0.394635	0.232218	-1.19438	FALSE
cg25336748	chr5	130599783	-	chr5:130599335-130600406	Island	CDC42SE2	NM_020240;NM_001038702;NM_001038702;NM_020240	1stExon;1stExon;5'UTR;5'UTR	8.53085e-05	0.00289501	0.0493114	0.0261619	-1.02669	FALSE
cg18896156	chr13	114053863	+	chr13:114056100-114056577	N_Shelf				8.58522e-05	0.00290501	0.866302	0.747501	-1.15353	FALSE
cg15844365	chr2	69664815	-	chr2:69664291-69664816	Island	NFU1	NM_001002757;NM_001002756;NM_001002755;NM_015700	TSS200;TSS200;TSS200;TSS200	8.59445e-05	0.00290625	0.0436691	0.0233414	-1.02769	FALSE
cg06220112	chr4	80004287	-		OpenSea				8.64496e-05	0.00291648	0.265401	0.139429	-1.13391	FALSE
cg20686432	chr4	184365613	+	chr4:184365197-184366435	Island	CDKN2AIP	NM_017632	TSS200	8.65758e-05	0.00291852	0.0482895	0.0199863	-1.42572	FALSE
cg17934743	chr17	8093659	-	chr17:8092418-8093706	Island	C17orf59	NM_017622	TSS200	8.74401e-05	0.00293603	0.0593651	0.0298568	-1.33976	FALSE
cg08086799	chr11	62495467	-	chr11:62493994-62495127	S_Shore	TTC9C;HNRNPUL2	NM_173810;NM_001079559	TSS1500;TSS1500	8.76654e-05	0.00294001	0.0828226	0.037488	-1.21668	FALSE
cg19828022	chr19	7587439	-	chr19:7587271-7587825	Island	MCOLN1	NM_020533	TSS200	8.76894e-05	0.00294039	0.0282306	0.0116171	-1.21789	FALSE
cg24471254	chr7	100253792	-	chr7:100253782-100254150	Island	ACTL6B	NM_016188	Body	8.77417e-05	0.00294112	0.984781	0.969532	-1.03523	FALSE
cg23350087	chr19	7587498	-	chr19:7587271-7587825	Island	MCOLN1	NM_020533;NM_020533	5'UTR;1stExon	8.7993e-05	0.00294635	0.043212	0.0195854	-1.3718	TRUE
cg15952370	chr11	124190997	-		OpenSea	OR8D2	NM_001002918	TSS1500	8.85761e-05	0.00295631	0.489598	0.309893	-1.09588	FALSE
cg07696178	chr16	89883191	-	chr16:89882392-89883458	Island	FANCA	NM_001018112;NM_000135	TSS200;TSS200	8.91024e-05	0.002966	0.0394855	0.0189713	-1.14542	FALSE
cg08646372	chr13	31191727	+	chr13:31191511-31192189	Island	USPL1	NM_005800	TSS200	8.93259e-05	0.00296973	0.0713008	0.037333	-1.01966	FALSE
cg15692687	chr8	27950300	-	chr8:27950470-27950868	N_Shore	ELP3	NM_018091	TSS1500	9.01187e-05	0.00298527	0.0249785	0.0120132	-1.12909	FALSE
cg13741548	chrX	119738453	+		OpenSea	MCTS1	NM_001137554;NM_014060	TSS200;Body	9.05725e-05	0.00299268	0.155354	0.0859201	-1.01362	FALSE
cg26384229	chr12	38710491	+	chr12:38710392-38710643	Island	ALG10B	NM_001013620	TSS200	9.07623e-05	0.00299705	0.0610637	0.0270954	-1.22433	FALSE
cg26606265	chr4	84376750	+	chr4:84376666-84377237	Island	MRPS18C;HELQ	NM_016067;NM_133636	TSS1500;1stExon	9.2055e-05	0.00301909	0.0593132	0.0303068	-1.00006	FALSE
ch.12.57770130R	chr12	59483863	+		OpenSea				9.23624e-05	0.00302385	0.134747	0.0665412	-1.15374	FALSE
cg11281291	chrX	62975200	+	chrX:62974713-62975218	Island	ARHGEF9	NM_015185	TSS200	9.33734e-05	0.00304059	0.0516621	0.0277504	-1.03826	FALSE
cg23690369	chr10	95462349	+	chr10:95462160-95462500	Island	C10orf4	NM_145246	TSS200	9.38245e-05	0.00304606	0.0427072	0.0182884	-1.25886	FALSE
cg05507607	chr16	85268860	-	chr16:85269192-85269464	N_Shore				9.38404e-05	0.00304606	0.156496	0.0785811	-1.04203	FALSE
cg00939211	chr1	38019915	+	chr1:38019606-38019823	S_Shore	SNIP1	NM_024700	TSS200	9.46912e-05	0.00305952	0.0672424	0.0314815	-1.15345	FALSE
cg04992282	chr1	154580118	+	chr1:154580380-154580797	N_Shore	ADAR	NM_001025107;NM_015841;NM_015840;NM_001111	5'UTR;Body;Body;Body	9.488e-05	0.00306257	0.357968	0.195041	-1.194	FALSE
cg03813033	chr19	50380022	+	chr19:50379396-50381565	Island	AKT1S1;TBC1D17	NM_001098633;NM_001168222;NM_032375;NM_001098632;NM_024682;NM_032375	5'UTR;TSS1500;1stExon;5'UTR;TSS1500;5'UTR	9.49917e-05	0.00306375	0.0660082	0.0350084	-1.01438	FALSE
cg04306172	chr10	105253551	-	chr10:105253191-105254428	Island	NEURL	NM_004210	TSS200	9.50819e-05	0.00306434	0.927801	0.866006	-1.00225	FALSE
cg02090762	chr17	79503859	-	chr17:79503586-79504181	Island	FSCN2	NM_001077182;NM_012418	Body;Body	9.58405e-05	0.00307406	0.983671	0.967671	-1.08563	FALSE
cg18023640	chr15	75182292	-	chr15:75182262-75182622	Island	MPI	NM_002435	TSS200	9.63517e-05	0.00308264	0.0396731	0.0180096	-1.2391	FALSE
cg17680823	chr2	240016541	+		OpenSea	HDAC4	NM_006037	Body	9.6831e-05	0.00308966	0.709792	0.519731	-1.17683	FALSE
cg06697017	chr5	109961	+		OpenSea				9.7245e-05	0.00309553	0.593125	0.399397	-1.13405	FALSE
cg19499591	chr4	76772075	+		OpenSea				9.74493e-05	0.0030989	0.590987	0.413271	-1.03846	FALSE
cg10616306	chr5	87564718	+	chr5:87564608-87564881	Island	TMEM161B	NM_153354	TSS200	9.79016e-05	0.00310716	0.0284613	0.0116047	-1.31198	FALSE
cg21898799	chr19	49122504	-	chr19:49122277-49122923	Island	RPL18;SPHK2	NM_000979;NM_020126	TSS200;TSS200	9.85449e-05	0.00311891	0.0318137	0.0167187	-1.07438	FALSE
cg11897690	chr12	111051732	+	chr12:111051693-111052150	Island	TCTN1	NM_001082537;NM_024549;NM_001082538	TSS200;TSS200;TSS200	9.95973e-05	0.00313884	0.093032	0.0453515	-1.12482	FALSE
cg25661219	chr6	134497175	-	chr6:134497536-134497756	N_Shore	SGK1	NM_001143676;NM_001143678;NM_001143677;NM_005627	Body;TSS200;Body;TSS1500	9.98043e-05	0.00314219	0.222521	0.127209	-1.01025	FALSE
ch.11.868182R	chr11	42552401	+		OpenSea				9.99139e-05	0.00314316	0.176231	0.0779222	-1.34868	FALSE
cg08277382	chr16	68877317	-	chr16:68877358-68877817	N_Shore	TMCO7	NM_024562	TSS200	0.000100801	0.00315531	0.105423	0.051247	-1.15213	FALSE
cg07063745	chr2	211341572	+	chr2:211341181-211341536	S_Shore	LANCL1;CPS1	NM_001136574;NM_001122633;NM_001136575;NM_006055	TSS200;TSS1500;TSS200;TSS200	0.000100936	0.0031576	0.139662	0.0757636	-1.10985	TRUE
cg04413904	chr16	1088479	+	chr16:1088437-1088780	Island				0.00010184	0.00316943	0.456566	0.260833	-1.25144	FALSE
cg08143636	chr8	92082417	+	chr8:92082236-92082985	Island	OTUD6B	NM_016023	TSS200	0.000101841	0.00316943	0.0278576	0.00933264	-1.59529	FALSE
cg11362785	chr6	28890979	+	chr6:28890951-28892013	Island	TRIM27	NM_006510	Body	0.000102216	0.00317599	0.0656434	0.032298	-1.07251	FALSE
cg04917275	chr2	593391	+		OpenSea				0.000102371	0.00317876	0.493811	0.309813	-1.14115	FALSE
cg20033401	chr7	73151051	-	chr7:73152564-73153716	N_Shore	ABHD11	NR_026910;NR_026912;NM_001145364;NM_148913;NM_148912	Body;Body;Body;Body;Body	0.000102659	0.00318332	0.900392	0.820622	-1.00962	FALSE
cg25638997	chr17	70118162	-	chr17:70116274-70119998	Island	SOX9	NM_000346	Body	0.000102911	0.00318663	0.0622646	0.0316998	-1.02795	FALSE
cg10833620	chr19	34919411	-	chr19:34919127-34919960	Island	UBA2	NM_005499	1stExon	0.000103042	0.00318907	0.0670828	0.0236267	-1.41094	FALSE
cg18857159	chr7	99097886	+	chr7:99097277-99098104	Island	ZNF394	NM_032164	TSS200	0.000103434	0.00319303	0.05111	0.0273372	-1.02795	FALSE
cg23708347	chr17	46969722	-	chr17:46969695-46970125	Island	ATP5G1	NM_001002027;NM_005175	TSS1500;TSS1500	0.000103522	0.00319457	0.0353518	0.0172986	-1.06149	FALSE
cg03145930	chr1	228870556	+	chr1:228870810-228872297	N_Shore	RHOU	NM_021205	TSS1500	0.000103532	0.00319464	0.180798	0.0910695	-1.09797	FALSE
cg08180285	chr11	22647609	+	chr11:22646706-22647441	S_Shore	FANCF	NM_022725	TSS1500	0.000105341	0.0032237	0.063088	0.0271474	-1.28512	FALSE
cg01558040	chr1	116184423	-	chr1:116184380-116185561	Island	VANGL1	NM_138959	TSS200	0.000105789	0.00322937	0.0662111	0.0298335	-1.35069	FALSE
ch.1.87940282F	chr1	88167694	+		OpenSea				0.000106938	0.00324898	0.228685	0.111386	-1.21687	FALSE
cg11006267	chr5	139017424	-	chr5:139017133-139017668	Island				0.000107109	0.00325163	0.984633	0.991905	1.22857	FALSE
cg04348041	chr3	122785735	+	chr3:122785734-122786600	Island	PDIA5	NR_028444;NM_006810	TSS200;TSS200	0.000107796	0.00326507	0.0613325	0.0289448	-1.11365	FALSE
cg27367235	chr16	88568705	-	chr16:88569267-88569491	N_Shore	ZFPM1	NM_153813	Body	0.000108066	0.00327039	0.956424	0.906197	-1.17644	FALSE
cg19974445	chr11	20385310	+	chr11:20385161-20385673	Island	HTATIP2	NM_001098520;NM_001098520;NM_001098523;NM_001098521;NM_006410;NM_001098521;NM_001098522	1stExon;5'UTR;TSS1500;1stExon;5'UTR;5'UTR;TSS200	0.000108744	0.0032821	0.052991	0.0257499	-1.08135	FALSE
cg02767633	chr5	2253242	+		OpenSea				0.000109562	0.00329392	0.909297	0.818578	-1.1783	FALSE
cg08492886	chr6	13487879	-	chr6:13486324-13488792	Island	GFOD1;C6orf114	NM_018988;NM_033069	TSS200;TSS1500	0.000110605	0.0033073	0.0436288	0.0212974	-1.09383	FALSE
cg05682128	chr3	149685395	-	chr3:149687877-149689537	N_Shelf	PFN2	NM_002628;NM_053024	Body;Body	0.000111483	0.00331989	0.236983	0.133621	-1.06558	FALSE
cg03441710	chr15	71787471	+		OpenSea	THSD4	NM_024817	Body	0.000111701	0.00332335	0.900385	0.822057	-1.02495	FALSE
cg27066638	chr19	19754454	+	chr19:19754284-19754507	Island	GMIP	NM_016573;NM_016573	1stExon;5'UTR	0.000111775	0.00332468	0.0766523	0.0373761	-1.09214	FALSE
cg23012703	chr15	68346524	-	chr15:68346303-68347408	Island	PIAS1	NM_016166	TSS200	0.00011227	0.00333158	0.0449108	0.0204128	-1.16171	FALSE
ch.3.16805090R	chr3	16830086	+		OpenSea				0.000112831	0.00333883	0.105785	0.0555454	-1.02427	FALSE
cg27609342	chrX	74145250	-	chrX:74143852-74145176	S_Shore	KIAA2022	NM_001008537;NM_001008537	5'UTR;1stExon	0.000113485	0.00334946	0.0702458	0.0361457	-1.18556	FALSE
cg03997992	chr3	119123115	-	chr3:119120847-119121138	S_Shore	CDGAP	NM_020754	Body	0.000113576	0.00335059	0.636649	0.462374	-1.04185	FALSE
cg15893431	chr21	34442183	-	chr21:34442206-34444543	N_Shore	OLIG1	NM_138983	TSS1500	0.00011476	0.00336657	0.227705	0.111006	-1.21828	FALSE
cg22712883	chr13	31579374	+		OpenSea				0.000115231	0.00337411	0.608746	0.422975	-1.09041	FALSE
cg04341745	chr2	176029176	-	chr2:176032385-176033275	N_Shelf	ATF2	NM_001880	5'UTR	0.000115575	0.00338057	0.903828	0.826421	-1.02334	FALSE
cg05871781	chr6	31620172	+	chr6:31619856-31620525	Island	BAT3	NM_001098534;NM_004639;NM_080702;NM_080703	TSS200;5'UTR;5'UTR;5'UTR	0.000116742	0.00339961	0.064404	0.0300605	-1.16365	FALSE
cg15262352	chr7	5013468	-	chr7:5013508-5014436	N_Shore	RNF216L	NR_023385;NR_023384;NR_015449	TSS200;TSS200;TSS200	0.00011692	0.00340179	0.0895569	0.0451486	-1.03121	FALSE
cg04577441	chr4	100870687	+	chr4:100870377-100871994	Island	LOC256880;H2AFZ	NR_002799;NM_002106	TSS1500;Body	0.000116933	0.00340179	0.0906739	0.0443271	-1.105	FALSE
cg23137005	chrX	73960742	-		OpenSea	KIAA2022	NM_001008537	Body	0.000117308	0.00340931	0.83751	0.718454	-1.00701	FALSE
cg25104234	chr2	52281777	+		OpenSea				0.000117372	0.00341023	0.23462	0.13212	-1.0026	FALSE
cg12709057	chrX	107334815	+	chrX:107334420-107335139	Island	PSMD10;ATG4A	NM_002814;NM_170750;NM_052936;NM_002814;NM_178270;NM_170750	5'UTR;5'UTR;TSS200;1stExon;TSS200;1stExon	0.000117896	0.00341854	0.071922	0.0368381	-1.02242	FALSE
cg03229887	chr1	45452240	+	chr1:45452037-45452444	Island	EIF2B3	NM_020365;NM_001166588;NM_001166588;NM_020365	1stExon;5'UTR;1stExon;5'UTR	0.000117941	0.00341943	0.040981	0.0178165	-1.2657	FALSE
cg21576107	chr6	26243121	-	chr6:26246815-26247100	N_Shelf				0.000118011	0.00341981	0.655378	0.473698	-1.09507	FALSE
ch.9.25423502R	chr9	25433502	+		OpenSea				0.000118022	0.00341981	0.102604	0.0483579	-1.19066	FALSE
cg03326335	chr4	7668844	+	chr4:7666019-7666347	S_Shelf	SORCS2	NM_020777	Body	0.000118719	0.00343092	0.665198	0.461272	-1.21542	FALSE
cg00741700	chr12	110338011	+	chr12:110337980-110338591	Island	TCHP	NM_001143852;NM_032300	TSS200;TSS1500	0.000119748	0.00344269	0.0359129	0.0176541	-1.25695	FALSE
cg11836369	chr1	160254759	+		OpenSea	PEX19	NM_001131039;NM_002857	5'UTR;Body	0.000119813	0.00344372	0.0907285	0.0471405	-1.03689	FALSE
cg26161170	chr6	30313174	-	chr6:30312837-30313419	Island	RPP21	NM_024839	Body	0.000120285	0.00345125	0.0386473	0.0190413	-1.03954	FALSE
ch.21.551389R	chr21	40575736	+		OpenSea	BRWD1	NM_033656;NM_018963	Body;Body	0.000121801	0.0034695	0.303002	0.144814	-1.34331	FALSE
cg11079613	chr17	79941185	-	chr17:79944613-79945337	N_Shelf	ASPSCR1	NM_024083	Body	0.000121868	0.0034695	0.919324	0.849169	-1.02725	FALSE
ch.3.29258432F	chr3	29283428	+		OpenSea				0.00012383	0.00350117	0.117952	0.0632621	-1.00462	FALSE
cg04140267	chr17	21030030	-	chr17:21030056-21030814	N_Shore	DHRS7B	NM_015510	TSS1500	0.000123843	0.00350117	0.291478	0.16434	-1.07367	FALSE
cg01260085	chr16	70100213	-	chr16:70099274-70100227	Island	PDXDC2	NR_003610	TSS1500	0.00012431	0.00350803	0.0390731	0.0183143	-1.12427	FALSE
cg22056102	chr5	140709983	+	chr5:140711797-140712542	N_Shore	PCDHGA1	NM_018912;NM_031993	TSS1500;TSS1500	0.000124346	0.0035084	0.214665	0.117321	-1.07268	FALSE
cg04050941	chr8	1460347	+		OpenSea	DLGAP2	NM_004745	5'UTR	0.000124947	0.00351644	0.289951	0.165735	-1.03828	FALSE
cg18625916	chr10	3929103	-		OpenSea				0.000125156	0.00351802	0.396476	0.210757	-1.3464	FALSE
cg13807886	chr10	1441722	-	chr10:1439621-1440014	S_Shore	ADARB2	NM_018702	Body	0.00012541	0.00352121	0.900007	0.82875	-1.08554	FALSE
cg23113963	chr16	23313293	-	chr16:23313239-23313946	Island	SCNN1B	NM_000336	TSS1500	0.000127721	0.00355245	0.929727	0.865276	-1.04595	TRUE
cg22162281	chr2	207139197	-	chr2:207139336-207140031	N_Shore	ZDBF2	NM_020923	TSS1500	0.000127957	0.00355498	0.133409	0.0691022	-1.0555	FALSE
cg19453938	chr7	73265946	-	chr7:73269934-73270232	N_Shelf				0.000128058	0.0035558	0.140668	0.0777092	-1.14728	FALSE
cg00879184	chr10	21823423	-	chr10:21822850-21824410	Island	MLLT10	NM_004641;NM_004641;NM_001009569	5'UTR;1stExon;TSS200	0.000128063	0.0035558	0.0623275	0.0300821	-1.14303	FALSE
cg25938227	chr6	26157227	+	chr6:26156449-26157146	S_Shore	HIST1H2BD;HIST1H1E	NM_138720;NM_021063;NM_005321	TSS1500;TSS1500;1stExon	0.000128186	0.00355711	0.0779235	0.0435827	-1.0074	FALSE
cg19005662	chr14	20773939	+		OpenSea	TTC5	NM_138376	Body	0.000128396	0.00356106	0.103963	0.0535876	-1.09039	FALSE
cg22984894	chr10	4163631	+		OpenSea				0.000129425	0.00357667	0.897274	0.805232	-1.07282	FALSE
ch.4.2714611R	chr4	148832019	+		OpenSea	ARHGAP10	NM_024605	Body	0.000130509	0.00359162	0.265218	0.13791	-1.19577	FALSE
cg22470850	chr2	26395824	-	chr2:26396102-26397204	N_Shore	FAM59B	NM_001168241	TSS200	0.000131024	0.0035982	0.058047	0.0292787	-1.12208	FALSE
cg22768615	chr10	131567747	+		OpenSea				0.000131432	0.00360251	0.733317	0.576884	-1.01784	FALSE
cg00627621	chr8	126442449	+	chr8:126441471-126443552	Island	TRIB1	NM_025195	TSS200	0.000131882	0.00360975	0.0846434	0.0419462	-1.1012	FALSE
cg11316517	chr5	72666838	-		OpenSea				0.000133299	0.00363372	0.115684	0.0567191	-1.12314	FALSE
cg03124680	chr11	3013791	-	chr11:3012799-3014181	Island	NAP1L4	NM_005969	TSS200	0.000133481	0.00363634	0.0343087	0.0154634	-1.26222	FALSE
ch.11.110310046R	chr11	110804836	+		OpenSea				0.000133609	0.00363794	0.106555	0.053884	-1.06131	FALSE
cg03358887	chr6	149886883	+	chr6:149887317-149888252	N_Shore	C6orf72	NM_138785	TSS1500	0.000133782	0.00363984	0.143707	0.0772833	-1.00718	FALSE
cg15964872	chr7	148762743	+	chr7:148762683-148763092	Island				0.000133868	0.00364117	0.113197	0.0568156	-1.19188	FALSE
cg18471471	chr15	100537686	+		OpenSea	ADAMTS17	NM_139057	Body	0.000133937	0.0036424	0.933706	0.865437	-1.12868	FALSE
cg17501712	chr19	56671385	-	chr19:56671076-56671619	Island	ZNF444	NM_018337	Body	0.000134198	0.00364566	0.966626	0.930651	-1.08369	FALSE
cg18862260	chr2	190927550	-		OpenSea	MSTN	NM_005259	TSS200	0.000134912	0.0036541	0.875227	0.780977	-1.00698	FALSE
cg14533957	chr6	31698058	-	chr6:31695894-31698245	Island	DDAH2	NM_013974	TSS200	0.000134914	0.0036541	0.0352109	0.0154385	-1.16331	FALSE
cg25225517	chr22	49812267	-	chr22:49811997-49812468	Island				0.00013606	0.00367067	0.951747	0.902962	-1.08213	FALSE
cg13044985	chr2	177052730	+	chr2:177052957-177054350	N_Shore	HOXD1	NM_024501	TSS1500	0.000136825	0.00368074	0.273848	0.146892	-1.13069	FALSE
ch.4.980419F	chr4	43430790	+		OpenSea				0.000136955	0.00368333	0.19221	0.0809847	-1.47467	FALSE
cg25243455	chr2	114033360	+	chr2:114033359-114033617	Island	PAX8;LOC440839	NM_003466;NM_013951;NM_013953;NM_013992;NM_013952;NR_029399	Body;Body;Body;Body;Body;Body	0.00013709	0.00368472	0.922944	0.836664	-1.1943	FALSE
cg27353825	chrX	128656920	-	chrX:128656851-128657406	Island	SMARCA1	NM_139035;NM_003069	Body;Body	0.000137407	0.0036877	0.249103	0.136069	-1.08091	FALSE
cg16065628	chrX	51237838	+	chrX:51238706-51240104	N_Shore	NUDT11	NM_018159	Body	0.000137456	0.0036881	0.210897	0.110777	-1.143	FALSE
cg02289992	chr8	79578339	-	chr8:79578112-79578667	Island	FAM164A	NM_016010;NM_016010	1stExon;5'UTR	0.000137619	0.00369001	0.0569048	0.0286446	-1.15532	FALSE
cg18097726	chr4	3075484	+	chr4:3075483-3075773	Island	HTT	NM_002111	TSS1500	0.00013823	0.00369854	0.0523384	0.0243617	-1.13242	FALSE
ch.1.3259774R	chr1	166827647	+		OpenSea	TADA1	NM_053053	Body	0.000138737	0.00370606	0.114724	0.059287	-1.09155	FALSE
cg13126121	chr8	8085946	+	chr8:8085016-8086608	Island	FLJ10661	NR_024362;NR_024363;NR_024361	TSS200;TSS200;TSS200	0.000138745	0.00370606	0.0768542	0.0277276	-1.64339	FALSE
cg07605143	chr19	48827843	-	chr19:48824529-48825493	S_Shelf	EMP3	NM_001425	TSS1500	0.00013987	0.00372404	0.945839	0.977904	1.31948	FALSE
cg01835766	chr20	55043526	+	chr20:55043375-55043766	Island	C20orf43	NM_016407	TSS200	0.000140142	0.00372656	0.0352481	0.0150356	-1.14956	FALSE
cg23280166	chr11	118938394	+	chr11:118938193-118938815	Island	VPS11	NM_021729	TSS200	0.000141009	0.00374086	0.072449	0.0355338	-1.10979	FALSE
cg21788473	chr1	147071743	-	chr1:147071249-147071875	Island	BCL9	NM_004326	5'UTR	0.000141069	0.00374157	0.0475814	0.0234321	-1.01872	FALSE
cg25777818	chr7	157345520	-	chr7:157346613-157347069	N_Shore	PTPRN2	NM_002847;NM_130842;NM_130843	Body;Body;Body	0.000141102	0.00374188	0.945054	0.889572	-1.10447	FALSE
cg17916407	chr14	50234392	-	chr14:50234243-50235538	Island	KLHDC2	NM_014315	TSS1500	0.000141195	0.00374258	0.0697602	0.0350029	-1.05319	TRUE
cg15229245	chr10	131744460	+		OpenSea	EBF3	NM_001005463	Body	0.000141397	0.00374472	0.872051	0.769886	-1.00722	FALSE
cg00319395	chr17	5323036	+	chr17:5322507-5323716	Island	RPAIN;NUP88	NR_027684;NM_001160246;NM_001160243;NR_027679;NM_001160267;NM_001160266;NR_027681;NM_001033002;NM_001033002;NM_001160266;NM_001160267;NM_001160244;NR_027685;NM_002532;NR_027683;NM_001160246;NR_027682;NM_001160244;NR_027680;NR_027678;NM_001160243	Body;1stExon;5'UTR;Body;5'UTR;1stExon;Body;5'UTR;1stExon;5'UTR;1stExon;5'UTR;Body;TSS200;Body;5'UTR;Body;1stExon;Body;Body;1stExon	0.000141984	0.00375195	0.0536139	0.0272055	-1.16933	FALSE
cg14599284	chr5	167719687	-	chr5:167718523-167719688	Island	WWC1	NM_001161662;NM_015238;NM_001161661	Body;Body;Body	0.000142364	0.00375717	0.0826624	0.0427722	-1.10258	FALSE
cg01271641	chr2	61765778	+	chr2:61765406-61766091	Island	XPO1	NM_003400	TSS1500	0.000142474	0.00375923	0.0400776	0.0211679	-1.00297	FALSE
cg18811130	chr10	131268886	+	chr10:131264948-131265710	S_Shelf	MGMT	NM_002412	Body	0.000144396	0.00378604	0.579466	0.392866	-1.09842	FALSE
cg12680131	chr2	1417153	+		OpenSea	TPO	NM_175721;NM_000547;NM_175719;NM_175722	TSS1500;TSS200;TSS200;TSS1500	0.000146126	0.00380876	0.597188	0.424454	-1.00855	FALSE
cg21972176	chr19	38270453	-	chr19:38270279-38270617	Island	ZNF573	NM_152360	TSS1500	0.000146339	0.00381243	0.127451	0.0576184	-1.30516	FALSE
cg02207312	chr11	60674164	-	chr11:60673597-60674184	Island	PRPF19	NM_014502	TSS200	0.000148009	0.00383871	0.0400877	0.0205393	-1.03028	FALSE
cg12432162	chr4	4291875	+	chr4:4291773-4292495	Island	LYAR;ZNF509	NM_017816;NM_017816;NM_145291;NM_001145725	1stExon;5'UTR;TSS200;TSS200	0.000148072	0.00383889	0.0377746	0.0161364	-1.26338	FALSE
cg08575330	chr2	175199828	+	chr2:175199463-175202639	Island	SP9	NM_001145250	1stExon	0.00014931	0.00385656	0.926393	0.848766	-1.16215	FALSE
cg09401463	chr16	12070306	+	chr16:12070257-12070870	Island	RUNDC2A	NM_032167	TSS1500	0.000150843	0.00387343	0.0682698	0.0313711	-1.12197	FALSE
cg07279085	chr11	64646449	+	chr11:64645429-64646566	Island	EHD1	NM_006795	TSS1500	0.000151506	0.003882	0.0330714	0.0181199	-1.08271	FALSE
cg04434696	chr7	128379324	-	chr7:128379114-128379697	Island	CALU	NM_001219;NM_001130674	TSS200;TSS200	0.000152408	0.00389451	0.0450697	0.0218624	-1.12911	FALSE
cg09757049	chr10	131334866	-		OpenSea	MGMT	NM_002412	Body	0.000152507	0.00389645	0.556194	0.375765	-1.06217	FALSE
cg21813470	chr12	59797287	-		OpenSea				0.000152638	0.00389846	0.157176	0.0845708	-1.00659	FALSE
cg00108737	chrX	117628241	-	chrX:117629130-117629377	N_Shore				0.000155169	0.00393067	0.894229	0.948926	1.38686	TRUE
cg01087392	chr10	104005670	-	chr10:104005139-104005592	S_Shore	GBF1	NM_004193	5'UTR	0.000155408	0.00393243	0.154513	0.0815276	-1.04655	FALSE
cg16948320	chr3	192958383	-	chr3:192958709-192959373	N_Shore	HRASLS;MGC2889	NM_020386;NR_026877	TSS1500;TSS1500	0.000156285	0.00394331	0.283132	0.165924	-1.09304	FALSE
cg11055991	chr7	158280410	+	chr7:158281373-158281734	N_Shore	PTPRN2	NM_002847;NM_130842;NM_130843	Body;Body;Body	0.000156656	0.00394843	0.249405	0.144277	-1.01995	FALSE
cg07491444	chr2	153575717	+	chr2:153573743-153575553	S_Shore	ARL6IP6	NM_152522;NR_024526	Body;Body	0.000156741	0.00394864	0.192296	0.10252	-1.00823	FALSE
cg13920824	chr10	92631648	-		OpenSea	RPP30	NM_006413;NM_001104546	TSS200;TSS200	0.000156757	0.00394864	0.0775753	0.0378075	-1.06472	FALSE
cg26976732	chr16	216100	-	chr16:214343-216720	Island	HBM	NM_001003938	Body	0.00015804	0.00396686	0.932004	0.871099	-1.02818	FALSE
cg16133500	chr10	133357247	-		OpenSea				0.000158369	0.00397043	0.489508	0.316489	-1.05148	FALSE
cg15676015	chr11	67272636	+	chr11:67271659-67272942	Island	PITPNM1	NM_004910;NM_001130848	5'UTR;5'UTR	0.000158742	0.0039742	0.0731346	0.0351278	-1.14385	FALSE
cg11635401	chr19	17322527	-	chr19:17322471-17322988	Island	MYO9B	NM_001130065;NM_004145	Body;Body	0.000160001	0.00398955	0.903405	0.820628	-1.05916	FALSE
cg05293510	chr14	75179363	+	chr14:75179629-75179875	N_Shore	KIAA0317;FCF1	NM_001039479;NM_015962	5'UTR;TSS1500	0.00016066	0.00399561	0.213714	0.113108	-1.08687	FALSE
cg05581701	chr16	56666323	+	chr16:56665945-56666641	Island	MT1M	NM_176870	TSS1500	0.000160826	0.00399688	0.935805	0.874042	-1.07485	FALSE
cg06186394	chr11	129234377	+	chr11:129234116-129234346	S_Shore				0.00016112	0.00399998	0.178889	0.0998241	-1.00182	FALSE
cg05041045	chr14	31091339	+		OpenSea	SCFD1	NM_182835;NM_016106	TSS200;TSS200	0.000162212	0.00401189	0.101647	0.0478766	-1.15798	FALSE
cg05330668	chr14	24836090	-	chr14:24835810-24836220	Island	NFATC4	NM_001136022;NM_004554	TSS200;TSS1500	0.000162219	0.00401189	0.149012	0.0732289	-1.1301	FALSE
cg00743081	chr17	61724970	-		OpenSea	MAP3K3	NM_002401;NM_203351	Body;Body	0.000162986	0.00402197	0.262068	0.150094	-1.01621	FALSE
cg02952295	chr2	234913188	+		OpenSea	TRPM8	NM_024080	Body	0.00016481	0.0040427	0.197633	0.0961914	-1.22892	FALSE
cg09441501	chr11	798350	+	chr11:797640-798544	Island				0.000165019	0.00404506	0.0391768	0.0195648	-1.30547	FALSE
cg00296189	chr8	141520896	+	chr8:141520869-141522460	Island	CHRAC1	NR_023360;NM_017444	TSS1500;TSS1500	0.000166042	0.00405993	0.0778886	0.0410526	-1.33543	FALSE
cg15313956	chr14	91744445	-		OpenSea	CCDC88C	NM_001080414	Body	0.000166498	0.00406414	0.889037	0.789858	-1.08983	FALSE
cg12941622	chr2	172778750	-	chr2:172778733-172779299	Island	HAT1	NM_003642;NR_027862	TSS200;TSS200	0.000166804	0.00406771	0.0670549	0.0329587	-1.09143	FALSE
ch.8.1981758F	chr8	98420810	+		OpenSea				0.000167894	0.00408471	0.239031	0.103169	-1.55966	FALSE
cg08960987	chr6	96026116	-	chr6:96025241-96026042	S_Shore	MANEA	NM_024641	5'UTR	0.000169883	0.00411003	0.104341	0.0455252	-1.36111	FALSE
cg22283297	chr12	113773020	+	chr12:113772633-113772934	S_Shore	SLC24A6	NM_024959	TSS200	0.000170306	0.00411622	0.0798553	0.0387536	-1.20209	FALSE
cg10214058	chr5	154238169	-	chr5:154237008-154238362	Island	CNOT8	NM_004779	TSS200	0.000170509	0.00411889	0.0642155	0.0313273	-1.07914	FALSE
cg05280527	chr14	80328450	-	chr14:80328014-80328331	S_Shore	NRXN3	NM_004796;NM_001105250;NM_138970	3'UTR;3'UTR;3'UTR	0.000171029	0.00412602	0.141642	0.0734853	-1.06929	FALSE
cg01800816	chr16	30366694	-	chr16:30366206-30366761	Island	CD2BP2	NR_024465;NM_006110	TSS1500;TSS200	0.000171098	0.00412696	0.0653984	0.0320242	-1.06048	FALSE
cg01707076	chr7	158220990	-	chr7:158217851-158220709	S_Shore	PTPRN2	NM_002847;NM_130842;NM_130843	Body;Body;Body	0.000171373	0.00413135	0.940838	0.878245	-1.14808	FALSE
cg15198739	chr22	26908541	-	chr22:26908214-26908542	Island	TFIP11	NM_001008697;NM_012143	TSS200;TSS200	0.000171919	0.00413661	0.0343274	0.0163578	-1.08827	FALSE
cg18043828	chr9	12774985	+	chr9:12775486-12775813	N_Shore	C9orf150	NM_203403	TSS200	0.000173052	0.00415192	0.128354	0.0666376	-1.0394	FALSE
cg10282345	chr14	75745684	+	chr14:75743683-75746798	Island	FOS	NM_005252;NM_005252	1stExon;5'UTR	0.000173435	0.00415697	0.0505469	0.0196621	-1.24315	FALSE
cg12193927	chr5	140571783	+	chr5:140573423-140574316	N_Shore	PCDHB10	NM_018930	TSS200	0.000173541	0.00415854	0.134007	0.0605398	-1.29683	FALSE
cg00050873	chrY	9363356	-	chrY:9363680-9363943	N_Shore	TSPY4;FAM197Y2	NM_001164471;NR_001553	Body;TSS1500	0.000174261	0.00416949	0.51231	0.702229	1.28654	FALSE
ch.2.144326562R	chr2	144610092	+		OpenSea				0.000174835	0.00417692	0.101386	0.053954	-1.00483	FALSE
cg10535919	chr1	154909428	+	chr1:154908962-154909931	Island	PMVK	NM_006556;NM_006556	5'UTR;1stExon	0.000176585	0.0042018	0.106023	0.0437697	-1.46863	FALSE
cg12383181	chr6	38608024	+	chr6:38607777-38608148	Island	BTBD9	NM_001099272;NM_052893	TSS200;TSS200	0.000176931	0.00420569	0.0360708	0.0165483	-1.17961	FALSE
cg19896351	chr12	99035615	-	chr12:99038272-99039483	N_Shelf	IKBIP	NM_201613;NM_201612;NM_153687	Body;Body;Body	0.000177132	0.00420839	0.870704	0.770421	-1.01239	FALSE
cg27315979	chr19	17666193	-	chr19:17666192-17666978	Island	GLT25D1	NM_024656	TSS1500	0.000177947	0.00421919	0.0746832	0.0388608	-1.00797	FALSE
ch.13.381084F	chr13	35200731	+		OpenSea				0.000178467	0.00422573	0.385824	0.224029	-1.12371	FALSE
ch.3.2480551F	chr3	126188702	+		OpenSea	ZXDC	NM_001040653;NM_025112	Body;Body	0.000179883	0.00424037	0.214837	0.111978	-1.10289	FALSE
cg03981352	chr15	45695133	+	chr15:45694410-45695794	Island	SPATA5L1	NR_027635;NM_024063	Body;1stExon	0.000181327	0.00425726	0.0503067	0.025645	-1.00553	FALSE
cg11252555	chr19	49993865	-	chr19:49990435-49990965	S_Shelf	RPL13AP5;SNORD35A;SNORD33;SNORD34;RPL13A	NR_026712;NR_000018;NR_000020;NR_000019;NM_012423	Body;TSS1500;TSS200;TSS1500;Body	0.000181871	0.00426276	0.0987662	0.0414779	-1.34683	FALSE
cg03095533	chr19	35535447	-	chr19:35531780-35531991	S_Shelf	HPN	NM_182983;NM_002151	Body;Body	0.000183159	0.00427918	0.109424	0.0536325	-1.23991	FALSE
cg23505890	chr11	619004	-	chr11:617226-617797	S_Shore	MUPCDH	NM_021924;NM_031264	Body;Body	0.000183382	0.00428039	0.953739	0.90601	-1.15131	FALSE
cg16400434	chr11	73882363	-	chr11:73881899-73882572	Island	PPME1;C2CD3	NM_016147;NM_015531	TSS200;TSS1500	0.000184587	0.00429562	0.0639421	0.0293571	-1.17595	FALSE
cg03254916	chr1	201978949	-		OpenSea	ELF3	NM_004433;NM_001114309	TSS1500;TSS1500	0.000184619	0.00429578	0.104282	0.0506352	-1.20567	FALSE
cg09951650	chr15	51200814	+	chr15:51200258-51201270	Island	AP4E1	NM_007347	TSS200	0.000185968	0.00431	0.047575	0.0187654	-1.29112	FALSE
cg13806767	chr2	162164127	+	chr2:162164675-162165248	N_Shore	PSMD14	NM_005805	TSS1500	0.000186011	0.00431002	0.333376	0.180897	-1.2889	FALSE
cg07422795	chrX	133687405	+	chrX:133683174-133685463	S_Shore				0.000186161	0.00431171	0.924802	0.855163	-1.29724	FALSE
cg07743799	chr20	2821434	+	chr20:2820509-2821911	Island	FAM113A;VPS16	NM_022760;NM_080413;NM_022575	TSS200;1stExon;1stExon	0.000186724	0.00431648	0.0254502	0.012388	-1.06409	FALSE
cg03886681	chr2	240059931	+	chr2:240061326-240061602	N_Shore	HDAC4	NM_006037	Body	0.000187937	0.00433033	0.567512	0.351517	-1.30635	FALSE
cg01844539	chr5	77140808	+	chr5:77140542-77140914	Island				0.000188563	0.0043369	0.879978	0.777074	-1.09501	FALSE
cg14280905	chr9	136424187	-	chr9:136426124-136426390	N_Shore	ADAMTSL2	NM_014694;NM_001145320	Body;Body	0.000188894	0.00434	0.298484	0.154298	-1.23151	FALSE
cg10305311	chr13	96204873	-	chr13:96204691-96205496	Island	CLDN10	NM_006984;NM_182848;NM_001160100	TSS200;Body;Body	0.000189816	0.00435255	0.614658	0.442703	-1.01312	FALSE
ch.1.1180380F	chr1	37182591	+		OpenSea				0.000190023	0.0043552	0.0771151	0.0397748	-1.01613	FALSE
cg26251401	chr19	36236539	+	chr19:36235807-36236548	Island	PSENEN;U2AF1L4	NM_172341;NM_144987;NM_172341;NM_001040425	5'UTR;TSS1500;1stExon;TSS1500	0.000191273	0.0043751	0.0611599	0.0293754	-1.13905	FALSE
cg09861971	chr5	3536279	+	chr5:3535630-3536355	Island				0.000191455	0.00437804	0.907896	0.816625	-1.13878	FALSE
cg07989293	chr2	161070749	-		OpenSea				0.000191523	0.00437888	0.201644	0.107065	-1.07575	FALSE
cg25223355	chrX	15511437	-	chrX:15511311-15511685	Island	PIR	NM_003662;NM_003662;NM_001018109;NM_001018109	1stExon;5'UTR;1stExon;5'UTR	0.000191797	0.00438259	0.0455211	0.0220893	-1.06579	FALSE
cg05598468	chrX	13753119	-	chrX:13752441-13753336	Island	TRAPPC2;OFD1	NM_001011658;NM_014563;NM_001128835;NM_003611;NM_003611	TSS1500;TSS1500;TSS1500;1stExon;5'UTR	0.000191986	0.00438499	0.336979	0.200962	-1.03333	FALSE
cg03964958	chr2	176964720	+	chr2:176964062-176965509	Island	HOXD12	NM_021193	1stExon	0.00019241	0.00439022	0.934428	0.875613	-1.00103	FALSE
cg17488228	chr7	75544515	-	chr7:75543965-75544775	Island	POR	NM_000941	5'UTR	0.000195386	0.00442398	0.0322053	0.0151593	-1.12503	FALSE
cg06064954	chr6	29869838	+		OpenSea	HCG2P7	NR_001318	Body	0.000195999	0.00442919	0.7794	0.629984	-1.12003	FALSE
cg08522087	chr5	14871910	-	chr5:14872206-14872572	N_Shore	ANKH	NM_054027	TSS200	0.0001964	0.00443428	0.0366267	0.0186513	-1.00507	FALSE
cg03311459	chr12	104850321	+	chr12:104850253-104852395	Island	CHST11	NM_018413	TSS1500	0.000198791	0.00445817	0.199357	0.107681	-1.06161	FALSE
cg07299736	chr8	135490787	+	chr8:135490786-135491086	Island	ZFAT	NM_001167583;NM_020863	Body;Body	0.000199175	0.00446058	0.953346	0.90073	-1.17395	FALSE
cg16253976	chr5	7686199	+		OpenSea	ADCY2	NM_020546	Body	0.00019937	0.00446295	0.425982	0.262279	-1.06924	FALSE
cg04785227	chr15	32321637	-	chr15:32322164-32323060	N_Shore	CHRNA7	NM_000746	TSS1500	0.000199484	0.00446429	0.0576774	0.0321143	-1.10696	FALSE
cg10913726	chr7	102036828	+	chr7:102036470-102037017	Island	PRKRIP1	NM_024653;NM_024653	5'UTR;1stExon	0.000202412	0.0044969	0.0345719	0.0167953	-1.03972	FALSE
cg10094691	chr21	42210827	-	chr21:42213510-42213946	N_Shelf	DSCAM	NM_001389	Body	0.000204851	0.00452552	0.29825	0.164926	-1.18497	FALSE
cg12469954	chr11	576084	-	chr11:575464-577093	Island	LOC143666;PHRF1	NR_026967;NM_020901	TSS200;TSS1500	0.000205093	0.004528	0.0786053	0.0383351	-1.12161	FALSE
cg20271681	chr21	44299600	+	chr21:44299111-44299808	Island	WDR4	NM_033661;NM_018669	1stExon;1stExon	0.00020629	0.00454039	0.0438364	0.0225313	-1.01418	FALSE
cg15311732	chr2	51614050	-		OpenSea				0.000211167	0.00459756	0.240076	0.122634	-1.2125	FALSE
cg06515732	chr12	67662897	+	chr12:67663041-67664047	N_Shore	CAND1	NM_018448	TSS200	0.000213454	0.00462178	0.178835	0.0867691	-1.22602	FALSE
cg23737061	chr3	60226328	-		OpenSea	FHIT	NM_001166243;NM_002012	Body;Body	0.000215719	0.00464741	0.125384	0.0632949	-1.06996	FALSE
cg24072283	chr14	90798384	-	chr14:90798164-90798394	Island	C14orf102	NM_199043;NM_017970	TSS200;TSS200	0.000216746	0.0046577	0.0445732	0.0222972	-1.00069	FALSE
cg24958916	chr17	28257155	+	chr17:28256826-28257408	Island	EFCAB5;SSH2	NM_001145053;NM_033389	5'UTR;TSS200	0.000217843	0.00466779	0.0340767	0.0164755	-1.06534	FALSE
cg08107945	chr15	35838725	-	chr15:35838126-35838515	S_Shore	ATPBD4	NM_080650;NM_001141972	TSS1500;TSS1500	0.000218059	0.00467047	0.0842877	0.0444934	-1.03525	FALSE
cg26374686	chr11	78357700	-		OpenSea				0.000218784	0.00468001	0.183833	0.0996181	-1.03034	FALSE
cg09668276	chr3	132374847	-	chr3:132378558-132378772	N_Shelf	UBA5;ACAD11	NM_198329;NM_032169	5'UTR;Body	0.000219329	0.00468524	0.910364	0.960427	1.32779	FALSE
cg17022548	chr5	139294892	-		OpenSea	NRG2	NM_013982;NM_013983;NM_013981;NM_004883	Body;Body;Body;Body	0.000219671	0.0046887	0.172243	0.0873294	-1.15761	FALSE
cg08507009	chr8	42752313	-	chr8:42751212-42753132	Island	RNF170;HOOK3	NR_027669;NM_001160224;NM_001160223;NM_030954;NR_027668;NM_001160225;NM_032410	TSS1500;TSS1500;TSS1500;TSS1500;TSS1500;TSS1500;1stExon	0.000220529	0.00470209	0.0418994	0.0191504	-1.17178	FALSE
cg08539872	chr10	73004610	-		OpenSea	UNC5B	NM_170744	Body	0.000221028	0.00470624	0.903645	0.819191	-1.06915	FALSE
cg27253887	chr6	149867208	+	chr6:149867031-149867574	Island	PPIL4	NM_139126	TSS200	0.000221948	0.00471707	0.0548792	0.0278864	-1.00667	FALSE
cg11809668	chr4	154435522	-		OpenSea	KIAA0922	NM_015196;NM_001131007	Body;Body	0.000222399	0.00472237	0.215418	0.101881	-1.2183	FALSE
cg05001532	chr1	245027769	-	chr1:245026434-245028020	Island	HNRNPU	NM_004501;NM_004501;NM_031844;NM_031844	5'UTR;1stExon;1stExon;5'UTR	0.00022385	0.00474027	0.0379342	0.0175882	-1.15601	FALSE
cg09191731	chr16	22825046	-	chr16:22824616-22826459	Island	HS3ST2	NM_006043	TSS1500	0.000224138	0.00474294	0.625896	0.456603	-1.00071	FALSE
cg14825735	chr6	1594066	-		OpenSea				0.000226874	0.00477279	0.859572	0.935356	1.29203	FALSE
cg09730423	chr3	186258448	-		OpenSea	CRYGS	NM_017541	Body	0.000227469	0.00477796	0.209777	0.112505	-1.12064	FALSE
cg26579311	chr8	119124103	+	chr8:119123974-119124432	Island	EXT1	NM_000127	TSS200	0.000227845	0.00478223	0.0194741	0.0103679	-1.01545	FALSE
cg23620279	chr10	79793495	-	chr10:79793494-79793952	Island	RPS24	NM_001142285;NM_001142282;NM_001142284;NM_001026;NM_001142283;NM_033022	TSS200;TSS200;TSS200;TSS200;TSS200;TSS200	0.000228647	0.00479104	0.359983	0.193207	-1.22868	FALSE
cg08953666	chr6	32862521	-	chr6:32862156-32862785	Island				0.000231458	0.00481702	0.0322861	0.0152495	-1.15975	FALSE
cg18551129	chr14	22314540	-		OpenSea				0.000232296	0.00482568	0.181857	0.0958678	-1.01031	FALSE
cg21639988	chr17	79849450	-	chr17:79848512-79849981	Island	ANAPC11;THOC4	NM_001002246;NM_001002244;NM_001002247;NM_001002249;NM_016476;NM_005782;NM_001002248;NM_001002245	TSS200;TSS200;TSS200;TSS1500;TSS200;1stExon;TSS200;TSS200	0.000233626	0.0048382	0.0361323	0.0170311	-1.33087	FALSE
cg12019961	chr11	108092818	+	chr11:108093211-108093969	N_Shore	ATM;NPAT	NM_000051;NM_002519	TSS1500;Body	0.00023416	0.00484247	0.316379	0.155788	-1.34821	FALSE
cg24536410	chr11	82611753	+	chr11:82612259-82612844	N_Shore	C11orf82;PRCP	NM_145018;NM_005040;NM_199418	TSS1500;TSS200;TSS200	0.000235988	0.00486016	0.180922	0.0879521	-1.1801	FALSE
cg11809208	chr10	27529791	+	chr10:27529218-27530102	Island	ACBD5	NM_145698;NM_001042473;NM_145698;NR_024150	5'UTR;5'UTR;1stExon;Body	0.000235993	0.00486016	0.0329984	0.0155835	-1.13392	FALSE
cg23066675	chr3	118676357	-		OpenSea	IGSF11	NM_001015887;NM_152538	Body;Body	0.000236457	0.00486545	0.369248	0.207887	-1.15722	FALSE
cg19522836	chr10	90639822	+	chr10:90639787-90640623	Island	STAMBPL1	NM_020799	TSS1500	0.000237298	0.00487419	0.0368418	0.019953	-1.02187	FALSE
cg19022384	chrX	136509451	+	chrX:136509276-136509813	Island				0.000238106	0.00488576	0.958998	0.917916	-1.12665	FALSE
cg16206931	chr10	134503280	-	chr10:134504420-134505591	N_Shore	INPP5A	NM_005539	Body	0.00023893	0.00489439	0.965657	0.927858	-1.12234	FALSE
ch.20.532344R	chr20	24953309	+		OpenSea	C20orf3	NM_020531	Body	0.000239347	0.00489762	0.316657	0.173826	-1.14631	FALSE
ch.8.1073630F	chr8	48637817	+		OpenSea	KIAA0146	NM_001080394	Body	0.000239369	0.00489762	0.126306	0.0530113	-1.3804	FALSE
cg03287469	chr3	9006242	+	chr3:9004864-9005270	S_Shore	RAD18	NM_020165	TSS1500	0.000239686	0.00490019	0.494993	0.328222	-1.01195	FALSE
cg16641915	chr11	76778247	-	chr11:76777569-76778453	Island	CAPN5	NM_004055	5'UTR	0.000240118	0.00490427	0.0574978	0.028814	-1.02315	FALSE
cg25937149	chr5	175788949	+	chr5:175788321-175788998	Island	KIAA1191	NM_020444;NM_001079684;NM_001079685	TSS200;TSS200;TSS200	0.000240295	0.00490646	0.0799246	0.0384118	-1.13431	FALSE
cg13148824	chr12	57914715	+	chr12:57914385-57914820	Island	DDIT3	NM_004083	TSS1500	0.000240475	0.0049078	0.0402982	0.0193035	-1.07953	FALSE
cg07981109	chr1	155827042	+	chr1:155829109-155829431	N_Shelf	GON4L	NM_001037533;NM_032292	TSS200;TSS200	0.00024106	0.00491458	0.0930737	0.0462524	-1.17519	FALSE
cg02729747	chr7	152375490	-	chr7:152372980-152373421	S_Shelf				0.000241635	0.00491858	0.805127	0.668392	-1.09235	FALSE
cg09909417	chr7	158934031	-	chr7:158936507-158938492	N_Shelf	VIPR2	NM_003382	Body	0.000241768	0.00491978	0.919803	0.821862	-1.32132	FALSE
ch.1.933676F	chr1	28306549	+		OpenSea	EYA3	NM_001990	Body	0.000242764	0.00492763	0.0839732	0.0295872	-1.65939	FALSE
ch.9.1976398F	chr9	125862548	+		OpenSea	RABGAP1	NM_012197	Body	0.000244169	0.0049435	0.0683608	0.0341497	-1.08527	FALSE
cg20002326	chrX	133590637	+	chrX:133594203-133594828	N_Shelf				0.000244187	0.00494365	0.826357	0.922656	1.46267	FALSE
ch.1.4359995F	chr1	224005787	+		OpenSea	TP53BP2	NM_001031685;NM_005426	Body;5'UTR	0.000244523	0.00494816	0.207186	0.113331	-1.07995	FALSE
cg21818891	chr11	35310917	-		OpenSea	SLC1A2	NM_004171	Body	0.000244896	0.00495264	0.27203	0.153779	-1.07536	TRUE
cg08498406	chr8	27306846	+		OpenSea	PTK2B	NM_173176;NM_173175;NM_173174;NM_004103	Body;Body;Body;Body	0.000245658	0.0049599	0.255054	0.129484	-1.18115	TRUE
cg04499901	chr5	180619113	-	chr5:180616157-180619114	Island				0.000246251	0.00496718	0.0691679	0.031	-1.17541	FALSE
cg03363567	chr17	57642929	+	chr17:57642720-57643294	Island	DHX40	NM_024612;NM_001166301;NM_024612;NM_001166301	5'UTR;1stExon;1stExon;5'UTR	0.000246586	0.00497093	0.0147451	0.00711345	-1.3704	FALSE
cg17027195	chr7	69064093	-	chr7:69062374-69065037	Island	AUTS2	NM_001127231;NM_015570;NM_001127232;NM_001127231;NM_015570;NM_001127232	1stExon;1stExon;5'UTR;5'UTR;5'UTR;1stExon	0.000246664	0.00497207	0.102293	0.0494975	-1.08512	FALSE
cg12181797	chr4	4292013	-	chr4:4291773-4292495	Island	ZNF509;LYAR	NM_145291;NM_001145725;NM_017816;NM_145291	5'UTR;TSS1500;TSS200;1stExon	0.000247176	0.00497817	0.037403	0.0174542	-1.05719	FALSE
cg12417702	chrX	100604006	+	chrX:100603622-100603950	S_Shore	TIMM8A	NM_001145951;NM_004085	TSS1500;TSS200	0.000247411	0.00498134	0.06812	0.0334008	-1.16163	TRUE
cg01685893	chr11	112048262	-		OpenSea	BCO2	NM_001037290;NM_031938	5'UTR;Body	0.000248622	0.00499497	0.750759	0.598903	-1.01892	FALSE
cg07253552	chrX	131624141	+	chrX:131623144-131624115	S_Shore	MBNL3	NM_001170704	TSS200	0.000249827	0.00500886	0.137842	0.0771687	-1.02509	FALSE
cg18635552	chr5	3599719	+	chr5:3594467-3603054	Island	IRX1	NM_024337	Body	0.000250484	0.00501601	0.873014	0.755835	-1.15878	FALSE
cg13637042	chr22	42228724	-	chr22:42228507-42229984	Island	SREBF2	NM_004599	TSS1500	0.000250641	0.00501786	0.0783308	0.0427032	-1.01763	FALSE
cg24452451	chr19	292102	-	chr19:290594-292249	Island	PPAP2C	NM_177526;NM_003712;NM_177543	TSS1500;TSS1500;TSS1500	0.000251048	0.00502236	0.978908	0.959817	-1.0996	FALSE
cg11887234	chr12	54582673	+		OpenSea	SMUG1	NM_014311	5'UTR	0.000251314	0.00502562	0.16572	0.088674	-1.01248	FALSE
cg12882907	chr12	96428593	-	chr12:96429014-96429509	N_Shore	LTA4H	NM_000895	Body	0.000251622	0.00502966	0.253155	0.143149	-1.0225	FALSE
cg16771467	chr18	55315872	+	chr18:55315730-55315932	Island	ATP8B1	NM_005603	Body	0.000252413	0.00503718	0.983349	0.965321	-1.31759	FALSE
cg07593326	chr13	100958088	+		OpenSea	PCCA	NM_001127692;NM_000282	Body;Body	0.000252806	0.00504116	0.772648	0.900662	1.4589	FALSE
cg23055839	chr15	40331369	+	chr15:40330991-40331563	Island	SRP14	NM_003134;NM_003134	1stExon;5'UTR	0.000254028	0.00505405	0.0937796	0.0484195	-1.01114	FALSE
cg09552166	chr3	135913383	+	chr3:135914197-135916090	N_Shore	MSL2	NM_001145417;NM_018133	TSS200;Body	0.000254472	0.00505821	0.160624	0.0863386	-1.01983	FALSE
cg00521863	chr2	171783942	+	chr2:171785474-171786399	N_Shore				0.000255307	0.00506726	0.952502	0.908945	-1.26577	FALSE
cg13088368	chr20	42544716	-	chr20:42543097-42545137	Island	TOX2	NM_001098796;NM_001098797;NM_032883	TSS200;Body;TSS200	0.000255353	0.00506726	0.954341	0.908598	-1.06481	FALSE
cg11985680	chr1	76251867	-		OpenSea	SNORD45C;RABGGTB	NR_003042;NM_004582	TSS1500;TSS200	0.000255822	0.00507277	0.0832688	0.0418525	-1.13004	FALSE
ch.7.66927703R	chr7	67290268	+		OpenSea				0.000257833	0.00509037	0.226748	0.10488	-1.31938	FALSE
cg27028030	chr7	100209634	+	chr7:100209594-100210655	Island	MOSPD3	NM_001040097;NM_023948;NM_001040099;NM_001040098	TSS200;TSS1500;TSS1500;TSS1500	0.000260202	0.00511691	0.0561737	0.0276935	-1.11547	FALSE
ch.20.115261R	chr20	4663796	+	chr20:4666827-4667874	N_Shelf				0.000260238	0.00511718	0.101118	0.0495803	-1.10322	FALSE
cg23549869	chr17	40706776	+	chr17:40705176-40706983	Island	HSD17B1	NM_000413	Body	0.000260417	0.00511856	0.0343823	0.0169181	-1.09371	FALSE
cg07790085	chr13	29597447	-		OpenSea	MTUS2	NM_001033602	TSS1500	0.000261088	0.005127	0.386719	0.235926	-1.04138	FALSE
cg24222175	chr22	49063539	-	chr22:49063538-49063900	Island	FAM19A5	NM_015381;NM_001082967	Body;Body	0.000264383	0.00516116	0.317827	0.190042	-1.00693	FALSE
cg22493117	chr19	13227649	-	chr19:13226897-13227660	Island	TRMT1;NACC1	NM_001136035;NM_052876;NM_017722;NM_001142554	TSS200;TSS1500;TSS200;TSS200	0.000265542	0.00517257	0.0641561	0.0314433	-1.03088	FALSE
cg18313148	chr18	32870376	-	chr18:32870175-32870512	Island	ZNF271;ZNF397OS	NR_024566;NM_001112734;NR_024565;NM_001166012	Body;TSS200;Body;TSS200	0.000267119	0.00518604	0.0438466	0.0181444	-1.34039	FALSE
cg16004439	chr4	165851186	-		OpenSea				0.000268015	0.00519688	0.780416	0.642409	-1.03567	FALSE
cg04784163	chr6	32164210	-	chr6:32163292-32164383	Island	GPSM3;NOTCH4	NM_022107;NM_004557	TSS1500;Body	0.000268578	0.00520226	0.0302485	0.0153306	-1.00759	FALSE
cg04131456	chr13	19755916	+		OpenSea	TUBA3C	NM_006001;NM_006001	5'UTR;1stExon	0.000268946	0.0052068	0.0421661	0.0190972	-1.21222	FALSE
cg03010041	chr18	9614450	+		OpenSea	PPP4R1	NM_001042388;NM_005134	Body;Body	0.000269709	0.00521596	0.0363099	0.0163987	-1.40798	FALSE
cg05791173	chr10	130508478	+	chr10:130508443-130508658	Island				0.000270987	0.00523031	0.804551	0.673695	-1.00273	FALSE
cg13702370	chr11	45844932	+		OpenSea				0.000271086	0.00523155	0.557759	0.366616	-1.12498	FALSE
cg16386396	chr1	3132458	+		OpenSea	PRDM16	NM_022114;NM_199454	Body;Body	0.000272195	0.00524443	0.356088	0.216265	-1.01513	FALSE
cg27429457	chr16	31128858	+	chr16:31128799-31129200	Island	MYST1	NM_182958;NM_032188	TSS200;TSS200	0.000273911	0.00526049	0.0728451	0.0371082	-1.10086	FALSE
cg04077979	chr6	76147474	+		OpenSea	FILIP1	NM_015687	5'UTR	0.000274819	0.00526912	0.207582	0.113928	-1.01017	FALSE
cg00514413	chr19	1238130	+	chr19:1236946-1238311	Island	C19orf26	NM_152769	TSS200	0.000274843	0.00526912	0.0439493	0.0218643	-1.01502	FALSE
cg07031665	chr11	77532174	-	chr11:77531186-77532262	Island	C11orf67;RSF1	NM_024684;NM_016578	TSS200;TSS1500	0.000275215	0.00527233	0.0465582	0.02363	-1.00867	FALSE
cg08369870	chr16	70323412	+	chr16:70323127-70323489	Island	AARS	NM_001605	TSS200	0.000275838	0.00527996	0.0875983	0.043201	-1.07911	FALSE
cg14466580	chrY	10037020	-	chrY:10036737-10037179	Island				0.000276376	0.00528744	0.101203	0.0496546	-1.24238	FALSE
ch.2.1726169F	chr2	76544366	+		OpenSea				0.000280653	0.00532353	0.0894198	0.0451107	-1.07724	FALSE
cg01616215	chr22	32340373	-	chr22:32339933-32341192	Island	YWHAH;C22orf24	NM_003405;NM_015372	TSS200;5'UTR	0.000281726	0.00533309	0.0428202	0.0194902	-1.14864	FALSE
cg09103184	chr6	70506543	+	chr6:70506292-70507024	Island	LMBRD1	NM_018368	Body	0.000282268	0.00533913	0.0987743	0.0504814	-1.05798	FALSE
cg20943032	chr17	40913525	+	chr17:40912816-40913553	Island	LOC100190938;RAMP2	NR_024461;NM_005854;NR_024462	TSS1500;Body;TSS1500	0.000282314	0.00533926	0.916696	0.850682	-1.01468	FALSE
cg00620449	chr5	75013490	-	chr5:75012962-75013515	Island	C5orf37	NM_001099271	TSS200	0.000282942	0.00534483	0.0538119	0.0263073	-1.12717	FALSE
cg22062601	chr6	28833340	-	chr6:28831682-28832134	S_Shore				0.000282968	0.00534486	0.149804	0.0824704	-1.00495	FALSE
cg19244097	chr21	37948941	+		OpenSea	CLDN14	NM_001146077	TSS200	0.00028393	0.00535469	0.876976	0.933593	1.18628	FALSE
cg01774108	chr2	214016113	+	chr2:214016357-214017105	N_Shore	IKZF2	NM_016260;NM_001079526	TSS1500;5'UTR	0.000285107	0.00536454	0.294615	0.175578	-1.00604	FALSE
cg25667057	chrY	17567474	+	chrY:17567579-17568617	N_Shore				0.000285465	0.00536827	0.572712	0.387915	-1.10803	FALSE
cg09654562	chr22	46467953	+	chr22:46465976-46468528	Island				0.00028755	0.00538842	0.0338059	0.0171591	-1.02806	FALSE
cg01869342	chr4	106983673	-		OpenSea	TBCK	NM_033115;NM_001163437;NM_001163435;NM_001163436	Body;Body;Body;Body	0.000288307	0.00539548	0.211601	0.115671	-1.03516	FALSE
cg09345320	chr11	62622179	-	chr11:62623359-62623877	N_Shore	SNORD30;SNORD29;SLC3A2;SNORD31;SNORD28;SNHG1	NR_002561;NR_002559;NM_002394;NM_001012663;NR_002560;NR_002562;NM_001012661;NM_001012662;NR_003098;NM_001012664	TSS1500;TSS1500;TSS1500;TSS1500;TSS1500;TSS200;TSS1500;TSS1500;Body;TSS1500	0.000290355	0.00540979	0.112835	0.0578872	-1.04997	FALSE
cg20100969	chr12	74931493	-	chr12:74931492-74931879	Island	LOC552889	NM_001136262	TSS200	0.000291275	0.00541973	0.183711	0.0955551	-1.10976	FALSE
cg23257604	chr6	32076144	-		OpenSea	TNXB	NM_019105	5'UTR	0.000291606	0.00542194	0.100351	0.0495262	-1.2784	FALSE
cg26291020	chr8	86840954	+	chr8:86838850-86840677	S_Shore	REXO1L2P	NR_003594	TSS1500	0.000293464	0.0054379	0.961866	0.980077	1.2164	FALSE
cg22436562	chr13	78139859	+		OpenSea	SCEL	NM_144777;NM_001160706;NM_003843	Body;Body;Body	0.000294561	0.00544933	0.165583	0.0883248	-1.1069	FALSE
cg10246772	chr15	99250916	+	chr15:99250794-99251018	Island	IGF1R	NM_000875	Body	0.000294644	0.00544956	0.958889	0.97942	1.04071	FALSE
cg22944823	chr17	79412685	+	chr17:79412470-79412789	Island	BAHCC1	NM_001080519	Body	0.000298458	0.00548667	0.749927	0.597829	-1.01282	FALSE
cg00599377	chrY	9745678	+	chrY:9745559-9745993	Island				0.000302745	0.00552751	0.583237	0.330903	-2.08588	FALSE
cg09817993	chr3	52719268	+	chr3:52719934-52720335	N_Shore	GNL3;PBRM1	NM_206826;NM_018313;NM_014366;NM_206825	TSS1500;5'UTR;TSS1500;TSS1500	0.000303919	0.00553902	0.145258	0.0674248	-1.37087	FALSE
cg10624054	chr12	53297547	-	chr12:53297442-53297824	Island	KRT8	NM_002273	Body	0.000304178	0.00554207	0.0365042	0.0181106	-1.0974	FALSE
cg18680977	chr7	27155039	-	chr7:27154999-27155426	Island	HOXA3	NM_153631;NM_153632;NM_030661	5'UTR;TSS1500;5'UTR	0.000304503	0.00554577	0.0391034	0.0187568	-1.11771	FALSE
cg02945294	chr17	2206979	+	chr17:2206517-2207248	Island	SRR;SMG6	NM_021947;NM_001170957;NM_017575	TSS1500;TSS200;1stExon	0.000307164	0.00556935	0.0267701	0.0107447	-1.26608	FALSE
cg20101012	chr6	168570436	-		OpenSea				0.00030801	0.00557664	0.746001	0.590731	-1.01942	FALSE
cg01202526	chr1	110692996	+	chr1:110692988-110694264	Island	SLC6A17	NM_001010898	TSS200	0.000308885	0.00558446	0.051573	0.024265	-1.13866	FALSE
cg21881756	chr3	23031969	+		OpenSea				0.000308965	0.00558475	0.977038	0.95487	-1.00723	FALSE
cg00508123	chr4	146540553	-	chr4:146540053-146540656	Island	MMAA	NM_172250;NM_172250	1stExon;5'UTR	0.000309795	0.00559231	0.0584064	0.0275982	-1.16317	FALSE
cg07540629	chr19	46277811	+	chr19:46280554-46281042	N_Shelf	DMPK	NM_001081560;NM_001081563;NM_001081562;NM_004409	Body;Body;Body;Body	0.000309938	0.00559363	0.898593	0.95145	1.6726	FALSE
cg06906472	chr2	107502801	-	chr2:107502353-107504216	Island	ST6GAL2	NM_001142351;NM_001142352;NM_032528	TSS200;5'UTR;5'UTR	0.00031165	0.00560955	0.97723	0.946325	-1.08791	FALSE
[truncated: 616 more rows]
