# Supplementary material for: Consequences of VHL Loss on Global DNA Methylome
Source: Sci Rep. 2018 Feb 20;8:3313. doi: 10.1038/s41598-018-21524-5 (PMC5820357; doi:10.1038/s41598-018-21524-5)
Supplement: Supplementary file 4 — Supplementary Table 4 [file 41598_2018_21524_MOESM4_ESM.xlsx]

## Sheet: Sheet1
Supplementary Table 4: Differentially methylated loci between RCC4-VHL cells growm in 21% or 3% oxigen.
CpG ID	Chromosome	Position	Strand	Islands Name	Relation to Island	UCSC RefGene Name	UCSC RefGene Accession	UCSC RefGene Group	P-value	FDR	Average b-values in cells grown in 21% Oxigen	Average b-values in cells grown in 3% Oxigen	logFC of M-value (RCC4-VHL 3% vs. RCC4-VHL 21%)	Putative HRE Consensus
cg12806826	chr1	1091669	+	chr1:1093211-1093476	N_Shore				1.13452e-14	5.30924e-09	0.697204	0.445564	-1.51953	FALSE
cg20631351	chr19	711001	+	chr19:710822-711066	Island	PALM	NM_002579;NM_001040134	Body;Body	1.03439e-12	2.42032e-07	0.85225	0.689847	-1.37529	FALSE
cg23881693	chrX	109246236	-	chrX:109245900-109246673	Island	TMEM164	NM_032227;NM_017698	TSS200;5'UTR	2.37808e-12	2.64185e-07	0.387473	0.180589	-1.54178	FALSE
cg23631229	chr1	7962850	-		OpenSea				2.65612e-12	2.64185e-07	0.79488	0.585291	-1.45843	FALSE
cg10249375	chr1	63795934	+	chr1:63795363-63796140	Island				3.07612e-12	2.64185e-07	0.928161	0.792943	-1.75391	FALSE
cg10284310	chr11	12108679	-		OpenSea				3.38719e-12	2.64185e-07	0.351376	0.146251	-1.66808	FALSE
cg22561883	chrX	152736022	+	chrX:152735784-152736193	Island	HAUS7	NM_017518	1stExon	8.41875e-12	4.71639e-07	0.416721	0.207949	-1.4491	FALSE
cg16126759	chrX	55743906	+		OpenSea	RRAGB	NM_016656;NM_006064	TSS1500;TSS1500	8.45691e-12	4.71639e-07	0.395738	0.197482	-1.41465	FALSE
cg18426869	chrX	47863429	+	chrX:47863379-47863596	Island	ZNF182;SPACA5	NM_006962;NM_001007088;NM_205856	TSS200;TSS200;TSS1500	9.07054e-12	4.71639e-07	0.354657	0.184272	-1.28364	FALSE
cg17536465	chr5	126707043	+		OpenSea	MEGF10	NM_032446	Body	1.34346e-11	6.20713e-07	0.536244	0.348733	-1.11243	FALSE
cg13273147	chrX	153192582	-	chrX:153193513-153194074	N_Shore	ARHGAP4	NM_001666;NM_001164741	TSS1500;TSS1500	1.45903e-11	6.20713e-07	0.38907	0.183319	-1.50917	FALSE
cg07162498	chr10	47900640	-		OpenSea	FAM21B	NM_018232	Body	1.90181e-11	7.4166e-07	0.902495	0.78625	-1.3314	FALSE
cg24016855	chrY	9194584	-	chrY:9193597-9194776	Island	TSPY4	NM_001164471	TSS1500	2.14351e-11	7.6207e-07	0.536566	0.864395	2.48558	FALSE
cg00867406	chr16	89997889	+	chr16:90000351-90000687	N_Shelf	TUBB3	NM_006086	Body	2.27984e-11	7.6207e-07	0.957142	0.881015	-1.57582	FALSE
cg13400077	chr1	162168081	-		OpenSea	NOS1AP	NM_014697;NM_001164757	Body;Body	2.55542e-11	7.91549e-07	0.808695	0.651864	-1.1752	FALSE
cg25528264	chrX	69353387	-	chrX:69353104-69353904	Island	IGBP1	NM_001551;NM_001551	5'UTR;1stExon	2.83869e-11	7.91549e-07	0.312903	0.112291	-1.84975	FALSE
cg19897113	chr1	26083702	+		OpenSea	MAN1C1	NM_020379	Body	2.87546e-11	7.91549e-07	0.519619	0.326631	-1.15822	FALSE
cg27479815	chrX	103402124	-	chrX:103401400-103401778	S_Shore	MCART6	NM_001012755	TSS1500	3.18682e-11	7.93832e-07	0.415055	0.219524	-1.33466	FALSE
cg16119423	chrX	71238365	-	chrX:71238328-71238675	Island	NHSL2	NM_001013627	Body	3.22302e-11	7.93832e-07	0.422227	0.249655	-1.13861	FALSE
cg00572266	chr11	9029940	+	chr11:9025095-9026315	S_Shelf				3.51522e-11	8.11035e-07	0.442993	0.269702	-1.1064	FALSE
cg03177323	chrX	153236770	+	chrX:153236071-153238480	Island	HCFC1;TMEM187	NM_005334;NM_005334;NM_003492	1stExon;5'UTR;TSS1500	3.77372e-11	8.11035e-07	0.356822	0.176175	-1.38633	FALSE
cg21293216	chr1	24469768	-		OpenSea	IL22RA1	NM_021258	TSS200	3.81279e-11	8.11035e-07	0.264414	0.120443	-1.4063	FALSE
cg02670637	chr1	56184693	+		OpenSea				4.34841e-11	8.37035e-07	0.163313	0.0861241	-1.05167	FALSE
cg08422514	chrX	153775441	+	chrX:153774893-153776136	Island	G6PD;IKBKG	NM_001042351;NM_000402;NM_003639;NM_001099856;NM_001145255;NM_001099857	5'UTR;TSS1500;TSS1500;Body;TSS200;TSS200	4.35576e-11	8.37035e-07	0.381899	0.1878	-1.44162	TRUE
cg12587087	chr1	155971907	+		OpenSea				4.48535e-11	8.37035e-07	0.669284	0.468872	-1.19826	FALSE
cg25377796	chr4	8643957	-	chr4:8645832-8646063	N_Shore				4.72568e-11	8.37035e-07	0.916343	0.804798	-1.40706	FALSE
cg09642090	chr11	125288301	-		OpenSea	PKNOX2	NM_022062	Body	4.82935e-11	8.37035e-07	0.61859	0.390437	-1.34306	FALSE
cg15715844	chrX	118369789	-	chrX:118369862-118370973	N_Shore	PGRMC1	NM_006667	TSS1500	5.68201e-11	8.93361e-07	0.501342	0.244038	-1.63936	FALSE
cg07012573	chrX	102470153	-	chrX:102469940-102470419	Island	BEX4	NM_001080425;NM_001080425;NM_001127688;NM_001127688	1stExon;5'UTR;1stExon;5'UTR	5.71436e-11	8.93361e-07	0.567494	0.359162	-1.23115	FALSE
cg06768361	chr12	117480333	+	chr12:117484305-117484627	N_Shelf	TESC	NR_031766;NM_017899;NM_001168325	Body;Body;Body	5.72703e-11	8.93361e-07	0.87289	0.755874	-1.15075	FALSE
cg07868857	chrX	39473069	+	chrX:39472797-39473293	Island				6.48211e-11	9.78529e-07	0.404066	0.207522	-1.37566	FALSE
cg17008454	chr5	118724372	-		OpenSea	TNFAIP8	NM_014350;NM_001077654	Body;Body	7.18989e-11	1.00781e-06	0.827046	0.632399	-1.47853	FALSE
cg03391801	chrX	153607825	+	chrX:153606334-153608237	Island	EMD	NM_000117;NM_000117	5'UTR;1stExon	7.27362e-11	1.00781e-06	0.39432	0.163435	-1.74545	FALSE
cg16271524	chr11	66139231	-	chr11:66138806-66139729	Island	SLC29A2	NM_001532;NM_001532	5'UTR;1stExon	7.32214e-11	1.00781e-06	0.250472	0.114521	-1.36837	FALSE
cg14297340	chr9	72871343	+	chr9:72873689-72874264	N_Shelf				7.8994e-11	1.0086e-06	0.351027	0.153281	-1.57956	FALSE
cg14666108	chr1	3614578	+		OpenSea	TP73	NM_001126240;NM_005427;NM_001126242;NM_001126241	Body;Body;Body;Body	7.99227e-11	1.0086e-06	0.696422	0.510709	-1.136	FALSE
cg23753807	chr17	1090291	+		OpenSea	ABR	NM_001159746;NM_001159746	1stExon;5'UTR	8.05685e-11	1.0086e-06	0.518539	0.328204	-1.14174	FALSE
cg03114255	chr6	150358985	+	chr6:150358872-150359394	Island				8.35084e-11	1.0086e-06	0.940852	0.87724	-1.1557	FALSE
cg03837313	chr11	57195350	+	chr11:57194340-57194650	S_Shore	SLC43A3	NM_199329;NM_017611;NM_014096	TSS1500;TSS1500;TSS1500	8.40551e-11	1.0086e-06	0.306255	0.142692	-1.41657	TRUE
cg00845806	chrX	154445068	-		OpenSea	VBP1	NM_003372	Body	8.86997e-11	1.03772e-06	0.566778	0.330888	-1.40618	FALSE
cg04764476	chrX	153236825	+	chrX:153236071-153238480	Island	TMEM187;HCFC1	NM_003492;NM_005334	TSS1500;TSS200	1.0056e-10	1.14779e-06	0.31031	0.149195	-1.36628	FALSE
cg18140045	chrX	47004878	-	chrX:47003750-47004987	Island	NDUFB11;RBM10	NR_024235;NM_001135998;NM_019056;NM_005676;NR_024234;NM_152856;NM_152856;NM_005676	TSS1500;TSS1500;TSS1500;5'UTR;TSS1500;5'UTR;1stExon;1stExon	1.0951e-10	1.21754e-06	0.383272	0.170885	-1.60626	FALSE
cg27136719	chr16	1147829	-	chr16:1142315-1144087	S_Shelf				1.11875e-10	1.21754e-06	0.857551	0.718475	-1.23232	FALSE
cg09240515	chr2	46605834	+		OpenSea	EPAS1	NM_001430	Body	1.20779e-10	1.23906e-06	0.786549	0.928498	1.78423	FALSE
cg10201923	chr1	17308303	-	chr1:17306551-17307363	S_Shore	MFAP2	NM_002403;NM_001135247;NM_017459;NM_001135248	TSS1500;TSS1500;TSS1500;TSS1500	1.21432e-10	1.23906e-06	0.893228	0.780778	-1.2354	FALSE
cg22865368	chrX	9432922	-	chrX:9432830-9434520	Island	TBL1X	NM_001139467;NM_001139466;NM_005647;NM_001139468	5'UTR;5'UTR;TSS1500;5'UTR	1.21795e-10	1.23906e-06	0.425033	0.185259	-1.70621	FALSE
cg24008177	chr15	52972085	-	chr15:52970730-52971886	S_Shore	KIAA1370	NM_019600	TSS1500	1.27593e-10	1.27042e-06	0.359922	0.197752	-1.19212	FALSE
cg00834229	chrX	55515653	-	chrX:55515067-55515544	S_Shore	USP51	NM_201286	TSS200	1.42017e-10	1.36081e-06	0.447091	0.249775	-1.28238	FALSE
cg16940942	chrX	153672336	-	chrX:153672274-153673020	Island	FAM50A	NM_004699	TSS200	1.42486e-10	1.36081e-06	0.497378	0.259022	-1.50741	FALSE
cg26545730	chrX	70315657	-	chrX:70315496-70315853	Island	FOXO4	NM_001170931;NM_005938	TSS1500;TSS1500	1.53274e-10	1.43456e-06	0.381796	0.207829	-1.23628	FALSE
cg21713885	chr19	33350845	-	chr19:33350719-33350932	Island	SLC7A9	NM_001126335;NM_014270	Body;Body	1.63387e-10	1.47225e-06	0.946854	0.887049	-1.1796	FALSE
cg01716680	chr1	35259750	-	chr1:35258564-35258791	S_Shore	GJA4	NM_002060	5'UTR	1.63593e-10	1.47225e-06	0.260374	0.126475	-1.28089	FALSE
cg19174658	chr22	45018513	-	chr22:45015933-45016488	S_Shelf				1.73229e-10	1.50861e-06	0.890517	0.787058	-1.13029	FALSE
cg23485307	chr3	30706645	+		OpenSea	TGFBR2	NM_001024847;NM_003242	Body;Body	1.80267e-10	1.50861e-06	0.955898	0.891474	-1.40006	FALSE
cg01869765	chrX	47862977	-	chrX:47863379-47863596	N_Shore	ZNF182;SPACA5	NM_001007088;NM_006962;NM_205856	5'UTR;5'UTR;TSS1500	1.81982e-10	1.50861e-06	0.42204	0.214366	-1.41881	FALSE
cg08145625	chr4	118006405	+	chr4:118006538-118006859	N_Shore	TRAM1L1	NM_152402	1stExon	1.82327e-10	1.50861e-06	0.221408	0.104586	-1.29764	FALSE
cg13302559	chr2	118772214	+	chr2:118770859-118771868	S_Shore	CCDC93	NM_019044	TSS1500	1.83752e-10	1.50861e-06	0.199606	0.0888077	-1.36704	FALSE
cg18527651	chr3	10284280	+		OpenSea	IRAK2	NM_001570	3'UTR	1.92246e-10	1.55113e-06	0.777906	0.576804	-1.36176	FALSE
cg03905487	chrX	53123054	+	chrX:53123311-53123777	N_Shore				1.95928e-10	1.55404e-06	0.419001	0.213184	-1.41533	TRUE
cg05160751	chr1	24192033	+	chr1:24194254-24194990	N_Shelf	FUCA1	NM_000147	Body	2.06667e-10	1.6119e-06	0.809826	0.644254	-1.23472	FALSE
cg23568324	chr7	2678248	-		OpenSea	TTYH3	NM_025250	Body	2.15583e-10	1.65388e-06	0.59563	0.391305	-1.19861	FALSE
cg18932686	chrX	153707447	+	chrX:153706928-153707816	Island	LAGE3	NM_006014;NM_006014	1stExon;5'UTR	2.26274e-10	1.7079e-06	0.48726	0.269557	-1.36744	FALSE
cg22422937	chr5	79423256	+		OpenSea	SERINC5	NM_178276	Body	2.33127e-10	1.73169e-06	0.929815	0.842321	-1.31636	FALSE
cg13840239	chr9	89218392	+		OpenSea				2.78104e-10	2.03351e-06	0.685148	0.479401	-1.24257	FALSE
cg04072009	chrX	71351668	-	chrX:71350941-71352137	Island	NHSL2;RGAG4	NM_001013627;NM_001024455;NM_001024455	Body;1stExon;5'UTR	2.88185e-10	2.0748e-06	0.431675	0.249733	-1.19075	FALSE
cg12058262	chrX	152736032	+	chrX:152735784-152736193	Island	HAUS7	NM_017518	1stExon	2.95677e-10	2.09649e-06	0.397693	0.160716	-1.79321	FALSE
cg07243202	chr8	134315520	-		OpenSea				3.1305e-10	2.18654e-06	0.648873	0.46275	-1.10214	FALSE
cg12598428	chrX	153607534	+	chrX:153606334-153608237	Island	EMD	NM_000117	TSS200	3.24742e-10	2.19239e-06	0.354394	0.151613	-1.63596	FALSE
cg21885973	chr15	67145855	+		OpenSea				3.25694e-10	2.19239e-06	0.518932	0.302956	-1.31527	FALSE
cg14714222	chr20	47440761	+	chr20:47443734-47445181	N_Shelf	PREX1	NM_020820	Body	3.27942e-10	2.19239e-06	0.433899	0.203356	-1.58387	FALSE
cg02810043	chrX	9433103	+	chrX:9432830-9434520	Island	TBL1X	NM_005647;NM_001139467;NM_001139466;NM_001139468	TSS200;5'UTR;5'UTR;5'UTR	3.59739e-10	2.30613e-06	0.314002	0.122709	-1.72484	FALSE
cg20420363	chrX	48901149	+	chrX:48900510-48901469	Island	TFE3	NM_006521	TSS200	3.99258e-10	2.51334e-06	0.298963	0.125642	-1.59575	FALSE
cg11111271	chrX	118616736	-	chrX:118616426-118616886	Island				4.07419e-10	2.51334e-06	0.336346	0.188369	-1.13	FALSE
cg12186317	chr5	1183173	+		OpenSea				4.12518e-10	2.51334e-06	0.91379	0.82401	-1.1731	FALSE
cg00772850	chr7	57247891	-	chr7:57247588-57247927	Island	LOC642006	NR_030766	TSS200	4.13546e-10	2.51334e-06	0.982723	0.954911	-1.44145	FALSE
cg04856605	chrX	69353178	-	chrX:69353104-69353904	Island	IGBP1	NM_001551	TSS200	4.69719e-10	2.81814e-06	0.377054	0.200375	-1.27393	FALSE
cg17971251	chr1	177907297	-		OpenSea	SEC16B	NM_033127	Body	4.79468e-10	2.84022e-06	0.549861	0.369381	-1.06047	FALSE
cg16645202	chr15	92397488	-	chr15:92396013-92397682	Island	SLCO3A1	NM_001145044;NM_013272	Body;Body	5.04981e-10	2.95396e-06	0.395258	0.201195	-1.37535	FALSE
cg26819762	chr7	7572793	+		OpenSea	COL28A1	NM_001037763	5'UTR	5.5734e-10	3.20948e-06	0.904	0.777067	-1.43459	FALSE
cg17107691	chr19	11289376	-	chr19:11289021-11289248	S_Shore	KANK2	NM_001136191;NM_015493	Body;Body	5.6387e-10	3.20948e-06	0.874128	0.699485	-1.58229	FALSE
cg05363666	chrX	106872025	-	chrX:106871621-106871827	S_Shore	PRPS1	NM_002764	Body	5.69239e-10	3.20948e-06	0.263157	0.144665	-1.07804	FALSE
cg14509809	chr17	935884	+	chr17:934417-935088	S_Shore	ABR	NM_021962;NM_001092;NM_001159746	Body;Body;Body	5.88244e-10	3.27715e-06	0.746192	0.590709	-1.02725	FALSE
cg05803370	chrX	153715241	-	chrX:153714288-153715375	Island	UBL4A	NM_014235	TSS1500	5.95962e-10	3.28109e-06	0.372117	0.175422	-1.48529	FALSE
cg26026748	chr1	164629875	+		OpenSea	PBX1	NM_002585	Body	6.52009e-10	3.51571e-06	0.528898	0.345633	-1.0938	FALSE
cg25367647	chrX	103401960	-	chrX:103401400-103401778	S_Shore	MCART6	NM_001012755	TSS1500	6.53601e-10	3.51571e-06	0.303921	0.130724	-1.55797	FALSE
cg00070715	chr5	138862796	+		OpenSea	TMEM173	NM_198282	TSS1500	6.76163e-10	3.59574e-06	0.786377	0.596756	-1.31183	FALSE
cg07151644	chr6	31649089	-	chr6:31649081-31649373	Island	LY6G5C	NM_025262	TSS1500	6.87399e-10	3.61442e-06	0.241625	0.124276	-1.18137	FALSE
cg13988667	chrX	148586944	+	chrX:148586552-148586984	Island	IDS	NM_006123;NM_000202;NM_001166550	TSS200;TSS200;TSS200	7.19618e-10	3.70752e-06	0.364772	0.20896	-1.12008	FALSE
cg17847781	chrX	69353185	-	chrX:69353104-69353904	Island	IGBP1	NM_001551	TSS200	7.20952e-10	3.70752e-06	0.339311	0.179775	-1.23296	FALSE
cg23954206	chrX	47863441	+	chrX:47863379-47863596	Island	ZNF182;SPACA5	NM_006962;NM_001007088;NM_205856	TSS200;TSS200;TSS1500	7.53099e-10	3.83074e-06	0.354455	0.166655	-1.45831	FALSE
cg06918467	chr6	137815539	-	chr6:137816474-137817223	N_Shore	OLIG3	NM_175747	TSS200	8.25625e-10	4.08774e-06	0.940971	0.863262	-1.33028	TRUE
cg23903301	chr11	33744366	+		OpenSea	CD59	NM_001127227;NM_203330;NM_001127226;NM_203329;NM_001127223;NM_000611;NM_001127225;NM_203331	5'UTR;5'UTR;TSS200;5'UTR;TSS200;5'UTR;TSS200;5'UTR	8.29828e-10	4.08774e-06	0.771682	0.583602	-1.27017	FALSE
cg09126741	chr7	152456597	-	chr7:152456740-152457511	N_Shore	ACTR3B	NM_020445;NM_001040135	TSS1500;TSS1500	8.67918e-10	4.23084e-06	0.399559	0.227438	-1.18638	FALSE
cg08241841	chr19	2324338	+	chr19:2323912-2324127	S_Shore	LSM7	NM_016199	Body	9.08543e-10	4.38321e-06	0.594589	0.406493	-1.09949	FALSE
cg09195491	chrX	56258900	+	chrX:56258951-56259159	N_Shore	KLF8	NM_001159296;NM_001159296;NM_007250;NM_007250	5'UTR;1stExon;1stExon;5'UTR	9.50686e-10	4.40952e-06	0.417003	0.210523	-1.42545	FALSE
cg16832551	chrX	7895861	+	chrX:7895077-7895608	S_Shore	PNPLA4	NM_001142389;NM_004650	TSS200;TSS1500	9.63605e-10	4.40952e-06	0.231633	0.102631	-1.41021	FALSE
cg03464416	chrX	153626979	-	chrX:153626095-153627324	Island	RPL10	NM_006013;NR_026898	Body;Body	9.71154e-10	4.40952e-06	0.421739	0.226059	-1.32031	FALSE
cg11107468	chrX	63425275	+	chrX:63424198-63426190	Island	FAM123B	NM_152424	5'UTR	9.77078e-10	4.40952e-06	0.374722	0.193159	-1.35685	FALSE
cg05070558	chr6	168719954	-	chr6:168719681-168720495	Island	DACT2	NM_214462	Body	9.78429e-10	4.40952e-06	0.778527	0.614416	-1.15772	FALSE
cg05943554	chr2	46609618	+		OpenSea	EPAS1	NM_001430	Body	9.87663e-10	4.40952e-06	0.72115	0.914089	2.02306	FALSE
cg02693486	chr11	64030862	-	chr11:64034860-64035066	N_Shelf	PLCB3	NM_000932	Body	9.959e-10	4.40952e-06	0.819621	0.662866	-1.20774	FALSE
cg16079260	chr5	180055850	-	chr5:180055849-180056126	Island	FLT4	NM_002020;NM_182925	Body;Body	1.00354e-09	4.40952e-06	0.944415	0.877606	-1.24816	FALSE
cg13840174	chr1	18693462	-	chr1:18691874-18692081	S_Shore	IGSF21	NM_032880	Body	1.00731e-09	4.40952e-06	0.640943	0.417942	-1.31514	FALSE
cg06888746	chr10	105517764	+		OpenSea	SH3PXD2A	NM_014631	Body	1.01137e-09	4.40952e-06	0.775957	0.583747	-1.30481	FALSE
cg01165997	chr2	200956235	-		OpenSea				1.03338e-09	4.40952e-06	0.766416	0.6075	-1.08378	FALSE
cg09799350	chrX	18372126	+	chrX:18371897-18373148	Island	SCML2	NM_006089	5'UTR	1.04143e-09	4.40952e-06	0.336966	0.165528	-1.37168	FALSE
cg06464066	chrX	16964808	-	chrX:16964603-16965472	Island	REPS2	NM_004726;NM_001080975	TSS200;TSS200	1.04279e-09	4.40952e-06	0.22635	0.103218	-1.34629	FALSE
cg04779297	chrX	16964882	-	chrX:16964603-16965472	Island	REPS2	NM_001080975;NM_004726;NM_001080975;NM_004726	5'UTR;1stExon;1stExon;5'UTR	1.04676e-09	4.40952e-06	0.454512	0.289114	-1.03707	FALSE
cg15757320	chrX	118740401	+	chrX:118739709-118740515	Island	NKRF	NM_017544	TSS1500	1.05533e-09	4.40952e-06	0.338608	0.176838	-1.25406	FALSE
cg05419227	chrX	70752860	-	chrX:70752638-70752965	Island	OGT;BCYRN1	NM_181673;NM_181672;NR_001568	TSS200;TSS200;Body	1.06869e-09	4.4258e-06	0.326159	0.148789	-1.47661	FALSE
cg22206855	chrX	100878328	-		OpenSea	ARMCX3	NM_177948;NM_016607;NM_177947	TSS200;5'UTR;5'UTR	1.12352e-09	4.57194e-06	0.251774	0.11176	-1.42264	FALSE
cg19885037	chr3	4762242	+		OpenSea	ITPR1	NM_002222;NM_001099952;NM_001168272	Body;Body;Body	1.13809e-09	4.59132e-06	0.36947	0.194487	-1.27774	TRUE
cg11945297	chr8	102514634	+		OpenSea	GRHL2	NM_024915	Body	1.17199e-09	4.68765e-06	0.746355	0.594805	-1.00235	FALSE
cg25601886	chr11	2183420	-		OpenSea	INS;INS-IGF2	NM_000207;NR_003512;NM_001042376	TSS1500;TSS1500;TSS1500	1.18762e-09	4.70993e-06	0.845077	0.720065	-1.08766	FALSE
cg02791948	chrX	153236083	+	chrX:153236071-153238480	Island	HCFC1	NM_005334	Body	1.20974e-09	4.72977e-06	0.30431	0.173344	-1.06377	FALSE
cg00951302	chr6	166131985	+		OpenSea				1.21284e-09	4.72977e-06	0.583029	0.371277	-1.24397	FALSE
cg17224287	chrX	99986625	-	chrX:99986423-99987185	Island	SYTL4	NM_001129896;NM_080737	5'UTR;TSS200	1.23471e-09	4.77526e-06	0.38525	0.215649	-1.1888	FALSE
cg13372830	chrX	47420231	+	chrX:47420402-47421099	N_Shore	ARAF	NM_001654	TSS1500	1.26133e-09	4.83824e-06	0.250103	0.114601	-1.36533	FALSE
cg15777261	chr2	73462569	-	chr2:73460085-73461867	S_Shore	CCT7	NR_029402;NR_029403;NM_001009570;NM_006429;NM_001166284;NM_001166285	Body;Body;Body;Body;Body;5'UTR	1.28666e-09	4.87568e-06	0.944454	0.890849	-1.06556	FALSE
cg24504300	chrX	100604063	+	chrX:100603622-100603950	S_Shore	TIMM8A	NM_001145951;NM_004085	TSS1500;TSS200	1.29193e-09	4.87568e-06	0.339858	0.182833	-1.21109	FALSE
cg17811760	chrX	49687610	+	chrX:49687027-49687993	Island	CLCN5	NM_001127899;NM_001127898	5'UTR;5'UTR	1.33623e-09	4.93894e-06	0.347399	0.170217	-1.38494	FALSE
cg22449896	chrX	153402621	-	chrX:153402306-153402674	Island				1.3366e-09	4.93894e-06	0.501084	0.289233	-1.30783	FALSE
cg03683587	chrX	50557066	+	chrX:50556224-50557179	Island	SHROOM4	NR_027121;NM_020717	TSS200;TSS200	1.34035e-09	4.93894e-06	0.409019	0.237846	-1.15285	FALSE
cg07789904	chr1	11741841	-	chr1:11740828-11741717	S_Shore	MAD2L2	NM_006341;NM_001127325	TSS1500;5'UTR	1.35557e-09	4.95599e-06	0.482885	0.308631	-1.0676	FALSE
cg09551145	chr1	11790591	-		OpenSea				1.39298e-09	5.05331e-06	0.819427	0.694014	-1.00348	FALSE
cg04027004	chrX	107019426	+	chrX:107018606-107019611	Island	TSC22D3	NM_198057	TSS1500	1.41968e-09	5.05517e-06	0.368376	0.187001	-1.35232	FALSE
cg15030712	chr7	29304984	-		OpenSea	CHN2	NM_004067	Body	1.42297e-09	5.05517e-06	0.730526	0.553238	-1.12981	FALSE
cg01883051	chr6	67178610	+		OpenSea				1.46339e-09	5.11063e-06	0.896318	0.801157	-1.10629	FALSE
cg07681512	chrX	118827369	-	chrX:118826452-118827731	Island	SEPT6	NM_015129;NM_145799;NM_145800;NM_145802	TSS200;TSS200;TSS200;TSS200	1.50537e-09	5.17992e-06	0.456871	0.265411	-1.22253	FALSE
cg10434824	chr12	55004865	-		OpenSea	GLYCAM1	NR_003039	TSS1500	1.55876e-09	5.32435e-06	0.911487	0.811343	-1.26081	FALSE
cg02433927	chrX	39969103	-	chrX:39953434-39969247	Island	BCOR	NM_001123384;NM_001123383	5'UTR;5'UTR	1.5701e-09	5.32435e-06	0.45849	0.238354	-1.44047	FALSE
cg05365121	chrX	152599997	-	chrX:152599434-152600076	Island	ZNF275	NM_001080485	5'UTR	1.61894e-09	5.3897e-06	0.493124	0.232649	-1.68199	FALSE
cg08395108	chrX	54835372	-	chrX:54835220-54835525	Island	MAGED2	NM_177433;NM_201222;NM_014599	5'UTR;TSS200;5'UTR	1.62392e-09	5.3897e-06	0.443403	0.210959	-1.58089	FALSE
cg26296119	chr11	46260204	+	chr11:46260617-46260945	N_Shore				1.73189e-09	5.66764e-06	0.31226	0.157509	-1.30226	FALSE
cg10645578	chrX	47863501	+	chrX:47863379-47863596	Island	ZNF182;SPACA5	NM_006962;NM_001007088;NM_205856	TSS200;TSS200;TSS1500	1.75983e-09	5.68443e-06	0.421185	0.251385	-1.12009	FALSE
cg04712194	chrX	153639778	-	chrX:153639734-153640675	Island	TAZ;DNASE1L1	NM_181311;NM_001009934;NM_001009932;NM_181312;NM_181313;NM_000116;NR_024048;NM_001009933	TSS200;5'UTR;5'UTR;TSS200;TSS200;TSS200;TSS200;5'UTR	1.76131e-09	5.68443e-06	0.477247	0.273315	-1.28715	FALSE
cg16732469	chr17	4981610	-	chr17:4981357-4981979	Island	ZFP3	NM_153018	TSS200	1.79063e-09	5.73948e-06	0.196841	0.105047	-1.07464	FALSE
cg26927606	chrX	55026807	-	chrX:55026359-55026985	Island	APEX2	NM_014481;NM_014481	1stExon;5'UTR	1.86431e-09	5.93499e-06	0.29262	0.146226	-1.27047	FALSE
cg19586382	chrX	70585696	-	chrX:70585715-70587063	N_Shore	BCYRN1;TAF1	NR_001568;NM_138923;NM_004606	Body;TSS1500;TSS1500	1.92679e-09	6.09243e-06	0.326536	0.149272	-1.4688	FALSE
cg22101147	chr3	52931946	-	chr3:52931279-52931840	S_Shore	TMEM110	NM_198563	TSS1500	1.95163e-09	6.12956e-06	0.191338	0.0799373	-1.43811	FALSE
cg26748440	chr4	21699512	+		OpenSea	KCNIP4	NM_147182;NM_001035003	5'UTR;TSS200	1.99489e-09	6.22367e-06	0.675555	0.485427	-1.14407	FALSE
cg11816769	chr3	52001952	+		OpenSea	PCBP4	NM_033008	TSS1500	2.0658e-09	6.3601e-06	0.35728	0.201599	-1.14118	FALSE
cg23503517	chrX	24712096	-	chrX:24711630-24712284	Island	POLA1	NM_016937	1stExon	2.42827e-09	7.36964e-06	0.32827	0.13582	-1.64214	FALSE
cg12797522	chr6	40347475	-		OpenSea	TDRG1	NR_024015	Body	2.46616e-09	7.36964e-06	0.439028	0.261878	-1.14191	TRUE
cg24810735	chr8	108441547	-		OpenSea	ANGPT1	NM_001146	Body	2.5002e-09	7.36964e-06	0.06349	0.471339	3.90799	FALSE
cg13601161	chr9	35071966	-	chr9:35071756-35072885	Island	VCP	NM_007126	Body	2.50674e-09	7.36964e-06	0.169125	0.0698326	-1.43586	FALSE
cg25571060	chrX	68385381	-	chrX:68384913-68385404	Island	PJA1	NM_022368;NM_001032396;NM_145119	TSS200;TSS200;TSS200	2.51969e-09	7.36964e-06	0.361392	0.195051	-1.2238	FALSE
cg26188501	chr10	135191639	+	chr10:135191594-135193307	Island	PAOX	NM_152911;NM_207128;NM_207127	TSS1500;TSS1500;TSS1500	2.59439e-09	7.5338e-06	0.77917	0.629545	-1.0534	FALSE
cg25536960	chrX	13671248	-	chrX:13671086-13671606	Island	TCEANC	NM_152634	TSS200	2.61198e-09	7.5338e-06	0.375289	0.212688	-1.15324	FALSE
cg11342789	chr1	162352023	+		OpenSea	C1orf226	NM_001085375;NM_001135240	Body;Body	2.76455e-09	7.84079e-06	0.79206	0.648175	-1.04669	FALSE
cg17775283	chrX	47050480	-	chrX:47050088-47050340	S_Shore	UBA1	NM_153280	5'UTR	2.85102e-09	7.94164e-06	0.385673	0.177653	-1.55088	FALSE
cg25496213	chrX	101854377	-	chrX:101854275-101854527	Island	ARMCX5	NM_001168485;NM_022838;NM_001168478;NM_001168479;NM_001168480;NM_001168482	5'UTR;TSS200;TSS200;5'UTR;5'UTR;TSS200	2.91492e-09	8.07157e-06	0.355357	0.213018	-1.027	FALSE
cg05785344	chrX	129118279	-	chrX:129118345-129118690	N_Shore	BCORL1	NM_021946	5'UTR	2.95601e-09	8.13404e-06	0.361695	0.177342	-1.39479	FALSE
cg14314132	chrX	118986954	+	chrX:118986684-118987252	Island	UPF3B	NM_023010;NM_023010;NM_080632;NM_080632	1stExon;5'UTR;1stExon;5'UTR	2.97224e-09	8.13404e-06	0.53874	0.294938	-1.48251	FALSE
cg22990543	chr8	75123753	+		OpenSea				3.0307e-09	8.17549e-06	0.941056	0.874142	-1.193	FALSE
cg24710503	chr11	65078974	+	chr11:65081937-65083333	N_Shelf				3.04831e-09	8.17549e-06	0.600255	0.394737	-1.20459	FALSE
cg15027606	chrX	53077819	-		OpenSea	GPR173	NM_018969	TSS1500	3.12821e-09	8.17549e-06	0.837179	0.707972	-1.08556	FALSE
cg02095003	chrX	152599890	-	chrX:152599434-152600076	Island	ZNF275	NM_001080485	5'UTR	3.14288e-09	8.17549e-06	0.468058	0.199884	-1.82402	FALSE
cg10856819	chrX	40028998	-	chrX:40028925-40029315	Island	BCOR	NM_001123384;NM_001123383	5'UTR;5'UTR	3.15966e-09	8.17549e-06	0.383481	0.220899	-1.13347	FALSE
cg26771272	chr17	18163183	-	chr17:18163685-18164672	N_Shore	FLII;SMCR7	NM_002018;NM_001144900;NM_148886;NM_139162	TSS1500;TSS1500;TSS1500;TSS1500	3.16081e-09	8.17549e-06	0.805579	0.639007	-1.22907	FALSE
cg08448455	chr8	49231786	+	chr8:49231522-49231810	Island				3.16347e-09	8.17549e-06	0.774316	0.628335	-1.01976	FALSE
cg27327591	chrX	149106889	-	chrX:149106113-149106682	S_Shore	LOC100272228;CXorf40B	NR_027456;NM_001013845	Body;TSS200	3.17829e-09	8.17549e-06	0.34978	0.180102	-1.29428	FALSE
cg00666014	chr1	95903620	-		OpenSea				3.17956e-09	8.17549e-06	0.734109	0.569678	-1.06048	FALSE
cg15670241	chrX	112084007	-	chrX:112083564-112084815	Island	AMOT	NM_133265;NM_133265	1stExon;5'UTR	3.22792e-09	8.2069e-06	0.483463	0.246512	-1.5399	FALSE
cg27103585	chr22	17955274	+		OpenSea	CECR2	NM_031413	TSS1500	3.24438e-09	8.2069e-06	0.715211	0.551157	-1.03465	TRUE
cg05181702	chrX	9983462	-	chrX:9982513-9984583	Island	WWC3	NM_015691	TSS1500	3.29122e-09	8.23672e-06	0.404448	0.184638	-1.58573	FALSE
cg15612444	chrX	110924389	+	chrX:110924384-110925275	Island	ALG13	NR_033132;NR_033134;NM_018466;NM_001168385;NR_033129;NM_001039210;NR_033128;NR_033125;NM_018466;NM_001099922;NM_001099922;NM_001168385;NR_033131;NR_033127;NR_033124;NM_001039210	TSS1500;TSS200;1stExon;5'UTR;TSS200;1stExon;TSS200;Body;5'UTR;1stExon;5'UTR;1stExon;TSS200;TSS200;Body;5'UTR	3.31812e-09	8.23672e-06	0.404921	0.235	-1.14864	TRUE
cg13680016	chrX	109561549	+	chrX:109560703-109561534	S_Shore	AMMECR1	NM_001171689;NM_015365;NM_001025580	5'UTR;TSS200;TSS200	3.41514e-09	8.39224e-06	0.398211	0.196568	-1.47344	FALSE
cg21984645	chr7	214577	+	chr7:218309-218951	N_Shelf	FAM20C	NM_020223	Body	3.42525e-09	8.39224e-06	0.866505	0.758806	-1.03925	FALSE
cg26969933	chr6	31629900	+	chr6:31628338-31628658	S_Shore	C6orf47;BAT4	NM_021184;NM_033177	TSS1500;3'UTR	3.48322e-09	8.48983e-06	0.759283	0.600263	-1.08214	FALSE
cg01108554	chrX	129473637	+	chrX:129473463-129473945	Island	SLC25A14	NM_003951;NM_022810	TSS1500;TSS1500	3.5291e-09	8.55708e-06	0.496168	0.278859	-1.35298	FALSE
cg00648125	chrX	51075046	-	chrX:51075272-51076331	N_Shore	NUDT10	NM_153183	TSS200	3.58739e-09	8.60142e-06	0.464676	0.287831	-1.10688	FALSE
cg23852001	chrX	153599682	-	chrX:153598874-153600604	Island	FLNA	NM_001456;NM_001110556	5'UTR;5'UTR	3.60253e-09	8.60142e-06	0.294524	0.154299	-1.20108	FALSE
cg19509675	chr14	57603592	+		OpenSea				3.65815e-09	8.61525e-06	0.5991	0.427824	-1.00028	FALSE
cg01751584	chr9	100159780	-		OpenSea	LOC286359	NR_026847	TSS1500	3.66355e-09	8.61525e-06	0.773045	0.572139	-1.35611	FALSE
cg10687604	chr6	29720687	-	chr6:29720381-29721101	Island				3.78922e-09	8.86622e-06	0.173739	0.0925492	-1.04262	FALSE
cg22713892	chrX	47342160	+	chrX:47341887-47342697	Island	ZNF41	NM_007130;NM_153380;NM_153380;NM_007130	5'UTR;1stExon;5'UTR;1stExon	3.84145e-09	8.93154e-06	0.248283	0.133677	-1.09728	FALSE
cg24389217	chrX	84258886	-		OpenSea	APOOL	NM_198450	TSS200	3.86787e-09	8.93154e-06	0.345753	0.205409	-1.03281	FALSE
cg06097615	chrX	68723812	-	chrX:68723731-68726051	Island	FAM155B	NM_015686	TSS1500	3.89328e-09	8.93154e-06	0.309098	0.149106	-1.35254	FALSE
cg11720325	chr4	30463084	-		OpenSea				3.91104e-09	8.93154e-06	0.923185	0.855252	-1.02481	FALSE
cg00685925	chrX	48398048	-	chrX:48397759-48398529	Island	TBC1D25	NM_002536	TSS200	3.91256e-09	8.93154e-06	0.363282	0.183365	-1.35474	FALSE
cg00347850	chrX	46696907	-	chrX:46696141-46697075	Island	RP2	NM_006915	Body	3.95976e-09	8.98623e-06	0.464731	0.238054	-1.48112	FALSE
cg26015176	chr1	92950427	-	chr1:92945907-92952609	Island	GFI1	NM_001127216;NM_005263;NM_001127215	5'UTR;5'UTR;TSS1500	3.97493e-09	8.98623e-06	0.878161	0.761447	-1.18848	FALSE
cg00931201	chrX	15756372	-	chrX:15756051-15756636	Island	CA5B	NM_007220	TSS200	4.08211e-09	9.18418e-06	0.371404	0.146104	-1.80572	FALSE
cg09559792	chrX	153627273	+	chrX:153626095-153627324	Island	RPL10;SNORA70	NM_006013;NR_026898;NR_000011	Body;Body;TSS1500	4.13798e-09	9.22247e-06	0.251272	0.128969	-1.18633	FALSE
cg17149359	chrX	119764131	+	chrX:119763737-119764230	Island	C1GALT1C1	NM_152692;NM_001011551	TSS200;TSS200	4.16166e-09	9.22247e-06	0.34509	0.18922	-1.17456	FALSE
cg14267065	chrX	30671787	-	chrX:30670739-30671869	Island	GK	NM_203391;NM_000167;NM_001128127	Body;Body;Body	4.16458e-09	9.22247e-06	0.378464	0.190171	-1.3666	FALSE
cg05191919	chr5	174644636	-		OpenSea				4.17796e-09	9.22247e-06	0.386093	0.227262	-1.10345	FALSE
cg22357390	chr12	11871736	+		OpenSea	ETV6	NM_001987	Body	4.31809e-09	9.48705e-06	0.790995	0.650607	-1.02108	FALSE
cg21101648	chr2	134548875	-		OpenSea				4.3632e-09	9.52646e-06	0.701211	0.520335	-1.1132	FALSE
cg18030003	chrX	69509686	+	chrX:69509644-69509962	Island	KIF4A;PDZD11	NM_012310;NM_016484	TSS1500;5'UTR	4.37674e-09	9.52646e-06	0.429585	0.237103	-1.27995	FALSE
cg14134256	chr11	94502879	+	chr11:94501366-94502696	S_Shore	AMOTL1	NM_130847	Body	4.48869e-09	9.70818e-06	0.803406	0.643841	-1.17552	FALSE
cg06295352	chrX	130037150	+	chrX:130036747-130037158	Island	ENOX2	NM_006375;NM_182314;NM_006375;NM_182314	5'UTR;5'UTR;1stExon;1stExon	4.55203e-09	9.70818e-06	0.460961	0.272043	-1.20716	FALSE
cg08623810	chr11	64427416	+	chr11:64428238-64428459	N_Shore	NRXN2	NM_138732;NM_015080	Body;Body	4.56236e-09	9.70818e-06	0.753473	0.601768	-1.01722	FALSE
cg11166197	chrX	151561584	+		OpenSea	GABRA3;MIR105-1	NM_000808;NR_029521	5'UTR;TSS1500	4.57519e-09	9.70818e-06	0.524329	0.325746	-1.19449	FALSE
cg05551825	chr7	5735129	-		OpenSea	RNF216	NM_207111;NM_207116	Body;Body	4.58082e-09	9.70818e-06	0.818595	0.657617	-1.23797	FALSE
cg01374431	chrX	102469950	-	chrX:102469940-102470419	Island	BEX4	NM_001080425;NM_001127688	TSS200;TSS200	4.5847e-09	9.70818e-06	0.399459	0.223459	-1.21035	FALSE
cg00116709	chrX	49020091	-	chrX:49019722-49020307	Island	MAGIX	NM_001099681;NM_001099680;NM_001099682;NM_024859	Body;TSS200;Body;Body	4.84804e-09	1.01993e-05	0.308847	0.142407	-1.43329	FALSE
cg12600766	chrX	132550131	+	chrX:132547567-132550284	Island	GPC4	NM_001448	TSS1500	5.09456e-09	1.04688e-05	0.563622	0.336215	-1.3515	FALSE
cg14127947	chr4	8271196	+	chr4:8271214-8272091	N_Shore	HTRA3	NM_053044	TSS1500	5.10048e-09	1.04688e-05	0.843591	0.715791	-1.09797	FALSE
cg01529679	chrX	153074551	-	chrX:153072554-153072795	S_Shore	PDZD4	NM_032512	Body	5.17602e-09	1.0503e-05	0.875245	0.74461	-1.26831	FALSE
cg14961988	chrX	70338337	-	chrX:70338280-70338866	Island	MED12	NM_005120	TSS200	5.18115e-09	1.0503e-05	0.408265	0.25077	-1.04375	FALSE
cg06576393	chr10	99531416	-	chr10:99531025-99531968	Island	SFRP5	NM_003015	1stExon	5.34885e-09	1.07527e-05	0.980347	0.931673	-2.14873	FALSE
cg07659240	chrX	149531594	-	chrX:149529540-149534090	Island				5.37602e-09	1.07527e-05	0.339488	0.15705	-1.46917	FALSE
cg15391239	chrX	153603171	-	chrX:153602720-153603269	Island	FLNA	NM_001456;NM_001110556	TSS200;TSS200	5.37666e-09	1.07527e-05	0.382036	0.218282	-1.15708	FALSE
cg05091873	chrX	150067687	+	chrX:150066792-150068172	Island	CD99L2	NM_031462;NM_134446;NM_134445	TSS1500;TSS1500;TSS1500	5.419e-09	1.07658e-05	0.480209	0.29696	-1.13107	FALSE
cg25496792	chrX	54557002	+	chrX:54556428-54556959	S_Shore	GNL3L	NM_019067	5'UTR	5.4673e-09	1.07955e-05	0.341709	0.202521	-1.0392	FALSE
cg02937293	chrX	49687792	-	chrX:49687027-49687993	Island	CLCN5	NM_001127899;NM_001127898	5'UTR;5'UTR	5.54171e-09	1.08193e-05	0.308531	0.181388	-1.0069	FALSE
cg18107314	chrX	119005714	+	chrX:119005251-119006217	Island	RNF113A;NDUFA1	NM_006978;NM_004541;NM_006978	5'UTR;TSS200;1stExon	5.63695e-09	1.08915e-05	0.533606	0.344946	-1.12775	FALSE
cg22055524	chrX	64254667	-	chrX:64254408-64255291	Island				5.69607e-09	1.08915e-05	0.303115	0.168868	-1.10994	FALSE
cg13601957	chr8	60218373	-		OpenSea				5.74553e-09	1.08915e-05	0.81698	0.657778	-1.21385	FALSE
cg26578373	chrX	71401206	+		OpenSea	PIN4	NM_001170747;NR_033187;NM_006223	TSS1500;TSS1500;TSS1500	5.74877e-09	1.08915e-05	0.306891	0.150199	-1.32625	FALSE
cg19728345	chr5	1394320	-		OpenSea	SLC6A3	NM_001044	3'UTR	5.76164e-09	1.08915e-05	0.96074	0.903565	-1.35131	FALSE
cg01144764	chr10	121633063	+	chr10:121631654-121633104	Island	C10orf119	NM_024834	TSS1500	5.77527e-09	1.08915e-05	0.291974	0.158007	-1.13692	FALSE
cg06630839	chrX	16964684	-	chrX:16964603-16965472	Island	REPS2	NM_004726;NM_001080975	TSS200;TSS200	5.79518e-09	1.08915e-05	0.31797	0.156082	-1.33837	FALSE
cg23760165	chr11	61595485	-	chr11:61594996-61596710	Island	FADS2	NM_004265	TSS1500	5.92084e-09	1.10831e-05	0.145946	0.0550721	-1.56149	FALSE
cg13771629	chrX	48379927	+	chrX:48379897-48380637	Island	EBP	NM_006579	TSS1500	5.94566e-09	1.10852e-05	0.362466	0.220443	-1.00895	FALSE
cg16680922	chrX	23761492	+	chrX:23761070-23761610	Island	ACOT9	NM_001033583;NM_001037171	TSS200;TSS200	6.05615e-09	1.12464e-05	0.311677	0.164997	-1.2201	FALSE
cg19847244	chr15	58246538	-		OpenSea	ALDH1A2	NM_003888;NM_170697;NM_170696	3'UTR;3'UTR;3'UTR	6.19131e-09	1.1452e-05	0.682301	0.484849	-1.19286	FALSE
cg05223760	chrX	49126243	+	chrX:49125645-49127200	Island	PPP1R3F	NM_033215	TSS200	6.22034e-09	1.14604e-05	0.360573	0.181665	-1.35284	FALSE
cg14073590	chrX	71526883	-	chrX:71524832-71527299	Island	CITED1	NM_001144887;NM_001144886;NM_001144886;NM_004143;NM_001144885	TSS1500;1stExon;5'UTR;TSS200;TSS1500	6.32128e-09	1.16007e-05	0.455386	0.273618	-1.15822	FALSE
cg09072865	chrX	106243506	+	chrX:106242506-106243593	Island	MORC4	NM_001085354;NM_024657	TSS200;TSS200	6.36944e-09	1.16165e-05	0.407879	0.22636	-1.23946	FALSE
cg19089314	chr22	50919938	+	chr22:50919453-50920376	Island	ADM2	NM_024866	TSS200	6.37954e-09	1.16165e-05	0.490473	0.30651	-1.12698	FALSE
cg16218862	chrX	47382939	+	chrX:47382821-47383584	Island				6.46418e-09	1.1725e-05	0.370961	0.209342	-1.1671	FALSE
cg14854487	chrX	119603098	+		OpenSea	LAMP2	NM_002294;NM_001122606;NM_001122606;NM_002294;NM_013995;NM_013995	1stExon;1stExon;5'UTR;5'UTR;5'UTR;1stExon	6.51051e-09	1.17634e-05	0.339294	0.184778	-1.18502	FALSE
cg01293417	chrX	77394723	-	chrX:77394831-77395292	N_Shore	TAF9B	NM_015975	Body	6.5767e-09	1.18047e-05	0.554517	0.350022	-1.20945	FALSE
cg09734952	chrX	13671285	-	chrX:13671086-13671606	Island	TCEANC	NM_152634	TSS200	6.62683e-09	1.18047e-05	0.357568	0.179229	-1.34902	FALSE
cg19911116	chr2	120018415	-	chr2:120020675-120020970	N_Shelf	STEAP3	NM_018234;NM_182915;NM_001008410	Body;Body;Body	6.63245e-09	1.18047e-05	0.631866	0.373358	-1.53745	FALSE
cg13246468	chr1	31205629	+		OpenSea	LAPTM5	NM_006762	3'UTR	6.66729e-09	1.18047e-05	0.515289	0.34451	-1.01966	FALSE
cg26770464	chr11	12910929	-		OpenSea	TEAD1	NM_021961	Body	6.68202e-09	1.18047e-05	0.355621	0.192741	-1.21269	FALSE
cg10500026	chrX	149861761	-		OpenSea	MTMR1	NM_003828	TSS200	6.68471e-09	1.18047e-05	0.444009	0.209673	-1.59532	FALSE
cg03122427	chr10	97552565	-		OpenSea	ENTPD1	NM_001164179;NM_001164178;NM_001776;NM_001164183;NM_001164182;NM_001164181;NM_001098175	Body;Body;Body;5'UTR;5'UTR;5'UTR;Body	6.75096e-09	1.18765e-05	0.608328	0.305711	-1.82802	FALSE
cg17486644	chr7	4899469	-	chr7:4901336-4901753	N_Shore	RADIL;PAPOLB	NM_018059;NM_020144;NM_020144	Body;1stExon;3'UTR	6.77609e-09	1.18765e-05	0.928673	0.845434	-1.25186	FALSE
cg05130312	chrX	130930098	-	chrX:130929933-130930183	Island	LOC286467	NR_026975	Body	6.82925e-09	1.1925e-05	0.701379	0.536995	-1.01864	FALSE
cg13137032	chr4	5904897	+		OpenSea				6.92434e-09	1.19787e-05	0.458316	0.265702	-1.23831	FALSE
cg13539181	chrX	109246271	-	chrX:109245900-109246673	Island	TMEM164	NM_032227;NM_017698	TSS200;5'UTR	6.93682e-09	1.19787e-05	0.323541	0.148004	-1.47092	FALSE
cg04305601	chr16	49699992	-		OpenSea	ZNF423	NM_015069	Body	7.00832e-09	1.20226e-05	0.947674	0.887595	-1.2133	FALSE
cg02337670	chrX	48815787	+	chrX:48814267-48815894	Island	OTUD5	NM_017602;NM_001136159;NM_001136158;NM_001136157	TSS1500;TSS200;TSS1500;TSS1500	7.03408e-09	1.20226e-05	0.320597	0.145106	-1.47625	FALSE
cg26137971	chr22	50920013	+	chr22:50919453-50920376	Island	ADM2	NM_024866;NM_024866	5'UTR;1stExon	7.0535e-09	1.20226e-05	0.465942	0.261003	-1.3086	FALSE
cg04044694	chrX	100662923	+	chrX:100662827-100663592	Island	HNRNPH2;GLA	NM_019597;NM_001032393;NM_000169;NM_000169	TSS1500;TSS1500;1stExon;5'UTR	7.06503e-09	1.20226e-05	0.338376	0.178125	-1.24627	FALSE
cg27124847	chrX	48433165	-	chrX:48432815-48433322	Island	RBM3	NM_006743	5'UTR	7.15264e-09	1.21276e-05	0.342933	0.160301	-1.45475	FALSE
cg20539142	chr8	42623718	+		OpenSea	CHRNA6	NM_004198	TSS200	7.27913e-09	1.22375e-05	0.564155	0.375058	-1.11335	FALSE
cg20774676	chr1	25393754	-		OpenSea				7.3048e-09	1.22375e-05	0.868179	0.76094	-1.04357	FALSE
cg15553612	chr1	119520934	-	chr1:119522385-119522638	N_Shore	TBX15	NM_152380	5'UTR	7.31765e-09	1.22375e-05	0.947904	0.86653	-1.50109	FALSE
cg03580328	chrX	73641615	+	chrX:73641647-73642011	N_Shore	SLC16A2	NM_006517	1stExon	7.36205e-09	1.22375e-05	0.368743	0.175522	-1.46795	FALSE
cg14622879	chr6	12234001	+		OpenSea				7.38728e-09	1.22375e-05	0.587412	0.403662	-1.07702	FALSE
cg01240734	chr10	71892593	+	chr10:71892092-71892802	Island	AIFM2	NM_032797;NM_032797	5'UTR;1stExon	7.46143e-09	1.22375e-05	0.382429	0.229349	-1.06221	TRUE
cg09146364	chrX	68724602	-	chrX:68723731-68726051	Island	FAM155B	NM_015686	TSS1500	7.47091e-09	1.22375e-05	0.492443	0.262808	-1.4462	FALSE
cg00953282	chr9	139606849	-	chr9:139606300-139607433	Island	FAM69B	NM_152421	TSS200	7.49889e-09	1.22375e-05	0.149814	0.0702175	-1.22858	FALSE
cg22108567	chr7	5535582	-	chr7:5534384-5534766	S_Shore	MIR589;FBXL18	NR_030318;NM_024963	TSS200;Body	7.50507e-09	1.22375e-05	0.832065	0.704117	-1.05963	FALSE
cg22807822	chr19	11289365	-	chr19:11289021-11289248	S_Shore	KANK2	NM_001136191;NM_015493	Body;Body	7.63623e-09	1.24081e-05	0.905015	0.822054	-1.04618	FALSE
cg12872686	chr3	36902601	+		OpenSea	TRANK1	NM_014831	Body	7.74206e-09	1.24933e-05	0.937107	0.841343	-1.50005	FALSE
cg04065558	chrX	3631575	-	chrX:3630732-3631962	Island	PRKX	NM_005044;NM_005044	1stExon;5'UTR	7.86226e-09	1.26258e-05	0.336721	0.175111	-1.28525	FALSE
cg21355793	chr7	51374506	-		OpenSea	COBL	NM_015198	Body	7.87814e-09	1.26258e-05	0.871337	0.743503	-1.21706	FALSE
cg07729440	chr5	75696047	-	chr5:75698759-75700160	N_Shelf				7.93277e-09	1.267e-05	0.768268	0.578124	-1.27449	FALSE
cg18046575	chr13	27628354	-		OpenSea				7.98022e-09	1.27024e-05	0.265039	0.119917	-1.40244	FALSE
cg09060772	chrX	68723761	-	chrX:68723731-68726051	Island	FAM155B	NM_015686	TSS1500	8.10748e-09	1.28517e-05	0.454978	0.287058	-1.05446	FALSE
cg24114390	chrX	92928730	-	chrX:92928546-92928786	Island	FAM133A;NAP1L3	NM_001171111;NM_001171109;NM_004538;NM_173698;NM_001171110	TSS1500;TSS1500;TSS200;TSS1500;TSS1500	8.12892e-09	1.28517e-05	0.353541	0.191245	-1.21676	FALSE
cg26428339	chrX	54209679	-	chrX:54208939-54209723	Island	FAM120C	NM_017848;NM_017848	5'UTR;1stExon	8.35245e-09	1.30919e-05	0.423469	0.210855	-1.46779	FALSE
cg11072201	chrX	108976163	-	chrX:108976162-108976894	Island	ACSL4	NM_022977;NM_004458	5'UTR;5'UTR	8.36477e-09	1.30919e-05	0.484029	0.281108	-1.26286	FALSE
cg14519153	chrX	16730868	+	chrX:16729925-16730938	Island	CTPS2	NM_001144002;NM_175859;NM_019857;NM_019857	TSS1500;TSS200;1stExon;5'UTR	8.44888e-09	1.31356e-05	0.324425	0.163313	-1.30946	FALSE
cg26986443	chr11	95828805	+		OpenSea	MAML2	NM_032427	Body	8.86291e-09	1.36706e-05	0.968398	0.919603	-1.51424	FALSE
cg09738386	chrX	100645872	+	chrX:100645780-100646107	Island	RPL36A	NM_021029	TSS200	8.95452e-09	1.36943e-05	0.421299	0.249833	-1.1302	FALSE
cg07210774	chrX	119764206	+	chrX:119763737-119764230	Island	C1GALT1C1	NM_152692;NM_001011551	TSS1500;TSS1500	9.03344e-09	1.377e-05	0.38658	0.196151	-1.38805	FALSE
cg17878878	chr1	12805288	-		OpenSea	C1orf158	NM_152290	TSS1500	9.29676e-09	1.41254e-05	0.706929	0.453516	-1.5405	FALSE
cg09597400	chrX	149530886	+	chrX:149529540-149534090	Island				9.38891e-09	1.42192e-05	0.390084	0.224035	-1.15371	FALSE
cg14875327	chr3	197081654	+		OpenSea				9.49413e-09	1.43322e-05	0.88216	0.757282	-1.25985	FALSE
cg02921434	chrX	146993433	-	chrX:146993091-146994200	Island	ASFMR1;FMR1	NR_024501;NM_002024;NR_024502;NR_024499;NR_024500;NR_024503	Body;TSS200;Body;Body;Body;Body	9.56606e-09	1.43943e-05	0.30793	0.147328	-1.37138	FALSE
cg16593865	chr8	126082720	-		OpenSea	KIAA0196	NM_014846	Body	9.60228e-09	1.43993e-05	0.49778	0.284412	-1.31916	FALSE
cg23207542	chr2	66050436	+		OpenSea				9.63089e-09	1.43993e-05	0.375483	0.194965	-1.32544	FALSE
cg25933726	chrX	38186399	-	chrX:38186422-38187010	N_Shore	RPGR	NM_000328;NM_001034853	Body;Body	9.70985e-09	1.44711e-05	0.437325	0.273624	-1.04947	FALSE
cg00668694	chrX	7895511	+	chrX:7895077-7895608	Island	PNPLA4	NM_004650;NM_001142389	TSS200;5'UTR	9.89234e-09	1.46963e-05	0.303857	0.16871	-1.111	FALSE
cg13664654	chrX	64754752	+	chrX:64754316-64754805	Island	LAS1L	NM_031206;NM_001170649;NM_001170650	TSS200;TSS200;TSS200	1.01044e-08	1.48781e-05	0.359756	0.16787	-1.48076	FALSE
cg07089056	chr3	152746286	+		OpenSea				1.03357e-08	1.50171e-05	0.867759	0.767751	-1.00786	FALSE
cg09912841	chrX	47863665	-	chrX:47863379-47863596	S_Shore	SPACA5;ZNF182	NM_205856;NM_006962;NM_001007088	TSS200;TSS1500;TSS1500	1.03657e-08	1.50171e-05	0.33984	0.186642	-1.17139	FALSE
cg18361815	chr3	46671334	+		OpenSea				1.03671e-08	1.50171e-05	0.79958	0.652665	-1.08212	FALSE
cg06408533	chrX	67867352	+		OpenSea	STARD8	NM_014725;NM_001142503	TSS200;TSS200	1.03905e-08	1.50171e-05	0.426931	0.252823	-1.14163	FALSE
cg07211044	chr8	60032983	-	chr8:60030134-60032356	S_Shore	TOX	NM_014729	TSS1500	1.04254e-08	1.50171e-05	0.871564	0.765908	-1.04172	FALSE
cg14011971	chr10	61997974	-		OpenSea	ANK3	NM_020987	Body	1.04607e-08	1.50171e-05	0.869369	0.756894	-1.09146	FALSE
cg27333993	chrX	48432661	+	chrX:48432815-48433322	N_Shore	RBM3	NM_006743	TSS200	1.05556e-08	1.51062e-05	0.251513	0.10304	-1.54627	FALSE
cg21843262	chr2	44513757	-		OpenSea	SLC3A1	NM_000341	Body	1.06244e-08	1.51526e-05	0.787023	0.584713	-1.39224	FALSE
cg04948649	chr11	1901748	+	chr11:1903078-1903334	N_Shore	LSP1	NM_001013255;NM_001013253;NM_001013254;NM_002339	Body;Body;Body;Body	1.08589e-08	1.53524e-05	0.888629	0.792136	-1.06095	FALSE
cg20208052	chrX	74376828	-		OpenSea	ABCB7	NM_004299	TSS1500	1.09459e-08	1.54156e-05	0.663295	0.448586	-1.27718	FALSE
cg05881762	chr15	25684849	-	chr15:25683348-25684415	S_Shore	UBE3A	NM_130839	TSS1500	1.09695e-08	1.54156e-05	0.393289	0.195404	-1.42314	FALSE
cg23534593	chrX	47342469	+	chrX:47341887-47342697	Island	ZNF41	NM_007130;NM_153380	TSS200;TSS200	1.11625e-08	1.56399e-05	0.397999	0.246963	-1.01182	FALSE
cg27207144	chrX	153626500	+	chrX:153626095-153627324	Island	RPL10	NM_006013;NR_026898	TSS200;TSS200	1.13812e-08	1.58514e-05	0.366061	0.211907	-1.10997	FALSE
cg04478698	chr4	26033992	-	chr4:26030420-26030692	S_Shelf				1.14397e-08	1.58856e-05	0.908659	0.806489	-1.25506	FALSE
cg06876053	chr11	9810051	+		OpenSea	SBF2	NM_030962	Body	1.19858e-08	1.65457e-05	0.455788	0.269667	-1.18465	FALSE
cg20473379	chrX	16730898	+	chrX:16729925-16730938	Island	CTPS2	NM_001144002;NM_175859;NM_019857;NM_019857	TSS1500;TSS200;1stExon;5'UTR	1.20836e-08	1.66317e-05	0.341569	0.169773	-1.34996	FALSE
cg20992708	chr4	5637894	+		OpenSea	EVC2	NM_001166136;NM_147127	Body;Body	1.21685e-08	1.66995e-05	0.71902	0.530398	-1.1847	TRUE
cg21985559	chrX	14048248	-	chrX:14047743-14048309	Island	GEMIN8	NM_001042479;NM_017856;NM_001042480	TSS1500;TSS1500;TSS1500	1.22673e-08	1.67692e-05	0.233411	0.107091	-1.34576	FALSE
cg16984885	chrX	118925542	-	chrX:118925157-118926129	Island	RPL39	NM_001000;NM_001000	1stExon;5'UTR	1.2291e-08	1.67692e-05	0.489529	0.312222	-1.0852	FALSE
cg01092528	chr4	76861103	-	chr4:76861089-76862426	Island	NAAA	NM_001042402;NM_014435	Body;Body	1.24725e-08	1.69674e-05	0.205396	0.0940201	-1.31285	FALSE
cg12054428	chr8	122652162	+	chr8:122651665-122652389	Island	HAS2AS;HAS2	NR_002835;NM_005328	Body;5'UTR	1.2631e-08	1.70836e-05	0.782054	0.628519	-1.08793	FALSE
cg19382919	chr2	171571533	+	chr2:171569877-171573904	Island	LOC440925;SP5	NR_027433;NM_001003845	TSS1500;TSS1500	1.27176e-08	1.71386e-05	0.485705	0.298773	-1.15683	FALSE
cg27187671	chrX	70752936	-	chrX:70752638-70752965	Island	OGT;BCYRN1	NM_181672;NM_181673;NM_181672;NR_001568;NM_181673	1stExon;1stExon;5'UTR;Body;5'UTR	1.27449e-08	1.71386e-05	0.35445	0.182387	-1.30554	FALSE
cg07861180	chrX	129066829	-	chrX:129066633-129067227	Island				1.28745e-08	1.7214e-05	0.496928	0.32469	-1.04456	FALSE
cg07825508	chrX	100645891	+	chrX:100645780-100646107	Island	RPL36A	NM_021029	TSS200	1.29689e-08	1.72908e-05	0.43107	0.260995	-1.10227	FALSE
cg22618269	chrX	80065135	+	chrX:80064923-80065136	Island	BRWD3	NM_153252;NM_153252	1stExon;5'UTR	1.31144e-08	1.74351e-05	0.539175	0.264254	-1.72116	FALSE
cg22638535	chrX	101804495	-		OpenSea	NXF4	NR_002216	TSS1500	1.34971e-08	1.77923e-05	0.787072	0.623541	-1.1542	FALSE
cg07095346	chr3	52864812	+		OpenSea	ITIH4	NM_001166449;NM_002218	TSS200;TSS200	1.37536e-08	1.79913e-05	0.870056	0.743216	-1.20862	FALSE
cg13046608	chr11	57195382	+	chr11:57194340-57194650	S_Shore	SLC43A3	NM_199329;NM_017611;NM_014096	TSS1500;TSS1500;TSS1500	1.40033e-08	1.82044e-05	0.314594	0.165075	-1.22655	FALSE
cg17973147	chrX	46772394	-	chrX:46771563-46772981	Island	PHF16	NM_001077445;NM_014735	5'UTR;5'UTR	1.41154e-08	1.82044e-05	0.37831	0.190127	-1.39042	FALSE
cg14126408	chr10	44705342	-	chr10:44701884-44702149	S_Shelf				1.41254e-08	1.82044e-05	0.49921	0.319957	-1.08976	FALSE
cg07728579	chr15	83475013	-	chr15:83478366-83479273	N_Shelf	FSD2	NM_001007122	TSS1500	1.41397e-08	1.82044e-05	0.800696	0.657896	-1.06251	FALSE
cg11028627	chrX	150564821	-	chrX:150565211-150565865	N_Shore	VMA21	NM_001017980	TSS1500	1.41614e-08	1.82044e-05	0.46654	0.251096	-1.38415	FALSE
cg06041068	chrX	152990341	-	chrX:152988874-152991719	Island	BCAP31;ABCD1	NM_001139441;NM_000033;NM_000033;NR_024450;NM_001139457;NM_005745	TSS1500;1stExon;5'UTR;TSS200;TSS1500;TSS1500	1.41675e-08	1.82044e-05	0.400325	0.191328	-1.50553	FALSE
cg08113756	chrX	57022079	+	chrX:57021591-57022044	S_Shore	SPIN3	NM_001010862;NR_027139	TSS200;TSS200	1.42558e-08	1.82044e-05	0.418742	0.239408	-1.19424	TRUE
cg19241690	chr11	45715471	-		OpenSea				1.42765e-08	1.82044e-05	0.830608	0.703482	-1.04723	FALSE
cg03754195	chrX	119694964	-	chrX:119694943-119695228	Island	CUL4B	NM_003588;NM_001079872	Body;TSS200	1.45442e-08	1.84456e-05	0.428705	0.260498	-1.09069	FALSE
cg17113008	chr1	7962847	-		OpenSea				1.46703e-08	1.85469e-05	0.845521	0.710352	-1.16051	FALSE
cg03373419	chr22	50919943	+	chr22:50919453-50920376	Island	ADM2	NM_024866	TSS200	1.47725e-08	1.85836e-05	0.409478	0.22196	-1.28258	FALSE
cg19903738	chr4	71069600	-		OpenSea	ODAM	NM_017855	3'UTR	1.4913e-08	1.87101e-05	0.490069	0.31228	-1.08344	TRUE
cg11923788	chrX	134124955	-	chrX:134124938-134125307	Island	LOC644538	NM_001163438	TSS200	1.5128e-08	1.8929e-05	0.347116	0.184898	-1.23018	FALSE
cg06268875	chr18	11147385	-	chr18:11148307-11149936	N_Shore	FAM38B	NM_022068	Body	1.52008e-08	1.89498e-05	0.886873	0.792115	-1.03869	FALSE
cg07413251	chr3	27771667	+	chr3:27771638-27771942	Island				1.52255e-08	1.89498e-05	0.75627	0.562361	-1.27324	FALSE
cg03688409	chrX	55027018	-	chrX:55026359-55026985	S_Shore	APEX2	NM_014481	Body	1.55371e-08	1.92863e-05	0.376637	0.225439	-1.05609	FALSE
cg26903996	chr5	137072746	+		OpenSea	KLHL3	NM_017415	TSS1500	1.5959e-08	1.95976e-05	0.896686	0.793713	-1.17511	FALSE
cg26683025	chr11	65560420	-		OpenSea	OVOL1	NM_004561	Body	1.59711e-08	1.95976e-05	0.830091	0.671903	-1.26412	FALSE
cg08221357	chrX	48815790	+	chrX:48814267-48815894	Island	OTUD5	NM_017602;NM_001136159;NM_001136158;NM_001136157	TSS1500;TSS200;TSS1500;TSS1500	1.59813e-08	1.95976e-05	0.380876	0.21008	-1.21226	FALSE
cg15505103	chr1	168249943	+		OpenSea	TBX19	NM_005149	TSS1500	1.59889e-08	1.95976e-05	0.960235	0.907956	-1.29326	FALSE
cg26020914	chrX	18444359	+	chrX:18443120-18444426	Island	CDKL5	NM_003159	5'UTR	1.59973e-08	1.95976e-05	0.348425	0.175145	-1.33336	FALSE
cg17345036	chrX	100306958	+	chrX:100306614-100306992	Island	TRMT2B	NM_024917;NM_001167972;NM_001167971;NM_001167970;NM_001167971;NM_001167970;NM_024917;NM_001167972	1stExon;5'UTR;5'UTR;1stExon;1stExon;5'UTR;5'UTR;1stExon	1.61058e-08	1.9679e-05	0.411932	0.250144	-1.07628	FALSE
cg05237970	chrX	134124948	-	chrX:134124938-134125307	Island	LOC644538	NM_001163438	TSS200	1.64368e-08	1.99328e-05	0.301563	0.145868	-1.33862	FALSE
cg04626171	chrX	47510405	-	chrX:47509592-47510508	Island	ELK1	NM_005229;NM_001114123	TSS1500;TSS1500	1.64499e-08	1.99328e-05	0.284359	0.151757	-1.15095	TRUE
cg10655551	chrX	45710949	+	chrX:45710269-45710979	Island				1.64854e-08	1.99328e-05	0.46783	0.251823	-1.38746	FALSE
cg07658614	chrX	44402068	+		OpenSea	FUNDC1	NM_173794	1stExon	1.65649e-08	1.99328e-05	0.420619	0.211092	-1.44125	FALSE
cg15478045	chr4	74865502	+	chr4:74864113-74864329	S_Shore	CXCL5	NM_002994	TSS1500	1.66117e-08	1.99328e-05	0.956711	0.91217	-1.0923	FALSE
cg25303599	chr11	61595807	-	chr11:61594996-61596710	Island	FADS2	NM_004265;NM_004265	5'UTR;1stExon	1.69603e-08	2.0299e-05	0.221726	0.0964073	-1.42377	FALSE
cg10844884	chr10	45498904	+	chr10:45496275-45496550	S_Shelf	ZNF22	NM_006963	Body	1.7397e-08	2.07157e-05	0.956725	0.90611	-1.21581	FALSE
cg03172171	chrX	154254936	-	chrX:154254915-154255696	Island	FUNDC2	NM_023934	TSS200	1.75229e-08	2.08127e-05	0.463868	0.225193	-1.57685	FALSE
cg02186409	chr13	28931547	-		OpenSea	FLT1	NM_002019	Body	1.78639e-08	2.11106e-05	0.740626	0.573796	-1.08612	FALSE
cg19514721	chr5	141813298	+		OpenSea				1.80056e-08	2.12244e-05	0.794036	0.631827	-1.16613	FALSE
cg24270629	chr18	50823537	+		OpenSea	DCC	NM_005215	Body	1.83627e-08	2.1591e-05	0.329403	0.152997	-1.45975	FALSE
cg27526317	chrX	53254742	-	chrX:53253783-53254826	Island	KDM5C	NM_001146702;NM_004187	TSS200;TSS200	1.8461e-08	2.16521e-05	0.229731	0.124176	-1.07165	FALSE
cg08998989	chrX	17755531	-	chrX:17755053-17756648	Island	SCML1	NM_001037540;NM_001037535;NM_006746;NM_001037536	TSS200;TSS200;TSS200;TSS200	1.86782e-08	2.1791e-05	0.340515	0.174668	-1.28781	FALSE
cg18778986	chrX	154842064	+	chrX:154842112-154842719	N_Shore	TMLHE	NM_018196	5'UTR	1.87213e-08	2.1791e-05	0.313218	0.166455	-1.19233	FALSE
cg21333674	chr8	96705765	-		OpenSea				1.87481e-08	2.1791e-05	0.75713	0.568404	-1.24482	FALSE
cg20302082	chr2	120436534	+	chr2:120436530-120437010	Island	TMEM177	NM_001105198;NM_030577;NM_001105199	TSS1500;TSS1500;TSS1500	1.89394e-08	2.18538e-05	0.278749	0.160239	-1.0416	FALSE
cg20972834	chrX	74375795	-		OpenSea	ABCB7	NM_004299	Body	1.89598e-08	2.18538e-05	0.335526	0.191268	-1.09717	FALSE
cg02805922	chrX	64255552	+	chrX:64254408-64255291	S_Shore				1.92345e-08	2.2049e-05	0.448909	0.271309	-1.12934	FALSE
cg17340957	chrX	47863334	+	chrX:47863379-47863596	N_Shore	ZNF182;SPACA5	NM_001007088;NM_006962;NM_006962;NM_205856;NM_001007088	5'UTR;1stExon;5'UTR;TSS1500;1stExon	1.93929e-08	2.2049e-05	0.424358	0.219139	-1.39452	FALSE
cg18232722	chrX	102863013	-	chrX:102862719-102863148	Island	TCEAL3	NM_032926;NM_001006933	5'UTR;5'UTR	1.94206e-08	2.2049e-05	0.426369	0.23032	-1.31238	FALSE
cg15582794	chrX	102470223	-	chrX:102469940-102470419	Island	BEX4	NM_001080425;NM_001127688	5'UTR;5'UTR	1.94921e-08	2.2049e-05	0.664566	0.470847	-1.15612	FALSE
cg20600338	chr14	71786811	-	chr14:71786855-71788225	N_Shore				1.95649e-08	2.2049e-05	0.105951	0.0534191	-1.06531	FALSE
cg15628917	chr1	60539559	-	chr1:60539315-60539540	S_Shore	C1orf87	NM_152377	TSS200	1.95826e-08	2.2049e-05	0.821188	0.687859	-1.05868	FALSE
cg18869368	chrX	55478180	+		OpenSea	MAGEH1	NM_014061	TSS1500	1.9619e-08	2.2049e-05	0.542331	0.359789	-1.07814	FALSE
cg24211994	chr2	47905207	-		OpenSea				1.96252e-08	2.2049e-05	0.692044	0.501143	-1.16446	FALSE
cg22985016	chr5	497397	+	chr5:498111-498430	N_Shore	SLC9A3	NM_004174	Body	1.9642e-08	2.2049e-05	0.906774	0.818807	-1.10971	FALSE
cg14235783	chr11	65420518	+	chr11:65419853-65420527	Island				1.96748e-08	2.2049e-05	0.168972	0.0894433	-1.05092	FALSE
cg06822229	chrX	108976856	+	chrX:108976162-108976894	Island	ACSL4	NM_022977;NM_004458	TSS1500;TSS1500	1.97303e-08	2.2049e-05	0.520132	0.317682	-1.22175	FALSE
cg26791257	chrX	153200109	+	chrX:153199952-153200924	Island	NAA10	NM_003491	Body	1.97571e-08	2.2049e-05	0.417663	0.217083	-1.37258	FALSE
cg03672915	chrX	153236845	+	chrX:153236071-153238480	Island	TMEM187;HCFC1	NM_003492;NM_005334	TSS1500;TSS200	1.98001e-08	2.2049e-05	0.334576	0.164448	-1.35651	FALSE
cg04388383	chrX	64754908	+	chrX:64754316-64754805	S_Shore	LAS1L	NM_001170649;NM_031206;NM_001170650	TSS1500;TSS1500;TSS1500	1.98359e-08	2.2049e-05	0.377158	0.205239	-1.22725	FALSE
cg27464574	chrX	102611415	-		OpenSea	WBP5	NM_001006612;NM_016303;NM_001006614;NM_016303;NM_001006614;NM_001006613;NM_001006612;NM_001006613	1stExon;5'UTR;1stExon;1stExon;5'UTR;5'UTR;5'UTR;1stExon	2.00603e-08	2.22456e-05	0.517542	0.283076	-1.4422	FALSE
cg17477578	chr8	129552914	+		OpenSea				2.0486e-08	2.25573e-05	0.812196	0.651194	-1.21381	FALSE
cg18124907	chrX	55478610	-		OpenSea	MAGEH1	NM_014061;NM_014061	1stExon;5'UTR	2.13576e-08	2.33814e-05	0.417798	0.248743	-1.12261	FALSE
cg17125742	chrX	30907432	+	chrX:30906901-30907728	Island	MAP3K7IP3	NM_152787;NM_152787	1stExon;5'UTR	2.14209e-08	2.33814e-05	0.402773	0.218893	-1.26913	FALSE
cg05951776	chr1	10568783	-		OpenSea	PEX14	NM_004565	Body	2.14343e-08	2.33814e-05	0.553223	0.375285	-1.04439	FALSE
cg23764381	chr10	116852687	-	chr10:116852261-116854094	Island	ATRNL1	NM_207303	TSS1500	2.15114e-08	2.3411e-05	0.242672	0.115553	-1.29433	FALSE
cg25205801	chr2	179710133	+		OpenSea	CCDC141	NM_173648	Body	2.22085e-08	2.41135e-05	0.591333	0.409325	-1.06265	FALSE
cg07011790	chrX	102883836	-	chrX:102884436-102884677	N_Shore	TCEAL1	NM_004780;NM_001006639;NM_001006640	TSS200;TSS200;5'UTR	2.27243e-08	2.44462e-05	0.504604	0.308668	-1.19057	FALSE
cg25656978	chrX	48432846	+	chrX:48432815-48433322	Island	RBM3	NM_006743;NM_006743	1stExon;5'UTR	2.30599e-08	2.46378e-05	0.395777	0.209048	-1.31035	FALSE
cg17900076	chr18	5195574	+	chr18:5196243-5197389	N_Shore	LOC642597	NM_001145194	Body	2.32675e-08	2.47933e-05	0.506183	0.308865	-1.1977	FALSE
cg14051366	chrX	49126150	+	chrX:49125645-49127200	Island	PPP1R3F	NM_033215	TSS200	2.35052e-08	2.49427e-05	0.546121	0.32222	-1.34264	FALSE
cg27379240	chr5	112042919	+	chr5:112043079-112043917	N_Shore	APC	NM_001127511	TSS1500	2.37652e-08	2.51616e-05	0.883529	0.783152	-1.06104	FALSE
cg14473030	chr9	119336987	-		OpenSea	ASTN2	NM_198186;NM_014010;NM_198188;NM_198187	Body;Body;Body;Body	2.39528e-08	2.52815e-05	0.947842	0.891927	-1.11744	FALSE
cg06137672	chrX	153060026	-	chrX:153059275-153060557	Island	IDH3G;SSR4	NM_174869;NM_006280;NM_004135	TSS200;TSS200;TSS200	2.40368e-08	2.52815e-05	0.28554	0.141829	-1.26807	FALSE
cg02190253	chr10	121633065	+	chr10:121631654-121633104	Island	C10orf119	NM_024834	TSS1500	2.40405e-08	2.52815e-05	0.240137	0.129496	-1.1032	FALSE
cg26340003	chrX	18693413	+	chrX:18693152-18693599	Island				2.42443e-08	2.53817e-05	0.250092	0.137119	-1.06487	FALSE
cg09978401	chrX	12809216	-	chrX:12809597-12810332	N_Shore	PRPS2	NM_002765;NM_001039091	TSS1500;TSS1500	2.47691e-08	2.57358e-05	0.457272	0.270144	-1.18764	FALSE
cg07637658	chr19	45887042	-	chr19:45888768-45889465	N_Shore	PPP1R13L	NM_001142502;NM_006663	Body;Body	2.48025e-08	2.57358e-05	0.829458	0.695351	-1.08292	FALSE
cg09439511	chr10	133450089	+	chr10:133449492-133449716	S_Shore				2.51258e-08	2.59317e-05	0.928129	0.863334	-1.03542	FALSE
cg05659947	chr1	207262190	+		OpenSea	C4BPB	NM_000716;NM_001017364;NM_001017365;NM_001017366;NM_001017367	TSS1500;TSS1500;TSS200;TSS200;TSS1500	2.51575e-08	2.59317e-05	0.863406	0.750506	-1.06805	FALSE
cg07826058	chrX	21857614	-	chrX:21857591-21858204	Island	MBTPS2	NM_015884	TSS200	2.5281e-08	2.60017e-05	0.596297	0.405086	-1.11922	FALSE
cg15136410	chr2	96873066	+	chr2:96873851-96874824	N_Shore	STARD7	NM_020151	Body	2.55366e-08	2.60439e-05	0.948169	0.883725	-1.26061	FALSE
cg14590681	chrX	110925197	+	chrX:110924384-110925275	Island	ALG13	NR_033132;NM_001039210;NM_018466;NR_033131;NR_033127;NR_033125;NM_001168385;NR_033134;NR_033128;NM_001099922;NR_033124;NR_033129	Body;Body;Body;Body;Body;Body;Body;Body;Body;Body;Body;Body	2.55715e-08	2.60439e-05	0.483703	0.317422	-1.01334	FALSE
cg02123091	chr12	66261320	+		OpenSea	HMGA2	NM_003484;NM_003483	Body;Body	2.55899e-08	2.60439e-05	0.923726	0.837308	-1.23574	FALSE
cg20844861	chrX	118827407	+	chrX:118826452-118827731	Island	SEPT6	NM_015129;NM_145799;NM_145800;NM_145802	TSS200;TSS200;TSS200;TSS200	2.56003e-08	2.60439e-05	0.533441	0.318487	-1.29931	FALSE
cg23443158	chrX	153607806	+	chrX:153606334-153608237	Island	EMD	NM_000117;NM_000117	5'UTR;1stExon	2.57539e-08	2.60698e-05	0.383478	0.204981	-1.27816	FALSE
cg07055845	chrX	10588667	-	chrX:10588199-10588486	S_Shore	MID1	NM_001098624;NM_000381;NM_000381;NM_033290	5'UTR;1stExon;5'UTR;5'UTR	2.57707e-08	2.60698e-05	0.237145	0.0965303	-1.59177	FALSE
cg26860604	chr16	69958964	-		OpenSea	WWP2	NM_199424;NM_007014;NM_199424	1stExon;Body;5'UTR	2.58291e-08	2.60698e-05	0.940658	0.869615	-1.24653	FALSE
cg12584551	chrX	67653401	+	chrX:67652946-67653907	Island	OPHN1	NM_002547	TSS200	2.58486e-08	2.60698e-05	0.369257	0.208651	-1.16977	FALSE
cg21697779	chrX	154255534	+	chrX:154254915-154255696	Island	FUNDC2	NM_023934	Body	2.60848e-08	2.62221e-05	0.298442	0.160283	-1.16096	TRUE
cg25448812	chr11	46402210	+	chr11:46402624-46404139	N_Shore	MDK	NM_001012334;NM_002391;NM_001012333	TSS1500;TSS1500;TSS1500	2.61117e-08	2.62221e-05	0.209841	0.107999	-1.12218	FALSE
cg05707815	chrX	71934233	+	chrX:71933681-71934265	Island	PHKA1	NM_002637;NM_001122670	TSS1500;TSS1500	2.65695e-08	2.65868e-05	0.339448	0.198374	-1.05951	FALSE
cg10001949	chrX	134186517	-	chrX:134185563-134186337	S_Shore	FAM127B	NM_001078172;NM_001134321	TSS1500;TSS1500	2.67933e-08	2.67345e-05	0.310816	0.144414	-1.43008	FALSE
cg11395955	chrX	23801087	+	chrX:23801055-23801724	Island	SAT1	NR_027783;NM_002970	TSS200;TSS200	2.71267e-08	2.69799e-05	0.30275	0.155657	-1.2389	FALSE
cg25375329	chrX	119006108	+	chrX:119005251-119006217	Island	RNF113A;NDUFA1	NM_006978;NM_004541	TSS1500;Body	2.74295e-08	2.71766e-05	0.342478	0.205482	-1.01169	FALSE
cg02501924	chrX	99891813	+	chrX:99891299-99891794	S_Shore	TSPAN6	NM_003270	TSS200	2.75267e-08	2.71766e-05	0.345279	0.176789	-1.29619	FALSE
cg23064627	chrX	139173571	-	chrX:139173387-139173767	Island				2.7657e-08	2.72477e-05	0.336541	0.158053	-1.45648	FALSE
cg06944922	chrX	38186842	-	chrX:38186422-38187010	Island	RPGR	NM_000328;NM_001034853	TSS200;TSS200	2.79472e-08	2.74757e-05	0.325361	0.165283	-1.31141	FALSE
cg21195120	chrX	21858304	+	chrX:21857591-21858204	S_Shore	MBTPS2	NM_015884	Body	2.86302e-08	2.79929e-05	0.348988	0.147619	-1.64228	FALSE
cg19208477	chrX	140271604	-	chrX:140270950-140271553	S_Shore	LDOC1	NM_012317	TSS1500	2.91236e-08	2.83347e-05	0.30369	0.149714	-1.31189	FALSE
cg26756979	chrX	118109365	-	chrX:118108502-118110559	Island	LONRF3	NM_024778;NM_001031855	1stExon;1stExon	2.92595e-08	2.83907e-05	0.361194	0.193142	-1.24235	FALSE
cg17292622	chrX	64254656	-	chrX:64254408-64255291	Island				2.93024e-08	2.83907e-05	0.383953	0.202069	-1.31063	FALSE
cg06135529	chrX	118986703	+	chrX:118986684-118987252	Island	UPF3B	NM_023010;NM_080632	Body;Body	2.948e-08	2.8409e-05	0.399875	0.245767	-1.03117	FALSE
cg06597652	chr19	611414	-	chr19:611291-611579	Island	HCN2	NM_001194	Body	2.95035e-08	2.8409e-05	0.773489	0.614332	-1.09945	FALSE
cg18274682	chrX	40439842	+	chrX:40439739-40440705	Island	ATP6AP2	NM_005765	TSS1500	2.96195e-08	2.84621e-05	0.204629	0.106677	-1.11243	FALSE
cg11708328	chrX	100307142	+	chrX:100306614-100306992	S_Shore	TRMT2B	NM_024917;NM_001167970;NM_001167972;NM_001167971	TSS200;TSS200;TSS200;TSS200	2.98036e-08	2.85779e-05	0.558537	0.28651	-1.66324	FALSE
cg15015518	chr1	17035497	+	chr1:17033768-17034728	S_Shore	ESPNP	NR_026567	Body	2.98621e-08	2.85779e-05	0.405076	0.24861	-1.04176	FALSE
cg10405557	chr19	50016850	+	chr19:50016531-50016851	Island	FCGRT	NM_001136019;NM_004107	Body;Body	3.03022e-08	2.86717e-05	0.916037	0.831329	-1.14524	FALSE
cg08857144	chr2	70995351	+	chr2:70994447-70995385	Island	ADD2	NM_017484;NM_017483;NM_017482;NM_017488;NM_001617	TSS200;TSS200;TSS200;TSS200;TSS200	3.04757e-08	2.86717e-05	0.154271	0.0683466	-1.31419	FALSE
cg05838627	chr10	79800041	+		OpenSea	RPS24	NM_001142285;NM_001142282;NM_001142283;NM_001026;NM_033022;NM_001142284	Body;3'UTR;3'UTR;Body;3'UTR;3'UTR	3.05162e-08	2.86717e-05	0.950827	0.871143	-1.61917	FALSE
cg20589243	chrX	109246229	-	chrX:109245900-109246673	Island	TMEM164	NM_032227;NM_017698	TSS200;5'UTR	3.05547e-08	2.86717e-05	0.414803	0.231934	-1.23502	FALSE
cg14247154	chrX	63615380	+	chrX:63614957-63615423	Island	MTMR8	NM_017677	TSS200	3.10497e-08	2.90607e-05	0.314786	0.163173	-1.2454	FALSE
cg25491905	chr11	119288752	-	chr11:119292689-119292891	N_Shelf	THY1	NM_006288	3'UTR	3.1232e-08	2.9173e-05	0.385554	0.23784	-1.00903	FALSE
cg11262744	chrX	70586173	-	chrX:70585715-70587063	Island	BCYRN1;TAF1	NR_001568;NM_004606;NM_138923	Body;1stExon;1stExon	3.134e-08	2.92156e-05	0.385007	0.232743	-1.04981	FALSE
cg16488754	chrX	149861936	-		OpenSea	MTMR1	NM_003828;NM_003828	1stExon;5'UTR	3.14202e-08	2.92321e-05	0.428284	0.222265	-1.40618	FALSE
cg19930290	chr10	60268706	+	chr10:60272467-60273456	N_Shelf				3.19968e-08	2.9592e-05	0.428294	0.225679	-1.37152	FALSE
cg23684249	chr4	42399858	+	chr4:42399152-42400802	Island	SHISA3	NM_001080505;NM_001080505	1stExon;5'UTR	3.21432e-08	2.96686e-05	0.233554	0.122122	-1.129	FALSE
cg02951739	chr1	20807386	-	chr1:20810462-20813511	N_Shelf				3.25101e-08	2.98378e-05	0.378685	0.222164	-1.10022	FALSE
cg03330022	chr1	53072410	-	chr1:53067880-53068608	S_Shelf	GPX7	NM_015696	Body	3.26104e-08	2.98378e-05	0.93726	0.880459	-1.02274	FALSE
cg04682967	chr22	37608626	+		OpenSea	SSTR3	NM_001051	TSS1500	3.27018e-08	2.98378e-05	0.902148	0.816709	-1.05113	FALSE
cg06633205	chrX	134656158	-	chrX:134655102-134655750	S_Shore	DDX26B	NM_182540	Body	3.27089e-08	2.98378e-05	0.428544	0.210702	-1.50445	FALSE
cg15975806	chr13	110319607	-		OpenSea				3.27825e-08	2.98468e-05	0.721611	0.511669	-1.30741	FALSE
cg21637392	chr7	5735123	-		OpenSea	RNF216	NM_207111;NM_207116	Body;Body	3.28804e-08	2.98778e-05	0.730772	0.568538	-1.04464	FALSE
cg02770249	chrX	119603233	-		OpenSea	LAMP2	NM_002294;NM_001122606;NM_013995	TSS200;TSS200;TSS200	3.30799e-08	3.00008e-05	0.344104	0.190722	-1.17183	FALSE
cg22850802	chrX	153665697	+	chrX:153664761-153666065	Island	GDI1	NM_001493	Body	3.32108e-08	3.00273e-05	0.312499	0.128308	-1.63765	FALSE
cg24562465	chr2	105191709	+		OpenSea				3.3381e-08	3.00273e-05	0.953306	0.895382	-1.25952	FALSE
cg13919506	chr9	131535850	-	chr9:131533779-131534695	S_Shore				3.34194e-08	3.00273e-05	0.933334	0.852508	-1.29248	FALSE
cg24746738	chr14	107284280	-		OpenSea				3.34584e-08	3.00273e-05	0.922882	0.850525	-1.07417	FALSE
cg21945991	chrX	99986558	-	chrX:99986423-99987185	Island	SYTL4	NM_001129896;NM_080737	5'UTR;TSS200	3.34941e-08	3.00273e-05	0.428711	0.249212	-1.17661	FALSE
cg05515099	chr3	69482656	-		OpenSea				3.39103e-08	3.03424e-05	0.899085	0.803242	-1.11906	FALSE
cg05907046	chr2	187713986	-	chr2:187713846-187714069	Island	ZSWIM2	NM_182521	TSS200	3.3979e-08	3.03458e-05	0.884312	0.785124	-1.05687	FALSE
cg04737131	chr7	27142708	+	chr7:27143181-27143479	N_Shore	HOXA2	NM_006735	TSS1500	3.40576e-08	3.0358e-05	0.980942	0.944659	-1.65752	FALSE
cg15507391	chr11	66139221	-	chr11:66138806-66139729	Island	SLC29A2	NM_001532;NM_001532	5'UTR;1stExon	3.44637e-08	3.0581e-05	0.135117	0.0589289	-1.32772	FALSE
cg05693331	chr16	1133168	+	chr16:1128223-1130394	S_Shelf				3.44818e-08	3.0581e-05	0.252094	0.136199	-1.09978	FALSE
cg20455959	chrX	149861947	-		OpenSea	MTMR1	NM_003828;NM_003828	1stExon;5'UTR	3.45038e-08	3.0581e-05	0.416652	0.207864	-1.45407	FALSE
cg02117996	chrX	38660490	-	chrX:38662906-38664764	N_Shelf	MID1IP1	NM_001098791;NM_001098790	TSS200;TSS200	3.4938e-08	3.08114e-05	0.358852	0.18465	-1.31454	FALSE
cg13771263	chrX	67718708	-	chrX:67718427-67719071	Island	YIPF6	NM_173834	TSS200	3.51292e-08	3.08114e-05	0.387496	0.233093	-1.05652	FALSE
cg07952579	chrX	88002047	+		OpenSea	CPXCR1	NM_033048	TSS200	3.51588e-08	3.08114e-05	0.928448	0.858104	-1.10713	FALSE
cg12317414	chr10	75407991	-	chr10:75407413-75407706	S_Shore	SYNPO2L	NM_024875;NM_001114133	Body;Body	3.55517e-08	3.10975e-05	0.951348	0.894372	-1.23505	FALSE
cg10196665	chrX	13671523	-	chrX:13671086-13671606	Island	TCEANC	NM_152634	5'UTR	3.56998e-08	3.11248e-05	0.288325	0.164318	-1.04262	FALSE
cg18395382	chrX	153686199	-	chrX:153686094-153687124	Island	PLXNA3	NM_017514	TSS1500	3.57159e-08	3.11248e-05	0.344605	0.16443	-1.42058	FALSE
cg11825731	chrX	48901162	+	chrX:48900510-48901469	Island	TFE3	NM_006521	TSS200	3.58699e-08	3.12009e-05	0.363091	0.169551	-1.51043	FALSE
cg08470157	chrX	30671302	+	chrX:30670739-30671869	Island	GK	NM_001128127;NM_000167;NM_203391	TSS200;TSS200;TSS200	3.60234e-08	3.12763e-05	0.415117	0.223251	-1.30839	FALSE
cg25905965	chrX	149861779	-		OpenSea	MTMR1	NM_003828	TSS200	3.64867e-08	3.16198e-05	0.362367	0.217441	-1.03554	FALSE
cg15956162	chr14	39605657	+		OpenSea	SIP1	NM_001009182;NM_001009183;NM_003616	Body;3'UTR;Body	3.66696e-08	3.16854e-05	0.896349	0.80769	-1.04198	TRUE
cg07928156	chrX	102862813	-	chrX:102862719-102863148	Island	TCEAL3	NM_001006933;NM_032926	TSS200;TSS200	3.70441e-08	3.19255e-05	0.11067	0.0494445	-1.26515	TRUE
cg20085561	chrX	106960348	-	chrX:106959378-106959914	S_Shore	TSC22D3	NM_004089;NM_198057;NM_001015881	TSS200;Body;TSS1500	3.74608e-08	3.21797e-05	0.277867	0.14762	-1.15408	FALSE
cg19915064	chr11	75379432	-	chr11:75378416-75379882	Island	MAP6	NM_033063;NM_207577;NM_207577;NM_033063	1stExon;1stExon;5'UTR;5'UTR	3.74849e-08	3.21797e-05	0.90753	0.806311	-1.23963	FALSE
cg02602300	chrX	153199713	+	chrX:153199952-153200924	N_Shore	NAA10	NM_003491	Body	3.77881e-08	3.23286e-05	0.441618	0.268232	-1.10967	FALSE
cg04029664	chrX	117250962	-	chrX:117250233-117250754	S_Shore	KLHL13	NM_001168303;NM_001168301;NM_001168302	TSS200;5'UTR;TSS200	3.81508e-08	3.25793e-05	0.327057	0.148672	-1.47913	FALSE
cg00917018	chrX	140271549	-	chrX:140270950-140271553	Island	LDOC1	NM_012317	TSS1500	3.83246e-08	3.25923e-05	0.364369	0.165044	-1.53922	FALSE
cg27001715	chr6	150329845	-	chr6:150326011-150326802	S_Shelf				3.8348e-08	3.25923e-05	0.77558	0.595398	-1.23086	FALSE
cg25158628	chrX	17879602	-	chrX:17879219-17879702	Island	RAI2	NM_021785	TSS200	3.8375e-08	3.25923e-05	0.307936	0.142401	-1.42392	FALSE
cg17056186	chrX	119763575	+	chrX:119763737-119764230	N_Shore	C1GALT1C1	NM_001011551;NM_152692	5'UTR;5'UTR	3.90628e-08	3.29969e-05	0.322648	0.175673	-1.16965	FALSE
cg20601919	chr2	219646831	+	chr2:219646432-219647181	Island	CYP27A1	NM_000784;NM_000784	5'UTR;1stExon	3.95681e-08	3.33634e-05	0.392466	0.217052	-1.2263	FALSE
cg05288642	chrX	134138149	+	chrX:134138081-134138318	Island				4.00923e-08	3.37447e-05	0.32981	0.174805	-1.22141	FALSE
cg19525496	chrX	134555711	-	chrX:134555638-134556565	Island	NCRNA00086	NR_024359	TSS200	4.07568e-08	3.41255e-05	0.411705	0.193054	-1.55292	TRUE
cg05260852	chrX	54665817	+	chrX:54665781-54666274	Island				4.07635e-08	3.41255e-05	0.355413	0.191458	-1.2245	FALSE
cg16005559	chr11	120040616	-	chr11:120039601-120040210	S_Shore				4.10528e-08	3.43063e-05	0.967542	0.923922	-1.31244	FALSE
cg05100261	chrX	153626754	-	chrX:153626095-153627324	Island	RPL10	NR_026898;NM_006013	Body;5'UTR	4.12865e-08	3.44401e-05	0.31741	0.137556	-1.57758	FALSE
cg19427325	chr17	8302479	+		OpenSea	RNF222	NM_001146684	TSS1500	4.14262e-08	3.44917e-05	0.848565	0.732066	-1.04044	FALSE
cg15891447	chrX	100306812	-	chrX:100306614-100306992	Island	TRMT2B	NM_024917;NM_001167972;NM_001167971;NM_001167970;NM_001167971;NM_001167970;NM_024917;NM_001167972	1stExon;5'UTR;5'UTR;1stExon;1stExon;5'UTR;5'UTR;1stExon	4.14958e-08	3.44917e-05	0.307038	0.165878	-1.15707	FALSE
cg27286863	chrX	69509958	-	chrX:69509644-69509962	Island	KIF4A;PDZD11	NM_012310;NM_016484;NM_012310	5'UTR;TSS200;1stExon	4.17389e-08	3.46322e-05	0.44218	0.275032	-1.06388	FALSE
cg22030962	chr5	136984054	+		OpenSea	MIR874;KLHL3	NR_030588;NM_017415	TSS1500;Body	4.24157e-08	3.51316e-05	0.534634	0.35459	-1.06587	FALSE
cg03751162	chrX	54466849	-		OpenSea	TSR2	NM_058163	TSS200	4.24908e-08	3.51316e-05	0.316567	0.178312	-1.09269	FALSE
cg18849256	chr12	32309670	+		OpenSea	BICD1	NM_001714;NM_001003398	Body;Body	4.2908e-08	3.52462e-05	0.953977	0.90367	-1.15677	FALSE
cg01087775	chrX	77042040	-	chrX:77041003-77041725	S_Shore	ATRX	NM_138270;NM_000489	TSS1500;TSS1500	4.30795e-08	3.52462e-05	0.423106	0.236858	-1.26821	FALSE
cg16409172	chrX	20008364	+	chrX:20008521-20009440	N_Shore	LOC729609	NR_024440	TSS1500	4.3124e-08	3.52462e-05	0.296734	0.167611	-1.06615	FALSE
cg19541913	chrX	103401494	+	chrX:103401400-103401778	Island	MCART6	NM_001012755	5'UTR	4.31927e-08	3.52462e-05	0.31884	0.148527	-1.42207	FALSE
cg19033555	chr8	6736385	+		OpenSea	DEFB1	NM_005218	TSS1500	4.32157e-08	3.52462e-05	0.725701	0.564591	-1.02842	FALSE
cg06104510	chrX	19002482	+	chrX:19002003-19003244	Island	PHKA2	NM_000292	TSS200	4.33112e-08	3.52462e-05	0.381648	0.221376	-1.11983	FALSE
cg00478198	chrX	49644500	+	chrX:49643906-49644501	Island	LOC158572;USP27X	NR_026742;NM_001145073;NM_001145073	TSS1500;1stExon;5'UTR	4.33963e-08	3.52462e-05	0.383928	0.236679	-1.00847	FALSE
cg02602528	chrX	49028148	-	chrX:49028091-49029111	Island	PLP2	NM_002668	TSS200	4.34005e-08	3.52462e-05	0.446605	0.269968	-1.13347	FALSE
cg10286673	chrX	107069680	-	chrX:107069308-107070201	Island	MID2	NM_052817;NM_012216	Body;Body	4.37215e-08	3.52462e-05	0.321706	0.164058	-1.28802	FALSE
cg15842430	chr14	21237111	+		OpenSea	FAM12B	NM_022360	5'UTR	4.3723e-08	3.52462e-05	0.85458	0.730524	-1.1195	FALSE
cg19629755	chrX	69353175	-	chrX:69353104-69353904	Island	IGBP1	NM_001551	TSS200	4.37592e-08	3.52462e-05	0.474808	0.271211	-1.28528	FALSE
cg01278387	chr20	58152281	+	chr20:58152280-58152847	Island				4.47477e-08	3.59283e-05	0.807696	0.658571	-1.11893	FALSE
cg14908513	chr15	84048308	+	chr15:84047822-84048105	S_Shore				4.47596e-08	3.59283e-05	0.897332	0.805568	-1.06777	FALSE
cg23091104	chrX	109246341	-	chrX:109245900-109246673	Island	TMEM164	NM_032227;NM_017698;NM_032227	1stExon;5'UTR;5'UTR	4.51021e-08	3.60794e-05	0.254511	0.122522	-1.32552	FALSE
cg02350790	chr10	130366851	-		OpenSea				4.54562e-08	3.62103e-05	0.76817	0.588066	-1.20882	FALSE
cg10692571	chr3	161049601	-		OpenSea				4.54643e-08	3.62103e-05	0.608667	0.368988	-1.41369	FALSE
cg01747155	chrX	154842516	-	chrX:154842112-154842719	Island	TMLHE	NM_018196;NM_018196	5'UTR;1stExon	4.55468e-08	3.62103e-05	0.382976	0.231084	-1.04902	FALSE
cg23696472	chrX	53111786	+	chrX:53111281-53112016	Island	TSPYL2	NM_022117	1stExon	4.57258e-08	3.62536e-05	0.546875	0.340484	-1.23362	FALSE
cg18658096	chr17	41116483	-	chr17:41116349-41116551	Island	AARSD1	NM_025267;NM_001136042	Body;Body	4.58621e-08	3.62536e-05	0.0891347	0.173795	1.11407	TRUE
cg18980373	chr15	67145803	-		OpenSea				4.62349e-08	3.64466e-05	0.590083	0.41308	-1.03257	FALSE
cg20773149	chrX	20009138	+	chrX:20008521-20009440	Island	LOC729609	NR_024440	TSS1500	4.65185e-08	3.64716e-05	0.22425	0.100424	-1.37479	FALSE
cg01966532	chr4	3704824	-		OpenSea				4.6876e-08	3.6561e-05	0.926428	0.849319	-1.13551	FALSE
cg17396400	chrX	23761459	+	chrX:23761070-23761610	Island	ACOT9	NM_001033583;NM_001037171	TSS200;TSS200	4.73317e-08	3.67072e-05	0.349719	0.191905	-1.17896	FALSE
cg24722354	chr1	31423023	+		OpenSea	SNORD103A;PUM1	NR_004054;NM_014676;NM_001020658	TSS1500;Body;Body	4.74517e-08	3.67072e-05	0.936328	0.845521	-1.52616	FALSE
cg12152167	chrX	95939864	-	chrX:95939630-95940366	Island	DIAPH2	NM_006729;NM_006729;NM_007309;NM_007309	5'UTR;1stExon;5'UTR;1stExon	4.74556e-08	3.67072e-05	0.444353	0.250683	-1.26147	FALSE
cg00407105	chr4	90231041	+	chr4:90228714-90229010	S_Shelf				4.77026e-08	3.67766e-05	0.759922	0.598312	-1.09027	FALSE
cg04488853	chr11	6293288	-	chr11:6291338-6291558	S_Shore	CCKBR	NM_176875	3'UTR	4.7802e-08	3.67927e-05	0.641232	0.464196	-1.04531	FALSE
cg02061213	chrX	107068771	-	chrX:107069308-107070201	N_Shore	MID2	NM_052817;NM_012216	TSS1500;TSS1500	4.80357e-08	3.683e-05	0.528772	0.348625	-1.0743	FALSE
cg20031717	chr10	96523248	+		OpenSea	CYP2C19	NM_000769	Body	4.81449e-08	3.683e-05	0.648599	0.464936	-1.09041	FALSE
cg04292836	chrX	23761484	+	chrX:23761070-23761610	Island	ACOT9	NM_001033583;NM_001037171	TSS200;TSS200	4.81819e-08	3.683e-05	0.23649	0.10697	-1.37763	FALSE
cg16431713	chrX	153626523	+	chrX:153626095-153627324	Island	RPL10	NM_006013;NR_026898	TSS200;TSS200	4.8244e-08	3.683e-05	0.35931	0.200004	-1.17704	FALSE
cg02934281	chrX	100075531	-	chrX:100075232-100075559	Island	CSTF2	NM_001325	Body	4.85312e-08	3.69889e-05	0.228164	0.103224	-1.36803	FALSE
cg00917437	chr14	55879046	-	chr14:55878302-55878681	S_Shore	KIAA0831	NM_014924	TSS1500	4.87238e-08	3.70753e-05	0.322901	0.177492	-1.14598	FALSE
cg22987383	chr5	158456264	+		OpenSea	EBF1	NM_024007	Body	4.90411e-08	3.71094e-05	0.60429	0.41386	-1.11542	FALSE
cg01782790	chr1	163393050	-	chr1:163392877-163393100	Island				4.90752e-08	3.71094e-05	0.818366	0.686768	-1.03523	FALSE
cg13214937	chrX	64254615	-	chrX:64254408-64255291	Island				4.90858e-08	3.71094e-05	0.379405	0.231619	-1.02984	FALSE
cg16045223	chr1	1206372	+	chr1:1208515-1209942	N_Shelf	UBE2J2	NM_194315;NM_194457;NM_058167;NM_194458	5'UTR;5'UTR;5'UTR;5'UTR	4.93072e-08	3.72167e-05	0.607815	0.405501	-1.18957	FALSE
cg15322420	chrX	102942967	-	chrX:102942107-102942486	S_Shore	MORF4L2	NM_001142427;NM_001142419;NM_001142427;NM_001142432;NM_001142429;NM_001142421;NM_001142422;NM_001142431;NM_001142428;NM_001142418;NM_012286;NM_001142430;NM_001142426;NM_001142419;NM_001142420;NM_001142420;NM_001142425;NM_001142428;NM_001142431;NM_001142432;NM_001142423;NM_001142421;NM_001142424;NM_001142422	5'UTR;5'UTR;1stExon;5'UTR;TSS1500;5'UTR;5'UTR;1stExon;1stExon;TSS1500;TSS1500;TSS1500;TSS1500;1stExon;5'UTR;1stExon;TSS1500;5'UTR;5'UTR;1stExon;TSS1500;1stExon;TSS1500;1stExon	4.99488e-08	3.75194e-05	0.353958	0.198343	-1.15528	FALSE
cg16091746	chrX	154444538	-		OpenSea	VBP1	NM_003372	TSS200	5.011e-08	3.75802e-05	0.406475	0.253704	-1.01753	FALSE
cg12920408	chrX	100645993	-	chrX:100645780-100646107	Island	RPL36A	NM_021029;NM_021029	5'UTR;1stExon	5.01936e-08	3.75818e-05	0.306173	0.128654	-1.60947	FALSE
cg26907889	chrX	70504058	-	chrX:70503261-70503963	S_Shore	NONO;BCYRN1	NM_001145408;NM_001145410;NR_001568;NM_007363;NM_001145409	5'UTR;5'UTR;Body;5'UTR;5'UTR	5.03718e-08	3.75958e-05	0.404177	0.236311	-1.13694	FALSE
cg25854178	chr11	50220055	+		OpenSea				5.06122e-08	3.7715e-05	0.894273	0.805417	-1.02759	FALSE
cg27059259	chrX	47420742	-	chrX:47420402-47421099	Island	ARAF	NM_001654	5'UTR	5.09368e-08	3.78966e-05	0.311523	0.172455	-1.12856	FALSE
cg01410230	chrX	100645860	-	chrX:100645780-100646107	Island	RPL36A	NM_021029	TSS200	5.10832e-08	3.79452e-05	0.363177	0.221772	-1.00498	FALSE
cg20384132	chr5	36302349	-		OpenSea	RANBP3L	NM_001161429;NM_145000	TSS1500;TSS1500	5.12386e-08	3.79479e-05	0.935734	0.86368	-1.18839	FALSE
cg02634083	chrX	150153136	-	chrX:150151106-150152457	S_Shore	HMGB3	NM_005342	5'UTR	5.12663e-08	3.79479e-05	0.324517	0.170549	-1.22879	FALSE
cg26150490	chrX	47863595	+	chrX:47863379-47863596	Island	SPACA5;ZNF182	NM_205856;NM_006962;NM_001007088	TSS200;TSS1500;TSS1500	5.18503e-08	3.81711e-05	0.366306	0.222458	-1.01634	FALSE
cg08026502	chr3	196366437	-	chr3:196366394-196366919	Island	LRRC33	NM_198565	TSS1500	5.18846e-08	3.81711e-05	0.965731	0.906268	-1.59461	FALSE
cg06511189	chrX	152864830	+	chrX:152864043-152865260	Island	FAM58A	NM_001130997;NM_152274	TSS200;TSS200	5.19877e-08	3.81711e-05	0.270392	0.132679	-1.28721	FALSE
cg23075506	chr1	212688997	+	chr1:212688031-212688448	S_Shore				5.25754e-08	3.83834e-05	0.958926	0.909727	-1.21337	FALSE
cg07186962	chr6	11393478	-		OpenSea				5.29848e-08	3.86221e-05	0.594415	0.392237	-1.18834	TRUE
cg18776616	chr10	72235645	-	chr10:72237661-72238821	N_Shelf				5.31251e-08	3.86641e-05	0.225664	0.119484	-1.10539	FALSE
cg13805951	chr14	105948819	+	chr14:105952603-105954296	N_Shelf				5.36935e-08	3.89566e-05	0.471004	0.304171	-1.02812	FALSE
cg00120096	chr17	42404197	-	chr17:42401501-42402427	S_Shore				5.39202e-08	3.90149e-05	0.47408	0.300704	-1.06825	FALSE
cg18770944	chrX	55516224	+	chrX:55515067-55515544	S_Shore	USP51	NM_201286	TSS1500	5.3974e-08	3.90149e-05	0.577599	0.405833	-1.0024	TRUE
cg20664065	chrX	71933616	+	chrX:71933681-71934265	N_Shore	PHKA1	NM_002637;NM_001122670	Body;Body	5.4024e-08	3.90149e-05	0.468088	0.262542	-1.31126	FALSE
cg27219182	chr17	70680294	-		OpenSea	SLC39A11	NM_001159770;NM_139177	Body;Body	5.41727e-08	3.90343e-05	0.141051	0.0722477	-1.08634	FALSE
cg25471365	chr2	105488924	-	chr2:105488368-105489991	Island				5.42176e-08	3.90343e-05	0.854876	0.746935	-1.00342	FALSE
cg05379196	chrX	150151580	-	chrX:150151106-150152457	Island	HMGB3	NM_005342	TSS200	5.45825e-08	3.90623e-05	0.320368	0.138682	-1.56278	FALSE
cg25592021	chr6	169248433	-		OpenSea				5.45905e-08	3.90623e-05	0.908986	0.812025	-1.20962	FALSE
cg27166673	chrX	11683995	-	chrX:11682333-11684544	Island	ARHGAP6	NM_006125;NM_013427	TSS200;TSS200	5.48519e-08	3.91894e-05	0.318181	0.155039	-1.34706	FALSE
cg07539200	chr8	6263268	-	chr8:6263582-6264293	N_Shore	MCPH1	NM_024596	TSS1500	5.49549e-08	3.92032e-05	0.185933	0.0971633	-1.07975	FALSE
cg15662246	chrX	71401536	-		OpenSea	PIN4	NM_001170747;NR_033187;NM_006223;NM_006223;NM_001170747	5'UTR;Body;1stExon;5'UTR;1stExon	5.50749e-08	3.9229e-05	0.439498	0.252401	-1.22573	FALSE
cg24139739	chrX	68048818	-	chrX:68048659-68050252	Island	EFNB1	NM_004429	TSS200	5.51745e-08	3.92402e-05	0.542518	0.353351	-1.12073	FALSE
cg01326358	chrX	73754570	-	chrX:73755645-73756784	N_Shore				5.60168e-08	3.96585e-05	0.655066	0.4657	-1.12378	FALSE
cg17394901	chrX	73756802	+	chrX:73755645-73756784	S_Shore				5.62687e-08	3.97766e-05	0.443065	0.275537	-1.06489	FALSE
cg14029201	chrX	134478785	-	chrX:134478644-134479057	Island	ZNF75D;ZNF449	NM_007131;NM_152695	TSS1500;5'UTR	5.63909e-08	3.98029e-05	0.208232	0.103109	-1.19626	FALSE
cg19321437	chrX	83757536	+		OpenSea	HDX	NM_144657	TSS200	5.64894e-08	3.98123e-05	0.504904	0.29533	-1.29817	FALSE
cg10575236	chrX	16964741	-	chrX:16964603-16965472	Island	REPS2	NM_004726;NM_001080975	TSS200;TSS200	5.68141e-08	3.9981e-05	0.291453	0.141057	-1.32572	FALSE
cg04031645	chrX	53713676	+	chrX:53713068-53713794	Island	HUWE1	NM_031407	TSS200	5.71001e-08	4.00652e-05	0.323545	0.146936	-1.49319	FALSE
cg02856792	chrX	48769319	+	chrX:48768763-48769474	Island	SLC35A2	NM_001042498;NM_001032289;NM_005660	TSS200;TSS1500;TSS1500	5.74622e-08	4.02555e-05	0.430186	0.264876	-1.06985	FALSE
cg10377903	chr10	101290699	+	chr10:101290625-101291178	Island				5.75897e-08	4.02844e-05	0.898865	0.79942	-1.16325	FALSE
cg15622556	chr1	12251820	+	chr1:12251777-12251985	Island	TNFRSF1B	NM_001066	Body	5.79676e-08	4.04883e-05	0.841268	0.715296	-1.06821	FALSE
cg08710757	chr1	22962506	+		OpenSea	C1QA	NM_015991	TSS1500	5.80983e-08	4.05191e-05	0.505942	0.292484	-1.31207	TRUE
cg23493872	chrX	135067542	-	chrX:135067507-135068309	Island	SLC9A6	NM_001042537;NM_006359	TSS200;TSS200	5.88929e-08	4.08905e-05	0.403188	0.183052	-1.59391	FALSE
cg03372815	chrX	150067397	-	chrX:150066792-150068172	Island	CD99L2	NM_031462;NM_134446;NM_134445	TSS1500;TSS1500;TSS1500	5.89822e-08	4.08918e-05	0.515169	0.305379	-1.28137	FALSE
cg05868564	chr11	123351497	+		OpenSea				5.91341e-08	4.09055e-05	0.54377	0.369173	-1.02923	FALSE
cg16832275	chrX	55744084	+		OpenSea	RRAGB	NM_006064;NM_016656	TSS200;TSS200	6.0829e-08	4.17393e-05	0.355277	0.197517	-1.17018	FALSE
cg14073856	chr18	9885797	+		OpenSea	TXNDC2	NM_001098529;NM_032243;NM_001098530;NM_032243;NM_001098529	5'UTR;1stExon;TSS200;5'UTR;1stExon	6.11612e-08	4.18078e-05	0.891826	0.804434	-1.00552	FALSE
cg23993836	chrX	153639789	-	chrX:153639734-153640675	Island	TAZ;DNASE1L1	NM_181311;NM_001009934;NM_001009932;NM_181312;NM_181313;NM_000116;NR_024048;NM_001009933	TSS200;5'UTR;5'UTR;TSS200;TSS200;TSS200;TSS200;5'UTR	6.12311e-08	4.18078e-05	0.47052	0.294622	-1.09848	FALSE
cg13033283	chrX	153990915	-	chrX:153990840-153991831	Island	DKC1	NM_001363;NM_001142463	TSS200;TSS200	6.12861e-08	4.18078e-05	0.296804	0.155043	-1.20196	TRUE
cg04586456	chrX	46696297	-	chrX:46696141-46697075	Island	RP2	NM_006915	TSS200	6.1477e-08	4.18291e-05	0.393833	0.213058	-1.26395	FALSE
cg18275647	chrX	129065845	+	chrX:129065619-129066259	Island				6.14961e-08	4.18291e-05	0.573747	0.316053	-1.54931	FALSE
cg04640677	chrX	7895531	+	chrX:7895077-7895608	Island	PNPLA4	NM_004650;NM_001142389	TSS200;5'UTR	6.24182e-08	4.22562e-05	0.264623	0.145262	-1.09701	FALSE
cg09418475	chrX	153718920	+	chrX:153718654-153719455	Island	SLC10A3	NM_001142391;NM_019848;NM_001142392;NM_019848	5'UTR;1stExon;5'UTR;5'UTR	6.31624e-08	4.25911e-05	0.378015	0.214847	-1.15886	FALSE
cg09998474	chrX	30907439	+	chrX:30906901-30907728	Island	MAP3K7IP3	NM_152787;NM_152787	1stExon;5'UTR	6.32765e-08	4.26066e-05	0.339604	0.168562	-1.35038	FALSE
cg12417438	chrX	71401510	+		OpenSea	PIN4	NM_006223;NM_001170747;NR_033187	TSS200;TSS200;TSS200	6.34479e-08	4.26606e-05	0.395115	0.222819	-1.18973	FALSE
cg05452887	chrX	119005413	+	chrX:119005251-119006217	Island	NDUFA1;RNF113A	NM_004541;NM_006978	TSS1500;1stExon	6.39218e-08	4.28327e-05	0.459017	0.234787	-1.47787	FALSE
cg11337025	chrX	106361672	+	chrX:106361519-106361900	Island	RBM41	NM_001171080;NM_018301	Body;Body	6.40406e-08	4.28327e-05	0.377448	0.207698	-1.21014	FALSE
cg07660381	chrX	79591032	+	chrX:79590720-79591007	S_Shore	FAM46D	NM_001170574;NM_001170574	5'UTR;1stExon	6.4234e-08	4.28327e-05	0.619781	0.385172	-1.3874	FALSE
cg09553014	chrX	83757168	+		OpenSea	HDX	NM_144657	5'UTR	6.51002e-08	4.32128e-05	0.403146	0.221478	-1.24796	FALSE
cg14831390	chrX	30671327	+	chrX:30670739-30671869	Island	GK	NM_001128127;NM_000167;NM_203391	TSS200;TSS200;TSS200	6.55652e-08	4.33983e-05	0.390169	0.204926	-1.31592	FALSE
cg11653864	chrX	47509884	-	chrX:47509592-47510508	Island	ELK1	NM_001114123;NM_001114123;NM_005229;NM_005229	5'UTR;1stExon;1stExon;5'UTR	6.60084e-08	4.36107e-05	0.363482	0.196149	-1.22658	FALSE
cg24138084	chrX	134048712	+	chrX:134048706-134049272	Island	MOSPD1	NM_019556	5'UTR	6.67984e-08	4.38579e-05	0.27206	0.146484	-1.1459	FALSE
cg10671757	chr2	180722610	+	chr2:180725717-180726465	N_Shelf	ZNF385B	NM_152520	5'UTR	6.68219e-08	4.38579e-05	0.202433	0.101568	-1.16459	FALSE
cg08086720	chr12	115135003	-	chr12:115135925-115136350	N_Shore				6.71393e-08	4.39508e-05	0.958229	0.912267	-1.13219	FALSE
cg17147211	chr1	119544070	+	chr1:119543821-119544339	Island				6.71512e-08	4.39508e-05	0.251725	0.124824	-1.2465	FALSE
cg19902593	chr1	56038708	+		OpenSea				6.76489e-08	4.40771e-05	0.763277	0.58638	-1.18397	FALSE
cg05400670	chrX	67867332	-		OpenSea	STARD8	NM_014725;NM_001142503	TSS200;TSS200	6.78582e-08	4.40771e-05	0.415054	0.25781	-1.0306	FALSE
cg15466933	chr12	123477147	-		OpenSea	PITPNM2	NM_020845	Body	6.78838e-08	4.40771e-05	0.968319	0.928238	-1.23062	FALSE
cg12513189	chrX	48334335	+	chrX:48334229-48335036	Island	FTSJ1	NM_012280;NM_177439	TSS1500;TSS1500	6.79293e-08	4.40771e-05	0.21545	0.106152	-1.21673	FALSE
cg00988678	chrX	119005603	+	chrX:119005251-119006217	Island	RNF113A;NDUFA1	NM_006978;NM_004541;NM_006978	5'UTR;TSS200;1stExon	6.80035e-08	4.40771e-05	0.221719	0.110911	-1.19605	FALSE
cg16978043	chrX	16888606	-	chrX:16887742-16889250	Island	RBBP7	NM_002893	TSS200	6.87153e-08	4.44154e-05	0.284276	0.143776	-1.24901	FALSE
cg21923959	chr11	111250566	-		OpenSea	POU2AF1	NM_006235	TSS1500	6.9262e-08	4.4707e-05	0.806219	0.664183	-1.08594	FALSE
cg14367014	chr2	203735128	-	chr2:203735925-203736883	N_Shore	ICA1L	NM_178231;NM_138468	5'UTR;5'UTR	6.95805e-08	4.48508e-05	0.556077	0.361245	-1.1541	FALSE
cg24378152	chrX	47004254	-	chrX:47003750-47004987	Island	NDUFB11;RBM10	NR_024234;NM_152856;NR_024235;NM_005676;NM_001135998;NM_019056	Body;TSS1500;Body;TSS1500;TSS200;TSS200	6.9978e-08	4.50014e-05	0.280619	0.157868	-1.05889	FALSE
cg14773858	chrX	153603488	-	chrX:153602720-153603269	S_Shore	FLNA	NM_001456;NM_001110556	TSS1500;TSS1500	7.00065e-08	4.50014e-05	0.51702	0.338515	-1.06775	FALSE
cg16551483	chr17	4981823	-	chr17:4981357-4981979	Island	ZFP3	NM_153018;NM_153018	5'UTR;1stExon	7.03084e-08	4.50885e-05	0.217048	0.105953	-1.21988	FALSE
cg23154024	chrX	57021680	+	chrX:57021591-57022044	Island	SPIN3	NM_001010862;NM_001010862;NR_027139	5'UTR;1stExon;Body	7.06906e-08	4.51928e-05	0.431893	0.254332	-1.15616	FALSE
cg22823009	chrX	107019005	-	chrX:107018606-107019611	Island	TSC22D3	NM_198057;NM_198057	1stExon;5'UTR	7.08996e-08	4.52172e-05	0.34444	0.199381	-1.07894	FALSE
cg18989810	chrX	152907969	+	chrX:152907595-152908323	Island	DUSP9	NM_001395;NM_001395	1stExon;5'UTR	7.09219e-08	4.52172e-05	0.339285	0.197832	-1.06239	FALSE
cg24479484	chrX	153362589	-	chrX:153362568-153363473	Island	MECP2	NM_001110792;NM_004992	Body;5'UTR	7.1586e-08	4.55208e-05	0.551982	0.333845	-1.29965	FALSE
cg26359958	chrX	131623375	+	chrX:131623144-131624115	Island	MBNL3	NM_001170704	5'UTR	7.15927e-08	4.55208e-05	0.316742	0.16142	-1.27568	FALSE
cg21544051	chrX	68048104	+	chrX:68048659-68050252	N_Shore	EFNB1	NM_004429	TSS1500	7.18284e-08	4.56087e-05	0.726831	0.538421	-1.19148	FALSE
cg24983367	chr17	58228482	-	chr17:58227241-58227720	S_Shore	CA4	NM_000717	Body	7.20612e-08	4.56945e-05	0.245475	0.13591	-1.04683	FALSE
cg08952424	chrX	70338432	+	chrX:70338280-70338866	Island	MED12	NM_005120;NM_005120	5'UTR;1stExon	7.25011e-08	4.59112e-05	0.42468	0.247844	-1.16858	FALSE
cg05861409	chrX	118533164	-	chrX:118533163-118533787	Island	SLC25A43	NM_145305	TSS200	7.33209e-08	4.63051e-05	0.46799	0.286755	-1.13418	FALSE
cg10413105	chrX	79590955	-	chrX:79590720-79591007	Island	FAM46D	NM_001170574	TSS200	7.34208e-08	4.63057e-05	0.434196	0.224763	-1.41202	FALSE
cg20648141	chr11	112292052	+		OpenSea				7.36692e-08	4.6378e-05	0.212643	0.102112	-1.25984	FALSE
cg00588920	chr8	72917147	-	chr8:72917305-72917641	N_Shore				7.38328e-08	4.6378e-05	0.806413	0.667213	-1.06053	FALSE
cg08964402	chrX	119384409	-	chrX:119384369-119385058	Island	ZBTB33	NM_006777	TSS200	7.40931e-08	4.64056e-05	0.32864	0.153158	-1.43975	FALSE
cg05935584	chrX	150151823	+	chrX:150151106-150152457	Island	HMGB3	NM_005342;NM_005342	1stExon;5'UTR	7.41743e-08	4.64056e-05	0.372743	0.188822	-1.38089	FALSE
cg13941987	chrX	129118022	-	chrX:129113845-129118029	Island	BCORL1	NM_021946	5'UTR	7.46372e-08	4.6491e-05	0.488489	0.28624	-1.25389	FALSE
cg04650971	chrX	134555733	-	chrX:134555638-134556565	Island	NCRNA00086	NR_024359	TSS200	7.4802e-08	4.6491e-05	0.436666	0.253313	-1.19203	FALSE
cg21113886	chrX	149737755	+	chrX:149736720-149737756	Island	MTM1	NM_000252	5'UTR	7.48075e-08	4.6491e-05	0.51464	0.337185	-1.06378	FALSE
cg18778727	chr3	146249003	+		OpenSea	PLSCR1	NM_021105	Body	7.54108e-08	4.67143e-05	0.946531	0.874041	-1.36764	FALSE
cg26652266	chr10	90932152	+		OpenSea				7.55408e-08	4.67143e-05	0.568877	0.396577	-1.00774	FALSE
cg07215528	chrX	153775517	+	chrX:153774893-153776136	Island	G6PD;IKBKG	NM_001042351;NM_000402;NM_003639;NM_001099856;NM_001145255;NM_001099857	5'UTR;TSS1500;TSS1500;Body;TSS200;TSS200	7.55467e-08	4.67143e-05	0.361352	0.173076	-1.44396	FALSE
cg01366378	chrX	100353183	-	chrX:100353009-100353276	Island				7.5566e-08	4.67143e-05	0.364077	0.185666	-1.32179	FALSE
cg20595457	chr1	206753308	-		OpenSea	RASSF5	NM_182663;NM_182665;NM_182664	Body;Body;Body	7.64845e-08	4.71392e-05	0.818945	0.673391	-1.13092	FALSE
cg17479100	chrX	48768940	+	chrX:48768763-48769474	Island	SLC35A2	NM_001042498;NM_005660;NM_001032289;NM_001042498	5'UTR;TSS200;TSS200;1stExon	7.66408e-08	4.71392e-05	0.485786	0.285309	-1.24742	FALSE
cg04620833	chr11	57149840	+		OpenSea	PRG3	NM_006093	TSS1500	7.66564e-08	4.71392e-05	0.655472	0.425693	-1.36258	FALSE
cg18919541	chr12	121530737	-	chr12:121533571-121533923	N_Shelf				7.70611e-08	4.73181e-05	0.955205	0.908218	-1.13013	FALSE
cg12510028	chr7	93205136	-	chr7:93204085-93204381	S_Shore	CALCR	NM_001164737;NM_001742	TSS1500;TSS1500	7.71882e-08	4.73181e-05	0.892691	0.786847	-1.16881	FALSE
cg02232536	chrX	153200899	-	chrX:153199952-153200924	Island	RENBP;NAA10	NM_002910;NM_003491	Body;TSS1500	7.7305e-08	4.73181e-05	0.500616	0.299206	-1.23226	FALSE
cg00303919	chr1	120336983	-		OpenSea	REG4	NM_001159352;NM_032044	3'UTR;3'UTR	7.7554e-08	4.73181e-05	0.710376	0.545045	-1.03412	FALSE
cg05866737	chr11	1650863	+		OpenSea	KRTAP5-5;HCCA2	NM_001001480;NM_053005	TSS200;Body	7.78416e-08	4.73459e-05	0.839551	0.719235	-1.04091	FALSE
cg17069068	chrX	12974205	-		OpenSea				7.7903e-08	4.73459e-05	0.147666	0.073456	-1.13118	FALSE
cg04938107	chr17	77712715	+	chr17:77715570-77716061	N_Shelf	ENPP7	NM_178543	3'UTR	7.87475e-08	4.76734e-05	0.92082	0.851254	-1.02378	FALSE
cg15907473	chr13	95253641	+	chr13:95253814-95254569	N_Shore	GPR180	NM_180989	TSS1500	7.98076e-08	4.82527e-05	0.599977	0.422407	-1.04024	FALSE
cg07150680	chrX	53710374	+	chrX:53710495-53711457	N_Shore	HUWE1	NM_031407	5'UTR	8.00084e-08	4.83047e-05	0.354888	0.165195	-1.47917	FALSE
cg07062336	chr12	45970082	+		OpenSea				8.02599e-08	4.83047e-05	0.773217	0.623472	-1.04256	TRUE
cg26590811	chrX	153607981	+	chrX:153606334-153608237	Island	EMD	NM_000117	Body	8.03993e-08	4.83047e-05	0.342126	0.185974	-1.18747	FALSE
cg15111351	chr18	7231037	+		OpenSea	LRRC30	NM_001105581	TSS200	8.04738e-08	4.83047e-05	0.884901	0.786049	-1.06098	FALSE
cg16695380	chr1	11743020	-	chr1:11740828-11741717	S_Shore	MAD2L2	NM_001127325	5'UTR	8.08655e-08	4.83049e-05	0.523438	0.346127	-1.05333	FALSE
cg26744454	chrX	77359613	-	chrX:77359303-77359979	Island	PGK1	NM_000291	TSS200	8.0926e-08	4.83049e-05	0.275845	0.156966	-1.04307	FALSE
cg01771673	chrX	106361539	+	chrX:106361519-106361900	Island	RBM41	NM_001171080;NM_018301	Body;Body	8.13983e-08	4.84631e-05	0.415727	0.231369	-1.24484	FALSE
cg16617243	chrX	139173584	-	chrX:139173387-139173767	Island				8.19216e-08	4.87127e-05	0.319896	0.166201	-1.2447	FALSE
cg19638040	chrX	41782196	+	chrX:41782106-41783258	Island	CASK	NM_001126055;NM_003688;NM_001126054	1stExon;1stExon;1stExon	8.20888e-08	4.87502e-05	0.371667	0.166014	-1.57718	FALSE
cg26105341	chrX	153060354	+	chrX:153059275-153060557	Island	IDH3G;SSR4	NM_174869;NM_004135;NM_006280	TSS1500;TSS1500;Body	8.27791e-08	4.90965e-05	0.382471	0.223715	-1.1143	FALSE
cg06462431	chrX	69655158	-	chrX:69653707-69654661	S_Shore				8.28818e-08	4.90965e-05	0.901713	0.806135	-1.13478	FALSE
cg26323797	chrX	53461386	-	chrX:53461178-53461463	Island	HSD17B10	NM_001037811;NM_004493	TSS200;TSS200	8.35001e-08	4.93379e-05	0.412727	0.250472	-1.07584	FALSE
cg16317381	chr12	59042279	-		OpenSea				8.35001e-08	4.93379e-05	0.960173	0.912195	-1.2189	FALSE
cg06377106	chr1	20618331	+		OpenSea	VWA5B1	NM_001039500	5'UTR	8.5478e-08	5.0316e-05	0.745395	0.579941	-1.08527	FALSE
cg15363435	chrX	49087477	-	chrX:49087209-49087520	Island	CACNA1F	NM_005183	Body	8.61666e-08	5.05307e-05	0.587112	0.411015	-1.0283	FALSE
cg07240096	chrX	48980092	-	chrX:48979844-48980266	Island	GPKOW	NM_015698	TSS200	8.70968e-08	5.09871e-05	0.378839	0.231355	-1.03121	FALSE
cg17920241	chrX	148586978	+	chrX:148586552-148586984	Island	IDS	NM_006123;NM_000202;NM_001166550	TSS200;TSS200;TSS200	8.7578e-08	5.11022e-05	0.404011	0.247031	-1.04686	FALSE
cg16167673	chrX	67867262	-		OpenSea	STARD8	NM_001142503;NM_014725	TSS1500;TSS1500	8.82019e-08	5.12275e-05	0.406316	0.239084	-1.1247	FALSE
cg24310395	chr3	39309435	+		OpenSea	CX3CR1	NM_001171174;NM_001171171;NM_001337;NM_001171172	Body;5'UTR;5'UTR;5'UTR	8.83431e-08	5.12275e-05	0.710139	0.52642	-1.14376	FALSE
cg10580951	chr13	113783470	-	chr13:113783886-113784702	N_Shore	F10	NM_000504	Body	8.85803e-08	5.12275e-05	0.876022	0.766422	-1.10315	FALSE
cg16337763	chr11	11438208	-		OpenSea	GALNTL4	NM_198516	Body	8.86684e-08	5.12275e-05	0.534877	0.349273	-1.10228	FALSE
cg01353788	chrX	147582069	+	chrX:147581861-147582072	Island	AFF2	NM_002025;NM_001169125;NM_001169123;NM_001169124;NM_001169122	TSS200;TSS200;TSS200;TSS200;TSS200	8.9061e-08	5.13908e-05	0.377444	0.218577	-1.14369	FALSE
cg22037593	chr5	132148963	-	chr5:132148854-132150918	Island	ANKRD43	NM_175873	TSS200	8.91873e-08	5.13985e-05	0.523466	0.349162	-1.03504	FALSE
cg01286388	chrX	77151065	+	chrX:77150837-77151247	Island	MAGT1	NM_032121	TSS200	8.92939e-08	5.13985e-05	0.389013	0.213238	-1.23504	FALSE
cg13183496	chrX	54209920	-	chrX:54208939-54209723	S_Shore	FAM120C	NM_017848	TSS1500	9.04406e-08	5.19946e-05	0.410117	0.254866	-1.02418	FALSE
cg04830357	chr5	140718339	+	chr5:140719129-140719343	N_Shore	PCDHGA1;PCDHGA2	NM_018912;NM_018915;NM_032009	Body;TSS200;TSS200	9.06395e-08	5.2045e-05	0.911342	0.833879	-1.03218	FALSE
cg00823357	chrX	68048563	-	chrX:68048659-68050252	N_Shore	EFNB1	NM_004429	TSS1500	9.0859e-08	5.20703e-05	0.525454	0.322176	-1.2244	FALSE
cg22191603	chrX	150151572	-	chrX:150151106-150152457	Island	HMGB3	NM_005342	TSS200	9.24534e-08	5.28203e-05	0.449565	0.262617	-1.21814	FALSE
cg05782651	chrX	109561747	+	chrX:109560703-109561534	S_Shore	AMMECR1	NM_001171689;NM_001025580;NM_015365	5'UTR;TSS1500;TSS1500	9.2554e-08	5.28203e-05	0.370604	0.193074	-1.34369	FALSE
cg12903638	chr2	210636350	-	chr2:210636344-210636935	Island	UNC80	NM_032504;NM_182587	TSS1500;TSS1500	9.28511e-08	5.28609e-05	0.462879	0.278579	-1.15765	FALSE
cg22588144	chr20	13200929	+	chr20:13200670-13202616	Island	ISM1	NM_080826	TSS1500	9.37261e-08	5.32243e-05	0.987659	0.862501	-3.65585	FALSE
cg23737407	chrX	40029094	-	chrX:40028925-40029315	Island	BCOR	NM_001123384;NM_001123383	5'UTR;5'UTR	9.40637e-08	5.32919e-05	0.450221	0.278089	-1.09223	FALSE
cg13051977	chr1	45148001	-		OpenSea	C1orf228	NM_001145636	5'UTR	9.47108e-08	5.35936e-05	0.937339	0.858718	-1.31221	FALSE
cg00179446	chrX	118986947	+	chrX:118986684-118987252	Island	UPF3B	NM_023010;NM_023010;NM_080632;NM_080632	1stExon;5'UTR;1stExon;5'UTR	9.51358e-08	5.37691e-05	0.34571	0.19018	-1.16715	FALSE
cg06034548	chr5	95194408	+		OpenSea	C5orf27	NR_026936	Body	9.5256e-08	5.37721e-05	0.279259	0.161394	-1.02062	FALSE
cg02012821	chrX	95940519	-	chrX:95939630-95940366	S_Shore	DIAPH2	NM_006729;NM_007309	Body;Body	9.56936e-08	5.38891e-05	0.583225	0.408807	-1.02194	FALSE
cg20133730	chr17	48172203	-	chr17:48172460-48172994	N_Shore	PDK2	NM_002611	TSS1500	9.5856e-08	5.39157e-05	0.963359	0.926452	-1.07482	FALSE
cg05425577	chrX	54522221	-	chrX:54521445-54522749	Island	FGD1	NM_004463;NM_004463	1stExon;5'UTR	9.60401e-08	5.39543e-05	0.500415	0.272182	-1.42352	FALSE
cg15450782	chrX	54209682	-	chrX:54208939-54209723	Island	FAM120C	NM_017848;NM_017848	5'UTR;1stExon	9.70162e-08	5.43722e-05	0.432092	0.206031	-1.56234	FALSE
cg23718917	chrX	152990332	-	chrX:152988874-152991719	Island	BCAP31;ABCD1	NM_001139441;NM_000033;NM_000033;NR_024450;NM_001139457;NM_005745	TSS1500;1stExon;5'UTR;TSS200;TSS1500;TSS1500	9.75065e-08	5.45164e-05	0.461281	0.272713	-1.19677	FALSE
cg25170319	chr10	133957726	-	chr10:133953845-133954279	S_Shelf	JAKMIP3	NM_001105521	Body	9.82093e-08	5.47164e-05	0.865556	0.759633	-1.02742	FALSE
cg06783548	chrX	47479436	-	chrX:47478670-47479515	Island	SYN1	NM_006950;NM_133499	TSS200;TSS200	9.8215e-08	5.47164e-05	0.343538	0.151632	-1.55079	FALSE
cg26856369	chr5	150324958	-	chr5:150325904-150326194	N_Shore	LOC134466	NR_026867	Body	9.95521e-08	5.49175e-05	0.865937	0.75551	-1.06347	FALSE
cg01150083	chrX	48980043	-	chrX:48979844-48980266	Island	GPKOW	NM_015698	1stExon	9.95548e-08	5.49175e-05	0.270185	0.128769	-1.32723	FALSE
cg22983460	chrX	48554902	-	chrX:48554969-48555563	N_Shore	SUV39H1	NM_003173	TSS1500	9.96489e-08	5.49175e-05	0.401188	0.236677	-1.1139	FALSE
cg01851385	chrX	10125135	+	chrX:10126320-10126882	N_Shore	CLCN4	NM_001830;NM_001830	5'UTR;1stExon	9.99413e-08	5.49175e-05	0.519317	0.345831	-1.03383	FALSE
cg27255653	chr2	26986235	+	chr2:26987030-26987500	N_Shore	C2orf18	NM_017877	TSS1500	9.99841e-08	5.49175e-05	0.441456	0.256879	-1.19353	FALSE
cg09236130	chr13	27330614	+	chr13:27334226-27335205	N_Shelf	GPR12	NM_005288	3'UTR	1.00255e-07	5.50019e-05	0.934656	0.858705	-1.23751	FALSE
cg26159385	chrX	152912611	+	chrX:152912491-152913719	Island	DUSP9	NM_001395	5'UTR	1.00682e-07	5.51713e-05	0.408999	0.239087	-1.14037	FALSE
cg25513090	chr7	6488668	+	chr7:6487306-6487750	S_Shore	DAGLB	NM_001142936;NM_139179	TSS1500;TSS1500	1.02176e-07	5.58591e-05	0.876706	0.730887	-1.40026	TRUE
cg23299445	chr15	73113226	-		OpenSea				1.0271e-07	5.602e-05	0.802011	0.65443	-1.09601	FALSE
cg01584457	chr3	141496998	+	chr3:141497158-141497492	N_Shore	GRK7	NM_139209	TSS200	1.03948e-07	5.6367e-05	0.778505	0.614803	-1.14172	FALSE
cg16353957	chr1	197880663	+	chr1:197880016-197881637	Island	LHX9	NM_001014434	TSS1500	1.0469e-07	5.65985e-05	0.932061	0.84546	-1.33097	FALSE
cg16647914	chrX	70402212	+	chrX:70401862-70402213	Island				1.04754e-07	5.65985e-05	0.413383	0.229588	-1.24312	FALSE
cg09061583	chrX	23761412	-	chrX:23761070-23761610	Island	ACOT9	NM_001033583;NM_001037171	TSS200;TSS200	1.0492e-07	5.65985e-05	0.312665	0.179558	-1.06555	FALSE
cg00275181	chr5	139537207	-		OpenSea				1.0498e-07	5.65985e-05	0.279171	0.147287	-1.16104	FALSE
cg08437835	chrX	14891340	-	chrX:14890991-14891734	Island	MOSPD2;FANCB	NM_152581;NM_152633;NM_001018113	TSS1500;TSS200;TSS200	1.05203e-07	5.66538e-05	0.213841	0.102885	-1.23948	FALSE
cg00567382	chr11	18473775	-	chr11:18477298-18477756	N_Shelf				1.05944e-07	5.68564e-05	0.957278	0.91492	-1.08679	FALSE
cg12857702	chrX	77041745	+	chrX:77041003-77041725	S_Shore	ATRX	NM_000489;NM_138270	TSS200;TSS200	1.06096e-07	5.68727e-05	0.514465	0.270239	-1.51759	FALSE
cg17928869	chr17	39822542	+	chr17:39822214-39822435	S_Shore				1.06686e-07	5.71235e-05	0.345112	0.205498	-1.0269	FALSE
cg14128259	chr12	27848523	-		OpenSea	REP15	NM_001029874	TSS1500	1.08292e-07	5.7851e-05	0.908988	0.802788	-1.29921	FALSE
cg04220416	chr14	105045877	+		OpenSea	C14orf180	NM_001008404	TSS200	1.08693e-07	5.79738e-05	0.466772	0.294912	-1.06691	FALSE
cg13716323	chr9	27610877	+		OpenSea				1.08775e-07	5.79738e-05	0.959437	0.906489	-1.30755	FALSE
cg23218997	chrX	102862639	-	chrX:102862719-102863148	N_Shore	TCEAL3	NM_001006933;NM_032926	TSS200;TSS200	1.08986e-07	5.79738e-05	0.586599	0.399577	-1.09653	FALSE
cg14889070	chr10	45477550	-		OpenSea	RASSF4	NM_032023	Body	1.09316e-07	5.79738e-05	0.591768	0.404089	-1.09753	FALSE
cg02230854	chr8	48100429	+	chr8:48100163-48100914	Island				1.09386e-07	5.79738e-05	0.953941	0.905822	-1.10909	FALSE
cg06936709	chrX	83757476	-		OpenSea	HDX	NM_144657	TSS200	1.09461e-07	5.79738e-05	0.389927	0.241368	-1.00744	FALSE
cg03946442	chrX	20284665	+	chrX:20284127-20286811	Island	RPS6KA3	NM_004586	Body	1.09703e-07	5.80089e-05	0.29249	0.146316	-1.26875	FALSE
cg23708288	chrX	69674800	-	chrX:69674799-69675305	Island	DLG3	NM_021120;NM_020730;NM_001166278	Body;Body;TSS200	1.10033e-07	5.80522e-05	0.421728	0.24997	-1.13264	FALSE
cg01171706	chr4	83717639	-	chr4:83719009-83720241	N_Shore	SCD5	NM_001037582;NM_024906	Body;Body	1.10209e-07	5.80797e-05	0.891773	0.783764	-1.16721	FALSE
cg26342575	chrX	48937688	-	chrX:48937435-48937976	Island	WDR45	NM_001029896;NM_007075	TSS200;5'UTR	1.10683e-07	5.82636e-05	0.371648	0.217924	-1.08582	FALSE
cg05716270	chr16	1138344	-	chr16:1139732-1139937	N_Shore	C1QTNF8	NM_207419	3'UTR	1.11003e-07	5.83136e-05	0.615926	0.445232	-1.00179	FALSE
cg01899624	chr5	81082946	+		OpenSea				1.11403e-07	5.84457e-05	0.954747	0.893905	-1.3666	FALSE
cg10436410	chr7	114561988	-	chr7:114562170-114563193	N_Shore	MDFIC	NM_001166345;NM_001166346;NM_199072	TSS1500;TSS1500;TSS1500	1.11814e-07	5.85953e-05	0.184682	0.0821726	-1.33851	FALSE
cg14570389	chrX	131351543	-	chrX:131351531-131352535	Island	RAP2C	NM_021183	5'UTR	1.12961e-07	5.91303e-05	0.38189	0.19233	-1.38242	FALSE
cg06136002	chrX	150151615	-	chrX:150151106-150152457	Island	HMGB3	NM_005342	TSS200	1.13316e-07	5.91838e-05	0.429776	0.236192	-1.29222	FALSE
cg00667781	chrX	53713885	+	chrX:53713068-53713794	S_Shore	HUWE1	NM_031407	TSS1500	1.13894e-07	5.94193e-05	0.374032	0.223625	-1.05706	FALSE
cg05803913	chrX	38664442	+	chrX:38662906-38664764	Island	MID1IP1	NM_001098790;NM_021242;NM_001098791	Body;Body;Body	1.14414e-07	5.94969e-05	0.464076	0.291558	-1.07319	FALSE
cg16417926	chrX	53254711	+	chrX:53253783-53254826	Island	KDM5C	NM_001146702;NM_004187	TSS200;TSS200	1.14451e-07	5.94969e-05	0.414869	0.251309	-1.08198	FALSE
cg05489661	chr16	88975108	+	chr16:88975850-88976169	N_Shore	CBFA2T3	NM_175931;NM_005187	5'UTR;Body	1.14645e-07	5.94969e-05	0.95567	0.912059	-1.05932	FALSE
cg05905814	chrX	150151809	+	chrX:150151106-150152457	Island	HMGB3	NM_005342;NM_005342	1stExon;5'UTR	1.1469e-07	5.94969e-05	0.296765	0.161627	-1.14572	FALSE
cg21040109	chrX	139014368	+	chrX:139013862-139015491	Island				1.14806e-07	5.94969e-05	0.507302	0.30497	-1.23428	FALSE
cg13937627	chrX	153236838	+	chrX:153236071-153238480	Island	TMEM187;HCFC1	NM_003492;NM_005334	TSS1500;TSS200	1.1551e-07	5.96304e-05	0.368664	0.155274	-1.67237	FALSE
cg12453500	chrX	70315455	+	chrX:70315496-70315853	N_Shore	FOXO4	NM_001170931;NM_005938	TSS1500;TSS1500	1.15539e-07	5.96304e-05	0.151587	0.061087	-1.46783	FALSE
cg07089242	chrX	149106617	+	chrX:149106113-149106682	Island	LOC100272228;CXorf40B	NR_027456;NM_001013845;NM_001013845	TSS200;1stExon;5'UTR	1.15742e-07	5.96304e-05	0.259131	0.123346	-1.31098	FALSE
cg04929599	chrX	151142862	-	chrX:151142680-151143555	Island	GABRE	NM_004961	Body	1.15955e-07	5.96304e-05	0.471106	0.274517	-1.23486	FALSE
cg16182375	chr10	80900894	-		OpenSea	ZMIZ1	NM_020338	5'UTR	1.15955e-07	5.96304e-05	0.892871	0.797188	-1.08244	FALSE
cg20832009	chrX	67867718	+		OpenSea	STARD8	NM_001142503;NM_014725;NM_001142503;NM_014725	1stExon;1stExon;5'UTR;5'UTR	1.16689e-07	5.9925e-05	0.477625	0.28917	-1.17068	FALSE
cg15392343	chrX	48858832	-		OpenSea	GRIPAP1	NM_020137;NM_207672	TSS200;TSS200	1.1698e-07	5.99596e-05	0.225909	0.104224	-1.34521	FALSE
cg07564690	chr14	32597733	-		OpenSea	ARHGAP5	NM_001030055;NM_001173	Body;Body	1.17842e-07	6.03354e-05	0.89705	0.780095	-1.29304	FALSE
cg27032146	chr7	96652115	-	chr7:96651963-96652246	Island	DLX5	NM_005221	Body	1.18861e-07	6.07244e-05	0.982865	0.958712	-1.2824	FALSE
cg17855963	chr6	15873800	-		OpenSea				1.201e-07	6.12238e-05	0.68665	0.513736	-1.05236	FALSE
cg02773151	chrX	107069063	-	chrX:107069308-107070201	N_Shore	MID2	NM_012216;NM_052817	TSS200;TSS200	1.21357e-07	6.17231e-05	0.489366	0.258339	-1.46293	FALSE
cg18632412	chrX	100603351	-	chrX:100603622-100603950	N_Shore	TIMM8A	NM_001145951;NM_004085	3'UTR;Body	1.21473e-07	6.17231e-05	0.36464	0.206735	-1.14899	FALSE
cg04552106	chrX	146993425	-	chrX:146993091-146994200	Island	ASFMR1;FMR1	NR_024501;NM_002024;NR_024502;NR_024499;NR_024500;NR_024503	Body;TSS200;Body;Body;Body;Body	1.21475e-07	6.17231e-05	0.339314	0.16018	-1.43871	FALSE
cg23919845	chrX	46306474	+	chrX:46306249-46306838	Island	ZNF673	NM_017776;NM_001129900;NM_001129899;NM_001129898	TSS200;TSS200;TSS200;TSS200	1.22007e-07	6.19258e-05	0.438806	0.279405	-1.01319	FALSE
cg02902015	chrX	129194509	-	chrX:129194007-129194703	Island				1.22309e-07	6.20119e-05	0.44554	0.248098	-1.28647	FALSE
cg19770547	chrX	119077802	+	chrX:119077089-119077664	S_Shore	NKAP	NM_024528	TSS200	1.2266e-07	6.21225e-05	0.4256	0.190952	-1.65813	TRUE
cg00375105	chrX	153625785	+	chrX:153626095-153627324	N_Shore	RPL10	NM_006013;NR_026898	TSS1500;TSS1500	1.23924e-07	6.26274e-05	0.401886	0.219261	-1.26453	FALSE
cg21331369	chrX	55515154	+	chrX:55515067-55515544	Island	USP51	NM_201286	Body	1.24622e-07	6.27928e-05	0.354931	0.178685	-1.34528	FALSE
cg21411942	chrX	100603678	+	chrX:100603622-100603950	Island	TIMM8A	NM_001145951;NM_004085;NM_004085;NM_001145951	1stExon;1stExon;5'UTR;5'UTR	1.24764e-07	6.27928e-05	0.32174	0.14586	-1.5067	FALSE
cg07777599	chr8	81487959	+	chr8:81490260-81490576	N_Shelf				1.25064e-07	6.28069e-05	0.94424	0.873604	-1.31873	FALSE
cg05599151	chrX	53111398	-	chrX:53111281-53112016	Island	TSPYL2	NM_022117	TSS200	1.25799e-07	6.29527e-05	0.469349	0.194361	-1.88092	FALSE
cg07806343	chrX	129194523	-	chrX:129194007-129194703	Island				1.26069e-07	6.29527e-05	0.342048	0.174835	-1.30154	FALSE
cg18916488	chr2	45244898	-	chr2:45240372-45241579	S_Shelf				1.26694e-07	6.30064e-05	0.94654	0.898258	-1.00843	FALSE
cg00213957	chrX	69509697	+	chrX:69509644-69509962	Island	PDZD11;KIF4A	NM_016484;NM_012310	5'UTR;TSS200	1.27907e-07	6.34077e-05	0.428408	0.243384	-1.2222	FALSE
cg18134562	chrX	114795095	-	chrX:114795414-114796228	N_Shore	PLS3	NM_005032	TSS200	1.28681e-07	6.36565e-05	0.494464	0.309092	-1.12935	FALSE
cg03742148	chrX	51636629	-	chrX:51637830-51638076	N_Shore	MAGED1	NM_001005332;NM_001005333;NM_006986	5'UTR;TSS200;TSS200	1.28904e-07	6.36994e-05	0.452373	0.250865	-1.30819	FALSE
cg15863841	chr3	171430173	+		OpenSea	PLD1	NM_001130081;NM_002662	Body;Body	1.29845e-07	6.40969e-05	0.234686	0.117402	-1.22578	FALSE
cg19736647	chrX	129299788	-	chrX:129299432-129300105	Island	AIFM1	NM_004208;NM_001130847;NM_145813;NM_004208;NM_145813;NM_145812;NM_145812;NM_001130847	5'UTR;5'UTR;5'UTR;1stExon;1stExon;5'UTR;1stExon;1stExon	1.30391e-07	6.42893e-05	0.387835	0.241208	-1.00072	FALSE
cg05014452	chr15	79603196	-	chr15:79603220-79604093	N_Shore	TMED3	NM_007364	TSS1500	1.30937e-07	6.44266e-05	0.311415	0.162326	-1.23597	FALSE
cg04565250	chrX	44402383	+		OpenSea	FUNDC1	NM_173794	TSS200	1.31202e-07	6.44266e-05	0.694973	0.479565	-1.30899	FALSE
cg14843872	chr14	90006746	+		OpenSea	FOXN3	NM_001085471	5'UTR	1.32517e-07	6.49363e-05	0.669251	0.482295	-1.12666	FALSE
cg22539431	chr7	127423253	-		OpenSea	SND1	NM_014390	Body	1.33701e-07	6.54479e-05	0.939839	0.881318	-1.11569	FALSE
cg08284207	chrX	127185519	+		OpenSea	ACTRT1	NM_138289	1stExon	1.34389e-07	6.5716e-05	0.852263	0.735694	-1.05015	FALSE
cg13714540	chr6	137366432	+	chr6:137365299-137366126	S_Shore	IL20RA	NM_014432	TSS200	1.34749e-07	6.58232e-05	0.938078	0.869056	-1.18617	FALSE
cg03748372	chrX	49126128	+	chrX:49125645-49127200	Island	PPP1R3F	NM_033215	TSS200	1.35354e-07	6.59809e-05	0.368974	0.206136	-1.16741	TRUE
cg16757456	chr11	63033729	+		OpenSea				1.35605e-07	6.60343e-05	0.232908	0.118827	-1.17253	FALSE
cg17895870	chr19	16254474	+		OpenSea	HSH2D	NM_032855	5'UTR	1.36179e-07	6.62452e-05	0.878293	0.781795	-1.00793	FALSE
cg02734755	chrX	53710671	+	chrX:53710495-53711457	Island	HUWE1	NM_031407	5'UTR	1.36548e-07	6.63557e-05	0.261952	0.138661	-1.14145	FALSE
cg13210403	chr14	65006688	+	chr14:65006874-65009197	N_Shore	HSPA2	NM_021979	TSS1500	1.37681e-07	6.68116e-05	0.333311	0.198779	-1.0099	FALSE
cg00111239	chrX	71238329	-	chrX:71238328-71238675	Island	NHSL2	NM_001013627	Body	1.37778e-07	6.68116e-05	0.47739	0.307295	-1.0486	FALSE
cg05832562	chrX	100878294	-		OpenSea	ARMCX3	NM_177948;NM_016607;NM_177947	TSS200;5'UTR;5'UTR	1.37915e-07	6.68116e-05	0.220856	0.11583	-1.11412	FALSE
cg02082720	chr5	132323674	-		OpenSea				1.39555e-07	6.74665e-05	0.962179	0.899234	-1.50943	FALSE
cg10430126	chrX	13707068	-	chrX:13707055-13707555	Island	RAB9A	NM_004251	TSS1500	1.40773e-07	6.78454e-05	0.343869	0.19693	-1.09513	FALSE
cg15487105	chr22	19744051	+	chr22:19742901-19744729	Island	TBX1	NM_080647;NM_080646;NM_005992	TSS200;TSS200;TSS200	1.44917e-07	6.94175e-05	0.935189	0.863428	-1.19412	FALSE
cg21614420	chr17	17206565	-	chr17:17206527-17207306	Island	NT5M	NM_020201	TSS200	1.44925e-07	6.94175e-05	0.19216	0.101758	-1.06941	FALSE
cg25101764	chr2	227291401	-		OpenSea				1.45813e-07	6.96291e-05	0.780068	0.59212	-1.2889	TRUE
cg07344627	chrX	125687011	+	chrX:125685711-125686941	S_Shore	DCAF12L1	NM_178470	TSS200	1.46543e-07	6.99059e-05	0.785938	0.621147	-1.16258	FALSE
cg11905611	chr12	14720974	-	chr12:14720248-14721093	Island	PLBD1	NM_024829	TSS200	1.46952e-07	7.003e-05	0.971455	0.934441	-1.26053	FALSE
cg25110680	chr17	75925378	+		OpenSea				1.4722e-07	7.00861e-05	0.885898	0.790926	-1.0346	FALSE
cg05476522	chrX	54521732	-	chrX:54521445-54522749	Island	FGD1	NM_004463	1stExon	1.47564e-07	7.01784e-05	0.405171	0.246993	-1.06503	FALSE
cg15544235	chr4	3080113	+	chr4:3076186-3076558	S_Shelf	HTT	NM_002111	Body	1.48439e-07	7.04516e-05	0.950806	0.89528	-1.20617	FALSE
cg18260397	chr5	154230438	-		OpenSea	C5orf4	NM_032385	TSS1500	1.49759e-07	7.08599e-05	0.943181	0.890115	-1.01754	FALSE
cg16586165	chrX	117630362	-	chrX:117629624-117630776	Island	DOCK11	NM_144658	Body	1.49905e-07	7.08599e-05	0.518069	0.314896	-1.22965	FALSE
cg00517511	chr12	115115415	+	chr12:115112014-115112627	S_Shelf	TBX3	NM_005996;NM_016569	Body;Body	1.50071e-07	7.08631e-05	0.959352	0.918941	-1.05756	FALSE
cg03617826	chr5	140718405	-	chr5:140719129-140719343	N_Shore	PCDHGA2;PCDHGA1	NM_032009;NM_018915;NM_032009;NM_018912;NM_018915	5'UTR;5'UTR;1stExon;Body;1stExon	1.50522e-07	7.08652e-05	0.920497	0.844847	-1.08251	FALSE
cg19882132	chr14	106167949	-	chr14:106163847-106164052	S_Shelf				1.50991e-07	7.101e-05	0.443113	0.270358	-1.1038	FALSE
cg02326568	chr5	158533621	-	chr5:158533557-158534000	Island				1.51133e-07	7.101e-05	0.970026	0.931418	-1.32007	FALSE
cg08639748	chr11	69519128	-	chr11:69517840-69519929	Island	FGF19	NM_005117	TSS200	1.5145e-07	7.10339e-05	0.604215	0.431952	-1.00773	FALSE
cg18973991	chrX	39965138	+	chrX:39953434-39969247	Island	BCOR	NM_001123384;NM_001123383	5'UTR;5'UTR	1.51734e-07	7.10782e-05	0.379712	0.226532	-1.06866	FALSE
cg17649385	chr8	91997985	-	chr8:91997230-91997906	S_Shore				1.54854e-07	7.20253e-05	0.775162	0.617956	-1.08905	FALSE
cg22202929	chr8	106437825	-		OpenSea	ZFPM2	NM_012082	Body	1.55764e-07	7.22428e-05	0.918179	0.84498	-1.05297	FALSE
cg17731486	chrX	100878793	-		OpenSea	ARMCX3	NM_016607;NM_177947;NM_177948	5'UTR;5'UTR;5'UTR	1.56866e-07	7.26603e-05	0.396492	0.230801	-1.13115	FALSE
cg23771329	chrX	53713697	+	chrX:53713068-53713794	Island	HUWE1	NM_031407	TSS200	1.57162e-07	7.26603e-05	0.347813	0.200303	-1.10394	FALSE
cg08757314	chrX	52005211	+	chrX:52004915-52005456	Island				1.57285e-07	7.26603e-05	0.452002	0.270269	-1.16003	FALSE
cg11165479	chrX	49056505	+	chrX:49056348-49056887	Island	SYP	NM_003179	Body	1.5782e-07	7.27637e-05	0.368578	0.225888	-1.00355	FALSE
cg04413754	chrX	39956558	-	chrX:39953434-39969247	Island	BCOR	NM_001123384;NM_017745;NM_001123385;NM_001123385;NM_017745;NM_001123383	5'UTR;5'UTR;1stExon;5'UTR;1stExon;5'UTR	1.59184e-07	7.32483e-05	0.427075	0.24915	-1.17076	FALSE
cg04782269	chrX	74493844	-		OpenSea	UPRT	NR_030774;NM_145052	TSS200;TSS200	1.60488e-07	7.35651e-05	0.387554	0.19971	-1.33738	FALSE
cg25697726	chrX	56589918	-	chrX:56589945-56590514	N_Shore	UBQLN2	NM_013444	TSS200	1.60501e-07	7.35651e-05	0.49715	0.305567	-1.17555	FALSE
cg00349061	chr1	26371865	-	chr1:26372281-26373313	N_Shore	SLC30A2	NM_032513;NM_001004434	Body;Body	1.61773e-07	7.40157e-05	0.939501	0.882329	-1.05003	FALSE
cg24648715	chrX	102863004	-	chrX:102862719-102863148	Island	TCEAL3	NM_032926;NM_001006933	5'UTR;5'UTR	1.61989e-07	7.40157e-05	0.497634	0.302946	-1.19603	FALSE
cg04025049	chr1	239987399	-		OpenSea	CHRM3	NM_000740	5'UTR	1.62129e-07	7.40157e-05	0.971149	0.931566	-1.31846	FALSE
cg22734427	chr11	69684941	+	chr11:69683358-69683620	S_Shore				1.62416e-07	7.40157e-05	0.84225	0.712265	-1.11254	TRUE
cg04412186	chrX	83757470	-		OpenSea	HDX	NM_144657	TSS200	1.62527e-07	7.40157e-05	0.298772	0.154963	-1.21432	FALSE
cg09229960	chrX	153607856	+	chrX:153606334-153608237	Island	EMD	NM_000117	1stExon	1.63475e-07	7.43457e-05	0.370713	0.180342	-1.43191	FALSE
cg04075675	chrX	149861694	-		OpenSea	MTMR1	NM_003828	TSS200	1.63735e-07	7.43917e-05	0.383115	0.207679	-1.24822	FALSE
cg27052183	chr11	66411986	-	chr11:66410925-66411587	S_Shore	RBM4	NM_002896	3'UTR	1.65971e-07	7.48632e-05	0.945808	0.895704	-1.03099	FALSE
cg13622893	chrX	69509727	+	chrX:69509644-69509962	Island	PDZD11;KIF4A	NM_016484;NM_016484;NM_012310	1stExon;5'UTR;TSS200	1.66068e-07	7.48632e-05	0.391528	0.22396	-1.16021	FALSE
cg10818284	chrX	49056605	+	chrX:49056348-49056887	Island	SYP	NM_003179	Body	1.66108e-07	7.48632e-05	0.488904	0.289897	-1.23598	FALSE
cg19490917	chrX	150251074	-	chrX:150250877-150251202	Island				1.66132e-07	7.48632e-05	0.254491	0.127815	-1.2271	FALSE
cg06657741	chrX	135067456	-	chrX:135067507-135068309	N_Shore	SLC9A6	NM_001042537;NM_006359	TSS200;TSS200	1.66213e-07	7.48632e-05	0.480302	0.297827	-1.13254	FALSE
cg12268565	chrX	133685325	+	chrX:133683174-133685463	Island				1.66576e-07	7.49547e-05	0.458939	0.281903	-1.1119	FALSE
cg07122170	chr1	11248185	+		OpenSea	MTOR;ANGPTL7	NM_004958;NM_021146	Body;TSS1500	1.67449e-07	7.52751e-05	0.938384	0.85813	-1.3436	FALSE
cg13919860	chrX	103217684	+	chrX:103217140-103217713	Island	TMSB15B;MIR1256	NM_194324;NR_031657	5'UTR;Body	1.68636e-07	7.55183e-05	0.404041	0.229349	-1.19059	FALSE
cg19026233	chr2	210648692	-		OpenSea	UNC80	NM_032504;NM_182587	Body;Body	1.69203e-07	7.56278e-05	0.882415	0.781245	-1.06744	FALSE
cg01876531	chr1	208405868	-		OpenSea	PLXNA2	NM_025179	5'UTR	1.69492e-07	7.56714e-05	0.220308	0.123185	-1.0085	FALSE
cg12152352	chr11	68856906	-		OpenSea	TPCN2	NM_139075	3'UTR	1.70794e-07	7.59809e-05	0.39698	0.215599	-1.2897	FALSE
cg13806029	chr10	131209623	-		OpenSea				1.70805e-07	7.59809e-05	0.909651	0.821967	-1.12386	FALSE
cg20973408	chrX	54556365	+	chrX:54556428-54556959	N_Shore	GNL3L	NM_019067	TSS1500	1.73482e-07	7.70793e-05	0.41904	0.212088	-1.4267	FALSE
cg19520710	chr12	57915613	-	chr12:57916322-57916810	N_Shore	MBD6;DDIT3	NM_052897;NM_004083	TSS1500;TSS1500	1.7367e-07	7.70793e-05	0.966606	0.92525	-1.28208	FALSE
cg13675814	chr9	100929797	+		OpenSea	CORO2A	NM_052820;NM_003389	5'UTR;5'UTR	1.74415e-07	7.72926e-05	0.900276	0.817215	-1.01321	FALSE
cg18288715	chrX	70316444	-	chrX:70316349-70316671	Island	FOXO4	NM_005938;NM_001170931	1stExon;1stExon	1.74686e-07	7.73095e-05	0.410201	0.238944	-1.15062	FALSE
cg03870816	chr4	27058359	+		OpenSea				1.74871e-07	7.73095e-05	0.519863	0.314859	-1.23774	FALSE
cg26806511	chrX	136135179	+	chrX:136134510-136135269	Island				1.74948e-07	7.73095e-05	0.392564	0.242786	-1.01225	FALSE
cg15948377	chr13	32237930	+		OpenSea				1.75418e-07	7.73711e-05	0.564219	0.34288	-1.32032	FALSE
cg01430241	chrX	153665714	+	chrX:153664761-153666065	Island	GDI1	NM_001493	Body	1.75993e-07	7.75514e-05	0.423534	0.21637	-1.43562	FALSE
cg25064395	chr4	55143557	-		OpenSea	PDGFRA	NM_006206	Body	1.76339e-07	7.76306e-05	0.747577	0.584821	-1.07849	FALSE
cg22041190	chr11	125037348	-	chr11:125034896-125036426	S_Shore	PKNOX2	NM_022062	5'UTR	1.76901e-07	7.78051e-05	0.933145	0.870488	-1.06398	FALSE
cg18101474	chrX	134478119	+	chrX:134478644-134479057	N_Shore	ZNF449;ZNF75D	NM_152695;NM_007131	TSS1500;TSS200	1.7853e-07	7.83742e-05	0.399853	0.245331	-1.04054	FALSE
cg06191454	chr11	122850545	-	chr11:122852411-122852699	N_Shore	BSX	NM_001098169	Body	1.78921e-07	7.83985e-05	0.89389	0.805838	-1.0213	FALSE
cg04470971	chr11	88797085	-		OpenSea	GRM5	NM_000842	TSS1500	1.79561e-07	7.85673e-05	0.238117	0.117378	-1.23892	FALSE
cg12176933	chrX	70586753	-	chrX:70585715-70587063	Island	TAF1;BCYRN1	NM_138923;NR_001568;NM_004606	Body;Body;Body	1.79948e-07	7.85673e-05	0.358153	0.213234	-1.04821	FALSE
cg23214992	chrX	154444717	-		OpenSea	VBP1	NM_003372;NM_003372	5'UTR;1stExon	1.82547e-07	7.94667e-05	0.402619	0.232244	-1.16132	FALSE
cg19658849	chrX	118533119	-	chrX:118533163-118533787	N_Shore	SLC25A43	NM_145305	TSS200	1.84114e-07	7.9926e-05	0.422978	0.212081	-1.45401	FALSE
cg08752080	chr4	72631312	-		OpenSea	GC	NM_000583	Body	1.8551e-07	8.02461e-05	0.792998	0.622116	-1.228	FALSE
cg26341619	chr1	29676588	+		OpenSea				1.85631e-07	8.02461e-05	0.900099	0.811667	-1.06851	FALSE
cg12980185	chrX	154255174	-	chrX:154254915-154255696	Island	FUNDC2	NM_023934;NM_023934	5'UTR;1stExon	1.85763e-07	8.02461e-05	0.291699	0.137303	-1.38119	FALSE
cg03414474	chr2	105488932	-	chr2:105488368-105489991	Island				1.85881e-07	8.02461e-05	0.904038	0.81265	-1.11872	FALSE
cg02773403	chr10	62053458	+		OpenSea	ANK3	NM_020987	Body	1.88842e-07	8.1225e-05	0.933642	0.868378	-1.09201	FALSE
cg12220696	chrX	77042017	-	chrX:77041003-77041725	S_Shore	ATRX	NM_138270;NM_000489	TSS1500;TSS1500	1.9024e-07	8.17511e-05	0.480835	0.226207	-1.67622	FALSE
cg17398485	chrX	118699448	-		OpenSea	CXorf56	NM_001170569;NM_022101;NM_001170570	TSS200;TSS200;TSS200	1.90965e-07	8.19119e-05	0.418684	0.256418	-1.06363	FALSE
cg26967211	chrX	37208351	+	chrX:37208578-37209325	N_Shore	PRRG1	NM_000950;NM_001142395	TSS200;TSS200	1.91372e-07	8.20007e-05	0.346757	0.196271	-1.12585	FALSE
cg11671335	chr6	32165917	+	chr6:32163292-32164383	S_Shore	NOTCH4	NM_004557	Body	1.91522e-07	8.20007e-05	0.906827	0.795737	-1.30701	FALSE
cg02285254	chrX	135229382	+	chrX:135228947-135230049	Island	FHL1	NR_027621;NM_001159703;NM_001159702;NM_001159700;NM_001449	Body;TSS200;TSS200;TSS1500;TSS200	1.93315e-07	8.25416e-05	0.25857	0.133929	-1.17605	FALSE
cg27301033	chrX	30907909	-	chrX:30906901-30907728	S_Shore	MAP3K7IP3	NM_152787	TSS1500	1.93961e-07	8.26705e-05	0.275825	0.148203	-1.13714	FALSE
cg09946139	chrX	17754979	+	chrX:17755053-17756648	N_Shore	SCML1	NM_001037540;NM_001037536;NM_006746;NM_001037535	TSS1500;TSS1500;TSS1500;TSS1500	1.94321e-07	8.27248e-05	0.30085	0.142251	-1.38135	FALSE
cg03327000	chrX	102884633	-	chrX:102884436-102884677	Island	TCEAL1	NM_004780;NM_001006639;NM_001006640	5'UTR;5'UTR;5'UTR	1.94748e-07	8.27248e-05	0.504437	0.263614	-1.53639	FALSE
cg07893689	chr2	42181734	-		OpenSea				1.94871e-07	8.27248e-05	0.956203	0.916469	-1.01776	FALSE
cg22276991	chrX	47863529	+	chrX:47863379-47863596	Island	ZNF182;SPACA5	NM_006962;NM_001007088;NM_205856	TSS200;TSS200;TSS1500	1.97298e-07	8.32548e-05	0.460601	0.294316	-1.03424	FALSE
cg22366629	chrX	48754642	+	chrX:48754500-48755329	Island	TIMM17B;PQBP1	NM_001167947;NM_001167992;NM_144495;NM_001032383;NM_001167989;NM_001032384;NM_001032381;NM_001167990;NM_005834;NM_005710;NM_001032382	Body;TSS1500;TSS1500;TSS1500;TSS1500;TSS1500;TSS1500;TSS1500;Body;TSS1500;TSS1500	1.97775e-07	8.33061e-05	0.341829	0.159789	-1.4536	FALSE
cg05835545	chrX	80065003	-	chrX:80064923-80065136	Island	BRWD3	NM_153252;NM_153252	1stExon;5'UTR	1.98503e-07	8.35373e-05	0.372317	0.225938	-1.0241	FALSE
cg26278666	chr2	147892053	+		OpenSea				1.99589e-07	8.37747e-05	0.851804	0.726028	-1.11885	FALSE
cg23947872	chrX	149862363	+		OpenSea	MTMR1	NM_003828	Body	2.00532e-07	8.40888e-05	0.583226	0.396743	-1.09471	FALSE
cg15189764	chr17	27282064	-	chr17:27276219-27278877	S_Shelf	SEZ6	NM_178860;NM_001098635	3'UTR;3'UTR	2.01283e-07	8.42529e-05	0.944564	0.894637	-1.01083	FALSE
cg26155374	chrX	48433316	-	chrX:48432815-48433322	Island	RBM3	NM_006743	5'UTR	2.06892e-07	8.62918e-05	0.361543	0.19098	-1.27243	FALSE
cg16404065	chr10	102476012	+	chr10:102473206-102474026	S_Shore				2.07547e-07	8.63518e-05	0.893576	0.805016	-1.02806	FALSE
cg06039729	chrX	118827102	+	chrX:118826452-118827731	Island	SEPT6	NM_145799;NM_015129;NM_145800;NM_015129;NM_145800;NM_145802;NM_145802;NM_145799	5'UTR;1stExon;5'UTR;5'UTR;1stExon;5'UTR;1stExon;1stExon	2.08738e-07	8.66489e-05	0.326256	0.163605	-1.30862	FALSE
cg01001959	chrX	55935071	-		OpenSea				2.09242e-07	8.6731e-05	0.421406	0.26549	-1.015	FALSE
cg17246352	chrX	119737962	-		OpenSea	MCTS1	NM_014060;NM_001137554;NM_014060	5'UTR;TSS1500;1stExon	2.09511e-07	8.67655e-05	0.234233	0.121175	-1.1495	FALSE
cg08955276	chrX	67719027	-	chrX:67718427-67719071	Island	YIPF6	NM_173834	Body	2.10156e-07	8.69557e-05	0.271591	0.137599	-1.23568	FALSE
cg07635888	chrX	153200189	+	chrX:153199952-153200924	Island	NAA10	NM_003491	Body	2.10557e-07	8.70448e-05	0.429007	0.269014	-1.03173	FALSE
cg08061524	chr22	46472568	-		OpenSea				2.11263e-07	8.72593e-05	0.956994	0.911782	-1.11226	FALSE
cg00011200	chrX	48380234	-	chrX:48379897-48380637	Island	EBP	NM_006579;NM_006579	1stExon;5'UTR	2.11497e-07	8.72791e-05	0.355938	0.184843	-1.29049	FALSE
cg11259254	chr10	52366029	+		OpenSea	SGMS1	NM_147156	5'UTR	2.12619e-07	8.76104e-05	0.937944	0.853222	-1.37501	FALSE
cg08841290	chrX	119006122	+	chrX:119005251-119006217	Island	RNF113A;NDUFA1	NM_006978;NM_004541	TSS1500;Body	2.12674e-07	8.76104e-05	0.34161	0.177049	-1.2693	FALSE
cg18879177	chr6	105854768	+	chr6:105850481-105851257	S_Shelf				2.13441e-07	8.78477e-05	0.946985	0.877898	-1.30127	FALSE
cg01984802	chr5	9623366	-		OpenSea				2.14101e-07	8.79657e-05	0.604106	0.420479	-1.07506	FALSE
cg27057408	chr14	55905105	-	chr14:55907197-55907433	N_Shelf	TBPL2	NM_199047	Body	2.15578e-07	8.84302e-05	0.732554	0.573623	-1.03033	FALSE
cg13775991	chr15	66794446	+		OpenSea	SNORD18C;RPL4;SNORD18B	NR_002443;NM_000968;NR_002442	TSS1500;Body;TSS200	2.15632e-07	8.84302e-05	0.952575	0.867167	-1.62443	FALSE
cg08434396	chrX	146993778	-	chrX:146993091-146994200	Island	ASFMR1;FMR1	NR_024501;NR_024502;NR_024499;NR_024500;NR_024503;NM_002024	Body;Body;Body;Body;Body;Body	2.16418e-07	8.86068e-05	0.334689	0.182376	-1.17612	FALSE
cg04752574	chrX	75005102	-		OpenSea	MAGEE2	NM_138703	TSS200	2.1675e-07	8.86649e-05	0.855413	0.728916	-1.13023	FALSE
cg07144560	chr5	148865756	+		OpenSea				2.18632e-07	8.91429e-05	0.134257	0.0660372	-1.13679	FALSE
cg07824128	chrX	100353260	-	chrX:100353009-100353276	Island				2.18657e-07	8.91429e-05	0.593963	0.350692	-1.44532	FALSE
cg24826812	chrX	134654612	-	chrX:134655102-134655750	N_Shore	DDX26B	NM_182540;NM_182540	5'UTR;1stExon	2.19062e-07	8.91752e-05	0.309869	0.158223	-1.28044	FALSE
cg18468467	chrX	71526790	+	chrX:71524832-71527299	Island	CITED1	NM_001144887;NM_001144886;NM_004143;NM_001144885;NM_004143	TSS1500;5'UTR;5'UTR;TSS1500;1stExon	2.19331e-07	8.91752e-05	0.342502	0.16876	-1.38247	FALSE
cg02201836	chrX	129039832	-	chrX:129039750-129040152	Island	UTP14A	NM_001166221;NM_006649	TSS1500;TSS1500	2.20649e-07	8.94776e-05	0.233812	0.131176	-1.01874	FALSE
cg07865580	chrX	47518238	+	chrX:47518015-47518850	Island	LOC100133957;UXT	NR_028119;NR_027444;NM_004182;NM_153477	Body;TSS200;Body;1stExon	2.2176e-07	8.97141e-05	0.30954	0.149957	-1.34025	FALSE
cg21699341	chrX	153603503	-	chrX:153602720-153603269	S_Shore	FLNA	NM_001456;NM_001110556	TSS1500;TSS1500	2.22428e-07	8.97141e-05	0.366202	0.210909	-1.11813	FALSE
cg24816350	chrX	71526972	+	chrX:71524832-71527299	Island	CITED1	NM_001144887;NM_001144886;NM_001144886;NM_004143;NM_001144885	TSS1500;1stExon;5'UTR;TSS200;TSS1500	2.22828e-07	8.97141e-05	0.402448	0.244215	-1.06492	FALSE
cg13685349	chr14	81879247	+		OpenSea				2.23045e-07	8.97141e-05	0.629673	0.439166	-1.12387	FALSE
cg09524087	chrX	9433262	+	chrX:9432830-9434520	Island	TBL1X	NM_001139467;NM_005647;NM_005647;NM_001139466;NM_001139468	5'UTR;1stExon;5'UTR;5'UTR;5'UTR	2.23465e-07	8.9764e-05	0.260788	0.130497	-1.22685	FALSE
cg10830219	chr10	1595940	+	chr10:1595542-1595792	S_Shore	ADARB2	NM_018702	Body	2.25969e-07	9.04954e-05	0.802651	0.667824	-1.01998	FALSE
cg13484245	chrX	100673096	-	chrX:100673191-100673673	N_Shore	ARMCX4	NR_028407	TSS200	2.26109e-07	9.04954e-05	0.458236	0.286494	-1.07673	FALSE
cg21588562	chr5	121187589	+	chr5:121187387-121188124	Island	FTMT	NM_177478	TSS200	2.27055e-07	9.07332e-05	0.944826	0.881773	-1.20347	FALSE
cg19822518	chr3	71834840	+	chr3:71834068-71834653	S_Shore	PROK2	NM_001126128;NM_021935	TSS1500;TSS1500	2.27235e-07	9.07332e-05	0.904287	0.81817	-1.07681	FALSE
cg25388800	chr5	137990243	+		OpenSea				2.27567e-07	9.07885e-05	0.12689	0.0570137	-1.2521	FALSE
cg12823249	chrX	134555839	-	chrX:134555638-134556565	Island	NCRNA00086	NR_024359	TSS200	2.28308e-07	9.10063e-05	0.374539	0.209094	-1.18425	FALSE
cg03449387	chr3	183736084	-	chr3:183735183-183736103	Island	ABCC5	NM_001023587;NM_005688	TSS1500;TSS1500	2.28862e-07	9.10721e-05	0.118853	0.222952	1.09639	FALSE
cg10109747	chr1	207626386	+	chr1:207627531-207628280	N_Shore	CR2	NM_001006658;NM_001877	TSS1500;TSS1500	2.31602e-07	9.16836e-05	0.945397	0.894432	-1.02432	FALSE
cg26418790	chrX	48754982	+	chrX:48754500-48755329	Island	TIMM17B;PQBP1	NM_001167947;NM_001167992;NM_144495;NM_001032383;NM_001167989;NM_001032384;NM_001032381;NM_001167990;NM_005834;NM_005710;NM_001032382	Body;TSS1500;TSS1500;TSS1500;TSS1500;TSS1500;TSS1500;TSS1500;Body;TSS1500;TSS1500	2.33264e-07	9.19979e-05	0.324291	0.170161	-1.25073	FALSE
cg14933706	chrX	139584816	+	chrX:139585867-139588578	N_Shore				2.3381e-07	9.19979e-05	0.935351	0.872823	-1.08623	TRUE
cg22219869	chrX	15511482	+	chrX:15511311-15511685	Island	PIR	NM_003662;NM_001018109	TSS200;TSS200	2.35067e-07	9.23346e-05	0.305733	0.178984	-1.01254	FALSE
cg20503915	chrX	152912606	+	chrX:152912491-152913719	Island	DUSP9	NM_001395	5'UTR	2.35192e-07	9.23346e-05	0.506802	0.308925	-1.20238	FALSE
cg15565409	chrX	118533172	+	chrX:118533163-118533787	Island	SLC25A43	NM_145305	TSS200	2.38323e-07	9.33292e-05	0.475843	0.284097	-1.21621	FALSE
cg19514725	chrX	83757504	-		OpenSea	HDX	NM_144657	TSS200	2.3956e-07	9.37349e-05	0.172839	0.0911933	-1.04838	FALSE
cg04647094	chrX	21857776	-	chrX:21857591-21858204	Island	MBTPS2	NM_015884;NM_015884	5'UTR;1stExon	2.3987e-07	9.37778e-05	0.394001	0.232694	-1.11258	FALSE
cg24533917	chr1	203200291	-		OpenSea	CHIT1	NM_003465	TSS1500	2.4092e-07	9.40585e-05	0.903878	0.820287	-1.04725	TRUE
cg00029931	chrX	100645741	+	chrX:100645780-100646107	N_Shore	RPL36A	NM_021029	TSS1500	2.41578e-07	9.42094e-05	0.325775	0.190258	-1.04357	FALSE
cg02405503	chr15	68871738	+	chr15:68870633-68871974	Island	CORO2B	NM_006091	Body	2.43452e-07	9.47826e-05	0.0130163	0.0940736	3.16691	FALSE
cg15508612	chrX	47863707	+	chrX:47863379-47863596	S_Shore	SPACA5;ZNF182	NM_205856;NM_006962;NM_001007088	TSS200;TSS1500;TSS1500	2.4368e-07	9.47924e-05	0.376499	0.215499	-1.14044	FALSE
cg01191902	chrX	48931851	+	chrX:48931423-48931954	Island	PRAF2	NM_007213	TSS200	2.44474e-07	9.5022e-05	0.387325	0.227388	-1.10692	FALSE
cg22066108	chr4	3534761	+	chr4:3533643-3534788	Island	LRPAP1	NM_002337	TSS1500	2.45462e-07	9.53272e-05	0.871673	0.77219	-1.00014	FALSE
cg23542075	chr8	91952780	+		OpenSea	NECAB1	NM_022351	Body	2.47565e-07	9.57148e-05	0.903191	0.819425	-1.04389	FALSE
cg19039368	chrX	128812506	+	chrX:128812232-128812519	Island				2.47965e-07	9.57148e-05	0.407251	0.237028	-1.14754	FALSE
cg12129839	chr17	69581517	-		OpenSea				2.48005e-07	9.57148e-05	0.954841	0.913355	-1.02273	FALSE
cg05778559	chr3	16646375	+	chr3:16646404-16647131	N_Shore	DAZL	NM_001351	Body	2.48602e-07	9.58308e-05	0.853943	0.742759	-1.02019	FALSE
cg22682567	chrX	100645938	+	chrX:100645780-100646107	Island	RPL36A	NM_021029	TSS200	2.49144e-07	9.59605e-05	0.440749	0.257356	-1.19665	FALSE
cg05390077	chr15	25726500	+		OpenSea				2.49773e-07	9.59658e-05	0.44257	0.272471	-1.09417	FALSE
cg05385567	chr16	29936865	-	chr16:29937038-29937761	N_Shore	KCTD13	NM_178863	Body	2.51393e-07	9.64299e-05	0.164438	0.299656	1.11628	FALSE
cg01062269	chrX	100603843	+	chrX:100603622-100603950	Island	TIMM8A	NM_001145951;NM_004085;NM_004085	TSS200;1stExon;5'UTR	2.52093e-07	9.66193e-05	0.418484	0.26096	-1.04243	FALSE
cg17022577	chr1	22448979	-	chr1:22446520-22446943	S_Shelf	WNT4	NM_030761	Body	2.5247e-07	9.66845e-05	0.949803	0.900282	-1.07885	FALSE
cg09791621	chr16	1078722	-	chr16:1078688-1079024	Island				2.54796e-07	9.71777e-05	0.929667	0.853271	-1.17957	FALSE
cg21646186	chr1	110052458	+	chr1:110051954-110052505	Island	AMIGO1	NM_020703	TSS200	2.55243e-07	9.72689e-05	0.217755	0.114031	-1.11227	FALSE
cg02547323	chrX	103087380	+	chrX:103087020-103087314	S_Shore	RAB9B	NM_016370	TSS200	2.56198e-07	9.74253e-05	0.568143	0.36477	-1.19893	FALSE
cg06468442	chrX	106692682	-	chrX:106692681-106693761	Island				2.57347e-07	9.7682e-05	0.503764	0.331245	-1.03992	FALSE
cg12974599	chr22	46770195	+	chr22:46770433-46770871	N_Shore	CELSR1	NM_014246	Body	2.61191e-07	9.87252e-05	0.45004	0.287414	-1.02377	FALSE
cg08338641	chrX	23926332	+	chrX:23925590-23926315	S_Shore	CXorf58;APOO	NM_001169574;NM_152761;NM_001169574;NR_026545;NM_152761;NM_024122	5'UTR;5'UTR;1stExon;TSS1500;1stExon;TSS1500	2.62582e-07	9.90974e-05	0.333347	0.19851	-1.00877	FALSE
cg18515585	chr11	9113190	+	chr11:9112461-9113459	Island	SCUBE2	NM_001170690;NM_020974	TSS200;TSS200	2.63439e-07	9.93407e-05	0.83328	0.698163	-1.10652	FALSE
cg19410841	chrX	119077663	+	chrX:119077089-119077664	Island	NKAP	NM_024528;NM_024528	1stExon;5'UTR	2.63949e-07	9.94529e-05	0.392994	0.242763	-1.01705	FALSE
cg16412513	chrX	54556692	+	chrX:54556428-54556959	Island	GNL3L	NM_019067;NM_019067	1stExon;5'UTR	2.66278e-07	0.000100139	0.385608	0.218573	-1.19637	FALSE
cg16626088	chrX	38080219	+	chrX:38079691-38080150	S_Shore	SRPX	NM_001170751;NM_001170752;NM_006307;NM_001170750	TSS200;TSS200;TSS200;TSS200	2.69235e-07	0.000100632	0.421067	0.245691	-1.18367	FALSE
cg19860695	chrX	118892924	-	chrX:118891923-118893527	Island	ANKRD58	NM_001105576	1stExon	2.69259e-07	0.000100632	0.417705	0.225906	-1.32195	FALSE
cg03968699	chrX	153236214	+	chrX:153236071-153238480	Island	HCFC1	NM_005334	1stExon	2.69453e-07	0.000100632	0.351033	0.190437	-1.20603	FALSE
cg10306780	chrX	48398418	-	chrX:48397759-48398529	Island	TBC1D25	NM_002536	Body	2.70047e-07	0.000100696	0.49681	0.226335	-1.76176	FALSE
cg06463800	chr13	25754183	+		OpenSea				2.71247e-07	0.000101063	0.243212	0.12784	-1.14473	TRUE
cg15839088	chr5	71316797	-		OpenSea				2.73725e-07	0.000101744	0.391962	0.21334	-1.24834	FALSE
cg07198771	chrX	99987179	+	chrX:99986423-99987185	Island	SYTL4	NM_001129896;NM_080737	TSS200;TSS1500	2.74456e-07	0.000101935	0.508987	0.312126	-1.19367	FALSE
cg24765005	chrX	102565608	-	chrX:102565314-102566034	Island	BEX2	NM_001168399;NM_032621;NM_001168400;NM_001168401;NM_001168399;NM_001168400	1stExon;5'UTR;5'UTR;5'UTR;5'UTR;1stExon	2.75852e-07	0.000102291	0.382109	0.225646	-1.08996	FALSE
cg20141398	chr1	2928616	-	chr1:2929155-2929376	N_Shore				2.76608e-07	0.000102408	0.928424	0.864414	-1.02314	FALSE
cg04819497	chr11	58598444	+		OpenSea				2.78444e-07	0.000102983	0.759926	0.563456	-1.30864	TRUE
cg17008556	chrX	48901167	+	chrX:48900510-48901469	Island	TFE3	NM_006521	TSS200	2.78848e-07	0.000102983	0.46627	0.261265	-1.3121	FALSE
cg11371160	chrX	153714615	+	chrX:153714288-153715375	Island	UBL4A	NM_014235	Body	2.78898e-07	0.000102983	0.411336	0.238251	-1.16396	FALSE
cg19867709	chrX	47342478	+	chrX:47341887-47342697	Island	ZNF41	NM_007130;NM_153380	TSS200;TSS200	2.7912e-07	0.000102983	0.398841	0.228516	-1.1631	FALSE
cg06098232	chrX	149106699	-	chrX:149106113-149106682	S_Shore	LOC100272228;CXorf40B	NR_027456;NM_001013845;NM_001013845	TSS200;1stExon;5'UTR	2.79607e-07	0.000102983	0.188489	0.0862976	-1.29025	FALSE
cg09186478	chrX	119385725	+	chrX:119385464-119385835	Island	ZBTB33	NM_006777	5'UTR	2.797e-07	0.000102983	0.440449	0.282702	-1.00332	FALSE
cg04493740	chrX	129474199	+	chrX:129473463-129473945	S_Shore	SLC25A14	NM_022810;NM_022810;NM_003951;NM_003951	5'UTR;1stExon;5'UTR;1stExon	2.802e-07	0.000103049	0.376072	0.201351	-1.25841	FALSE
cg17197278	chrX	119764200	+	chrX:119763737-119764230	Island	C1GALT1C1	NM_152692;NM_001011551	TSS200;TSS200	2.84321e-07	0.000104193	0.442797	0.24451	-1.30079	FALSE
cg02802508	chrY	9214477	-	chrY:9215484-9216005	N_Shore	TSPY4;FAM197Y2	NM_001164471;NR_001553;NM_001164471	TSS1500;TSS1500;Body	2.85651e-07	0.000104516	0.423679	0.784766	2.4141	FALSE
cg09224393	chr14	34268920	+	chr14:34268946-34270438	N_Shore	NPAS3	NM_001164749;NM_173159;NM_001165893;NM_022123	Body;Body;Body;Body	2.87131e-07	0.000104953	0.944237	0.888672	-1.11804	FALSE
cg16524492	chrX	114796308	-	chrX:114795414-114796228	S_Shore	PLS3	NM_005032	5'UTR	2.89585e-07	0.000105703	0.390106	0.231732	-1.08699	FALSE
cg02480419	chrX	48815856	+	chrX:48814267-48815894	Island	OTUD5	NM_017602;NM_001136159;NM_001136158;NM_001136157	TSS1500;TSS1500;TSS1500;TSS1500	2.89937e-07	0.000105703	0.257319	0.130903	-1.19971	FALSE
cg12868052	chr15	87042642	+		OpenSea	AGBL1	NM_152336	Body	2.92958e-07	0.000106524	0.416389	0.255477	-1.05849	FALSE
cg23832225	chrX	77151104	+	chrX:77150837-77151247	Island	MAGT1	NM_032121	TSS200	2.93323e-07	0.000106574	0.407828	0.208547	-1.38754	FALSE
cg06144608	chrX	149737646	+	chrX:149736720-149737756	Island	MTM1	NM_000252	5'UTR	2.95186e-07	0.000106918	0.285713	0.165766	-1.00531	FALSE
cg12584889	chrX	102347925	+		OpenSea	NXF3	NM_022052	1stExon	2.96648e-07	0.000107319	0.825129	0.683688	-1.13211	FALSE
cg17077516	chrX	16964700	-	chrX:16964603-16965472	Island	REPS2	NM_004726;NM_001080975	TSS200;TSS200	2.9675e-07	0.000107319	0.307183	0.15035	-1.32924	FALSE
cg15511898	chrX	80065754	+	chrX:80064923-80065136	S_Shore	BRWD3	NM_153252	TSS1500	2.97e-07	0.000107326	0.373892	0.201263	-1.25371	FALSE
cg02939598	chr10	11386395	+	chr10:11386302-11386875	Island				2.98261e-07	0.000107453	0.922572	0.844319	-1.15135	FALSE
cg17914143	chrX	54466747	-		OpenSea	TSR2	NM_058163	TSS200	2.98435e-07	0.000107453	0.457576	0.25501	-1.30119	FALSE
cg25858008	chrX	71934184	-	chrX:71933681-71934265	Island	PHKA1	NM_002637;NM_001122670	TSS200;TSS200	2.98446e-07	0.000107453	0.273369	0.155341	-1.04837	FALSE
cg04025582	chrX	100645906	+	chrX:100645780-100646107	Island	RPL36A	NM_021029	TSS200	2.98759e-07	0.000107453	0.486058	0.309278	-1.07999	FALSE
cg18780751	chrX	153776001	-	chrX:153774893-153776136	Island	IKBKG;G6PD	NM_001145255;NM_001099857;NM_000402;NM_001042351;NM_003639;NM_001099856	5'UTR;5'UTR;TSS1500;TSS1500;TSS200;Body	2.98957e-07	0.000107453	0.383714	0.228619	-1.0716	FALSE
cg21539234	chrX	114796029	+	chrX:114795414-114796228	Island	PLS3	NM_005032	5'UTR	2.99821e-07	0.000107599	0.418385	0.257561	-1.05653	FALSE
cg02028339	chr6	125991844	-		OpenSea				3.00364e-07	0.00010771	0.867017	0.758543	-1.04861	FALSE
cg27027668	chr10	127277604	+		OpenSea				3.01735e-07	0.000108119	0.584587	0.350488	-1.3832	FALSE
cg15211677	chrX	102611451	-		OpenSea	WBP5	NM_001006612;NM_016303;NM_001006614;NM_016303;NM_001006614;NM_001006613;NM_001006612;NM_001006613	1stExon;5'UTR;1stExon;1stExon;5'UTR;5'UTR;5'UTR;1stExon	3.01978e-07	0.000108123	0.528841	0.317214	-1.27355	FALSE
cg21046413	chrX	129299367	-	chrX:129299432-129300105	N_Shore	AIFM1	NM_145813;NM_004208;NM_001130847;NM_145812	Body;Body;Body;Body	3.03904e-07	0.000108638	0.454232	0.27806	-1.11164	FALSE
cg12620265	chrX	54556429	-	chrX:54556428-54556959	Island	GNL3L	NM_019067	TSS1500	3.04919e-07	0.000108652	0.59587	0.418916	-1.03486	FALSE
cg18507125	chrX	100646106	+	chrX:100645780-100646107	Island	RPL36A	NM_021029	Body	3.05114e-07	0.000108652	0.449649	0.28971	-1.00289	FALSE
cg14479037	chrX	106242642	-	chrX:106242506-106243593	Island	MORC4	NM_024657;NM_001085354	Body;Body	3.07515e-07	0.00010927	0.399671	0.250812	-1.00434	FALSE
cg17316747	chr2	218149237	+		OpenSea	DIRC3	NR_026597	Body	3.07873e-07	0.000109314	0.922632	0.854248	-1.02048	FALSE
cg00191758	chrX	55478814	-		OpenSea	MAGEH1	NM_014061	1stExon	3.1182e-07	0.000110547	0.42091	0.256442	-1.07549	FALSE
cg07103644	chrX	30907643	+	chrX:30906901-30907728	Island	MAP3K7IP3	NM_152787	TSS200	3.12602e-07	0.000110593	0.210678	0.0954975	-1.3379	FALSE
cg20281601	chrX	18443740	-	chrX:18443120-18444426	Island	CDKL5	NM_003159;NM_003159	1stExon;5'UTR	3.13108e-07	0.000110593	0.349124	0.193546	-1.16503	FALSE
cg11839979	chrX	109246372	-	chrX:109245900-109246673	Island	TMEM164	NM_032227;NM_017698;NM_032227	1stExon;5'UTR;5'UTR	3.1313e-07	0.000110593	0.282053	0.160796	-1.05433	TRUE
cg06323885	chrX	102883827	-	chrX:102884436-102884677	N_Shore	TCEAL1	NM_004780;NM_001006639;NM_001006640	TSS200;TSS200;5'UTR	3.16323e-07	0.000111152	0.425437	0.254566	-1.11705	FALSE
cg18895088	chr5	1553134	+	chr5:1553035-1553269	Island				3.16467e-07	0.000111152	0.944372	0.891895	-1.03472	FALSE
cg18976803	chrX	71934394	+	chrX:71933681-71934265	S_Shore	PHKA1	NM_002637;NM_001122670	TSS1500;TSS1500	3.16495e-07	0.000111152	0.226645	0.113176	-1.21138	FALSE
cg00005740	chr13	24079418	-		OpenSea				3.16657e-07	0.000111152	0.614628	0.415918	-1.1655	FALSE
cg27319723	chr8	12617083	-	chr8:12611609-12613562	S_Shelf				3.16852e-07	0.000111152	0.954527	0.911955	-1.02155	FALSE
cg04402486	chrX	131352242	-	chrX:131351531-131352535	Island	RAP2C	NM_021183	TSS200	3.18296e-07	0.00011136	0.454162	0.271954	-1.16471	FALSE
cg18164076	chrX	153059963	+	chrX:153059275-153060557	Island	IDH3G;SSR4	NM_004135;NM_006280;NM_174869;NM_174869;NM_004135	5'UTR;TSS200;1stExon;5'UTR;1stExon	3.19627e-07	0.000111422	0.417319	0.241557	-1.17635	FALSE
cg19386169	chr12	133296477	-	chr12:133296223-133296495	Island	PGAM5	NM_001170544;NM_001170543	Body;Body	3.19762e-07	0.000111422	0.950763	0.906871	-1.00167	FALSE
cg16527477	chr10	28525755	+		OpenSea	MPP7	NM_173496	Body	3.22936e-07	0.000112155	0.886295	0.784965	-1.09252	FALSE
cg05438092	chrX	153603066	+	chrX:153602720-153603269	Island	FLNA	NM_001456;NM_001110556	TSS200;TSS200	3.23065e-07	0.000112155	0.406518	0.240233	-1.11669	FALSE
cg26822601	chrX	54556833	-	chrX:54556428-54556959	Island	GNL3L	NM_019067	5'UTR	3.24035e-07	0.000112325	0.432159	0.240883	-1.26883	FALSE
cg02623256	chrX	24483231	+	chrX:24483016-24483947	Island	PDK3	NM_005391;NM_001142386	TSS200;TSS200	3.24446e-07	0.000112384	0.335265	0.190376	-1.1151	FALSE
cg05345404	chrX	53468666	-	chrX:53468578-53469023	Island				3.25386e-07	0.000112543	0.486236	0.318691	-1.02277	FALSE
cg15798883	chrX	118603198	-	chrX:118602158-118603318	Island	LOC100303728;SLC25A5	NR_028443;NM_001152	TSS200;Body	3.2669e-07	0.000112709	0.263794	0.136082	-1.19887	FALSE
cg21360798	chrX	135067436	-	chrX:135067507-135068309	N_Shore	SLC9A6	NM_001042537;NM_006359	TSS200;TSS200	3.2683e-07	0.000112709	0.534957	0.292173	-1.48623	FALSE
cg19797013	chrX	103411446	+	chrX:103411059-103411782	Island	CXorf39	NM_207318;NM_207318	5'UTR;1stExon	3.27368e-07	0.000112812	0.448329	0.267157	-1.16604	FALSE
cg22191981	chr6	41472382	+	chr6:41472816-41473291	N_Shore				3.28567e-07	0.000113142	0.979037	0.953168	-1.24065	FALSE
cg17207724	chrX	129244725	-	chrX:129243674-129245575	Island	ELF4	NM_001421;NM_001127197	TSS1500;TSS200	3.29277e-07	0.00011322	0.385175	0.166257	-1.6363	FALSE
cg22975864	chrX	106361500	-	chrX:106361519-106361900	N_Shore	RBM41	NM_001171080;NM_018301	Body;Body	3.2967e-07	0.000113272	0.372941	0.225288	-1.03481	FALSE
cg22295787	chr8	26723584	-	chr8:26721642-26724566	Island	ADRA1A	NM_033303;NM_033302;NM_033304;NM_000680	TSS1500;TSS1500;TSS1500;TSS1500	3.29926e-07	0.000113277	0.934681	0.859484	-1.21854	FALSE
cg10526888	chrX	77151237	+	chrX:77150837-77151247	Island	MAGT1	NM_032121	TSS200	3.30451e-07	0.000113374	0.442874	0.231278	-1.40119	FALSE
cg02288667	chrX	135991582	+	chrX:135991412-135991928	Island				3.32788e-07	0.000114008	0.418336	0.262131	-1.02409	FALSE
cg03238702	chr17	26173312	-		OpenSea				3.35622e-07	0.00011456	0.651073	0.429287	-1.31416	FALSE
cg20954180	chr3	54606265	+		OpenSea	CACNA2D3	NM_018398	Body	3.37048e-07	0.000114879	0.842619	0.725995	-1.00567	FALSE
cg02445664	chr17	47210599	-	chr17:47209811-47210740	Island	B4GALNT2	NM_001159387;NM_153446;NM_001159388	Body;Body;5'UTR	3.38234e-07	0.000115112	0.813085	0.681497	-1.02224	FALSE
cg15421324	chr3	196558312	+		OpenSea	PAK2	NM_002577	3'UTR	3.38962e-07	0.000115112	0.875273	0.77197	-1.06232	FALSE
cg16501779	chrX	148713353	+	chrX:148712839-148713679	Island	TMEM185A	NM_032508;NM_032508	5'UTR;1stExon	3.39466e-07	0.0001152	0.330149	0.159971	-1.38282	FALSE
cg03280420	chrX	73640648	-	chrX:73639898-73640778	Island	SLC16A2	NM_006517	TSS1500	3.42883e-07	0.000115801	0.296235	0.172637	-1.02309	FALSE
cg02730139	chr8	847575	-	chr8:850103-850405	N_Shelf				3.43073e-07	0.000115801	0.929485	0.867918	-1.00879	FALSE
cg00813999	chrX	77582839	-		OpenSea	CYSLTR1	NM_006639;NM_006639	5'UTR;1stExon	3.43077e-07	0.000115801	0.605501	0.415517	-1.11267	FALSE
cg16724720	chr1	222544693	+		OpenSea				3.43436e-07	0.000115801	0.806604	0.647761	-1.1767	FALSE
cg12344546	chr3	69193657	-		OpenSea				3.43501e-07	0.000115801	0.432898	0.268466	-1.05592	FALSE
cg21327581	chrX	47479500	-	chrX:47478670-47479515	Island	SYN1	NM_133499;NM_006950	TSS1500;TSS1500	3.43521e-07	0.000115801	0.304853	0.150294	-1.31121	FALSE
cg26688923	chrX	72782837	+	chrX:72782945-72783165	N_Shore	LOC139201;CHIC1	NR_029423;NM_001039840	Body;TSS200	3.44475e-07	0.000115917	0.377918	0.201108	-1.27562	FALSE
cg16675381	chr6	26757706	-		OpenSea				3.45803e-07	0.000115919	0.885553	0.793363	-1.01214	FALSE
cg22772711	chrX	101967509	-	chrX:101966967-101967970	Island	GPRASP2	NM_138437;NM_001004051	5'UTR;5'UTR	3.47548e-07	0.000116339	0.459581	0.271258	-1.19256	FALSE
cg05032353	chrX	128674224	-	chrX:128674133-128674727	Island	OCRL	NM_001587;NM_000276	TSS200;TSS200	3.49933e-07	0.000116589	0.45386	0.256967	-1.26688	FALSE
cg04317640	chrX	73640431	-	chrX:73639898-73640778	Island	SLC16A2	NM_006517	TSS1500	3.50038e-07	0.000116589	0.445327	0.270115	-1.12116	FALSE
cg25681122	chr3	194832600	+		OpenSea	C3orf21	NM_152531	Body	3.51858e-07	0.000117029	0.938192	0.862479	-1.28262	FALSE
cg14470409	chrX	146993125	+	chrX:146993091-146994200	Island	ASFMR1;FMR1	NR_024501;NR_024502;NR_024499;NM_002024;NR_024500;NR_024503	Body;Body;Body;TSS1500;Body;Body	3.52596e-07	0.000117121	0.409202	0.176202	-1.69538	FALSE
cg01060861	chr10	28033840	-	chr10:28030182-28035211	Island	MKX	NM_173576	5'UTR	3.52637e-07	0.000117121	0.913683	0.832227	-1.08676	FALSE
cg02430692	chr3	179754239	+	chr3:179754520-179755245	N_Shore	PEX5L	NM_016559	Body	3.55243e-07	0.00011782	0.893466	0.79443	-1.11073	FALSE
cg03515816	chrY	9745295	-	chrY:9745559-9745993	N_Shore				3.56665e-07	0.000117945	0.412162	0.641069	1.36815	FALSE
cg16211147	chrX	118708616	+	chrX:118708293-118709240	Island	UBE2A	NM_003336;NM_003336;NM_181762;NM_181762	5'UTR;1stExon;5'UTR;1stExon	3.57265e-07	0.000117988	0.513512	0.322299	-1.16649	FALSE
cg25692732	chrX	153715426	-	chrX:153714288-153715375	S_Shore	UBL4A	NM_014235	TSS1500	3.58288e-07	0.000118089	0.369032	0.221957	-1.03915	FALSE
cg21456313	chrX	107019610	+	chrX:107018606-107019611	Island	TSC22D3	NM_198057	TSS1500	3.58831e-07	0.000118089	0.460132	0.253817	-1.34107	FALSE
cg08408091	chrX	153672393	-	chrX:153672274-153673020	Island	FAM50A	NM_004699	TSS200	3.63411e-07	0.000119428	0.471398	0.267361	-1.29326	FALSE
cg05121497	chr18	60186078	-	chr18:60189509-60192109	N_Shelf				3.64294e-07	0.000119516	0.903402	0.806891	-1.16161	FALSE
cg13014982	chrX	153776009	-	chrX:153774893-153776136	Island	IKBKG;G6PD	NM_001145255;NM_001099857;NM_000402;NM_001042351;NM_003639;NM_001099856	5'UTR;5'UTR;TSS1500;TSS1500;TSS200;Body	3.64722e-07	0.000119516	0.369802	0.209144	-1.14988	FALSE
cg15481221	chrX	100662853	+	chrX:100662827-100663592	Island	HNRNPH2;GLA	NM_019597;NM_001032393;NM_000169	TSS1500;TSS1500;1stExon	3.65209e-07	0.000119516	0.361598	0.20271	-1.1595	FALSE
cg13747960	chrX	152989585	+	chrX:152988874-152991719	Island	BCAP31;ABCD1	NR_024450;NM_000033;NM_001139441;NM_001139457;NM_005745	Body;TSS1500;TSS200;TSS200;5'UTR	3.6589e-07	0.000119655	0.450167	0.275596	-1.11638	FALSE
cg05200254	chrX	119737969	+		OpenSea	MCTS1	NM_014060;NM_001137554;NM_014060	5'UTR;TSS1500;1stExon	3.66828e-07	0.000119794	0.315654	0.172788	-1.15021	FALSE
cg26893124	chrX	129245188	+	chrX:129243674-129245575	Island	ELF4	NM_001421;NM_001127197	TSS1500;TSS1500	3.73747e-07	0.000121629	0.277017	0.146076	-1.16713	FALSE
cg11458217	chrX	134125022	+	chrX:134124938-134125307	Island	LOC644538	NM_001163438;NM_001163438	1stExon;5'UTR	3.774e-07	0.000122392	0.410069	0.247397	-1.08477	FALSE
cg08835041	chr19	37461278	-	chr19:37463991-37464606	N_Shelf				3.78394e-07	0.000122539	0.917336	0.8448	-1.01938	FALSE
cg11851349	chrX	153603154	-	chrX:153602720-153603269	Island	FLNA	NM_001456;NM_001110556	TSS200;TSS200	3.79522e-07	0.000122656	0.362594	0.218793	-1.02432	FALSE
cg02664592	chr5	158481256	+	chr5:158478378-158478630	S_Shelf	EBF1	NM_024007	Body	3.84203e-07	0.000123662	0.725608	0.540907	-1.16671	FALSE
cg18502619	chrX	100663170	-	chrX:100662827-100663592	Island	HNRNPH2;GLA	NM_001032393;NM_019597;NM_000169	TSS200;TSS200;TSS200	3.84762e-07	0.000123709	0.348861	0.205385	-1.05697	TRUE
cg20584415	chrX	69510172	-	chrX:69509644-69509962	S_Shore	KIF4A;PDZD11	NM_012310;NM_016484	5'UTR;TSS1500	3.84977e-07	0.000123709	0.34864	0.194641	-1.15156	FALSE
cg05534333	chrX	153707029	+	chrX:153706928-153707816	Island	LAGE3	NM_006014	Body	3.85161e-07	0.000123709	0.429474	0.210146	-1.51119	FALSE
cg13984931	chr1	162788667	+	chr1:162792176-162792574	N_Shelf				3.86977e-07	0.000123857	0.944583	0.887034	-1.15406	FALSE
cg14859724	chr8	108080760	+		OpenSea				3.87766e-07	0.00012395	0.733606	0.548277	-1.19444	FALSE
cg25556122	chr19	45721000	+	chr19:45720768-45721077	Island	EXOC3L2	NM_138568	Body	3.89121e-07	0.000124242	0.807793	0.67568	-1.00945	FALSE
cg11923631	chr21	45705721	-	chr21:45705428-45706044	Island	AIRE	NM_000383	TSS200	3.89423e-07	0.000124242	0.882739	0.758845	-1.25971	FALSE
cg05147108	chrX	128674369	-	chrX:128674133-128674727	Island	OCRL	NM_001587;NM_000276;NM_001587;NM_000276	5'UTR;5'UTR;1stExon;1stExon	3.89806e-07	0.000124263	0.459342	0.236999	-1.45247	FALSE
cg12256309	chr2	176962840	-	chr2:176964062-176965509	N_Shore				3.91813e-07	0.000124818	0.208949	0.109051	-1.11159	FALSE
cg12121643	chr3	185911796	-	chr3:185911344-185912228	Island	DGKG	NM_001346;NM_001080744;NM_001080745	Body;Body;Body	3.93156e-07	0.000125044	0.909259	0.823359	-1.112	FALSE
cg23496314	chrX	39956534	-	chrX:39953434-39969247	Island	BCOR	NM_001123384;NM_017745;NM_001123385;NM_001123385;NM_017745;NM_001123383	5'UTR;5'UTR;1stExon;5'UTR;1stExon;5'UTR	3.94592e-07	0.000125267	0.425537	0.250723	-1.14861	FALSE
cg10549828	chrX	23352289	-	chrX:23351142-23353639	Island	PTCHD1	NM_173495	TSS1500	3.95123e-07	0.000125267	0.358628	0.217366	-1.00943	FALSE
cg13818628	chrX	135333705	+	chrX:135332893-135333726	Island	MAP7D3	NM_024597	TSS200	3.95883e-07	0.000125267	0.4403	0.278434	-1.02889	FALSE
cg04784410	chr14	101402822	+		OpenSea	SNORD113-4	NR_003232	TSS200	3.97812e-07	0.000125741	0.347947	0.170951	-1.37094	TRUE
cg19063141	chrX	153603079	+	chrX:153602720-153603269	Island	FLNA	NM_001456;NM_001110556	TSS200;TSS200	3.97935e-07	0.000125741	0.431244	0.271526	-1.02598	FALSE
cg01364755	chr10	1370694	-	chr10:1368903-1369891	S_Shore	ADARB2	NM_018702	Body	4.02207e-07	0.000126824	0.924853	0.844266	-1.19645	FALSE
cg04096096	chrX	13752933	+	chrX:13752441-13753336	Island	TRAPPC2;OFD1	NM_014563;NM_001128835;NM_001011658;NM_003611;NM_003611	TSS200;TSS200;TSS200;1stExon;5'UTR	4.02649e-07	0.000126824	0.247406	0.140534	-1.00926	FALSE
cg24511534	chrX	46696351	-	chrX:46696141-46697075	Island	RP2	NM_006915;NM_006915	1stExon;5'UTR	4.02879e-07	0.000126824	0.425763	0.230104	-1.33043	FALSE
cg05559795	chrX	56258812	+	chrX:56258951-56259159	N_Shore	KLF8	NM_001159296;NM_007250	TSS200;TSS200	4.03661e-07	0.000126865	0.454164	0.276591	-1.12238	FALSE
cg17016678	chr8	335522	+		OpenSea				4.04373e-07	0.000127003	0.897268	0.811551	-1.01828	FALSE
cg19235109	chrX	14891591	-	chrX:14890991-14891734	Island	FANCB;MOSPD2	NM_001018113;NM_152581;NM_152633;NM_152581	TSS1500;5'UTR;TSS1500;1stExon	4.0536e-07	0.000127228	0.383246	0.21458	-1.18455	FALSE
cg03661529	chrX	77041828	-	chrX:77041003-77041725	S_Shore	ATRX	NM_000489;NM_138270	TSS200;TSS200	4.06692e-07	0.00012739	0.360155	0.192559	-1.25147	FALSE
cg07204290	chrX	73833865	+	chrX:73833999-73834597	N_Shore	RLIM	NM_016120;NM_183353	5'UTR;5'UTR	4.08311e-07	0.000127698	0.261489	0.134288	-1.19634	FALSE
cg16235803	chrX	54384719	-	chrX:54383872-54385477	Island	WNK3	NM_020922;NM_001002838	TSS1500;TSS1500	4.08543e-07	0.000127698	0.356435	0.204218	-1.11081	TRUE
cg15171911	chr18	53068921	+		OpenSea	TCF4	NM_001083962;NM_003199	Body;Body	4.14062e-07	0.000129007	0.943354	0.887251	-1.07698	FALSE
cg08846002	chrX	134477026	+	chrX:134477583-134477999	N_Shore	ZNF75D	NM_007131;NM_007131	5'UTR;1stExon	4.15394e-07	0.000129079	0.459666	0.252405	-1.33681	FALSE
cg21526750	chr14	23291749	+	chr14:23291689-23292278	Island				4.15864e-07	0.000129096	0.925254	0.848361	-1.138	FALSE
cg17017189	chr6	40722397	+		OpenSea				4.16803e-07	0.00012925	0.93668	0.874515	-1.0807	FALSE
cg26010877	chr10	131213990	+		OpenSea				4.17648e-07	0.000129264	0.971793	0.935881	-1.28715	FALSE
cg26521766	chr11	59295398	+		OpenSea				4.20554e-07	0.000130013	0.441083	0.275987	-1.05123	FALSE
cg06711831	chr18	18821913	-	chr18:18821383-18823349	Island	GREB1L	NM_001142966	TSS1500	4.21257e-07	0.000130123	0.408456	0.240848	-1.12335	FALSE
cg22311608	chrX	53449829	-	chrX:53448968-53449772	S_Shore	RIBC1;SMC1A	NM_001031745;NM_144968;NM_006306	TSS200;TSS200;TSS1500	4.21918e-07	0.000130224	0.227353	0.126349	-1.0288	FALSE
cg13156574	chrX	129402311	-	chrX:129402458-129403088	N_Shore	ZNF280C	NM_017666	5'UTR	4.22416e-07	0.000130224	0.408223	0.230545	-1.21379	FALSE
cg22151131	chrX	68048814	-	chrX:68048659-68050252	Island	EFNB1	NM_004429	TSS200	4.2242e-07	0.000130224	0.499723	0.327279	-1.0425	FALSE
cg21975337	chr5	173414688	-	chr5:173415924-173416586	N_Shore	C5orf47	NM_001144954	TSS1500	4.24105e-07	0.000130658	0.980939	0.95735	-1.20579	FALSE
cg19939909	chrX	53024726	+	chrX:53024599-53024966	Island				4.25763e-07	0.000130906	0.38783	0.202253	-1.34602	FALSE
cg13576342	chr5	156887129	+	chr5:156886969-156887440	Island	NIPAL4	NM_001099287;NM_001099287	5'UTR;1stExon	4.26055e-07	0.000130906	0.936194	0.879948	-1.00428	FALSE
cg13335974	chr17	72839489	-	chr17:72838812-72839751	Island	GRIN2C	NM_000835	Body	4.27963e-07	0.000131296	0.932782	0.84684	-1.31598	FALSE
cg13216022	chr15	51631687	+	chr15:51633724-51634318	N_Shelf	CYP19A1	NM_000103;NM_031226	TSS1500;TSS1500	4.28142e-07	0.000131296	0.375276	0.22446	-1.05491	FALSE
cg20695611	chr17	35853648	+	chr17:35849290-35850483	S_Shelf	DUSP14	NM_007026	5'UTR	4.30195e-07	0.00013184	0.31304	0.168168	-1.18528	FALSE
cg11509903	chrX	135580080	+	chrX:135579001-135580099	Island	HTATSF1	NM_014500;NM_001163280	Body;Body	4.3229e-07	0.000132215	0.375855	0.171408	-1.54718	FALSE
cg17794813	chrX	20285083	+	chrX:20284127-20286811	Island	RPS6KA3	NM_004586	TSS1500	4.34476e-07	0.000132462	0.277424	0.143639	-1.20542	FALSE
cg18761446	chr4	6103151	-	chr4:6107130-6107711	N_Shelf	JAKMIP1	NM_144720;NM_001099433	Body;Body	4.35622e-07	0.000132462	0.874652	0.759614	-1.15313	FALSE
cg00433220	chrX	46697120	-	chrX:46696141-46697075	S_Shore	RP2	NM_006915	Body	4.37539e-07	0.000132958	0.365925	0.189965	-1.30396	FALSE
cg16639627	chrX	83757414	+		OpenSea	HDX	NM_144657;NM_144657	5'UTR;1stExon	4.39214e-07	0.000133223	0.541159	0.354243	-1.11317	FALSE
cg17186066	chr8	80740613	-		OpenSea				4.39264e-07	0.000133223	0.874615	0.758183	-1.15802	FALSE
cg16718054	chrX	63615366	+	chrX:63614957-63615423	Island	MTMR8	NM_017677	TSS200	4.39927e-07	0.000133251	0.330204	0.193104	-1.04952	FALSE
cg17896636	chr15	45394028	+		OpenSea	DUOX2	NM_014080	Body	4.40903e-07	0.000133461	0.918983	0.842824	-1.10001	TRUE
cg25858160	chr20	55499436	+	chr20:55500347-55501102	N_Shore				4.41367e-07	0.000133514	0.818995	0.672317	-1.13395	FALSE
cg21137173	chr3	113953856	-		OpenSea	ZNF80	NM_007136;NM_007136	3'UTR;1stExon	4.43356e-07	0.000133898	0.940247	0.885777	-1.0276	FALSE
cg03595924	chr10	75118103	-	chr10:75118205-75118679	N_Shore	TTC18	NM_145170	5'UTR	4.43493e-07	0.000133898	0.353673	0.195186	-1.18656	TRUE
cg13185377	chr10	601783	+		OpenSea	DIP2C	NM_014974	Body	4.44335e-07	0.000133923	0.938077	0.874278	-1.12316	FALSE
cg02621658	chrX	67867676	+		OpenSea	STARD8	NM_001142503;NM_014725;NM_001142503;NM_014725	1stExon;1stExon;5'UTR;5'UTR	4.4556e-07	0.000133923	0.515265	0.307161	-1.26954	FALSE
cg14247444	chr7	171238	-		OpenSea				4.45864e-07	0.000133923	0.966422	0.923376	-1.32197	FALSE
cg06893379	chr5	127146516	-		OpenSea				4.48665e-07	0.000134544	0.947276	0.89321	-1.09643	FALSE
cg05560575	chr12	116919971	-		OpenSea				4.51234e-07	0.000134744	0.969042	0.931031	-1.20945	TRUE
cg01997410	chrX	71351858	+	chrX:71350941-71352137	Island	NHSL2;RGAG4	NM_001013627;NM_001024455	Body;TSS200	4.51524e-07	0.000134744	0.224155	0.118298	-1.1057	FALSE
cg26620546	chrX	117957623	+	chrX:117957615-117957937	Island	ZCCHC12	NM_173798	TSS200	4.51627e-07	0.000134744	0.285141	0.162614	-1.04383	FALSE
cg08496601	chrX	48380420	+	chrX:48379897-48380637	Island	EBP	NM_006579	5'UTR	4.51971e-07	0.000134744	0.443799	0.283007	-1.01557	FALSE
cg02971902	chrX	135991927	-	chrX:135991412-135991928	Island				4.53457e-07	0.00013499	0.310732	0.173632	-1.11302	FALSE
cg14258356	chrX	47510110	-	chrX:47509592-47510508	Island	ELK1	NM_005229;NM_001114123	TSS200;TSS200	4.54451e-07	0.0001352	0.4085	0.232241	-1.19544	FALSE
cg14892037	chrX	70288026	+	chrX:70287890-70288359	Island	SNX12	NM_013346	1stExon	4.55426e-07	0.000135393	0.337712	0.192522	-1.1173	FALSE
cg05321656	chr10	69991522	+	chr10:69990893-69991523	Island	ATOH7	NM_145178;NM_145178	5'UTR;1stExon	4.56032e-07	0.000135393	0.0900178	0.173608	1.07696	TRUE
cg09532095	chr2	39963854	-		OpenSea	THUMPD2	NR_028102;NM_025264	Body;3'UTR	4.56546e-07	0.000135393	0.946449	0.895428	-1.11921	FALSE
cg27615590	chrX	70752883	-	chrX:70752638-70752965	Island	OGT;BCYRN1	NM_181673;NM_181672;NR_001568	TSS200;TSS200;Body	4.57526e-07	0.000135517	0.288386	0.154572	-1.16234	FALSE
cg20919227	chrX	100663591	+	chrX:100662827-100663592	Island	GLA;HNRNPH2	NM_000169;NM_001032393;NM_019597	TSS1500;5'UTR;5'UTR	4.57706e-07	0.000135517	0.319164	0.185028	-1.0421	FALSE
cg05206294	chrX	118708375	+	chrX:118708293-118709240	Island	UBE2A	NM_181762;NM_003336	TSS200;TSS200	4.57834e-07	0.000135517	0.40828	0.215915	-1.3282	FALSE
cg00382651	chrX	102941915	+	chrX:102942107-102942486	N_Shore	MORF4L2	NM_001142423;NM_001142427;NM_001142429;NM_001142419;NM_001142432;NM_012286;NM_001142421;NM_001142422;NM_001142426;NM_001142430;NM_001142418;NM_001142425;NM_001142420;NM_001142428;NM_001142431;NM_001142424	TSS200;5'UTR;TSS200;5'UTR;5'UTR;TSS200;5'UTR;5'UTR;TSS200;TSS200;TSS200;TSS200;5'UTR;5'UTR;5'UTR;TSS200	4.63148e-07	0.000136409	0.397601	0.24039	-1.06045	FALSE
cg27592925	chrX	131351970	+	chrX:131351531-131352535	Island	RAP2C	NM_021183;NM_021183	5'UTR;1stExon	4.63759e-07	0.000136409	0.473427	0.272383	-1.27227	FALSE
cg06148972	chrX	149736729	+	chrX:149736720-149737756	Island	MTM1	NM_000252	TSS1500	4.66678e-07	0.000136879	0.466314	0.289714	-1.1057	FALSE
cg06770082	chr13	53407492	+		OpenSea				4.68625e-07	0.000137064	0.370444	0.217654	-1.07832	FALSE
cg04872051	chrX	46433447	-	chrX:46433054-46434902	Island	CHST7	NM_019886	1stExon	4.69801e-07	0.00013724	0.44974	0.279172	-1.08003	FALSE
cg02205962	chrX	152989807	+	chrX:152988874-152991719	Island	BCAP31;ABCD1	NR_024450;NM_001139441;NM_000033;NM_005745;NM_001139457;NM_005745	Body;TSS1500;TSS1500;1stExon;TSS1500;5'UTR	4.72386e-07	0.00013782	0.55617	0.33336	-1.33005	TRUE
cg05116966	chrX	105969622	-	chrX:105969686-105970598	N_Shore	RNF128	NM_194463;NM_024539	TSS1500;Body	4.75123e-07	0.000138168	0.420347	0.256616	-1.07548	FALSE
cg20749341	chrX	118108666	-	chrX:118108502-118110559	Island	LONRF3	NM_024778;NM_001031855	TSS200;TSS200	4.79968e-07	0.000138989	0.502474	0.295283	-1.2707	FALSE
cg13241003	chrX	11776693	-	chrX:11775784-11776936	Island	MSL3	NM_078628;NM_006800;NM_078629;NM_078630	Body;TSS1500;Body;Body	4.80253e-07	0.000138989	0.321648	0.184441	-1.07604	FALSE
cg22646149	chrX	49047879	+	chrX:49047835-49048405	Island	SYP	NM_003179	3'UTR	4.82276e-07	0.000139198	0.380653	0.228259	-1.05798	FALSE
cg06535161	chrX	17878715	+	chrX:17878441-17878888	Island	RAI2	NM_021785	5'UTR	4.82969e-07	0.000139199	0.367563	0.219588	-1.05354	FALSE
cg04889508	chrX	133931380	+	chrX:133930787-133931355	S_Shore	FAM122B;FAM122C	NM_001166600;NM_001170756;NM_001170757;NM_145284;NM_001170780;NM_001166599	TSS200;TSS1500;TSS200;TSS1500;5'UTR;TSS200	4.85687e-07	0.000139783	0.377853	0.198997	-1.33126	FALSE
cg21905818	chrX	49126164	+	chrX:49125645-49127200	Island	PPP1R3F	NM_033215	TSS200	4.86414e-07	0.000139862	0.468134	0.27368	-1.22555	FALSE
cg14321399	chrX	55744191	-		OpenSea	RRAGB	NM_016656;NM_006064;NM_016656;NM_006064	5'UTR;5'UTR;1stExon;1stExon	4.86702e-07	0.000139862	0.404566	0.252158	-1.01539	TRUE
cg24444631	chr6	29636366	+		OpenSea	MOG	NM_206813;NM_001170418;NM_206814;NM_206811;NM_206810;NM_206809;NM_001170417;NM_001008229;NM_001008228;NM_206812;NM_002433	3'UTR;Body;3'UTR;Body;Body;Body;Body;Body;Body;Body;Body	4.88934e-07	0.000140203	0.467499	0.280199	-1.19258	FALSE
cg00880918	chr10	135436212	-	chr10:135436147-135436805	Island				4.88942e-07	0.000140203	0.874085	0.766687	-1.06921	FALSE
cg26814089	chr5	53502584	+		OpenSea	ARL15	NM_019087	Body	4.91608e-07	0.000140803	0.954125	0.903164	-1.18293	FALSE
cg00202711	chrX	113818410	+	chrX:113818519-113819453	N_Shore	HTR2C	NM_000868	TSS200	4.94255e-07	0.000141213	0.693441	0.52741	-1.02928	FALSE
cg00997655	chr5	125929132	+	chr5:125930601-125931049	N_Shore	ALDH7A1	NM_001182	Body	4.96834e-07	0.000141647	0.943669	0.882747	-1.16904	FALSE
cg18947276	chr2	48795067	+		OpenSea	STON1-GTF2A1L	NM_172311	TSS1500	4.97364e-07	0.000141647	0.899438	0.814086	-1.03527	FALSE
cg03188118	chr14	72399809	-	chr14:72398664-72399554	S_Shore	RGS6	NM_004296;NM_004296	5'UTR;1stExon	4.97593e-07	0.000141647	0.354525	0.54814	1.14882	FALSE
cg26934726	chrX	136651907	-	chrX:136647526-136650178	S_Shore	ZIC3	NM_003413	Body	4.98143e-07	0.000141712	0.861992	0.721021	-1.27934	FALSE
cg15755924	chrX	119005989	-	chrX:119005251-119006217	Island	RNF113A;NDUFA1	NM_006978;NM_004541	TSS200;Body	5.02592e-07	0.000142172	0.247191	0.123094	-1.22368	FALSE
cg23052776	chr14	71609158	+		OpenSea				5.02845e-07	0.000142172	0.358597	0.192862	-1.22633	FALSE
cg07161993	chrX	48957691	+	chrX:48957764-48958595	N_Shore	WDR45	NM_007075	5'UTR	5.03299e-07	0.000142172	0.244342	0.135684	-1.04354	FALSE
cg19548176	chrX	71792488	+		OpenSea	HDAC8	NM_001166422;NM_001166448;NM_001166419;NM_001166418;NM_018486;NM_001166420	Body;Body;Body;Body;Body;Body	5.03318e-07	0.000142172	0.367572	0.179578	-1.42032	FALSE
cg12413138	chrX	153640475	+	chrX:153639734-153640675	Island	TAZ;DNASE1L1	NM_181311;NM_181312;NM_000116;NM_181313;NM_001009933;NM_001009934;NR_024048;NM_001009932	Body;Body;Body;Body;TSS200;TSS200;Body;TSS200	5.06742e-07	0.000142645	0.516024	0.34748	-1.00288	FALSE
cg14304186	chr18	43652437	+	chr18:43651796-43652455	Island	PSTPIP2	NM_024430	TSS200	5.08047e-07	0.000142768	0.953695	0.907593	-1.06869	FALSE
cg12728820	chrX	100075247	-	chrX:100075232-100075559	Island	CSTF2	NM_001325	TSS200	5.10007e-07	0.000142915	0.315825	0.174635	-1.13291	FALSE
cg16576620	chr11	61596068	-	chr11:61594996-61596710	Island	FADS2	NM_004265	1stExon	5.13977e-07	0.000143684	0.163112	0.086869	-1.02661	FALSE
cg02882301	chrX	49126157	+	chrX:49125645-49127200	Island	PPP1R3F	NM_033215	TSS200	5.16681e-07	0.000144141	0.471824	0.255784	-1.37858	FALSE
cg24932289	chrX	40036253	+	chrX:40036252-40036508	Island	BCOR	NM_001123384;NM_001123383	5'UTR;5'UTR	5.17671e-07	0.000144236	0.308439	0.154392	-1.29505	FALSE
cg17481476	chr10	37414736	-	chr10:37414145-37414769	Island	ANKRD30A	NM_052997	TSS200	5.1809e-07	0.000144236	0.936428	0.858917	-1.23473	FALSE
cg06428288	chrX	15511530	+	chrX:15511311-15511685	Island	PIR	NM_003662;NM_001018109	TSS200;TSS200	5.22589e-07	0.000145124	0.375243	0.22749	-1.03026	FALSE
cg02159489	chr17	79459563	-	chr17:79454734-79455823	S_Shelf				5.22851e-07	0.000145124	0.843567	0.716195	-1.09117	FALSE
cg23319289	chr14	82292196	+		OpenSea				5.24807e-07	0.000145577	0.700158	0.502048	-1.21194	FALSE
cg07674075	chrX	55187543	-	chrX:55187321-55188007	Island	FAM104B	NM_001166699;NR_030722;NM_001166701;NM_001166704;NM_001166700;NM_001166702;NM_001166702;NM_138362;NM_001166703	Body;Body;Body;Body;Body;5'UTR;1stExon;Body;TSS200	5.27517e-07	0.000146159	0.471341	0.306763	-1.01947	FALSE
cg06040998	chr3	128151940	-	chr3:128151656-128152180	Island				5.29108e-07	0.00014632	0.918296	0.843296	-1.05658	FALSE
cg21122900	chrX	16887750	+	chrX:16887742-16889250	Island	RBBP7	NM_002893	Body	5.2935e-07	0.00014632	0.188822	0.103387	-1.03122	FALSE
cg18811601	chrX	19906283	-	chrX:19905027-19906557	Island	SH3KBP1	NM_031892	TSS1500	5.3035e-07	0.000146439	0.454898	0.223109	-1.548	FALSE
cg19407960	chr6	33094829	+		OpenSea	HLA-DPB2	NR_001435	Body	5.30404e-07	0.000146439	0.888076	0.795771	-1.03244	FALSE
cg06084034	chrX	153637827	-	chrX:153639734-153640675	N_Shore	DNASE1L1	NM_001009934;NM_001009932;NM_006730;NM_001009933	5'UTR;5'UTR;TSS1500;5'UTR	5.35508e-07	0.000147413	0.302447	0.177747	-1.00567	FALSE
cg14137548	chr10	50317924	+		OpenSea	C10orf72	NM_001031746;NM_144984	Body;Body	5.3659e-07	0.000147612	0.823693	0.687028	-1.0888	FALSE
cg13569417	chrX	123094304	+	chrX:123093923-123094582	Island	STAG2	NM_001042751;NM_001042749;NM_006603;NM_001042750	TSS1500;TSS200;TSS1500;TSS1500	5.36863e-07	0.000147612	0.373206	0.224465	-1.04233	FALSE
cg08990057	chrX	114795604	-	chrX:114795414-114796228	Island	PLS3	NM_005032	5'UTR	5.37316e-07	0.00014765	0.443605	0.265087	-1.14499	FALSE
cg22542871	chr5	39459249	+		OpenSea				5.38122e-07	0.000147785	0.96527	0.932829	-1.00772	FALSE
cg23675441	chr1	143688586	-	chr1:143687039-143687337	S_Shore	LOC100130000	NR_033189	Body	5.38517e-07	0.000147807	0.950289	0.904026	-1.03672	FALSE
cg14417896	chr15	70087153	-		OpenSea				5.40489e-07	0.000148261	0.204695	0.111633	-1.0308	FALSE
cg11724135	chr20	25129507	+	chr20:25128764-25129610	Island	LOC284798	NR_027093;NR_027092;NR_027091	TSS1500;TSS200;TSS200	5.42884e-07	0.000148831	0.952335	0.899001	-1.17354	FALSE
cg01309213	chr16	331821	-	chr16:332514-332760	N_Shore	ARHGDIG;PDIA2	NM_001176;NM_006849	Body;TSS1500	5.4494e-07	0.000149123	0.936355	0.874943	-1.07683	FALSE
cg19602178	chrX	64754651	+	chrX:64754316-64754805	Island	LAS1L	NM_031206;NM_001170649;NM_001170649;NM_001170650;NM_031206;NM_001170650	5'UTR;5'UTR;1stExon;5'UTR;1stExon;1stExon	5.45209e-07	0.000149123	0.546905	0.260057	-1.79549	TRUE
cg13076441	chr8	60224479	-		OpenSea				5.45224e-07	0.000149123	0.713815	0.532029	-1.14246	FALSE
cg12124733	chrX	134655103	-	chrX:134655102-134655750	Island	DDX26B	NM_182540	Body	5.46296e-07	0.000149329	0.511615	0.274458	-1.47461	FALSE
cg07531663	chr8	47751494	-		OpenSea	BEYLA	NR_027012;NR_027013	TSS1500;TSS1500	5.51718e-07	0.000150459	0.310439	0.167837	-1.18037	FALSE
cg18512963	chr3	131430364	+		OpenSea	CPNE4	NM_130808	Body	5.54941e-07	0.000151162	0.452352	0.290037	-1.0177	FALSE
cg17818432	chrX	134156561	-	chrX:134155996-134156602	Island	FAM127C	NM_001078173;NM_001078173	5'UTR;1stExon	5.56229e-07	0.000151265	0.32604	0.175876	-1.21095	FALSE
cg17513789	chrX	73073251	+		OpenSea	XIST	NR_001564	TSS1500	5.57794e-07	0.000151498	0.84808	0.72383	-1.09621	FALSE
cg00743068	chrX	77041832	-	chrX:77041003-77041725	S_Shore	ATRX	NM_000489;NM_138270	TSS200;TSS200	5.59105e-07	0.000151558	0.341404	0.185418	-1.18783	FALSE
cg03767565	chr16	69144869	+	chr16:69143499-69143919	S_Shore	HAS3	NM_005329;NM_138612	Body;Body	5.59217e-07	0.000151558	0.965451	0.930073	-1.1023	FALSE
cg00018261	chrX	117957689	+	chrX:117957615-117957937	Island	ZCCHC12	NM_173798	TSS200	5.59309e-07	0.000151558	0.412146	0.220376	-1.30889	FALSE
cg21765125	chrX	73755969	+	chrX:73755645-73756784	Island				5.64183e-07	0.000152722	0.527864	0.298161	-1.39915	FALSE
cg01825872	chrX	67653324	+	chrX:67652946-67653907	Island	OPHN1	NM_002547	TSS200	5.6554e-07	0.000152834	0.252245	0.132167	-1.15764	FALSE
cg11648471	chrX	14891001	-	chrX:14890991-14891734	Island	MOSPD2;FANCB	NM_152581;NM_001018113;NM_152633	TSS1500;5'UTR;5'UTR	5.66496e-07	0.000152886	0.410897	0.253686	-1.03724	FALSE
cg23098068	chr2	172650722	-		OpenSea	SLC25A12	NM_003705	Body	5.68762e-07	0.000153232	0.928623	0.860298	-1.15735	FALSE
cg10087754	chr7	2678263	-		OpenSea	TTYH3	NM_025250	Body	5.77634e-07	0.000155176	0.362066	0.210116	-1.10264	TRUE
cg18679504	chrX	40439984	+	chrX:40439739-40440705	Island	ATP6AP2	NM_005765	TSS1500	5.78247e-07	0.000155187	0.395083	0.199077	-1.42588	FALSE
cg25667676	chr7	122236797	+		OpenSea	CADPS2	NM_001009571;NM_001167940;NM_017954	Body;Body;Body	5.79218e-07	0.000155187	0.31143	0.171228	-1.12877	FALSE
cg19870567	chr5	172447213	-		OpenSea	SNORA74B;ATP6V0E1	NR_002988;NM_003945	TSS1500;Body	5.79686e-07	0.000155187	0.956919	0.894827	-1.38007	FALSE
cg27483305	chrX	119077757	+	chrX:119077089-119077664	S_Shore	NKAP	NM_024528	TSS200	5.80125e-07	0.000155187	0.451276	0.26527	-1.18861	FALSE
cg07393670	chrX	129299802	-	chrX:129299432-129300105	Island	AIFM1	NM_004208;NM_001130847;NM_145813;NM_004208;NM_145813;NM_145812;NM_145812;NM_001130847	5'UTR;5'UTR;5'UTR;1stExon;1stExon;5'UTR;1stExon;1stExon	5.81614e-07	0.000155187	0.406466	0.24129	-1.10672	FALSE
cg23712855	chrX	153991009	+	chrX:153990840-153991831	Island	DKC1	NM_001363;NM_001142463	TSS200;TSS200	5.81834e-07	0.000155187	0.405337	0.227867	-1.20736	FALSE
cg26176649	chrX	47342033	+	chrX:47341887-47342697	Island	ZNF41	NM_007130;NM_153380;NM_153380;NM_007130	5'UTR;1stExon;5'UTR;1stExon	5.81837e-07	0.000155187	0.234987	0.123766	-1.11806	FALSE
cg03485809	chrX	102862945	-	chrX:102862719-102863148	Island	TCEAL3	NM_032926;NM_032926;NM_001006933;NM_001006933	1stExon;5'UTR;1stExon;5'UTR	5.81988e-07	0.000155187	0.406191	0.245722	-1.08199	FALSE
cg16594779	chrX	118370873	-	chrX:118369862-118370973	Island	PGRMC1	NM_006667	Body	5.83413e-07	0.00015539	0.503532	0.290176	-1.31668	FALSE
cg21940586	chrX	153151644	-	chrX:153151016-153152219	Island				5.84027e-07	0.000155465	0.535771	0.339935	-1.16874	FALSE
cg02860705	chr3	27208620	-		OpenSea				5.90818e-07	0.000156738	0.349414	0.211089	-1.01904	FALSE
cg21795544	chr5	42993440	+	chr5:42994626-42994936	N_Shore				5.92059e-07	0.000156879	0.303139	0.179402	-1.00391	FALSE
cg17758583	chrX	154254916	-	chrX:154254915-154255696	Island	FUNDC2	NM_023934	TSS200	5.92126e-07	0.000156879	0.402721	0.182308	-1.60741	FALSE
cg14061423	chrX	77041452	+	chrX:77041003-77041725	Island	ATRX	NM_138270;NM_000489	Body;Body	5.92519e-07	0.000156879	0.24433	0.129931	-1.11276	FALSE
cg02803819	chr7	27141067	+	chr7:27143181-27143479	N_Shelf	HOXA2	NM_006735	Body	5.92987e-07	0.000156879	0.964649	0.926667	-1.14923	FALSE
cg26442763	chrX	53350642	+	chrX:53349666-53350613	S_Shore	IQSEC2	NM_001111125	TSS200	5.93027e-07	0.000156879	0.412948	0.253105	-1.05388	FALSE
cg00304884	chrX	134569362	-	chrX:134570079-134571154	N_Shore				5.9431e-07	0.00015713	0.728089	0.552183	-1.12115	FALSE
cg21391373	chr6	112306329	+		OpenSea				5.95059e-07	0.000157239	0.948904	0.891973	-1.17995	FALSE
cg07413830	chrX	14048197	-	chrX:14047743-14048309	Island	GEMIN8	NM_001042480;NM_017856;NM_001042479	TSS200;TSS200;TSS200	5.95945e-07	0.000157384	0.205616	0.0937102	-1.34441	FALSE
cg07946630	chrX	54556446	-	chrX:54556428-54556959	Island	GNL3L	NM_019067	TSS200	5.99927e-07	0.00015799	0.640986	0.448491	-1.1395	FALSE
cg10848980	chrX	48931872	+	chrX:48931423-48931954	Island	PRAF2	NM_007213	TSS1500	6.01535e-07	0.000158199	0.273249	0.136991	-1.24709	FALSE
cg15259400	chrX	106362067	-	chrX:106361519-106361900	S_Shore	RBM41	NM_018301;NM_001171080	TSS200;TSS200	6.02072e-07	0.000158199	0.243259	0.122515	-1.20405	FALSE
cg18015035	chrX	19002577	+	chrX:19002003-19003244	Island	PHKA2	NM_000292	TSS200	6.03732e-07	0.000158457	0.476338	0.277649	-1.24313	FALSE
cg15769969	chrX	129299941	-	chrX:129299432-129300105	Island	AIFM1	NM_145813;NM_001130847;NM_004208;NM_145812	TSS200;TSS200;TSS200;TSS200	6.05626e-07	0.000158687	0.203558	0.110313	-1.02854	FALSE
cg26381742	chrX	48901172	+	chrX:48900510-48901469	Island	TFE3	NM_006521	TSS200	6.13044e-07	0.000160004	0.317938	0.130175	-1.65677	FALSE
cg13754877	chr14	101943654	+		OpenSea				6.14607e-07	0.000160284	0.885062	0.790734	-1.03986	FALSE
cg25777856	chrX	49012891	+	chrX:49012655-49012977	Island				6.14801e-07	0.000160284	0.285343	0.12291	-1.51984	FALSE
cg25971741	chr6	15343116	+		OpenSea	JARID2	NM_004973	Body	6.16544e-07	0.00016047	0.920957	0.847631	-1.07228	FALSE
cg04575501	chrX	47342663	-	chrX:47341887-47342697	Island	ZNF41	NM_007130;NM_153380	TSS1500;TSS1500	6.18849e-07	0.000160802	0.489123	0.303292	-1.1376	FALSE
cg00874032	chr3	5095248	+		OpenSea				6.20456e-07	0.000160951	0.840039	0.706878	-1.12812	FALSE
cg23993375	chrX	56589951	-	chrX:56589945-56590514	Island	UBQLN2	NM_013444	TSS200	6.22219e-07	0.000161229	0.613781	0.422175	-1.1222	FALSE
cg25404597	chr15	52630567	+		OpenSea	MYO5A	NM_000259;NM_001142495	Body;Body	6.28971e-07	0.000162529	0.92939	0.852442	-1.18156	FALSE
cg04012614	chrX	49020468	-	chrX:49022407-49023072	N_Shore	MAGIX	NM_001099681;NM_001099680;NM_001099682;NM_024859;NM_001099680	Body;1stExon;Body;Body;5'UTR	6.29584e-07	0.000162564	0.361504	0.187043	-1.31081	FALSE
cg13606829	chrX	150565921	-	chrX:150565211-150565865	S_Shore	VMA21	NM_001017980	Body	6.29831e-07	0.000162564	0.300754	0.147892	-1.30811	FALSE
cg16144476	chrX	101087101	+		OpenSea	NXF5	NM_032946;NR_028089	3'UTR;Body	6.3212e-07	0.000162893	0.86973	0.754866	-1.10342	FALSE
cg16949923	chrX	100603782	+	chrX:100603622-100603950	Island	TIMM8A	NM_001145951;NM_004085;NM_004085	TSS200;1stExon;5'UTR	6.3519e-07	0.000163444	0.420271	0.230079	-1.28521	FALSE
cg23247655	chrX	54466701	-		OpenSea	TSR2	NM_058163	TSS200	6.37101e-07	0.000163726	0.576692	0.303796	-1.65728	FALSE
cg13024624	chrX	100663146	+	chrX:100662827-100663592	Island	HNRNPH2;GLA	NM_001032393;NM_019597;NM_000169	TSS200;TSS200;TSS200	6.3859e-07	0.000163968	0.266213	0.135659	-1.20743	FALSE
cg17972930	chr15	50797795	+		OpenSea	USP50	NM_203494	Body	6.39198e-07	0.000163968	0.797615	0.590902	-1.45113	FALSE
cg24930416	chr2	201390305	+	chr2:201390685-201391217	N_Shore	SGOL2	NM_001160046;NM_001160033;NM_152524	TSS1500;TSS1500;TSS1500	6.39445e-07	0.000163968	0.800164	0.655195	-1.08889	FALSE
cg03446008	chr4	38515027	-		OpenSea				6.41613e-07	0.000164329	0.959818	0.920837	-1.03173	FALSE
cg24627619	chrX	47004591	-	chrX:47003750-47004987	Island	NDUFB11;RBM10	NR_024234;NM_019056;NR_024235;NM_152856;NM_005676;NM_001135998	Body;TSS1500;Body;TSS200;TSS200;TSS1500	6.41921e-07	0.000164329	0.323849	0.187569	-1.04635	FALSE
cg11234688	chr2	1609660	+		OpenSea				6.42672e-07	0.000164329	0.478914	0.311203	-1.025	FALSE
cg07951153	chrX	103411259	-	chrX:103411059-103411782	Island	CXorf39	NM_207318	TSS200	6.43309e-07	0.000164329	0.436027	0.26957	-1.06814	FALSE
cg11939465	chr15	40545224	+	chr15:40544352-40545512	Island	PAK6;C15orf56	NM_020168;NM_001128628;NM_001039905;NM_001128629	5'UTR;5'UTR;TSS200;5'UTR	6.45408e-07	0.000164685	0.909471	0.830291	-1.02851	FALSE
cg21304892	chrX	134555728	-	chrX:134555638-134556565	Island	NCRNA00086	NR_024359	TSS200	6.46542e-07	0.000164707	0.315629	0.1523	-1.35986	FALSE
cg07051162	chrX	30671305	+	chrX:30670739-30671869	Island	GK	NM_001128127;NM_000167;NM_203391	TSS200;TSS200;TSS200	6.59869e-07	0.00016719	0.383129	0.221311	-1.13499	FALSE
cg25549819	chrX	131352230	-	chrX:131351531-131352535	Island	RAP2C	NM_021183	TSS200	6.6398e-07	0.000167958	0.568524	0.346461	-1.31658	FALSE
cg02919814	chr21	37666008	-	chr21:37667809-37668088	N_Shore	DOPEY2	NM_005128	3'UTR	6.64771e-07	0.000167977	0.939857	0.85774	-1.38296	FALSE
cg06558166	chrX	132549003	-	chrX:132547567-132550284	Island	GPC4	NM_001448;NM_001448	5'UTR;1stExon	6.67897e-07	0.000168676	0.406243	0.219372	-1.28889	FALSE
cg16142957	chr1	1873750	+	chr1:1874715-1875015	N_Shore				6.69565e-07	0.000168915	0.897261	0.797799	-1.13893	FALSE
cg23687192	chrX	53713791	+	chrX:53713068-53713794	Island	HUWE1	NM_031407	TSS200	6.70444e-07	0.000169045	0.403877	0.24963	-1.02742	FALSE
cg04277998	chrX	48858688	+		OpenSea	GRIPAP1	NM_020137;NM_207672	TSS200;TSS200	6.73922e-07	0.00016961	0.364482	0.194804	-1.24775	FALSE
cg26785999	chrX	102885043	-	chrX:102884436-102884677	S_Shore	TCEAL1	NM_004780;NM_001006639;NM_001006640	Body;Body;Body	6.74404e-07	0.00016961	0.438297	0.251608	-1.21914	FALSE
cg15847989	chrX	8700409	+	chrX:8698857-8700500	Island	KAL1	NM_000216	TSS200	6.75732e-07	0.000169738	0.888083	0.797825	-1.00756	FALSE
cg25317260	chrX	129300090	-	chrX:129299432-129300105	Island	AIFM1	NM_145813;NM_004208;NM_001130847;NM_145812	TSS1500;TSS1500;TSS1500;TSS1500	6.8109e-07	0.000170993	0.309726	0.173341	-1.09709	FALSE
cg00276426	chrX	106243545	-	chrX:106242506-106243593	Island	MORC4	NM_001085354;NM_024657	TSS200;TSS200	6.81768e-07	0.000171071	0.544072	0.313068	-1.39312	FALSE
cg06734985	chr11	26849501	+		OpenSea				6.83644e-07	0.00017145	0.426251	0.259792	-1.08058	FALSE
cg05228377	chr11	27384293	-	chr11:27384359-27384870	N_Shore	CCDC34	NM_030771;NM_080654	Body;Body	6.9023e-07	0.000172547	0.14395	0.0729685	-1.08615	FALSE
cg04596655	chrX	128656768	-	chrX:128656851-128657406	N_Shore	SMARCA1	NM_139035;NM_003069	Body;Body	6.93347e-07	0.000172957	0.481758	0.300951	-1.1106	FALSE
cg03894174	chr5	42992998	-	chr5:42994626-42994936	N_Shore				6.96913e-07	0.000173538	0.246657	0.135777	-1.08848	FALSE
cg13311758	chrX	55026811	-	chrX:55026359-55026985	Island	APEX2	NM_014481;NM_014481	1stExon;5'UTR	7.01977e-07	0.000174458	0.300433	0.172262	-1.05155	FALSE
cg24347663	chr2	70995349	+	chr2:70994447-70995385	Island	ADD2	NM_017484;NM_017483;NM_017482;NM_017488;NM_001617	TSS200;TSS200;TSS200;TSS200;TSS200	7.0752e-07	0.000175556	0.150793	0.0649621	-1.37518	FALSE
cg05945230	chr17	12425767	-		OpenSea				7.09659e-07	0.000175993	0.892573	0.8006	-1.07217	FALSE
cg26262900	chr3	46768322	+		OpenSea				7.10296e-07	0.000176058	0.934012	0.864343	-1.23767	FALSE
cg18899058	chr7	98581413	-	chr7:98579439-98579640	S_Shore	TRRAP	NM_003496	Body	7.12514e-07	0.000176421	0.944851	0.876411	-1.27465	FALSE
cg10222361	chr16	23071282	+		OpenSea				7.21256e-07	0.00017751	0.951062	0.906681	-1.01208	FALSE
cg07973464	chrX	17393423	+	chrX:17393159-17395817	Island	NHS	NM_198270	TSS200	7.2178e-07	0.00017751	0.196697	0.10138	-1.11888	FALSE
cg22662205	chrX	118108528	+	chrX:118108502-118110559	Island	LONRF3	NM_024778;NM_001031855	TSS200;TSS200	7.22464e-07	0.000177527	0.315191	0.171752	-1.15518	FALSE
cg24888621	chrX	134654536	-	chrX:134655102-134655750	N_Shore	DDX26B	NM_182540	TSS200	7.23844e-07	0.000177722	0.3913	0.224498	-1.15398	FALSE
cg26504835	chr6	31143710	+		OpenSea	PSORS1C3	NR_026816	Body	7.27548e-07	0.000178228	0.264578	0.145084	-1.08729	FALSE
cg05558522	chrX	70288033	+	chrX:70287890-70288359	Island	SNX12	NM_013346	1stExon	7.27664e-07	0.000178228	0.318907	0.189479	-1.00445	FALSE
cg17508320	chr5	86180476	+		OpenSea				7.29778e-07	0.000178523	0.957125	0.910779	-1.16682	FALSE
cg06144999	chrX	11129626	-	chrX:11129276-11129758	Island	HCCS	NM_001122608;NM_005333;NM_005333	5'UTR;1stExon;5'UTR	7.30559e-07	0.000178608	0.215341	0.119517	-1.02334	FALSE
cg15583887	chrX	14051348	+	chrX:14047743-14048309	S_Shelf				7.31426e-07	0.000178646	0.872623	0.759662	-1.11386	FALSE
cg05799859	chrX	153744612	+	chrX:153744211-153744831	Island	FAM3A	NM_001171133;NR_033237;NM_001171134;NM_021806;NM_001171132	TSS200;TSS200;TSS200;TSS200;TSS200	7.32901e-07	0.000178913	0.497311	0.326736	-1.04125	FALSE
cg23174160	chrX	48554729	-	chrX:48554969-48555563	N_Shore	SUV39H1	NM_003173	TSS1500	7.34686e-07	0.000179255	0.405817	0.217348	-1.29961	FALSE
cg00623388	chrX	129116224	+	chrX:129113845-129118029	Island	BCORL1	NM_021946	TSS1500	7.47578e-07	0.000181549	0.525838	0.321589	-1.23372	FALSE
cg15133344	chrX	40034881	+	chrX:40034239-40036007	Island	BCOR	NM_001123384;NM_001123383	5'UTR;5'UTR	7.49479e-07	0.000181728	0.209586	0.104693	-1.17959	FALSE
cg06093379	chr17	44896080	-	chr17:44895800-44897025	Island	WNT3	NM_030753;NM_030753	5'UTR;1stExon	7.53586e-07	0.000182346	0.918031	0.842004	-1.05253	FALSE
cg09070095	chrX	51240021	+	chrX:51238706-51240104	Island	NUDT11	NM_018159	TSS1500	7.61099e-07	0.000183594	0.434025	0.254548	-1.17129	FALSE
cg02062238	chrX	38186830	-	chrX:38186422-38187010	Island	RPGR	NM_000328;NM_001034853	TSS200;TSS200	7.67167e-07	0.000184677	0.42717	0.224978	-1.36169	FALSE
cg12603173	chr11	64508421	+	chr11:64509433-64513826	N_Shore	RASGRP2	NM_153819;NM_001098671;NM_001098670	Body;Body;Body	7.68949e-07	0.000184877	0.883725	0.944263	1.22197	FALSE
cg15257930	chrX	11776337	+	chrX:11775784-11776936	Island	MSL3	NM_078629;NM_078628;NM_078630;NM_078629;NM_078628;NM_078630;NM_006800	5'UTR;5'UTR;1stExon;1stExon;1stExon;5'UTR;TSS1500	7.70195e-07	0.000184877	0.461712	0.300614	-1.00489	FALSE
cg08661469	chr17	72732823	+	chr17:72732848-72733545	N_Shore	RAB37	NM_001163989;NM_001163990;NM_175738;NM_001006638	TSS200;TSS1500;Body;TSS1500	7.70529e-07	0.000184877	0.869162	0.758081	-1.0847	FALSE
cg11553618	chr4	185905046	+		OpenSea				7.74503e-07	0.000185394	0.629619	0.436056	-1.13911	FALSE
cg15563355	chr15	44086617	-	chr15:44084144-44085272	S_Shore	SERF2;MIR1282	NM_001018108;NR_031695	3'UTR;TSS1500	7.78013e-07	0.000186044	0.525497	0.340665	-1.10458	FALSE
cg20437781	chrX	80457607	+		OpenSea	SH3BGRL;HMGN5	NM_003022;NM_003022;NM_030763	5'UTR;1stExon;TSS200	7.78778e-07	0.000186131	0.356543	0.203894	-1.11248	FALSE
cg08774483	chrX	38663490	+	chrX:38662906-38664764	Island	MID1IP1	NM_001098790;NM_021242;NM_021242;NM_001098791	5'UTR;5'UTR;1stExon;5'UTR	7.80184e-07	0.000186372	0.487903	0.299535	-1.15606	FALSE
cg22366498	chrX	49027884	+	chrX:49028091-49029111	N_Shore	PLP2	NM_002668	TSS1500	7.83785e-07	0.000186786	0.618091	0.400408	-1.2836	FALSE
cg16684817	chr1	28202173	-	chr1:28199031-28199257	S_Shelf	C1orf38	NM_001105556;NM_001039477;NM_004848	Body;Body;Body	7.8575e-07	0.000186843	0.535349	0.350539	-1.09654	FALSE
cg16716035	chrX	128674366	-	chrX:128674133-128674727	Island	OCRL	NM_001587;NM_000276;NM_001587;NM_000276	5'UTR;5'UTR;1stExon;1stExon	7.89514e-07	0.000187453	0.365022	0.190654	-1.29544	FALSE
cg14076239	chr13	53712850	+		OpenSea				7.90011e-07	0.000187476	0.927859	0.857268	-1.1329	FALSE
cg19859323	chrX	136632433	-	chrX:136632076-136633319	Island				7.90561e-07	0.000187511	0.916611	0.82899	-1.21824	FALSE
cg12403148	chrX	154842718	+	chrX:154842112-154842719	Island	TMLHE	NM_018196	TSS200	7.91718e-07	0.000187595	0.484822	0.318727	-1.01195	FALSE
cg03250911	chrX	153236396	+	chrX:153236071-153238480	Island	HCFC1	NM_005334;NM_005334	1stExon;5'UTR	7.94175e-07	0.000187987	0.407489	0.229472	-1.20995	FALSE
cg12552676	chr4	106613852	-		OpenSea	INTS12	NM_001142471;NM_020395	Body;Body	7.95368e-07	0.000188174	0.967861	0.914016	-1.50205	FALSE
cg21836699	chr4	9557805	+		OpenSea	MIR548I2	NR_031688	Body	7.99582e-07	0.000188695	0.800333	0.637934	-1.19363	FALSE
cg11453608	chr5	12795410	+	chr5:12794972-12795647	Island				8.11064e-07	0.000191019	0.883789	0.791997	-1.00694	FALSE
cg11255590	chr17	986855	-		OpenSea	ABR	NM_021962;NM_001092;NM_001159746	Body;Body;Body	8.13148e-07	0.000191227	0.980266	0.951785	-1.262	FALSE
cg05879498	chr6	28554774	-	chr6:28554863-28555124	N_Shore	SCAND3	NM_052923;NM_052923	1stExon;5'UTR	8.13396e-07	0.000191227	0.163887	0.0802554	-1.19059	FALSE
cg26421140	chr14	65006053	-	chr14:65006874-65009197	N_Shore	HSPA2	NM_021979	TSS1500	8.21487e-07	0.000192657	0.897758	0.8109	-1.06574	FALSE
cg17299883	chrX	64754624	+	chrX:64754316-64754805	Island	LAS1L	NM_031206;NM_001170649;NM_001170649;NM_001170650;NM_031206;NM_001170650	5'UTR;5'UTR;1stExon;5'UTR;1stExon;1stExon	8.21541e-07	0.000192657	0.342904	0.206683	-1.00273	FALSE
cg02879223	chrX	69672415	-	chrX:69674799-69675305	N_Shelf	DLG3	NM_020730;NM_021120;NM_020730	5'UTR;Body;1stExon	8.21727e-07	0.000192657	0.384307	0.232947	-1.04365	FALSE
cg00230685	chrX	17755839	-	chrX:17755053-17756648	Island	SCML1	NM_001037540;NM_001037536;NM_001037535;NM_006746	5'UTR;5'UTR;5'UTR;5'UTR	8.22927e-07	0.000192842	0.324646	0.192402	-1.01153	FALSE
cg25736204	chrX	133931285	+	chrX:133930787-133931355	Island	FAM122B;FAM122C	NM_001166600;NM_001170756;NM_001170757;NM_145284;NM_001170780;NM_001166599	TSS200;TSS1500;TSS200;TSS1500;5'UTR;TSS200	8.24469e-07	0.000193107	0.382494	0.216488	-1.17239	TRUE
cg03214637	chr1	244145465	-	chr1:244142851-244143055	S_Shelf				8.25662e-07	0.000193268	0.953562	0.909336	-1.05861	FALSE
cg20549224	chrX	134124960	-	chrX:134124938-134125307	Island	LOC644538	NM_001163438	TSS200	8.25982e-07	0.000193268	0.389224	0.231107	-1.09015	FALSE
cg15892864	chr1	161444516	+	chr1:161410142-161442503	S_Shelf				8.29954e-07	0.000194003	0.914478	0.826352	-1.22434	FALSE
cg00689835	chr2	169757618	-		OpenSea	G6PC2	NM_021176;NM_001081686	TSS200;TSS200	8.31248e-07	0.000194122	0.468657	0.306121	-1.00195	FALSE
cg16200513	chrX	110925018	+	chrX:110924384-110925275	Island	ALG13	NR_033132;NM_001039210;NM_018466;NR_033131;NR_033127;NR_033125;NM_001168385;NR_033134;NR_033128;NM_001099922;NR_033124;NR_033129	Body;Body;Body;Body;Body;Body;Body;Body;Body;Body;Body;Body	8.31676e-07	0.000194122	0.325071	0.181695	-1.11532	FALSE
cg01296694	chr12	125441342	-		OpenSea	DHX37	NM_032656	Body	8.33033e-07	0.000194335	0.985883	0.963634	-1.40939	FALSE
cg22141235	chr11	3246160	-		OpenSea				8.34141e-07	0.000194467	0.853052	0.743997	-1.00186	FALSE
cg16410962	chrX	151139612	-	chrX:151142680-151143555	N_Shelf	GABRE	NM_004961	Body	8.36806e-07	0.000194923	0.495019	0.305154	-1.15897	FALSE
cg08860607	chr10	8374293	-		OpenSea				8.41061e-07	0.00019572	0.759002	0.601164	-1.06687	FALSE
cg18493677	chr17	3416525	-		OpenSea	TRPV3	NM_145068	3'UTR	8.41889e-07	0.000195722	0.920741	0.844501	-1.08963	FALSE
cg26317549	chr15	48497296	-		OpenSea	SLC12A1	NM_000338	TSS1500	8.4289e-07	0.000195722	0.320106	0.179913	-1.10584	FALSE
cg04203950	chr17	4443191	-	chr17:4439300-4439705	S_Shelf	SPNS2;MYBBP1A	NM_001124758;NM_014520;NM_001105538	3'UTR;Body;Body	8.43164e-07	0.000195722	0.969434	0.932959	-1.19486	FALSE
cg06971254	chrX	48755675	-	chrX:48754500-48755329	S_Shore	PQBP1;TIMM17B	NM_001032384;NM_001167947;NM_001167989;NM_001167992;NM_005710;NM_005710;NM_005834;NM_001167990;NM_001032383;NM_001032381;NM_144495;NM_001032382	5'UTR;TSS1500;5'UTR;TSS200;5'UTR;1stExon;TSS1500;5'UTR;5'UTR;5'UTR;5'UTR;5'UTR	8.43755e-07	0.000195762	0.384147	0.157159	-1.74483	FALSE
cg15667675	chrX	131351164	+	chrX:131351531-131352535	N_Shore	RAP2C	NM_021183	Body	8.45577e-07	0.000196088	0.350819	0.176922	-1.35936	FALSE
cg16976875	chrX	38663177	+	chrX:38662906-38664764	Island	MID1IP1	NM_001098790;NM_021242;NM_021242;NM_001098791	5'UTR;5'UTR;1stExon;5'UTR	8.48246e-07	0.000196318	0.257019	0.132987	-1.19222	FALSE
cg02182794	chr4	13369795	+		OpenSea	RAB28	NM_001017979;NM_004249;NM_001159601	3'UTR;3'UTR;3'UTR	8.50913e-07	0.000196643	0.890209	0.800898	-1.01405	FALSE
cg24034992	chrX	67719066	-	chrX:67718427-67719071	Island	YIPF6	NM_173834	Body	8.52823e-07	0.000196987	0.222552	0.124709	-1.01787	FALSE
cg21517121	chrX	48366924	-	chrX:48367165-48367742	N_Shore	PORCN	NM_203473;NM_203476;NM_203474;NM_203475;NM_022825	TSS1500;TSS1500;TSS1500;TSS1500;TSS1500	8.55508e-07	0.000197119	0.367874	0.194654	-1.26923	FALSE
cg14688956	chrX	110339862	-	chrX:110339364-110339679	S_Shore	PAK3	NM_001128166;NM_001128167;NM_002578	5'UTR;5'UTR;5'UTR	8.55921e-07	0.000197119	0.407626	0.245719	-1.08062	FALSE
cg23484208	chrX	11776853	-	chrX:11775784-11776936	Island	MSL3	NM_078628;NM_006800;NM_078629;NM_078630	Body;TSS1500;Body;Body	8.58717e-07	0.000197626	0.235178	0.117623	-1.20811	FALSE
cg06457357	chrX	56259243	-	chrX:56258951-56259159	S_Shore	KLF8	NM_001159296;NM_007250;NM_007250	5'UTR;1stExon;5'UTR	8.58966e-07	0.000197626	0.452447	0.246071	-1.3426	FALSE
cg03659012	chrX	77166064	-	chrX:77165924-77166295	Island	ATP7A	NM_000052	TSS200	8.61711e-07	0.000198063	0.309042	0.167062	-1.16379	FALSE
cg01342901	chrX	118892768	-	chrX:118891923-118893527	Island	ANKRD58	NM_001105576	1stExon	8.64334e-07	0.000198546	0.482082	0.311616	-1.05154	FALSE
cg09628773	chr3	75553294	-		OpenSea				8.65856e-07	0.000198546	0.876217	0.779915	-1.03599	FALSE
cg09520212	chrX	153285622	+	chrX:153284685-153285655	Island	IRAK1;MIR718	NM_001025242;NR_031757;NM_001569;NM_001025243	TSS1500;TSS200;TSS1500;TSS1500	8.66418e-07	0.000198546	0.652033	0.473076	-1.06461	FALSE
cg00895705	chrX	54384537	+	chrX:54383872-54385477	Island	WNK3	NM_020922;NM_001002838	TSS200;TSS200	8.66997e-07	0.000198546	0.218932	0.117384	-1.08369	FALSE
cg21272095	chr1	160925643	-		OpenSea	ITLN2	NM_080878	TSS1500	8.67091e-07	0.000198546	0.942342	0.88766	-1.04931	FALSE
cg21137943	chrX	46405110	-	chrX:46404634-46405165	Island	ZNF674;LOC401588	NM_001146291;NR_015378;NM_001039891	TSS1500;Body;TSS1500	8.70011e-07	0.000198896	0.474665	0.304567	-1.04915	FALSE
cg10987840	chr2	9319526	+		OpenSea				8.70818e-07	0.000198983	0.486021	0.289762	-1.22092	FALSE
cg01343084	chrX	54521658	-	chrX:54521445-54522749	Island	FGD1	NM_004463	1stExon	8.72313e-07	0.000199103	0.507732	0.337921	-1.01601	FALSE
cg23277098	chrX	64754804	+	chrX:64754316-64754805	Island	LAS1L	NM_031206;NM_001170649;NM_001170650	TSS200;TSS200;TSS200	8.74787e-07	0.000199501	0.508708	0.328835	-1.08148	FALSE
cg07533533	chr8	41559593	+	chr8:41559255-41559609	Island	ANK1	NM_020476;NM_020475;NM_001142446;NM_020477;NM_000037	Body;Body;Body;Body;Body	8.79493e-07	0.000200281	0.970378	0.937651	-1.11628	FALSE
cg08221207	chr11	125366421	-	chr11:125365137-125366319	S_Shore	FEZ1	NM_022549;NM_005103	TSS1500;TSS1500	8.80797e-07	0.00020048	0.877397	0.773577	-1.07469	FALSE
cg06416685	chrX	99891793	+	chrX:99891299-99891794	Island	TSPAN6	NM_003270;NM_003270	5'UTR;1stExon	8.82414e-07	0.000200577	0.361784	0.182274	-1.35218	FALSE
cg07874284	chrX	12809156	-	chrX:12809597-12810332	N_Shore	PRPS2	NM_002765;NM_001039091	TSS1500;TSS1500	8.88526e-07	0.000201557	0.437912	0.271094	-1.0835	FALSE
cg18794473	chr8	77617694	+		OpenSea	ZFHX4	NM_024721	Body	8.88976e-07	0.000201558	0.962492	0.923885	-1.13104	FALSE
cg13699152	chrX	30671314	+	chrX:30670739-30671869	Island	GK	NM_001128127;NM_000167;NM_203391	TSS200;TSS200;TSS200	8.92429e-07	0.000201857	0.435971	0.27465	-1.03373	FALSE
cg05036615	chr7	77552789	+		OpenSea	PHTF2	NM_001127360;NM_001127358;NM_001127359;NM_001127357;NM_020432	3'UTR;Body;3'UTR;Body;Body	8.92452e-07	0.000201857	0.902484	0.81137	-1.11013	FALSE
cg13208102	chrX	102611412	-		OpenSea	WBP5	NM_001006612;NM_016303;NM_001006614;NM_016303;NM_001006614;NM_001006613;NM_001006612;NM_001006613	1stExon;5'UTR;1stExon;1stExon;5'UTR;5'UTR;5'UTR;1stExon	8.94759e-07	0.000202154	0.497988	0.24461	-1.61902	FALSE
cg01514943	chrX	40034026	+	chrX:40034239-40036007	N_Shore	BCOR	NM_001123384;NM_001123383	5'UTR;5'UTR	8.96258e-07	0.000202326	0.398947	0.204993	-1.36638	FALSE
cg11164993	chrX	70288706	+	chrX:70287890-70288359	S_Shore	SNX12	NM_013346	TSS1500	9.03698e-07	0.000203588	0.510341	0.274706	-1.46636	FALSE
cg20264966	chr10	68688049	+		OpenSea	CTNNA3;LRRTM3	NM_001127384;NM_178011;NM_013266	Body;Body;Body	9.04023e-07	0.000203588	0.932588	0.866325	-1.09635	FALSE
cg08130682	chrX	123094001	+	chrX:123093923-123094582	Island	STAG2	NM_001042749	TSS1500	9.04957e-07	0.000203603	0.233673	0.129982	-1.02694	FALSE
cg12508856	chr8	28984472	+		OpenSea	KIF13B	NM_015254	Body	9.13317e-07	0.000204598	0.956413	0.913088	-1.04673	FALSE
cg08835992	chr11	7870404	-		OpenSea	OR5E1P	NR_027711	TSS200	9.15928e-07	0.000205085	0.96119	0.922166	-1.11933	FALSE
cg07401258	chr21	46123590	-	chr21:46126890-46127100	N_Shelf	C21orf29	NM_144991	Body	9.18212e-07	0.000205277	0.865202	0.738691	-1.1898	FALSE
cg24334512	chr15	94346887	+		OpenSea				9.21229e-07	0.000205583	0.920663	0.851078	-1.01327	FALSE
cg22683038	chr1	180203135	-	chr1:180198119-180204975	Island	LHX4	NM_033343	Body	9.24044e-07	0.000205962	0.86634	0.737125	-1.23858	FALSE
cg16641190	chrX	109246250	-	chrX:109245900-109246673	Island	TMEM164	NM_032227;NM_017698	TSS200;5'UTR	9.24997e-07	0.000205962	0.347048	0.161145	-1.49465	FALSE
cg02678356	chrX	57937004	+	chrX:57935678-57936921	S_Shore	ZXDA	NM_007156;NM_007156	1stExon;5'UTR	9.35008e-07	0.00020757	0.380043	0.2109	-1.20102	FALSE
cg04785931	chr2	69198793	-		OpenSea				9.37757e-07	0.000207589	0.804102	0.66493	-1.04863	FALSE
cg19023589	chr13	114182159	-	chr13:114185709-114186062	N_Shelf	TMCO3	NM_017905	Body	9.39054e-07	0.00020774	0.958664	0.91573	-1.09132	FALSE
cg10543257	chrX	45710953	+	chrX:45710269-45710979	Island				9.39328e-07	0.00020774	0.490375	0.309684	-1.1012	FALSE
cg17192679	chrX	103217238	-	chrX:103217140-103217713	Island	TMSB15B;MIR1256	NM_194324;NM_194324;NR_031657	1stExon;5'UTR;Body	9.41667e-07	0.000207865	0.553762	0.371177	-1.07286	FALSE
cg09514431	chrX	135067539	-	chrX:135067507-135068309	Island	SLC9A6	NM_001042537;NM_006359	TSS200;TSS200	9.43837e-07	0.000208068	0.321214	0.15808	-1.34347	FALSE
cg12550885	chrX	139015212	-	chrX:139013862-139015491	Island				9.45951e-07	0.000208221	0.271858	0.152106	-1.06089	FALSE
cg12378888	chr4	4867102	-	chr4:4867386-4867673	N_Shore				9.47631e-07	0.000208493	0.918974	0.825852	-1.28322	FALSE
cg16734817	chrX	49687071	+	chrX:49687027-49687993	Island	CLCN5	NM_001127898;NM_001127899	TSS200;TSS200	9.48508e-07	0.000208547	0.159377	0.0746303	-1.25516	FALSE
cg10602757	chr2	114256781	+	chr2:114256775-114258043	Island	FOXD4L1	NM_012184;NM_012184	1stExon;5'UTR	9.52972e-07	0.000209279	0.957058	0.91111	-1.12288	FALSE
cg14002578	chr9	101569103	+	chr9:101569905-101570349	N_Shore	GALNT12	NM_024642	TSS1500	9.56485e-07	0.000209529	0.887997	0.797029	-1.02304	FALSE
cg16786808	chr2	222434497	+	chr2:222436034-222438941	N_Shore	EPHA4	NM_004438	Body	9.59027e-07	0.00020982	0.952949	0.89408	-1.27311	FALSE
cg23962746	chr1	209105888	-		OpenSea				9.59045e-07	0.00020982	0.36233	0.204249	-1.14702	FALSE
cg04667267	chrX	73513464	+	chrX:73512193-73512569	S_Shore	NCRNA00182	NR_028379	TSS200	9.71864e-07	0.000212129	0.446606	0.282116	-1.04465	FALSE
cg20781383	chrX	153626527	+	chrX:153626095-153627324	Island	RPL10	NM_006013;NR_026898	TSS200;TSS200	9.73609e-07	0.000212411	0.327963	0.169187	-1.27416	FALSE
cg01146614	chr6	159235211	+	chr6:159239081-159240775	N_Shelf	EZR	NM_003379;NM_001111077	Body;Body	9.76192e-07	0.000212684	0.423515	0.263509	-1.03738	FALSE
cg20818151	chrX	57618059	-	chrX:57618402-57619328	N_Shore	ZXDB	NM_007157	TSS1500	9.78614e-07	0.000212907	0.447194	0.266183	-1.15561	FALSE
cg08727316	chr10	24545715	-		OpenSea	KIAA1217	NM_019590;NM_001098500;NM_001098501	Body;Body;Body	9.85646e-07	0.000214081	0.7306	0.575016	-1.00493	FALSE
cg24199112	chr11	69590328	+	chr11:69588826-69590546	Island	FGF4	NM_002007	TSS200	9.85839e-07	0.000214081	0.92307	0.852839	-1.03939	FALSE
cg20137312	chr11	36616246	+		OpenSea	C11orf74;RAG2	NM_138787;NM_000536	5'UTR;5'UTR	9.89348e-07	0.000214424	0.0782482	0.040871	-1.00233	FALSE
cg10407488	chr11	120255253	+		OpenSea	ARHGEF12	NM_015313	Body	9.89434e-07	0.000214424	0.898151	0.79356	-1.20962	FALSE
cg17380767	chrX	112084913	+	chrX:112083564-112084815	S_Shore	AMOT	NM_133265	TSS1500	9.94422e-07	0.000215146	0.3426	0.165675	-1.39847	FALSE
cg05434903	chrX	117251118	+	chrX:117250233-117250754	S_Shore	KLHL13	NM_001168303;NM_001168301;NM_001168302	TSS1500;5'UTR;TSS1500	9.95146e-07	0.000215203	0.412461	0.25292	-1.0559	FALSE
cg01370077	chrX	150565243	+	chrX:150565211-150565865	Island	VMA21	NM_001017980	TSS1500	9.99667e-07	0.000215976	0.311007	0.153746	-1.33111	FALSE
cg16900850	chr19	30152600	-	chr19:30156038-30156795	N_Shelf				1.0009e-06	0.000215976	0.954395	0.908473	-1.11132	FALSE
cg12681499	chr20	47250851	+	chr20:47252934-47253218	N_Shelf	PREX1	NM_020820	Body	1.00103e-06	0.000215976	0.957914	0.916318	-1.06949	FALSE
cg00723973	chrX	46696265	-	chrX:46696141-46697075	Island	RP2	NM_006915	TSS200	1.0029e-06	0.000216181	0.595793	0.356298	-1.44255	FALSE
cg05049545	chrX	18372696	+	chrX:18371897-18373148	Island	SCML2	NM_006089	5'UTR	1.00341e-06	0.000216191	0.369674	0.204263	-1.20448	FALSE
cg09430223	chr11	2871423	+	chr11:2871364-2871940	Island				1.00841e-06	0.000216593	0.953715	0.905607	-1.13413	FALSE
cg20181739	chr2	109907962	-		OpenSea	SH3RF3	NM_001099289	Body	1.0247e-06	0.000219018	0.937438	0.875438	-1.10319	FALSE
cg02567119	chr10	102891045	-	chr10:102891010-102891794	Island	TLX1;TLX1NB	NM_005521;NM_001085398	TSS200;TSS200	1.02585e-06	0.000219018	0.83002	0.701798	-1.05951	FALSE
cg12704708	chrX	49126241	+	chrX:49125645-49127200	Island	PPP1R3F	NM_033215	TSS200	1.02636e-06	0.000219018	0.405363	0.220359	-1.27959	FALSE
cg03117053	chr19	34263644	-	chr19:34262943-34263906	Island	CHST8	NM_001127896;NM_022467;NM_001127895	Body;Body;Body	1.02761e-06	0.000219039	0.884551	0.791356	-1.01791	FALSE
cg22551546	chr5	76916591	-		OpenSea				1.02784e-06	0.000219039	0.690295	0.510142	-1.09871	FALSE
cg10833685	chr11	123132564	+		OpenSea				1.02786e-06	0.000219039	0.319966	0.180165	-1.10891	FALSE
cg14928964	chrX	101854594	+	chrX:101854275-101854527	S_Shore	ARMCX5	NM_001168485;NM_001168482;NM_022838;NM_001168478;NM_001168479;NM_001168482;NM_001168478;NM_001168480;NM_022838	5'UTR;5'UTR;5'UTR;5'UTR;5'UTR;1stExon;1stExon;5'UTR;1stExon	1.02846e-06	0.000219067	0.459742	0.286069	-1.10128	FALSE
cg03415858	chr4	89080013	+	chr4:89079756-89080454	Island	ABCG2	NM_004827	TSS200	1.03994e-06	0.000220882	0.82788	0.694266	-1.07123	FALSE
cg08869547	chr15	90199883	+	chr15:90198100-90198833	S_Shore	KIF7	NM_198525	TSS1500	1.04013e-06	0.000220882	0.832975	0.704211	-1.07849	FALSE
cg05570079	chrX	21856948	+	chrX:21857591-21858204	N_Shore	MBTPS2	NM_015884	TSS1500	1.04029e-06	0.000220882	0.490277	0.308159	-1.11095	FALSE
cg19168249	chrX	153657001	-	chrX:153656733-153657363	Island	ATP6AP1	NM_001183;NM_001183	5'UTR;1stExon	1.054e-06	0.000222985	0.420108	0.232378	-1.28236	FALSE
cg16754015	chr10	1415068	+	chr10:1415976-1416249	N_Shore	ADARB2	NM_018702	Body	1.05563e-06	0.000223229	0.901137	0.812475	-1.0745	FALSE
cg21016188	chrX	153672702	-	chrX:153672274-153673020	Island	FAM50A	NM_004699	Body	1.06039e-06	0.000224037	0.344107	0.164648	-1.42586	FALSE
cg08068820	chr19	11530021	-	chr19:11531278-11531590	N_Shore	RGL3	NM_001035223;NM_001161616	TSS200;TSS200	1.06041e-06	0.000224037	0.0834215	0.041181	-1.07777	FALSE
cg16075641	chrX	79591006	+	chrX:79590720-79591007	Island	FAM46D	NM_001170574;NM_001170574	5'UTR;1stExon	1.07219e-06	0.000226165	0.476169	0.31251	-1.0006	FALSE
cg19912739	chrX	149531880	-	chrX:149529540-149534090	Island				1.09563e-06	0.000230223	0.357182	0.178696	-1.34944	FALSE
cg12935118	chrX	128657038	+	chrX:128656851-128657406	Island	SMARCA1	NM_139035;NM_003069	Body;Body	1.09571e-06	0.000230223	0.529698	0.325747	-1.22279	FALSE
cg26874542	chr5	170850143	+	chr5:170845760-170848124	S_Shelf	FGF18	NM_003862	Body	1.09637e-06	0.000230223	0.134612	0.0701366	-1.05257	FALSE
cg07527330	chr17	17206590	-	chr17:17206527-17207306	Island	NT5M	NM_020201	TSS200	1.09707e-06	0.000230223	0.119424	0.0531398	-1.28126	FALSE
cg09860717	chr1	25566483	-	chr1:25566459-25566711	Island				1.10053e-06	0.000230742	0.155106	0.0794124	-1.08763	FALSE
cg11450947	chrX	106750342	-	chrX:106749879-106750862	Island				1.11481e-06	0.000232797	0.893818	0.805174	-1.02625	FALSE
cg19748438	chrX	46306749	-	chrX:46306249-46306838	Island	ZNF673	NM_001129899;NM_017776;NM_001129899;NM_017776;NM_001129898;NM_001129900;NM_001129900;NM_001129898	5'UTR;5'UTR;1stExon;1stExon;5'UTR;5'UTR;1stExon;1stExon	1.11677e-06	0.000233102	0.312056	0.156653	-1.29176	FALSE
cg16181678	chrX	119378716	-	chrX:119378646-119379039	Island	CXorf42	NR_027131	Body	1.12032e-06	0.000233607	0.351962	0.192036	-1.1999	FALSE
cg05494459	chrX	48334337	+	chrX:48334229-48335036	Island	FTSJ1	NM_012280;NM_177439	TSS1500;TSS1500	1.12068e-06	0.000233607	0.187083	0.101379	-1.03018	TRUE
cg14105781	chrX	9433597	+	chrX:9432830-9434520	Island	TBL1X	NM_001139467;NM_005647;NM_001139466;NM_001139468	5'UTR;5'UTR;5'UTR;5'UTR	1.12747e-06	0.000234603	0.37384	0.228523	-1.01031	FALSE
cg19415339	chrX	53713491	+	chrX:53713068-53713794	Island	HUWE1	NM_031407	5'UTR	1.13788e-06	0.000235925	0.264825	0.133974	-1.21031	FALSE
cg23175583	chrX	153200309	+	chrX:153199952-153200924	Island	NAA10	NM_003491	Body	1.14399e-06	0.000236672	0.378126	0.226609	-1.0744	FALSE
cg08855111	chrX	108976340	-	chrX:108976162-108976894	Island	ACSL4	NM_022977;NM_004458	5'UTR;5'UTR	1.15161e-06	0.000237934	0.568692	0.378968	-1.11169	FALSE
cg16371598	chrX	72433997	-		OpenSea	NAP1L2	NM_021963	1stExon	1.15289e-06	0.000237934	0.560418	0.38144	-1.04981	FALSE
cg18813387	chrX	99892062	+	chrX:99891299-99891794	S_Shore	TSPAN6	NM_003270	TSS1500	1.15609e-06	0.000238228	0.565247	0.373477	-1.12795	FALSE
cg26121752	chrX	16964805	-	chrX:16964603-16965472	Island	REPS2	NM_004726;NM_001080975	TSS200;TSS200	1.16164e-06	0.000239056	0.244237	0.129012	-1.12379	FALSE
cg00466309	chrX	148622572	+	chrX:148622270-148623178	Island	LOC100131434;CXorf40A	NR_027455;NM_178124;NM_178124	TSS1500;5'UTR;1stExon	1.16403e-06	0.000239128	0.463224	0.271446	-1.21414	FALSE
cg10919111	chr10	74075783	+	chr10:74079336-74079861	N_Shelf				1.16616e-06	0.000239355	0.843586	0.72221	-1.04815	FALSE
cg17090600	chr10	80348297	+		OpenSea				1.1694e-06	0.000239914	0.84916	0.739205	-1.00276	FALSE
cg05152874	chrX	50557122	+	chrX:50556224-50557179	Island	SHROOM4	NR_027121;NM_020717	TSS200;TSS200	1.17757e-06	0.000240959	0.430117	0.270316	-1.02628	FALSE
cg14323910	chr6	32628305	+	chr6:32632158-32633027	N_Shelf	HLA-DQB1	NM_002123	Body	1.18493e-06	0.000241928	0.445763	0.231033	-1.42021	FALSE
cg07187289	chrX	153059903	+	chrX:153059275-153060557	Island	IDH3G;SSR4	NM_004135;NM_006280;NM_174869;NM_174869;NM_004135	5'UTR;TSS200;1stExon;5'UTR;1stExon	1.18542e-06	0.000241928	0.4496	0.251337	-1.28898	FALSE
cg02714202	chrX	55515315	+	chrX:55515067-55515544	Island	USP51	NM_201286	Body	1.18652e-06	0.000242047	0.293772	0.167654	-1.05157	FALSE
cg02156782	chrX	49126099	+	chrX:49125645-49127200	Island	PPP1R3F	NM_033215	TSS1500	1.18823e-06	0.000242291	0.332243	0.189886	-1.08676	FALSE
cg19995964	chr18	50135639	+		OpenSea	DCC	NM_005215	Body	1.19126e-06	0.000242592	0.928936	0.85553	-1.14154	FALSE
cg10603290	chr5	14154788	-		OpenSea	TRIO	NM_007118	Body	1.19918e-06	0.00024378	0.892742	0.804652	-1.0016	FALSE
cg26373071	chr5	1325741	+		OpenSea	CLPTM1L	NM_030782	Body	1.20805e-06	0.000244626	0.94933	0.900868	-1.04302	FALSE
cg17703220	chrX	122993978	-	chrX:122993547-122994335	Island	XIAP	NM_001167	TSS200	1.21978e-06	0.000246045	0.304631	0.169817	-1.10017	FALSE
cg09959495	chr2	237029385	-	chr2:237028848-237029121	S_Shore	AGAP1	NM_014914;NM_001037131	Body;Body	1.22694e-06	0.000247233	0.924049	0.855211	-1.03919	FALSE
cg20010130	chrX	53461462	-	chrX:53461178-53461463	Island	HSD17B10	NM_001037811;NM_004493	TSS200;TSS200	1.22856e-06	0.000247389	0.380874	0.217505	-1.15385	FALSE
cg21566635	chr14	69522200	+		OpenSea	DCAF5	NM_003861	Body	1.23299e-06	0.00024764	0.142488	0.0771454	-1.00399	FALSE
cg15837233	chr2	162279324	-	chr2:162279835-162280709	N_Shore	TBR1	NM_006593	Body	1.23352e-06	0.00024764	0.913628	0.838753	-1.03666	FALSE
cg01910452	chrX	152989424	+	chrX:152988874-152991719	Island	BCAP31;ABCD1	NR_024450;NM_001139441;NM_000033;NM_005745;NM_001139457;NM_001139457	Body;5'UTR;TSS1500;5'UTR;1stExon;5'UTR	1.2378e-06	0.000248181	0.387804	0.218196	-1.19579	FALSE
cg01537968	chrX	99987037	-	chrX:99986423-99987185	Island	SYTL4	NM_001129896;NM_001129896;NM_080737	1stExon;5'UTR;TSS1500	1.24321e-06	0.000248732	0.456317	0.28456	-1.07753	FALSE
cg17715222	chr13	79183694	+	chr13:79182859-79183880	Island				1.24593e-06	0.000249172	0.929052	0.862326	-1.05707	FALSE
cg25395546	chrX	131157336	+	chrX:131156818-131157775	Island	MST4	NM_001042453;NM_001042452;NM_001042453;NM_016542;NM_016542	5'UTR;TSS1500;1stExon;1stExon;5'UTR	1.25025e-06	0.00024973	0.418686	0.258251	-1.05544	FALSE
cg14146740	chr6	50818424	-	chr6:50818180-50818431	Island				1.25061e-06	0.00024973	0.954075	0.910392	-1.01625	FALSE
cg09219688	chr10	11789383	+		OpenSea	ECHDC3	NM_024693	Body	1.25215e-06	0.00024981	0.932834	0.835243	-1.57083	FALSE
cg27019126	chr18	56940693	-	chr18:56939624-56941540	Island	RAX	NM_013435	TSS200	1.25287e-06	0.00024981	0.852974	0.74235	-1.00531	FALSE
cg23194060	chrX	21857529	+	chrX:21857591-21858204	N_Shore	MBTPS2	NM_015884	TSS200	1.25363e-06	0.000249855	0.251158	0.138288	-1.07458	FALSE
cg23828242	chr6	33260034	+	chr6:33256539-33256973	S_Shelf	RGL2	NR_028387;NM_004761	Body;Body	1.26067e-06	0.000250725	0.937337	0.877686	-1.04992	FALSE
cg09275137	chrX	153238579	+	chrX:153236071-153238480	S_Shore	TMEM187	NM_003492	5'UTR	1.26516e-06	0.000251341	0.388061	0.238217	-1.02533	FALSE
cg21597797	chrX	109561513	+	chrX:109560703-109561534	Island	AMMECR1	NM_001171689;NM_015365;NM_001025580	5'UTR;TSS200;TSS200	1.26538e-06	0.000251341	0.448321	0.239412	-1.39046	FALSE
cg15003194	chr11	133910729	+	chr11:133906735-133907359	S_Shelf	LOC100128239	NR_027276	Body	1.26632e-06	0.000251422	0.874285	0.773039	-1.00579	FALSE
cg14834143	chrX	118109844	-	chrX:118108502-118110559	Island	LONRF3	NM_001031855;NM_024778	Body;Body	1.27031e-06	0.000252001	0.333823	0.184346	-1.16669	FALSE
cg04846432	chr3	186965021	-		OpenSea	MASP1	NM_001031849;NM_139125;NM_001879	3'UTR;Body;Body	1.27791e-06	0.000253176	0.394978	0.24532	-1.00581	FALSE
cg07680965	chr8	41563429	-	chr8:41559255-41559609	S_Shelf	ANK1	NM_020476;NM_020475;NM_001142446;NM_020477;NM_000037	Body;Body;Body;Body;Body	1.2784e-06	0.000253176	0.951921	0.901785	-1.15625	FALSE
cg26035633	chrX	153059444	-	chrX:153059275-153060557	Island	IDH3G;SSR4	NM_004135;NM_174869;NM_006280	Body;Body;TSS1500	1.28148e-06	0.000253554	0.408893	0.241463	-1.12071	FALSE
cg13470341	chr9	977490	-	chr9:976162-977828	Island	DMRT3	NM_021240	Body	1.29347e-06	0.000254702	0.778213	0.607312	-1.17516	FALSE
cg16810342	chrX	49643947	+	chrX:49643906-49644501	Island	USP27X;LOC158572	NM_001145073;NR_026742	TSS1500;Body	1.30011e-06	0.000255743	0.381169	0.216932	-1.1524	FALSE
cg06055266	chrX	53111187	-	chrX:53111281-53112016	N_Shore	TSPYL2	NM_022117	TSS1500	1.31052e-06	0.000257467	0.46486	0.20373	-1.76421	FALSE
cg25598672	chr6	31649307	+	chr6:31649081-31649373	Island	LY6G5C	NM_025262	TSS1500	1.31504e-06	0.00025803	0.916305	0.830449	-1.16275	FALSE
cg23554546	chrX	118987202	+	chrX:118986684-118987252	Island	UPF3B	NM_080632;NM_023010	TSS1500;TSS1500	1.31823e-06	0.000258548	0.590936	0.379684	-1.24266	FALSE
cg14280171	chr12	16034100	+	chr12:16034931-16035836	N_Shore	STRAP	NM_007178	TSS1500	1.32418e-06	0.000258999	0.950477	0.898861	-1.1146	FALSE
cg15681351	chrX	118987163	+	chrX:118986684-118987252	Island	UPF3B	NM_023010;NM_080632	TSS200;TSS200	1.32473e-06	0.000258999	0.653703	0.437367	-1.28517	FALSE
cg26988215	chr2	31361757	+	chr2:31360321-31361821	Island	GALNT14	NM_024572	TSS200	1.32498e-06	0.000258999	0.151501	0.0808545	-1.01775	FALSE
cg14857851	chr3	15115139	+	chr3:15116003-15116219	N_Shore	ZFYVE20	NM_022340	3'UTR	1.32662e-06	0.000258999	0.961523	0.921081	-1.1175	FALSE
cg15024277	chrX	102632067	-	chrX:102631321-102632073	Island	NGFRAP1	NM_206917;NM_206915;NM_014380	5'UTR;5'UTR;TSS200	1.33191e-06	0.000259706	0.42046	0.242584	-1.17808	FALSE
cg26135767	chrX	47004219	-	chrX:47003750-47004987	Island	NDUFB11;RBM10	NR_024234;NM_152856;NR_024235;NM_005676;NM_001135998;NM_019056	Body;TSS1500;Body;TSS1500;TSS200;TSS200	1.3359e-06	0.000259855	0.307477	0.168149	-1.15227	FALSE
cg07874334	chrX	122993913	-	chrX:122993547-122994335	Island	XIAP	NM_001167	TSS200	1.33617e-06	0.000259855	0.299137	0.151885	-1.2711	FALSE
cg19738283	chr2	176976802	-	chr2:176977284-176977540	N_Shore				1.33638e-06	0.000259855	0.940264	0.871757	-1.22358	FALSE
cg00725912	chrX	12810331	+	chrX:12809597-12810332	Island	PRPS2	NM_002765;NM_001039091	Body;Body	1.33887e-06	0.000259875	0.399259	0.239971	-1.07782	FALSE
cg01832419	chrX	24043059	-	chrX:24042835-24044094	Island	KLHL15	NM_030624	5'UTR	1.33896e-06	0.000259875	0.371247	0.22042	-1.05995	FALSE
cg25881719	chr18	74204135	+	chr18:74203538-74205017	Island				1.3501e-06	0.000261294	0.0391458	0.0801558	1.15307	FALSE
cg27408765	chr12	63359135	-		OpenSea				1.35244e-06	0.000261637	0.965904	0.932681	-1.00624	FALSE
cg24572153	chr13	21047387	+		OpenSea	CRYL1	NM_015974	Body	1.35864e-06	0.000262107	0.932145	0.87119	-1.02132	FALSE
cg01924074	chrX	53711167	+	chrX:53710495-53711457	Island	HUWE1	NM_031407	5'UTR	1.35878e-06	0.000262107	0.311907	0.165935	-1.20364	FALSE
cg19588016	chr2	9511523	+	chr2:9514723-9514995	N_Shelf	ASAP2	NM_001135191;NM_003887	Body;Body	1.36738e-06	0.000263548	0.562495	0.370595	-1.13007	FALSE
cg00691671	chr1	65435148	+	chr1:65431455-65432614	S_Shelf				1.38558e-06	0.000266397	0.313886	0.178547	-1.06958	FALSE
cg24530264	chr10	135342620	-	chr10:135341255-135342561	S_Shore	CYP2E1	NM_000773	Body	1.39415e-06	0.000267315	0.886037	0.791592	-1.03211	FALSE
cg01328158	chr2	129248896	-	chr2:129250636-129251304	N_Shore				1.39448e-06	0.000267315	0.918216	0.838582	-1.10209	FALSE
cg04344997	chrX	153607129	+	chrX:153606334-153608237	Island	EMD	NM_000117	TSS1500	1.39492e-06	0.000267315	0.407738	0.236425	-1.15434	FALSE
cg23066860	chrX	101967557	-	chrX:101966967-101967970	Island	GPRASP2	NM_138437;NM_001004051	5'UTR;5'UTR	1.39565e-06	0.000267346	0.478939	0.309925	-1.04059	FALSE
cg13416889	chr15	64814395	-		OpenSea	ZNF609	NM_015042	Body	1.39945e-06	0.000267837	0.936136	0.875265	-1.08225	FALSE
cg14585050	chr6	351609	+		OpenSea				1.40219e-06	0.000268049	0.961718	0.923686	-1.06544	FALSE
cg12888005	chrX	48776567	-	chrX:48775763-48776813	Island	PIM2	NM_006875	TSS200	1.40279e-06	0.000268055	0.426668	0.263498	-1.05734	FALSE
cg25083732	chr4	6695464	+		OpenSea	S100P	NM_005980	TSS200	1.40512e-06	0.000268172	0.954678	0.912515	-1.01662	FALSE
cg25553924	chrX	129402544	+	chrX:129402458-129403088	Island	ZNF280C	NM_017666	5'UTR	1.40762e-06	0.000268538	0.262842	0.13383	-1.20653	FALSE
cg08100618	chrX	125686801	-	chrX:125685711-125686941	Island	DCAF12L1	NM_178470;NM_178470	1stExon;5'UTR	1.417e-06	0.000269992	0.295145	0.146667	-1.29511	FALSE
cg05563333	chrX	11777722	+	chrX:11775784-11776936	S_Shore	MSL3	NM_078628;NM_006800;NM_078629;NM_078630	Body;TSS200;Body;Body	1.4273e-06	0.000271187	0.404704	0.237482	-1.12589	FALSE
cg00947275	chrX	64754953	+	chrX:64754316-64754805	S_Shore	LAS1L	NM_001170649;NM_031206;NM_001170650	TSS1500;TSS1500;TSS1500	1.43038e-06	0.000271552	0.464644	0.289897	-1.08893	FALSE
cg23948993	chrX	9983205	-	chrX:9982513-9984583	Island	WWC3	NM_015691	TSS1500	1.44164e-06	0.000272915	0.264652	0.132283	-1.22805	FALSE
cg20021806	chrX	68350862	-	chrX:68348399-68348775	S_Shelf				1.44324e-06	0.000273107	0.899244	0.805828	-1.10852	FALSE
cg21501234	chr15	64683155	+	chr15:64679907-64680233	S_Shelf	TRIP4	NM_016213	Body	1.45396e-06	0.000274581	0.840453	0.698678	-1.18846	FALSE
cg12054566	chrX	70752964	+	chrX:70752638-70752965	Island	OGT;BCYRN1	NM_181672;NM_181673;NM_181672;NR_001568;NM_181673	1stExon;1stExon;5'UTR;Body;5'UTR	1.45546e-06	0.000274753	0.344921	0.205037	-1.03114	FALSE
cg00971676	chr5	176882057	+	chr5:176881221-176883117	Island	PRR7	NM_030567	5'UTR	1.46201e-06	0.000275722	0.780812	0.0412842	-6.37913	FALSE
cg06341336	chrX	55026590	+	chrX:55026359-55026985	Island	APEX2	NM_014481	TSS200	1.475e-06	0.000277418	0.358492	0.218055	-1.00937	FALSE
cg15165694	chrX	118533179	+	chrX:118533163-118533787	Island	SLC25A43	NM_145305	TSS200	1.48009e-06	0.000277834	0.445405	0.259262	-1.21122	FALSE
cg04919944	chr15	28520031	+		OpenSea	HERC2	NM_004667	Body	1.48338e-06	0.000278228	0.971715	0.941359	-1.13269	FALSE
cg23627980	chrX	17755717	-	chrX:17755053-17756648	Island	SCML1	NM_006746;NM_001037536;NM_001037540;NM_001037535;NM_001037536;NM_001037540;NM_001037535;NM_006746	1stExon;1stExon;5'UTR;1stExon;5'UTR;1stExon;5'UTR;5'UTR	1.48338e-06	0.000278228	0.432516	0.271622	-1.03156	FALSE
cg07719898	chr1	200274728	+	chr1:200271276-200271538	S_Shelf				1.48768e-06	0.000278588	0.882217	0.770699	-1.25234	FALSE
cg14824933	chrX	56589949	-	chrX:56589945-56590514	Island	UBQLN2	NM_013444	TSS200	1.48864e-06	0.000278656	0.609517	0.395654	-1.26027	FALSE
cg17572800	chrX	78400174	+		OpenSea				1.4923e-06	0.000278808	0.487896	0.30317	-1.1389	FALSE
cg18193764	chr5	134879961	-	chr5:134879443-134879819	S_Shore				1.49243e-06	0.000278808	0.981869	0.962146	-1.08253	FALSE
cg10682568	chr4	87040423	+		OpenSea	MAPK10	NM_138980;NM_138982;NM_002753	Body;Body;Body	1.49324e-06	0.000278848	0.948885	0.898658	-1.08743	FALSE
cg10105218	chr1	111414984	+		OpenSea	CD53	NM_000560;NM_001040033	TSS1500;5'UTR	1.4998e-06	0.000279554	0.897475	0.812693	-1.0152	FALSE
cg18816329	chrX	54070878	-	chrX:54070312-54071311	Island	PHF8	NM_015107	TSS1500	1.50082e-06	0.000279554	0.30282	0.178125	-1.00668	FALSE
cg21888438	chrX	38663117	+	chrX:38662906-38664764	Island	MID1IP1	NM_001098790;NM_021242;NM_021242;NM_001098791	5'UTR;5'UTR;1stExon;5'UTR	1.50388e-06	0.000279941	0.209205	0.113489	-1.03443	FALSE
cg08881528	chrX	47092529	-	chrX:47092559-47093306	N_Shore	USP11	NM_004651	1stExon	1.51086e-06	0.00028046	0.244493	0.124605	-1.18321	FALSE
cg13781574	chrX	69675294	+	chrX:69674799-69675305	Island	DLG3	NM_021120;NM_020730;NM_001166278	Body;Body;5'UTR	1.51638e-06	0.000281108	0.564294	0.370455	-1.14227	FALSE
cg06023279	chr18	12896925	+	chr18:12896621-12897102	Island				1.52244e-06	0.000281939	0.93431	0.871763	-1.06547	FALSE
cg14184780	chr9	95475751	+	chr9:95477296-95477708	N_Shore	BICD2	NM_015250;NM_001003800	Body;3'UTR	1.5246e-06	0.000282186	0.971366	0.943605	-1.00228	FALSE
cg11723850	chr14	24020053	+	chr14:24020002-24020251	Island				1.53616e-06	0.000283121	0.948162	0.882288	-1.29943	FALSE
cg13210580	chr1	161276204	+		OpenSea	MPZ	NM_000530	Body	1.53622e-06	0.000283121	0.933337	0.871333	-1.03665	FALSE
cg15122439	chr2	200469026	+	chr2:200468551-200468958	S_Shore				1.53637e-06	0.000283121	0.93104	0.869122	-1.03323	FALSE
cg03811055	chrX	16888211	+	chrX:16887742-16889250	Island	RBBP7	NM_002893;NM_002893	1stExon;5'UTR	1.53669e-06	0.000283121	0.338051	0.147545	-1.55841	FALSE
cg05306040	chr4	78979207	+	chr4:78978365-78979256	Island	FRAS1	NM_001166133;NM_025074	1stExon;1stExon	1.54488e-06	0.000284517	0.279399	0.160747	-1.02081	FALSE
cg14340103	chr4	123543179	-		OpenSea	IL21	NM_021803	TSS1500	1.54575e-06	0.000284566	0.903281	0.800602	-1.2084	FALSE
cg03562978	chr14	101395514	+		OpenSea				1.54863e-06	0.000284773	0.702965	0.532084	-1.06268	FALSE
cg24585803	chrX	77395373	+	chrX:77394831-77395292	S_Shore	TAF9B	NM_015975	TSS200	1.55727e-06	0.000286237	0.295536	0.160469	-1.17395	FALSE
cg08190828	chr16	85024050	+		OpenSea	ZDHHC7	NM_001145548;NM_017740	Body;Body	1.56175e-06	0.000286846	0.9538	0.904211	-1.1287	FALSE
cg08076091	chr2	203926405	-		OpenSea	NBEAL1	NM_001114132	Body	1.56182e-06	0.000286846	0.817851	0.665254	-1.17418	FALSE
cg00545886	chr20	36146069	+	chr20:36148603-36150136	N_Shelf	BLCAP	NM_006698;NM_001167823;NM_001167821;NM_001167820;NM_001167822	3'UTR;3'UTR;3'UTR;3'UTR;3'UTR	1.5659e-06	0.000287334	0.952012	0.904117	-1.07916	FALSE
cg19029181	chr3	147130536	-	chr3:147130342-147130577	Island	ZIC1	NM_003412	Body	1.57304e-06	0.000288073	0.942271	0.884069	-1.09189	FALSE
cg05045738	chrX	73834707	+	chrX:73833999-73834597	S_Shore	RLIM	NM_183353;NM_016120	TSS1500;TSS1500	1.575e-06	0.000288073	0.408452	0.220125	-1.30267	FALSE
cg13873029	chr10	62890369	-		OpenSea				1.57637e-06	0.000288073	0.887826	0.788235	-1.11934	FALSE
cg16405055	chr1	156164205	-	chr1:156163672-156164052	S_Shore	SLC25A44	NM_014655	5'UTR	1.5777e-06	0.000288073	0.142673	0.254222	1.02896	FALSE
cg00571067	chr17	53871788	-		OpenSea				1.57971e-06	0.000288322	0.469386	0.275921	-1.21481	FALSE
cg08689445	chrX	106898504	+		OpenSea				1.58296e-06	0.000288641	0.452672	0.292281	-1.00287	FALSE
cg18878700	chrX	131623878	+	chrX:131623144-131624115	Island	MBNL3	NM_001170704;NM_001170704	1stExon;5'UTR	1.59349e-06	0.000289933	0.271541	0.131497	-1.30062	FALSE
cg17800714	chrX	153656771	-	chrX:153656733-153657363	Island	ATP6AP1	NM_001183	TSS1500	1.59652e-06	0.000290034	0.464207	0.293899	-1.07202	FALSE
cg05454990	chrX	48435345	+	chrX:48432815-48433322	S_Shelf	RBM3	NM_006743	Body	1.60124e-06	0.000290466	0.959604	0.912104	-1.1925	FALSE
cg06601071	chr16	85525842	-	chr16:85529839-85530128	N_Shelf				1.60139e-06	0.000290466	0.942257	0.891089	-1.02967	FALSE
cg18192417	chr10	21463756	+	chr10:21462128-21463808	Island	NEBL	NM_213569	TSS1500	1.6035e-06	0.000290599	0.471013	0.292167	-1.11206	FALSE
cg07453857	chr3	170806983	+		OpenSea	TNIK	NM_001161563;NM_001161566;NM_001161560;NM_001161565;NM_001161561;NM_015028;NM_001161562;NM_001161564	Body;Body;Body;Body;Body;Body;Body;Body	1.60431e-06	0.000290599	0.777405	0.630616	-1.03198	FALSE
cg25589070	chr6	11768095	+		OpenSea	C6orf105	NM_032744;NM_001143948	Body;Body	1.6046e-06	0.000290599	0.952246	0.902334	-1.12408	FALSE
cg17585889	chr5	140552600	+	chr5:140553681-140554637	N_Shore	PCDHB7	NM_018940	1stExon	1.60592e-06	0.000290621	0.926043	0.856849	-1.0664	FALSE
cg23323276	chrX	134186288	-	chrX:134185563-134186337	Island	FAM127B	NM_001078172;NM_001134321	TSS200;TSS200	1.60953e-06	0.000290993	0.253058	0.136252	-1.10303	FALSE
cg18983709	chrX	131157486	+	chrX:131156818-131157775	Island	MST4	NM_001042453;NM_001042452;NM_016542	5'UTR;TSS200;5'UTR	1.60989e-06	0.000290993	0.444835	0.288406	-1.00584	FALSE
cg16335841	chr2	233246214	+	chr2:233245999-233246448	Island	ALPP	NM_001632	Body	1.61889e-06	0.000291943	0.971466	0.944424	-1.00321	FALSE
cg18043078	chr13	114898210	-	chr13:114897358-114898516	Island	RASA3	NM_007368	TSS200	1.6294e-06	0.000293076	0.0487165	0.0242921	-1.0476	FALSE
cg14013497	chrX	153770094	-		OpenSea	IKBKG;G6PD	NM_001099856;NM_001042351;NM_000402	TSS1500;Body;Body	1.62955e-06	0.000293076	0.377747	0.229856	-1.02735	FALSE
cg04591563	chr16	69782779	+		OpenSea	NOB1	NM_014062	Body	1.63385e-06	0.00029351	0.968681	0.934506	-1.15391	FALSE
cg10127939	chrX	103811930	-	chrX:103811550-103812043	Island	IL1RAPL2	NM_017416	5'UTR	1.63589e-06	0.000293764	0.750471	0.600369	-1.00675	FALSE
cg06407366	chrX	13707511	-	chrX:13707055-13707555	Island	RAB9A	NM_004251	5'UTR	1.64382e-06	0.000294735	0.259831	0.147125	-1.03195	FALSE
cg22455616	chrX	71793001	-		OpenSea	HDAC8	NM_001166418;NM_001166422;NM_001166448;NM_018486;NM_001166420;NM_001166419	TSS200;TSS200;TSS200;TSS200;TSS200;TSS200	1.64591e-06	0.000294998	0.387803	0.203738	-1.30778	FALSE
cg20057595	chrX	30907727	+	chrX:30906901-30907728	Island	MAP3K7IP3	NM_152787	TSS1500	1.64924e-06	0.000295481	0.320781	0.18494	-1.06528	FALSE
cg21080294	chrX	106871478	-	chrX:106871621-106871827	N_Shore	PRPS1	NM_002764	TSS200	1.65002e-06	0.000295508	0.390343	0.239522	-1.0238	FALSE
cg19950461	chr5	138678409	+	chr5:138677333-138678248	S_Shore	PAIP2	NM_001033112;NM_016480	5'UTR;5'UTR	1.65073e-06	0.000295522	0.179455	0.0946706	-1.06437	FALSE
cg02120013	chrX	50214405	-	chrX:50214459-50214677	N_Shore	DGKK	NM_001013742	TSS1500	1.65836e-06	0.00029666	0.538544	0.345186	-1.14775	FALSE
cg04859695	chr4	187666362	-		OpenSea				1.66113e-06	0.000296815	0.959451	0.922555	-1.0028	FALSE
cg01345087	chrX	47479175	-	chrX:47478670-47479515	Island	SYN1	NM_133499;NM_006950;NM_006950;NM_133499	5'UTR;1stExon;5'UTR;1stExon	1.67111e-06	0.000298257	0.429479	0.266438	-1.0662	FALSE
cg20853361	chr2	66957156	-		OpenSea				1.68595e-06	0.000300791	0.92045	0.850712	-1.01547	FALSE
cg06655097	chr4	177455600	-		OpenSea				1.69367e-06	0.000301938	0.930514	0.858707	-1.14436	FALSE
cg17658468	chrX	37706817	+	chrX:37706295-37706972	Island	DYNLT3	NM_006520;NM_006520	1stExon;5'UTR	1.69727e-06	0.000302409	0.275198	0.127918	-1.37607	FALSE
cg03728850	chrX	55515614	-	chrX:55515067-55515544	S_Shore	USP51	NM_201286;NM_201286	1stExon;5'UTR	1.7006e-06	0.000302828	0.308481	0.155691	-1.27464	FALSE
cg17991347	chrX	51546132	+		OpenSea	MAGED1	NM_001005332	TSS200	1.70896e-06	0.000303912	0.418943	0.25935	-1.0428	FALSE
cg26266427	chr6	32063838	+	chr6:32063533-32065044	Island	TNXB	NM_019105	Body	1.71261e-06	0.000304388	0.903666	0.817903	-1.05578	FALSE
cg14874351	chr12	81331845	-	chr12:81330608-81331514	S_Shore	LIN7A	NM_004664	TSS200	1.7162e-06	0.000304679	0.439965	0.2769	-1.03824	FALSE
cg13313036	chr11	66139196	-	chr11:66138806-66139729	Island	SLC29A2	NM_001532;NM_001532	5'UTR;1stExon	1.72184e-06	0.000305529	0.132496	0.068141	-1.0709	FALSE
cg22660483	chrX	54835382	-	chrX:54835220-54835525	Island	MAGED2	NM_177433;NM_201222;NM_014599	5'UTR;TSS200;5'UTR	1.7223e-06	0.000305529	0.412711	0.239485	-1.16313	FALSE
cg23021076	chr3	64201741	+		OpenSea	PRICKLE2	NM_198859	5'UTR	1.72662e-06	0.000306179	0.924979	0.849931	-1.11928	FALSE
cg22447637	chr4	144216328	+		OpenSea				1.7467e-06	0.000308455	0.924475	0.837338	-1.29876	FALSE
cg24347720	chrX	135333661	+	chrX:135332893-135333726	Island	MAP7D3	NM_024597	TSS200	1.75168e-06	0.000308984	0.45355	0.260221	-1.23863	FALSE
cg27198824	chrX	147582727	-	chrX:147582276-147583283	Island	AFF2	NM_001169125;NM_001169124;NM_001169122;NM_002025;NM_001169123	Body;Body;Body;Body;Body	1.76181e-06	0.00031007	0.327838	0.185698	-1.09595	FALSE
cg21426303	chr8	123945740	-		OpenSea	ZHX2	NM_014943	5'UTR	1.76668e-06	0.000310368	0.949544	0.885857	-1.25527	FALSE
cg21797001	chr20	55904364	-	chr20:55904668-55904976	N_Shore	SPO11	NM_198265;NM_012444	TSS1500;TSS1500	1.76947e-06	0.000310368	0.907904	0.811525	-1.19527	TRUE
cg15208856	chr6	158352311	-		OpenSea	SNX9	NM_016224	Body	1.78226e-06	0.000311676	0.960063	0.903948	-1.31507	FALSE
cg22645859	chrX	118987043	+	chrX:118986684-118987252	Island	UPF3B	NM_023010;NM_080632	TSS200;TSS200	1.79577e-06	0.000313337	0.399215	0.224919	-1.19511	FALSE
cg23387401	chr17	4582204	+		OpenSea	PELP1	NM_014389	Body	1.80404e-06	0.000314239	0.356405	0.203502	-1.12434	FALSE
cg26829310	chr1	94345044	-	chr1:94344507-94344822	S_Shore	DNTTIP2	NM_014597	TSS1500	1.8043e-06	0.000314239	0.41107	0.250476	-1.06781	FALSE
cg19321725	chr1	26853240	-	chr1:26856191-26856684	N_Shelf				1.80522e-06	0.000314283	0.770877	0.619592	-1.04203	FALSE
cg27005946	chr7	3488816	+		OpenSea	SDK1	NM_152744	Body	1.8071e-06	0.000314493	0.956479	0.898298	-1.38074	FALSE
cg10578701	chr10	90964806	-	chr10:90967555-90967900	N_Shelf				1.81484e-06	0.000315553	0.810727	0.681262	-1.00966	FALSE
cg13789561	chrX	47420453	+	chrX:47420402-47421099	Island	ARAF	NM_001654	TSS200	1.81722e-06	0.000315723	0.278258	0.147523	-1.15877	FALSE
cg00899160	chr10	106034472	-	chr10:106034574-106034803	N_Shore	GSTO2	NM_183239	5'UTR	1.8179e-06	0.000315723	0.379001	0.233959	-1.00383	FALSE
cg17104738	chr4	1844724	+	chr4:1843080-1843352	S_Shore	LETM1	NM_012318	Body	1.81822e-06	0.000315723	0.417716	0.261912	-1.01701	FALSE
cg04211501	chr16	85966435	-		OpenSea				1.82077e-06	0.000316049	0.935116	0.876805	-1.01667	FALSE
cg16428596	chrX	53468825	-	chrX:53468578-53469023	Island				1.82354e-06	0.000316412	0.461047	0.285911	-1.10261	FALSE
cg26650655	chr5	88178400	-	chr5:88179866-88180258	N_Shore	MEF2C	NM_001131005;NM_002397	5'UTR;5'UTR	1.82527e-06	0.000316596	0.922009	0.840973	-1.16358	FALSE
cg12803060	chr7	100850157	-		OpenSea	PLOD3	NM_001084	Body	1.8277e-06	0.000316877	0.915334	0.830098	-1.14429	FALSE
cg15904427	chrX	133941745	-		OpenSea	FAM122C	NM_001170782;NM_001170783;NM_138819;NM_001170784;NM_001170779;NM_001170781;NM_001170780	Body;Body;Body;Body;Body;Body;Body	1.82959e-06	0.000316877	0.373384	0.209639	-1.16848	FALSE
cg09338032	chr12	113916609	+	chr12:113916433-113916717	Island				1.83414e-06	0.000317166	0.927204	0.863535	-1.01163	FALSE
cg03823092	chrX	99891789	+	chrX:99891299-99891794	Island	TSPAN6	NM_003270;NM_003270	5'UTR;1stExon	1.83497e-06	0.000317166	0.383061	0.220933	-1.13601	FALSE
cg25361621	chr18	57022125	+	chr18:57026065-57026769	N_Shelf	LMAN1	NM_005570	Body	1.83876e-06	0.000317166	0.942781	0.881461	-1.17538	FALSE
cg27162304	chrX	114795918	-	chrX:114795414-114796228	Island	PLS3	NM_005032	5'UTR	1.8398e-06	0.000317166	0.287187	0.164963	-1.0422	FALSE
cg14003886	chr9	28450281	-		OpenSea	LINGO2	NM_152570	5'UTR	1.84264e-06	0.000317166	0.963733	0.918626	-1.30779	FALSE
cg17206850	chr11	62693456	-	chr11:62693373-62694772	Island				1.84318e-06	0.000317166	0.916266	0.837003	-1.1186	FALSE
cg25055892	chr7	123304073	+		OpenSea	LMOD2	NM_207163	3'UTR	1.84347e-06	0.000317166	0.90572	0.815799	-1.11625	FALSE
cg11857742	chrX	48755493	-	chrX:48754500-48755329	S_Shore	PQBP1;TIMM17B	NM_001167992;NM_001167989;NM_005834;NM_001167990;NM_001167947;NM_001032383;NM_001032381;NM_001032384;NM_001032382;NM_005710;NM_144495	TSS1500;5'UTR;TSS200;5'UTR;TSS200;5'UTR;5'UTR;TSS200;5'UTR;TSS200;5'UTR	1.84501e-06	0.000317314	0.386751	0.20039	-1.34238	FALSE
cg26992952	chr4	24981949	+		OpenSea	CCDC149	NM_173463	TSS200	1.85581e-06	0.000318119	0.455276	0.294393	-1.00303	FALSE
cg15192905	chrX	56755714	+		OpenSea	LOC550643	NR_015367	TSS200	1.86239e-06	0.000318822	0.454794	0.246196	-1.35137	FALSE
cg02360578	chrX	105855130	-	chrX:105855028-105855297	Island	CXorf57	NM_018015	TSS200	1.86601e-06	0.000318892	0.452169	0.267724	-1.17637	FALSE
cg19937618	chrX	48901183	+	chrX:48900510-48901469	Island	TFE3	NM_006521	TSS200	1.86645e-06	0.000318892	0.424688	0.256135	-1.11323	FALSE
cg07314984	chrX	19003243	+	chrX:19002003-19003244	Island	PHKA2	NM_000292	TSS1500	1.86871e-06	0.000319161	0.300351	0.150464	-1.32185	FALSE
cg27104822	chr19	10698084	-	chr19:10697786-10698099	Island	AP1M2	NM_005498	TSS200	1.87872e-06	0.000320196	0.914614	0.839202	-1.03805	FALSE
cg25268718	chr14	24604711	+	chr14:24605082-24605760	N_Shore	PSME1	NM_006263;NM_176783	TSS1500;TSS1500	1.891e-06	0.000321443	0.849386	0.733148	-1.04493	FALSE
cg07715974	chr6	34511514	+	chr6:34512063-34512266	N_Shore	SPDEF	NM_012391	Body	1.89423e-06	0.000321758	0.910159	0.825229	-1.11759	FALSE
cg09866743	chr3	35706038	-		OpenSea	ARPP-21	NM_016300	5'UTR	1.91628e-06	0.000323508	0.920472	0.841041	-1.119	FALSE
cg14063817	chr6	537496	+	chr6:537144-537522	Island	EXOC2	NM_018303	Body	1.9237e-06	0.000324492	0.931491	0.859382	-1.14397	FALSE
cg16429439	chrX	77150966	-	chrX:77150837-77151247	Island	MAGT1	NM_032121	1stExon	1.92798e-06	0.000324779	0.354072	0.215095	-1.00996	FALSE
cg00974761	chr17	33866073	-		OpenSea	SLFN12L	NM_001145027	TSS1500	1.93935e-06	0.000326388	0.799883	0.646804	-1.13017	FALSE
cg00145348	chrX	55026862	-	chrX:55026359-55026985	Island	APEX2	NM_014481	1stExon	1.94948e-06	0.000327459	0.353165	0.202384	-1.10681	FALSE
cg23857909	chrX	153362596	-	chrX:153362568-153363473	Island	MECP2	NM_001110792;NM_004992	Body;5'UTR	1.97177e-06	0.000330373	0.450165	0.244617	-1.3448	FALSE
cg13726724	chrX	47483268	+	chrX:47483042-47483364	Island				1.98346e-06	0.000331888	0.434791	0.26998	-1.06304	FALSE
cg18989057	chrX	48660440	-	chrX:48659712-48660629	Island	HDAC6	NM_006044	TSS200	1.98365e-06	0.000331888	0.276128	0.150976	-1.12809	FALSE
cg21368566	chr2	236568913	-		OpenSea	AGAP1	NM_014914;NM_001037131	Body;Body	1.99327e-06	0.000332784	0.255518	0.145845	-1.02118	FALSE
cg03168582	chr9	841850	+	chr9:841374-843364	Island	DMRT1	NM_021951	1stExon	1.99863e-06	0.000333203	0.942472	0.884543	-1.0894	FALSE
cg18430208	chrX	15756384	-	chrX:15756051-15756636	Island	CA5B	NM_007220	TSS200	2.01556e-06	0.000334925	0.337449	0.153857	-1.49995	FALSE
cg01366985	chr6	25167695	-		OpenSea				2.01974e-06	0.000335289	0.963773	0.924467	-1.11794	FALSE
cg19840133	chrX	48754590	+	chrX:48754500-48755329	Island	TIMM17B;PQBP1	NM_001167947;NM_001167992;NM_144495;NM_001032383;NM_001167989;NM_001032384;NM_001032381;NM_001167990;NM_005834;NM_005710;NM_001032382	Body;TSS1500;TSS1500;TSS1500;TSS1500;TSS1500;TSS1500;TSS1500;Body;TSS1500;TSS1500	2.02253e-06	0.000335627	0.262859	0.122069	-1.35636	FALSE
cg19047180	chr10	70748213	+	chr10:70748435-70749334	N_Shore	KIAA1279	NM_015634	TSS1500	2.02454e-06	0.000335729	0.406031	0.252109	-1.02258	FALSE
cg03157806	chrX	148713279	-	chrX:148712839-148713679	Island	TMEM185A	NM_032508;NM_032508	5'UTR;1stExon	2.03378e-06	0.000336783	0.416684	0.252339	-1.09603	FALSE
cg14386777	chr9	14063065	+		OpenSea				2.03791e-06	0.000337349	0.966298	0.929519	-1.15545	FALSE
cg18452799	chrX	100307174	+	chrX:100306614-100306992	S_Shore	TRMT2B	NM_024917;NM_001167970;NM_001167972;NM_001167971	TSS200;TSS200;TSS200;TSS200	2.03954e-06	0.00033742	0.436618	0.235108	-1.33502	FALSE
cg14022645	chrX	48901405	+	chrX:48900510-48901469	Island	TFE3	NM_006521	TSS1500	2.04166e-06	0.00033742	0.276396	0.14828	-1.13464	FALSE
cg04270663	chrX	56590513	+	chrX:56589945-56590514	Island	UBQLN2	NM_013444	1stExon	2.04214e-06	0.00033742	0.381285	0.197774	-1.32459	FALSE
cg16082125	chrX	47092560	-	chrX:47092559-47093306	Island	USP11	NM_004651	1stExon	2.04333e-06	0.00033742	0.391863	0.23978	-1.0409	FALSE
cg10093679	chr11	65482056	+	chr11:65479349-65480024	S_Shelf	KAT5	NM_182710;NM_182709;NM_006388	Body;Body;Body	2.04901e-06	0.000337994	0.891791	0.804113	-1.00542	FALSE
cg08248532	chrX	23685453	-	chrX:23685406-23686046	Island	PRDX4	NM_006406	TSS200	2.05002e-06	0.000337994	0.301079	0.170829	-1.06453	FALSE
cg03899824	chr6	52008001	+		OpenSea	MIR206	NR_029713	TSS1500	2.07059e-06	0.000340828	0.95979	0.912697	-1.19191	FALSE
cg26674826	chrX	135056110	-	chrX:135055671-135056158	Island	MMGT1	NM_173470;NM_173470	1stExon;5'UTR	2.08047e-06	0.000341749	0.443598	0.257905	-1.20442	FALSE
cg07059875	chr2	47596073	-	chr2:47596629-47597256	N_Shore	EPCAM	NM_002354	TSS1500	2.10261e-06	0.000344334	0.939244	0.888862	-1.01954	TRUE
cg07312966	chrX	132549205	-	chrX:132547567-132550284	Island	GPC4	NM_001448	TSS200	2.10573e-06	0.000344432	0.337538	0.162088	-1.39881	FALSE
cg25843975	chrX	154299647	+	chrX:154299062-154299795	Island	BRCC3;MTCP1NB;MTCP1	NM_024332;NM_001018055;NM_001018024;NM_001018025	TSS200;TSS200;TSS200;TSS200	2.12048e-06	0.000346239	0.431525	0.26442	-1.09039	FALSE
cg04424654	chrX	109561524	+	chrX:109560703-109561534	Island	AMMECR1	NM_001171689;NM_015365;NM_001025580	5'UTR;TSS200;TSS200	2.13881e-06	0.000348446	0.414967	0.235731	-1.24823	FALSE
cg25553791	chrX	118827095	+	chrX:118826452-118827731	Island	SEPT6	NM_145799;NM_015129;NM_145800;NM_015129;NM_145800;NM_145802;NM_145802;NM_145799	5'UTR;1stExon;5'UTR;5'UTR;1stExon;5'UTR;1stExon;1stExon	2.14017e-06	0.000348481	0.352169	0.210497	-1.02516	FALSE
cg23953226	chr3	156275283	+	chr3:156272636-156273099	S_Shelf				2.1718e-06	0.000352837	0.960225	0.910584	-1.27831	FALSE
cg12116566	chrX	103217425	-	chrX:103217140-103217713	Island	TMSB15B;MIR1256	NM_194324;NR_031657	5'UTR;Body	2.17285e-06	0.000352837	0.599345	0.427884	-1.00356	FALSE
cg12143138	chrX	80063471	-	chrX:80064923-80065136	N_Shore	BRWD3	NM_153252	Body	2.17545e-06	0.000352999	0.466974	0.255833	-1.36607	FALSE
cg00052665	chr17	9941095	+		OpenSea	GAS7	NM_201432;NM_201433	TSS1500;Body	2.17819e-06	0.000353321	0.887457	0.792017	-1.05067	FALSE
cg26457272	chrX	48398004	-	chrX:48397759-48398529	Island	TBC1D25	NM_002536	TSS200	2.19669e-06	0.000355337	0.420559	0.265809	-1.00665	FALSE
cg15932980	chr12	131276353	+		OpenSea	STX2	NM_001980;NM_194356	3'UTR;3'UTR	2.19895e-06	0.000355456	0.966796	0.926289	-1.24609	FALSE
cg23939096	chr5	1555791	-	chr5:1553035-1553269	S_Shelf				2.2177e-06	0.000357131	0.0871037	0.0467686	-1.01298	FALSE
cg20497120	chrX	47004576	-	chrX:47003750-47004987	Island	NDUFB11;RBM10	NR_024234;NM_019056;NR_024235;NM_152856;NM_005676;NM_001135998	Body;TSS1500;Body;TSS200;TSS200;TSS1500	2.221e-06	0.000357538	0.38397	0.2208	-1.14492	FALSE
cg18884557	chr7	101847700	+		OpenSea	CUX1	NM_181500;NM_181552;NM_001913	Body;Body;Body	2.22405e-06	0.000357846	0.905736	0.824382	-1.03898	FALSE
cg27645294	chr17	21795257	+		OpenSea				2.23025e-06	0.000358287	0.956825	0.915721	-1.06858	FALSE
cg13578070	chr4	124311317	-		OpenSea				2.23944e-06	0.000359148	0.95158	0.882965	-1.36655	FALSE
cg25555657	chrX	48334381	-	chrX:48334229-48335036	Island	FTSJ1	NM_177439;NM_012280	TSS200;TSS200	2.25363e-06	0.000361053	0.239303	0.130714	-1.07521	FALSE
cg05176970	chr17	724273	-		OpenSea	NXN	NM_022463	Body	2.25371e-06	0.000361053	0.348157	0.156069	-1.54511	FALSE
cg22595230	chr20	3766560	-	chr20:3766343-3767636	Island	CENPB	NM_001810	1stExon	2.27087e-06	0.000363193	0.89179	0.794384	-1.09272	TRUE
cg18449462	chrX	77155144	-	chrX:77150837-77151247	S_Shelf	COX7B	NM_001866	Body	2.28093e-06	0.000364552	0.476005	0.298246	-1.10822	FALSE
cg26055054	chrX	134654347	+	chrX:134655102-134655750	N_Shore	DDX26B	NM_182540	TSS1500	2.28871e-06	0.000365474	0.369946	0.177478	-1.45356	FALSE
cg16000059	chr5	111496955	-	chr5:111496407-111497040	Island	NCRNA00219;SNORA13	NR_015370;NR_002922	Body;TSS1500	2.28904e-06	0.000365474	0.262738	0.14962	-1.02354	TRUE
cg15462736	chr1	178341865	+		OpenSea	RASAL2	NM_004841;NM_170692	Body;Body	2.3049e-06	0.000367129	0.941793	0.883789	-1.09987	FALSE
cg08789970	chr2	201050370	+		OpenSea				2.31392e-06	0.000368191	0.682431	0.51264	-1.03198	TRUE
cg11329209	chrX	68724047	-	chrX:68723731-68726051	Island	FAM155B	NM_015686	TSS1500	2.31612e-06	0.000368415	0.377281	0.226624	-1.06316	FALSE
cg25812668	chrX	38662926	+	chrX:38662906-38664764	Island	MID1IP1	NM_001098790;NM_001098791;NM_021242	5'UTR;5'UTR;TSS200	2.32063e-06	0.000368882	0.365242	0.195519	-1.24293	TRUE
cg01256270	chr4	1623289	-	chr4:1625116-1625493	N_Shore				2.32597e-06	0.000369477	0.944532	0.889701	-1.08421	FALSE
cg06565368	chr11	131907820	-		OpenSea	NTM	NM_001144059;NM_001048209;NM_001144058;NM_016522	Body;Body;Body;Body	2.32674e-06	0.000369477	0.944362	0.886457	-1.12046	FALSE
cg06456255	chr4	140985719	-		OpenSea	MAML3	NM_018717	Body	2.33401e-06	0.000370018	0.743305	0.564739	-1.18778	FALSE
cg00605523	chr2	238523251	+		OpenSea				2.35041e-06	0.00037153	0.347919	0.193551	-1.17491	FALSE
cg22267947	chrX	119694554	-	chrX:119694943-119695228	N_Shore	CUL4B	NM_003588;NM_001079872;NM_001079872	Body;1stExon;5'UTR	2.35158e-06	0.00037153	0.491644	0.263134	-1.44492	FALSE
cg16994783	chrX	134138364	+	chrX:134138081-134138318	S_Shore				2.37138e-06	0.000373901	0.360527	0.188155	-1.30019	FALSE
cg21491240	chrX	135578828	+	chrX:135579001-135580099	N_Shore	HTATSF1	NM_014500;NM_001163280	TSS1500;TSS1500	2.3774e-06	0.000374557	0.294908	0.161377	-1.12772	FALSE
cg00357087	chrX	119738550	+		OpenSea	MCTS1	NM_001137554;NM_014060	TSS200;Body	2.37864e-06	0.000374557	0.469895	0.275787	-1.22227	FALSE
cg09841635	chrX	16730937	+	chrX:16729925-16730938	Island	CTPS2	NM_001144002;NM_175859;NM_019857;NM_019857	TSS1500;TSS200;1stExon;5'UTR	2.39566e-06	0.000376082	0.360291	0.203475	-1.13594	FALSE
cg13101948	chr6	4056654	-		OpenSea	PRPF4B	NM_003913	Body	2.39838e-06	0.000376143	0.853023	0.732768	-1.08527	FALSE
cg02972492	chr2	242438510	-		OpenSea	STK25	NM_006374	Body	2.42222e-06	0.000378854	0.93844	0.882814	-1.04136	FALSE
cg15039826	chrX	39958196	+	chrX:39953434-39969247	Island	BCOR	NM_017745;NM_001123384;NM_001123385;NM_001123383	TSS1500;5'UTR;TSS1500;5'UTR	2.43633e-06	0.000380424	0.452303	0.289348	-1.02313	FALSE
cg09738156	chr3	183543587	+	chr3:183542496-183543804	Island	MAP6D1	NM_024871	TSS200	2.43885e-06	0.000380691	0.966935	0.93309	-1.05643	FALSE
cg02179438	chrX	49091760	-	chrX:49091934-49092233	N_Shore	CCDC22	NM_014008	TSS200	2.44782e-06	0.000381837	0.42588	0.260101	-1.08451	FALSE
cg04744025	chrX	146993175	+	chrX:146993091-146994200	Island	ASFMR1;FMR1	NR_024501;NR_024502;NR_024499;NM_002024;NR_024500;NR_024503	Body;Body;Body;TSS1500;Body;Body	2.46056e-06	0.000383312	0.187914	0.0993257	-1.0641	FALSE
cg09119244	chrX	53111239	-	chrX:53111281-53112016	N_Shore	TSPYL2	NM_022117	TSS1500	2.47467e-06	0.000385127	0.506188	0.256952	-1.58121	FALSE
cg11991058	chr2	168150602	-	chr2:168149033-168150797	Island				2.47829e-06	0.000385223	0.911862	0.827204	-1.10191	FALSE
cg07015190	chr6	167276275	+	chr6:167275720-167276626	Island	RPS6KA2	NM_001006932	TSS1500	2.47943e-06	0.000385226	0.987336	0.971056	-1.30102	FALSE
cg10418630	chrX	132547691	+	chrX:132547567-132550284	Island	GPC4	NM_001448	Body	2.48532e-06	0.000385374	0.278511	0.151708	-1.10953	FALSE
cg08261988	chrX	134124839	+	chrX:134124938-134125307	N_Shore	LOC644538	NM_001163438	TSS200	2.4869e-06	0.00038549	0.267832	0.151232	-1.02984	FALSE
cg24263233	chrX	118699475	+		OpenSea	CXorf56	NM_001170569;NM_022101;NM_001170570	TSS200;TSS200;TSS200	2.49769e-06	0.000386524	0.452134	0.278159	-1.10564	FALSE
cg19800913	chrX	134186228	-	chrX:134185563-134186337	Island	FAM127B	NM_001078172;NM_001134321	TSS200;TSS200	2.51325e-06	0.000388161	0.260118	0.113897	-1.46999	FALSE
cg20673472	chr6	146871340	+		OpenSea	RAB32	NM_006834	Body	2.51644e-06	0.000388397	0.964439	0.919381	-1.31738	FALSE
cg14970569	chrX	134555714	-	chrX:134555638-134556565	Island	NCRNA00086	NR_024359	TSS200	2.52245e-06	0.000389004	0.431159	0.197351	-1.62691	FALSE
cg20678442	chr1	244893503	+	chr1:244893441-244894366	Island				2.52286e-06	0.000389004	0.972264	0.942278	-1.10118	FALSE
cg09285672	chrX	48980142	+	chrX:48979844-48980266	Island	GPKOW	NM_015698	TSS200	2.5336e-06	0.000389903	0.373022	0.220159	-1.07874	FALSE
cg07281879	chr11	32459626	+	chr11:32459422-32459878	Island	WIT1	NR_023920	Body	2.53453e-06	0.000389903	0.858717	0.720954	-1.23468	FALSE
cg14847628	chr20	56935421	-		OpenSea	RAB22A	NM_020673	3'UTR	2.54936e-06	0.00039167	0.93139	0.84724	-1.2939	TRUE
cg02371397	chr15	33799380	+		OpenSea	RYR3	NM_001036	Body	2.55309e-06	0.000391974	0.918752	0.846856	-1.05684	TRUE
cg26918720	chrX	153191884	+	chrX:153193513-153194074	N_Shore	ARHGAP4	NM_001164741;NM_001666	TSS200;TSS200	2.55469e-06	0.000391974	0.435848	0.275365	-1.03006	FALSE
cg23527532	chrX	153600130	-	chrX:153598874-153600604	Island	FLNA	NM_001456;NM_001110556	5'UTR;5'UTR	2.55749e-06	0.000392275	0.434679	0.26264	-1.1154	FALSE
cg13720108	chr3	62364032	-	chr3:62364017-62364316	Island				2.56638e-06	0.000393241	0.948581	0.897536	-1.20313	FALSE
cg02132188	chrX	80377408	+		OpenSea	HMGN5	NM_030763	5'UTR	2.56687e-06	0.000393241	0.409697	0.247859	-1.07582	FALSE
cg04702368	chrX	9732788	-	chrX:9733154-9734064	N_Shore	GPR143	NM_000273	Body	2.56715e-06	0.000393241	0.864304	0.735903	-1.19776	FALSE
cg14091713	chrX	46696093	+	chrX:46696141-46697075	N_Shore	RP2	NM_006915	TSS1500	2.57191e-06	0.000393712	0.433579	0.236719	-1.30393	FALSE
cg24264679	chrX	69675064	+	chrX:69674799-69675305	Island	DLG3	NM_021120;NM_001166278;NM_020730;NM_001166278	Body;1stExon;Body;5'UTR	2.57693e-06	0.000393975	0.542649	0.363483	-1.05654	FALSE
cg03730082	chrX	63425725	-	chrX:63424198-63426190	Island	FAM123B	NM_152424	TSS200	2.57953e-06	0.000394105	0.370746	0.211154	-1.13717	FALSE
cg06624970	chrX	49643941	+	chrX:49643906-49644501	Island	USP27X;LOC158572	NM_001145073;NR_026742	TSS1500;Body	2.58129e-06	0.000394189	0.386351	0.237841	-1.01303	FALSE
cg19307584	chr7	29244379	-		OpenSea	CHN2	NM_004067	Body	2.58176e-06	0.000394189	0.574387	0.400841	-1.01702	FALSE
cg09768859	chr10	134572388	+		OpenSea	INPP5A	NM_005539	Body	2.58261e-06	0.00039419	0.975518	0.945799	-1.22098	FALSE
cg20514061	chrX	107069338	-	chrX:107069308-107070201	Island	MID2	NM_012216;NM_052817;NM_012216;NM_052817	1stExon;1stExon;5'UTR;5'UTR	2.6119e-06	0.000397937	0.437798	0.272921	-1.06125	FALSE
cg11863519	chrX	153362995	+	chrX:153362568-153363473	Island	MECP2	NM_001110792;NM_004992	Body;5'UTR	2.62512e-06	0.000399117	0.366978	0.180348	-1.40262	FALSE
cg10400652	chr19	46996516	+	chr19:46996327-46998437	Island	PNMAL2	NM_020709;NM_020709	1stExon;3'UTR	2.63898e-06	0.000400183	0.94679	0.890498	-1.16682	FALSE
cg03983969	chrX	41782695	-	chrX:41782106-41783258	Island	CASK	NM_001126054;NM_001126055;NM_003688	TSS1500;TSS1500;TSS1500	2.64047e-06	0.000400194	0.231943	0.126646	-1.04467	FALSE
cg19995126	chrX	128674157	-	chrX:128674133-128674727	Island	OCRL	NM_001587;NM_000276	TSS200;TSS200	2.64928e-06	0.000401082	0.427733	0.251365	-1.16317	FALSE
cg19038462	chr10	31715394	-		OpenSea	ZEB1	NR_024286;NM_001128128;NM_030751;NR_024287;NR_024285	Body;Body;Body;Body;Body	2.67598e-06	0.000404222	0.902848	0.817837	-1.05077	FALSE
cg05806018	chrX	147582520	-	chrX:147582276-147583283	Island	AFF2	NM_001169125;NM_001169124;NM_001169122;NM_002025;NM_001169124;NM_001169123;NM_001169122;NM_001169125;NM_002025;NM_001169123	1stExon;1stExon;5'UTR;5'UTR;5'UTR;5'UTR;1stExon;5'UTR;1stExon;1stExon	2.68504e-06	0.000405199	0.410794	0.246809	-1.08948	FALSE
cg11248682	chr12	97578088	-		OpenSea				2.6871e-06	0.000405249	0.952581	0.910383	-1.05321	FALSE
cg01172484	chrX	55478539	-		OpenSea	MAGEH1	NM_014061;NM_014061	1stExon;5'UTR	2.69026e-06	0.000405594	0.379055	0.223653	-1.09431	FALSE
cg08358166	chr17	18538271	+	chr17:18538247-18538813	Island				2.70347e-06	0.000406559	0.984848	0.968698	-1.09074	FALSE
cg08446187	chrX	154299289	+	chrX:154299062-154299795	Island	MTCP1;MTCP1NB;BRCC3	NM_001018025;NM_001018024;NM_001018055;NM_001018025;NM_024332;NM_001018024	1stExon;5'UTR;TSS1500;5'UTR;TSS1500;1stExon	2.70412e-06	0.000406559	0.314225	0.165892	-1.21311	FALSE
cg23941728	chrX	153607222	+	chrX:153606334-153608237	Island	EMD	NM_000117	TSS1500	2.70709e-06	0.000406559	0.350223	0.170245	-1.38979	FALSE
cg27209117	chr17	58469727	+	chr17:58468980-58469903	Island	USP32	NM_032582	TSS200	2.70966e-06	0.00040675	0.0788844	0.0254081	-1.73769	FALSE
cg02353937	chrX	53449152	-	chrX:53448968-53449772	Island	RIBC1;SMC1A	NM_144968;NM_006306;NM_001031745	TSS1500;Body;TSS1500	2.7101e-06	0.00040675	0.358305	0.205071	-1.11425	FALSE
cg11561665	chr6	33215868	+	chr6:33216103-33217463	N_Shore				2.71554e-06	0.000407401	0.244441	0.125806	-1.17386	FALSE
cg24657313	chrX	77359739	-	chrX:77359303-77359979	Island	PGK1	NM_000291;NM_000291	1stExon;5'UTR	2.71617e-06	0.000407401	0.223619	0.116462	-1.1372	FALSE
cg09340741	chrX	46432858	-	chrX:46433054-46434902	N_Shore	CHST7	NM_019886	TSS1500	2.73395e-06	0.000408681	0.428949	0.228971	-1.37017	FALSE
cg11650160	chrX	40017883	+	chrX:40017372-40017884	Island	BCOR	NM_001123384;NM_001123383	5'UTR;5'UTR	2.74156e-06	0.000409502	0.499533	0.326768	-1.0475	FALSE
cg09121987	chrX	99664292	-	chrX:99661653-99665358	Island	PCDH19	NM_001105243;NM_020766;NM_001105243;NM_020766	1stExon;1stExon;5'UTR;5'UTR	2.74774e-06	0.000410037	0.833937	0.711723	-1.03865	FALSE
cg02620228	chrX	13707694	+	chrX:13707055-13707555	S_Shore	RAB9A	NM_004251	5'UTR	2.76078e-06	0.000411454	0.272	0.126608	-1.36474	FALSE
cg13075357	chr1	63780392	-	chr1:63782394-63790471	N_Shelf				2.76777e-06	0.000412365	0.865994	0.754823	-1.09506	FALSE
cg10082647	chr12	107348855	-	chr12:107349152-107350089	N_Shore	C12orf23	NM_152261	TSS1500	2.79833e-06	0.000415131	0.338579	0.190055	-1.12747	FALSE
cg24168538	chr4	35527016	+		OpenSea				2.80311e-06	0.000415513	0.970665	0.941314	-1.10612	FALSE
cg01303569	chrX	48755020	-	chrX:48754500-48755329	Island	TIMM17B;PQBP1	NM_001167947;NM_001167992;NM_001032383;NM_001032384;NM_144495;NM_001032382;NM_001167990;NM_005834;NM_005710;NM_001032381;NM_001167989	Body;TSS1500;TSS200;TSS1500;TSS200;TSS200;TSS200;Body;TSS1500;TSS200;TSS200	2.82555e-06	0.000417039	0.301372	0.167732	-1.09489	FALSE
cg27366263	chr12	96332678	-	chr12:96336245-96337411	N_Shelf	CCDC38	NM_182496	5'UTR	2.82588e-06	0.000417039	0.937758	0.884341	-1.00466	TRUE
cg08732526	chr1	152595982	-		OpenSea	LCE3A	NM_178431	TSS1500	2.82967e-06	0.000417467	0.957891	0.915244	-1.07949	FALSE
cg10288106	chrX	71526903	-	chrX:71524832-71527299	Island	CITED1	NM_001144887;NM_001144886;NM_001144886;NM_004143;NM_001144885	TSS1500;1stExon;5'UTR;TSS200;TSS1500	2.83482e-06	0.000418009	0.236017	0.122589	-1.15137	FALSE
cg16683572	chr14	32798409	-		OpenSea	AKAP6	NM_004274	TSS200	2.83514e-06	0.000418009	0.932502	0.858574	-1.20276	FALSE
cg25237542	chrX	142722494	-	chrX:142721410-142722958	Island	SLITRK4	NM_173078	5'UTR	2.8383e-06	0.00041808	0.29007	0.157542	-1.15637	FALSE
cg23989053	chr19	917475	-	chr19:917034-920787	Island	KISS1R	NM_032551;NM_032551	5'UTR;1stExon	2.84446e-06	0.000418592	0.931576	0.868368	-1.05097	FALSE
cg08635406	chrY	9214483	-	chrY:9215484-9216005	N_Shore	TSPY4;FAM197Y2	NM_001164471;NR_001553;NM_001164471	TSS1500;TSS1500;Body	2.85078e-06	0.000419391	0.70588	0.898756	1.9418	FALSE
cg19870668	chr10	95327683	-	chr10:95326229-95327108	S_Shore	GPR120	NM_181745	Body	2.8549e-06	0.000419733	0.876599	0.77803	-1.00927	FALSE
cg25714865	chr7	5648122	+	chr7:5647104-5647340	S_Shore				2.87002e-06	0.000421691	0.893469	0.78101	-1.20695	FALSE
cg00660167	chr17	80200974	+	chr17:80202799-80203289	N_Shore				2.88305e-06	0.000423472	0.620606	0.446378	-1.02398	FALSE
cg01486610	chr8	42749175	+	chr8:42751212-42753132	N_Shelf	RNF170	NM_001160223;NR_027668;NM_001160224;NM_030954;NM_001160225;NR_027669	5'UTR;Body;5'UTR;5'UTR;5'UTR;Body	2.89352e-06	0.000424292	0.928996	0.851685	-1.22473	FALSE
cg05804339	chrX	40036023	+	chrX:40036252-40036508	N_Shore	BCOR	NM_001123384;NM_001123383	5'UTR;5'UTR	2.89939e-06	0.000424494	0.454777	0.285937	-1.06537	FALSE
cg18397310	chrX	23685473	-	chrX:23685406-23686046	Island	PRDX4	NM_006406	TSS200	2.90162e-06	0.000424494	0.214405	0.119466	-1.00226	FALSE
cg08097281	chr8	26724744	+	chr8:26721642-26724566	S_Shore				2.90561e-06	0.000424787	0.402709	0.22901	-1.18971	FALSE
cg17775340	chrX	31284448	+	chrX:31284504-31285019	N_Shore	DMD	NM_004013;NM_004023;NM_004009;NM_004015;NM_004011;NM_004017;NM_004016;NM_004021;NM_004014;NM_004007;NM_004006;NM_004010;NM_004019;NM_004022;NM_004012;NM_004020;NM_000109;NM_004018	Body;Body;Body;Body;Body;Body;Body;Body;Body;Body;Body;Body;Body;Body;Body;Body;Body;Body	2.90716e-06	0.000424881	0.244006	0.134453	-1.06222	FALSE
cg08800033	chrX	151999825	-	chrX:151999149-151999751	S_Shore	NSDHL;CETN2	NM_015922;NM_001129765;NM_004344	5'UTR;5'UTR;TSS1500	2.92264e-06	0.000426477	0.418735	0.227948	-1.29543	FALSE
cg26131286	chr6	29521783	+	chr6:29521110-29521833	Island				2.92838e-06	0.000427093	0.989058	0.967018	-1.64241	FALSE
cg06728252	chr6	26598149	-	chr6:26598108-26598316	Island	ABT1	NM_013375	Body	2.96229e-06	0.00043065	0.949197	0.899929	-1.05884	FALSE
cg00596833	chr4	15914842	-		OpenSea				2.97461e-06	0.000431518	0.438163	0.278078	-1.02326	FALSE
cg13640924	chr14	105695311	+		OpenSea	BRF1	NM_001519;NM_145685	Body;Body	2.97471e-06	0.000431518	0.974401	0.939251	-1.4389	FALSE
cg02031980	chrX	71401203	+		OpenSea	PIN4	NM_001170747;NR_033187;NM_006223	TSS1500;TSS1500;TSS1500	2.97859e-06	0.000431813	0.246596	0.131358	-1.11581	FALSE
cg09605095	chr2	5847414	-	chr2:5846856-5847561	Island				2.98149e-06	0.0004321	0.959893	0.922241	-1.00886	FALSE
cg02161824	chrX	134186388	-	chrX:134185563-134186337	S_Shore	FAM127B	NM_001078172;NM_001134321	TSS200;TSS200	2.98418e-06	0.00043225	0.238406	0.108957	-1.35079	FALSE
cg00583618	chrX	49020114	-	chrX:49019722-49020307	Island	MAGIX	NM_001099681;NM_001099680;NM_001099682;NM_024859	Body;TSS200;Body;Body	2.98503e-06	0.00043225	0.374742	0.228185	-1.02232	FALSE
cg26119746	chrX	108976838	+	chrX:108976162-108976894	Island	ACSL4	NM_022977;NM_004458	TSS1500;TSS1500	3.0065e-06	0.000434379	0.413167	0.250553	-1.07923	FALSE
cg02251799	chr4	8137064	-		OpenSea	ABLIM2	NM_032432;NM_001130083;NM_001130087;NM_001130088;NM_001130084;NM_001130085;NM_001130086	Body;Body;Body;Body;Body;Body;Body	3.0105e-06	0.000434688	0.971506	0.942105	-1.10427	FALSE
cg27509967	chrY	21877683	+		OpenSea	KDM5D	NM_001146706;NM_004653;NM_001146705	Body;Body;Body	3.01645e-06	0.000435097	0.61534	0.405532	-1.24422	FALSE
cg09465698	chr5	140787623	+	chr5:140787447-140788044	Island	PCDHGA4;PCDHGA6;PCDHGB6;PCDHGA9;PCDHGA1;PCDHGA8;PCDHGA5;PCDHGB1;PCDHGB4;PCDHGA3;PCDHGA2;PCDHGA7;PCDHGB2;PCDHGB5;PCDHGB3	NM_018917;NM_018919;NM_032100;NM_018921;NM_018912;NM_032088;NM_018918;NM_018922;NM_003736;NM_018916;NM_018915;NM_018920;NM_018923;NM_018925;NM_018926;NM_018924	Body;Body;TSS200;Body;Body;Body;Body;Body;Body;Body;Body;Body;Body;Body;TSS200;Body	3.01647e-06	0.000435097	0.982518	0.96565	-1.01337	FALSE
cg08110058	chr1	3073806	+	chr1:3071899-3072239	S_Shore	PRDM16	NM_022114;NM_199454	Body;Body	3.0182e-06	0.000435129	0.897805	0.811551	-1.0229	FALSE
cg13727957	chr9	88579621	+		OpenSea	NAA35	NM_024635	Body	3.06088e-06	0.000439359	0.957655	0.919018	-1.10545	FALSE
cg01999076	chrX	46696420	-	chrX:46696141-46697075	Island	RP2	NM_006915;NM_006915	1stExon;5'UTR	3.06751e-06	0.000440069	0.274111	0.151173	-1.12239	FALSE
cg27230784	chr17	5404337	-	chr17:5403131-5404602	Island	LOC728392	NM_001162371;NM_001162371	1stExon;5'UTR	3.09088e-06	0.000442569	0.28933	0.150544	-1.2037	FALSE
cg16397701	chr12	24105160	+		OpenSea	SOX5	NM_152989	5'UTR	3.09441e-06	0.000442707	0.856648	0.740716	-1.06244	FALSE
cg26777746	chrX	105855218	-	chrX:105855028-105855297	Island	CXorf57	NM_018015;NM_018015	1stExon;5'UTR	3.09702e-06	0.000442944	0.28587	0.157401	-1.12634	FALSE
cg08905118	chrX	46696426	-	chrX:46696141-46697075	Island	RP2	NM_006915;NM_006915	1stExon;5'UTR	3.09857e-06	0.000443031	0.124214	0.0574113	-1.28932	FALSE
cg17815035	chr18	54790380	-	chr18:54788959-54789194	S_Shore				3.10996e-06	0.000443659	0.94996	0.895443	-1.13847	FALSE
cg01507046	chr17	48637818	-	chr17:48636103-48639279	Island	CACNA1G	NM_198384;NM_198397;NM_198396;NM_198379;NM_198383;NM_198380;NM_198387;NM_198378;NM_198377;NM_198386;NM_198376;NM_198385;NM_018896;NM_198388;NM_198382	TSS1500;TSS1500;TSS1500;TSS1500;TSS1500;TSS1500;TSS1500;TSS1500;TSS1500;TSS1500;TSS1500;TSS1500;TSS1500;TSS1500;TSS1500	3.11054e-06	0.000443659	0.136965	0.0708145	-1.02044	FALSE
cg16846645	chr2	14773973	-	chr2:14772377-14775809	Island	FAM84A	NM_145175	5'UTR	3.11299e-06	0.000443737	0.969899	0.933166	-1.2361	FALSE
cg13677598	chrX	69672096	-	chrX:69674799-69675305	N_Shelf	DLG3	NM_020730;NM_021120	TSS200;Body	3.12591e-06	0.000444678	0.428561	0.26407	-1.06625	FALSE
cg14962776	chrX	13753381	-	chrX:13752441-13753336	S_Shore	TRAPPC2;OFD1	NM_001011658;NM_014563;NM_003611;NM_001128835	TSS1500;TSS1500;Body;TSS1500	3.12719e-06	0.000444678	0.250625	0.126041	-1.23148	FALSE
cg11637006	chrX	19905535	-	chrX:19905027-19906557	Island	SH3KBP1	NM_031892;NM_031892	1stExon;5'UTR	3.1332e-06	0.00044517	0.445786	0.28725	-1.02003	FALSE
cg06411441	chrX	100307072	-	chrX:100306614-100306992	S_Shore	TRMT2B	NM_024917;NM_001167972;NM_001167971;NM_001167970;NM_001167971;NM_001167970;NM_024917;NM_001167972	1stExon;5'UTR;5'UTR;1stExon;1stExon;5'UTR;5'UTR;1stExon	3.13719e-06	0.000445335	0.175871	0.0939352	-1.04193	FALSE
cg09185350	chrX	50556361	+	chrX:50556224-50557179	Island	SHROOM4	NM_020717;NR_027121	Body;Body	3.13912e-06	0.000445371	0.208554	0.112962	-1.05681	FALSE
cg21806100	chr5	75794475	+		OpenSea	IQGAP2	NM_006633	Body	3.14143e-06	0.000445484	0.659365	0.442291	-1.28817	FALSE
cg26142661	chrX	101186679	+	chrX:101186525-101187258	Island	ZMAT1	NM_001011657	5'UTR	3.14873e-06	0.000446137	0.612494	0.377716	-1.38937	FALSE
cg13567744	chr7	70790932	-		OpenSea	WBSCR17	NM_022479	Body	3.14889e-06	0.000446137	0.386577	0.230954	-1.07536	FALSE
cg17976175	chrX	118708089	-	chrX:118708293-118709240	N_Shore	UBE2A	NM_181762;NM_003336	TSS1500;TSS1500	3.15039e-06	0.000446214	0.462918	0.294282	-1.05087	FALSE
cg10819004	chr8	63403502	-		OpenSea	NKAIN3	NM_173688	Body	3.16336e-06	0.000447509	0.340603	0.204005	-1.01279	FALSE
cg15480941	chrX	48776125	-	chrX:48775763-48776813	Island	PIM2	NM_006875;NM_006875	5'UTR;1stExon	3.17105e-06	0.000448191	0.470088	0.307553	-1.00756	FALSE
cg24341236	chrX	154299853	-	chrX:154299062-154299795	S_Shore	BRCC3;MTCP1;MTCP1NB	NM_024332;NM_001018025;NM_001018024;NM_001018055	1stExon;TSS1500;TSS1500;1stExon	3.19192e-06	0.000450596	0.34435	0.187443	-1.18686	FALSE
cg22844499	chrX	19002190	+	chrX:19002003-19003244	Island	PHKA2	NM_000292;NM_000292	1stExon;5'UTR	3.20622e-06	0.000451525	0.217542	0.111115	-1.16991	FALSE
cg21902627	chrX	107019166	-	chrX:107018606-107019611	Island	TSC22D3	NM_198057	TSS200	3.2247e-06	0.000453445	0.465129	0.297374	-1.03995	FALSE
cg11344644	chrX	100603699	+	chrX:100603622-100603950	Island	TIMM8A	NM_001145951;NM_004085;NM_004085;NM_001145951	1stExon;1stExon;5'UTR;5'UTR	3.23065e-06	0.000454095	0.464422	0.260567	-1.31394	TRUE
cg01896579	chr4	76599597	+	chr4:76597635-76598920	S_Shore	G3BP2	NM_203505;NM_203504;NM_012297	TSS1500;TSS1500;TSS1500	3.23957e-06	0.000454878	0.78841	0.642404	-1.05974	FALSE
cg08515811	chr17	77921489	-	chr17:77922721-77922973	N_Shore	TBC1D16	NM_019020	Body	3.25953e-06	0.000456423	0.959601	0.922166	-1.01273	FALSE
cg07930217	chrX	106871770	-	chrX:106871621-106871827	Island	PRPS1	NM_002764;NM_002764	1stExon;5'UTR	3.27976e-06	0.00045853	0.165201	0.0867491	-1.05755	FALSE
cg09655497	chrX	109246283	-	chrX:109245900-109246673	Island	TMEM164	NM_032227;NM_017698	TSS200;5'UTR	3.28137e-06	0.00045853	0.274339	0.15804	-1.03427	FALSE
cg22471695	chrX	54522366	-	chrX:54521445-54522749	Island	FGD1	NM_004463;NM_004463	1stExon;5'UTR	3.29138e-06	0.000459371	0.473303	0.278424	-1.22385	FALSE
cg01140782	chrX	152864413	+	chrX:152864043-152865260	Island	FAM58A	NM_152274;NM_001130997	Body;Body	3.30903e-06	0.000460872	0.45475	0.264614	-1.21938	FALSE
cg03939693	chrX	67718700	-	chrX:67718427-67719071	Island	YIPF6	NM_173834	TSS200	3.31681e-06	0.00046143	0.520903	0.33042	-1.14453	FALSE
cg05290899	chrX	48769310	+	chrX:48768763-48769474	Island	SLC35A2	NM_001042498;NM_001032289;NM_005660	TSS200;TSS1500;TSS1500	3.32886e-06	0.000462326	0.422529	0.25756	-1.08143	FALSE
cg05850565	chr14	91949673	+		OpenSea	SMEK1	NM_032560	Body	3.37321e-06	0.000467446	0.952257	0.904288	-1.12	FALSE
cg05826817	chrX	23760460	+	chrX:23761070-23761610	N_Shore	ACOT9	NM_001037171;NM_001033583	Body;Body	3.3773e-06	0.000467598	0.136017	0.068595	-1.12543	FALSE
cg11233153	chrX	153718691	-	chrX:153718654-153719455	Island	SLC10A3	NM_001142391;NM_019848;NM_001142392;NM_019848	5'UTR;1stExon;5'UTR;5'UTR	3.38756e-06	0.000468879	0.491117	0.306812	-1.12726	FALSE
cg01098812	chr14	77591726	-	chr14:77591159-77591847	Island				3.4161e-06	0.000470758	0.959937	0.923986	-1.01576	FALSE
cg24052851	chr9	90795355	-	chr9:90795354-90795580	Island				3.4345e-06	0.000472383	0.97911	0.957353	-1.13855	FALSE
cg07840446	chr4	169690674	-		OpenSea	PALLD	NM_016081;NM_001166109;NM_001166108	Body;Body;Body	3.44675e-06	0.000473431	0.944126	0.878043	-1.27868	FALSE
cg20739510	chr1	10534809	+	chr1:10534918-10535172	N_Shore	PEX14	NM_004565	TSS200	3.46177e-06	0.000474937	0.412671	0.259736	-1.003	FALSE
cg23269489	chrX	129117241	-	chrX:129113845-129118029	Island	BCORL1	NM_021946	5'UTR	3.48085e-06	0.000476436	0.360521	0.216023	-1.03781	FALSE
cg24925929	chr3	122640935	-	chr3:122640713-122641355	Island	SEMA5B	NM_001031702	Body	3.48259e-06	0.000476464	0.935607	0.873391	-1.04268	FALSE
cg08142058	chr14	61695425	-		OpenSea				3.52169e-06	0.000480481	0.914485	0.830754	-1.1241	FALSE
cg14069601	chr5	171621251	-		OpenSea	EFCAB9	NM_001171183	1stExon	3.5373e-06	0.000481347	0.941187	0.864823	-1.4111	FALSE
cg12578536	chr5	43003251	+	chr5:43000343-43000791	S_Shelf				3.55158e-06	0.000482309	0.72193	0.558109	-1.03962	FALSE
cg25758545	chr20	50416258	+	chr20:50417312-50419045	N_Shore	SALL4	NM_020436	Body	3.57107e-06	0.000484394	0.868613	0.767525	-1.00004	FALSE
cg14460470	chrX	102942485	+	chrX:102942107-102942486	Island	MORF4L2	NM_001142427;NM_001142419;NM_001142432;NM_001142429;NM_001142421;NM_001142422;NM_001142418;NM_012286;NM_001142430;NM_001142426;NM_001142420;NM_001142425;NM_001142428;NM_001142431;NM_001142423;NM_001142424	5'UTR;5'UTR;5'UTR;TSS1500;5'UTR;5'UTR;TSS1500;TSS1500;TSS1500;TSS1500;5'UTR;TSS1500;5'UTR;5'UTR;TSS1500;TSS1500	3.57521e-06	0.000484665	0.451554	0.288335	-1.02571	FALSE
cg23143524	chrX	24483077	-	chrX:24483016-24483947	Island	PDK3	NM_005391;NM_001142386	TSS1500;TSS1500	3.59321e-06	0.00048641	0.418623	0.244051	-1.16025	FALSE
cg23613882	chr10	123364813	+	chr10:123368180-123368733	N_Shelf				3.60194e-06	0.000487028	0.949364	0.902646	-1.00643	FALSE
cg06614969	chrX	54835405	-	chrX:54835220-54835525	Island	MAGED2	NM_177433;NM_201222;NM_014599	5'UTR;TSS200;5'UTR	3.61479e-06	0.00048792	0.266368	0.13662	-1.19106	FALSE
cg21156383	chrX	53461271	+	chrX:53461178-53461463	Island	HSD17B10	NM_004493;NM_001037811	1stExon;1stExon	3.63322e-06	0.000489301	0.378382	0.212354	-1.17468	FALSE
cg12687215	chrX	153672898	-	chrX:153672274-153673020	Island	FAM50A	NM_004699	Body	3.6366e-06	0.000489301	0.40613	0.244077	-1.08779	FALSE
cg13258039	chr17	7608697	-	chr17:7608376-7608956	Island	EFNB3	NM_001406;NM_001406	5'UTR;1stExon	3.63769e-06	0.000489301	0.828355	0.696584	-1.07202	FALSE
cg22522913	chrX	46696086	+	chrX:46696141-46697075	N_Shore	RP2	NM_006915	TSS1500	3.65754e-06	0.00049114	0.43752	0.254831	-1.19031	FALSE
cg15717637	chr5	122846766	-	chr5:122847661-122848292	N_Shore	CSNK1G3	NM_004384;NM_001044723;NM_001044722;NM_001031812	TSS1500;TSS1500;TSS1500;TSS1500	3.70144e-06	0.00049427	0.94804	0.893112	-1.12208	FALSE
cg08195538	chrX	67914130	-	chrX:67913299-67914134	Island	STARD8	NM_001142504;NM_014725;NM_001142503	5'UTR;5'UTR;Body	3.72572e-06	0.000496821	0.442057	0.231015	-1.40154	FALSE
cg18005280	chr3	66463731	-		OpenSea	LRIG1	NM_015541	Body	3.74548e-06	0.000498514	0.946885	0.900233	-1.01667	TRUE
cg03052970	chr17	64961530	+	chr17:64961007-64962321	Island	CACNG4	NM_014405	Body	3.75964e-06	0.000500114	0.970824	0.916611	-1.64016	FALSE
cg24142775	chrX	107019430	+	chrX:107018606-107019611	Island	TSC22D3	NM_198057	TSS1500	3.76123e-06	0.000500181	0.350718	0.206905	-1.05907	FALSE
cg14604474	chrX	133507642	-	chrX:133507134-133507666	Island	PHF6	NM_032335;NM_001015877;NM_032458	5'UTR;5'UTR;5'UTR	3.76642e-06	0.000500181	0.493556	0.31483	-1.0871	FALSE
cg08417382	chrX	153775328	+	chrX:153774893-153776136	Island	IKBKG;G6PD	NM_001099857;NM_001042351;NM_000402;NM_003639;NM_001099856;NM_001145255	TSS1500;5'UTR;TSS200;TSS1500;Body;TSS1500	3.77222e-06	0.000500374	0.604727	0.363406	-1.44025	FALSE
cg01266264	chr2	45538072	+	chr2:45538071-45538318	Island				3.77336e-06	0.000500374	0.843129	0.705772	-1.19173	FALSE
cg08605855	chr7	86825549	+		OpenSea	C7orf23;DMTF1	NM_024315;NM_001142326;NM_021145;NR_024550;NR_024549;NM_001142327	3'UTR;3'UTR;3'UTR;Body;Body;3'UTR	3.7893e-06	0.000501184	0.928099	0.845475	-1.26953	TRUE
cg12026625	chrX	49028165	-	chrX:49028091-49029111	Island	PLP2	NM_002668	TSS200	3.79778e-06	0.000501765	0.429801	0.249881	-1.1862	FALSE
cg23905908	chrX	71401384	-		OpenSea	PIN4	NM_006223;NM_001170747;NR_033187	TSS200;TSS200;TSS200	3.81977e-06	0.000503675	0.289062	0.14546	-1.26072	FALSE
cg23763873	chr11	434467	+	chr11:430814-431775	S_Shelf	ANO9	NM_001012302	Body	3.82807e-06	0.000504264	0.96938	0.935167	-1.18548	FALSE
cg19602315	chr17	30669494	+	chr17:30669000-30669287	S_Shore	C17orf75	NM_022344	TSS1500	3.82855e-06	0.000504264	0.919818	0.838519	-1.14644	TRUE
cg17624691	chrX	64754747	+	chrX:64754316-64754805	Island	LAS1L	NM_031206;NM_001170649;NM_001170650	TSS200;TSS200;TSS200	3.83203e-06	0.00050458	0.38428	0.184815	-1.46087	FALSE
cg22044901	chr15	68126292	-	chr15:68126022-68126569	Island				3.85615e-06	0.0005069	0.907229	0.829186	-1.02987	FALSE
cg07480829	chrX	119694550	-	chrX:119694943-119695228	N_Shore	CUL4B	NM_003588;NM_001079872;NM_001079872	Body;1stExon;5'UTR	3.85935e-06	0.000507037	0.38205	0.219669	-1.14003	FALSE
cg22559002	chr17	63898392	-		OpenSea	CCDC46	NM_145036	Body	3.88718e-06	0.000508978	0.960688	0.913446	-1.20593	FALSE
cg11704309	chrX	100878326	-		OpenSea	ARMCX3	NM_177948;NM_016607;NM_177947	TSS200;5'UTR;5'UTR	3.89415e-06	0.000509605	0.244231	0.13031	-1.11161	FALSE
cg13214005	chr6	170500967	+		OpenSea				3.89856e-06	0.000509657	0.975122	0.947021	-1.17089	FALSE
cg15097422	chr3	13597750	-		OpenSea	FBLN2	NM_001004019;NM_001998	5'UTR;5'UTR	3.8989e-06	0.000509657	0.717587	0.558044	-1.01575	FALSE
cg18105467	chrX	40440021	+	chrX:40439739-40440705	Island	ATP6AP2	NM_005765	TSS200	3.90341e-06	0.000509962	0.366883	0.212113	-1.12646	FALSE
cg05370638	chrX	37706736	-	chrX:37706295-37706972	Island	DYNLT3	NM_006520	1stExon	3.94111e-06	0.000514026	0.403972	0.236549	-1.1374	FALSE
cg16724481	chr1	63464679	+		OpenSea				3.94303e-06	0.000514074	0.90195	0.799882	-1.24061	FALSE
cg15693668	chrX	63425720	-	chrX:63424198-63426190	Island	FAM123B	NM_152424	TSS200	3.97594e-06	0.000517415	0.595724	0.418942	-1.03173	FALSE
cg01085569	chr2	66982917	+		OpenSea				3.98231e-06	0.000517763	0.546679	0.361624	-1.09088	FALSE
cg03513471	chrX	146993485	-	chrX:146993091-146994200	Island	ASFMR1;FMR1	NR_024501;NM_002024;NR_024502;NR_024499;NR_024500;NR_024503	Body;TSS200;Body;Body;Body;Body	3.98672e-06	0.000518098	0.205419	0.108803	-1.09329	FALSE
cg12868173	chr10	44185097	-	chr10:44185039-44186132	Island				4.00271e-06	0.000519598	0.895106	0.803761	-1.05554	FALSE
cg21662807	chrX	40034240	-	chrX:40034239-40036007	Island	BCOR	NM_001123384;NM_001123383	5'UTR;5'UTR	4.01391e-06	0.000520763	0.250581	0.142822	-1.00484	TRUE
cg15490880	chr1	155271762	-		OpenSea	PKLR	NM_181871;NM_000298	TSS1500;TSS1500	4.01669e-06	0.000520835	0.91527	0.838794	-1.04546	FALSE
cg07381502	chrX	40440191	-	chrX:40439739-40440705	Island	ATP6AP2	NM_005765	TSS200	4.01942e-06	0.000520842	0.29224	0.16689	-1.04348	FALSE
cg15550435	chr10	92979939	+	chr10:92980347-92980832	N_Shore	PCGF5	NM_032373	TSS1500	4.0236e-06	0.000520842	0.799687	0.665246	-1.00657	FALSE
cg21208029	chr14	53196377	+	chr14:53196608-53197450	N_Shore	STYX	NM_001130701;NM_145251	TSS1500;TSS1500	4.02604e-06	0.000520842	0.430992	0.271873	-1.02423	FALSE
cg27404676	chrX	79590966	-	chrX:79590720-79591007	Island	FAM46D	NM_001170574	TSS200	4.03742e-06	0.000521788	0.392248	0.233623	-1.08198	FALSE
cg22985281	chr3	32934782	+		OpenSea				4.03898e-06	0.000521846	0.719528	0.561765	-1.00116	FALSE
cg09741912	chr11	114921894	-		OpenSea				4.05691e-06	0.000523873	0.596604	0.422126	-1.02219	FALSE
cg18115627	chr1	44401979	-	chr1:44401757-44402423	Island	ARTN	NM_057091;NM_003976;NM_057160;NM_057090;NM_001136215	Body;Body;Body;Body;Body	4.066e-06	0.000524381	0.974057	0.930384	-1.50395	FALSE
cg21727314	chrX	48755064	+	chrX:48754500-48755329	Island	PQBP1;TIMM17B	NM_001167992;NM_001032383;NM_005834;NM_001032384;NM_144495;NM_001032382;NM_001167947;NM_001167990;NM_005710;NM_001032381;NM_001167989	TSS1500;TSS200;5'UTR;TSS1500;TSS200;TSS200;5'UTR;TSS200;TSS1500;TSS200;TSS200	4.07189e-06	0.000524938	0.238465	0.124655	-1.15522	FALSE
cg19318186	chrX	49643634	-	chrX:49643335-49643654	Island	USP27X;LOC158572	NM_001145073;NR_026742	TSS1500;Body	4.07867e-06	0.000525233	0.282243	0.138686	-1.288	FALSE
cg22527791	chrX	70502965	+	chrX:70503261-70503963	N_Shore	NONO;BCYRN1	NM_001145409;NM_001145408;NM_007363;NR_001568;NM_001145410	TSS200;TSS200;TSS200;Body;TSS200	4.09035e-06	0.000525798	0.402397	0.240245	-1.11072	FALSE
cg18127012	chr4	160514445	+		OpenSea				4.09146e-06	0.000525798	0.921063	0.851083	-1.02644	FALSE
cg15587508	chr1	27286600	+	chr1:27286065-27287101	Island	C1orf172	NM_152365	5'UTR	4.09194e-06	0.000525798	0.852939	0.737288	-1.05668	FALSE
cg16011800	chr17	1958478	+	chr17:1952919-1962328	Island	HIC1	NM_001098202;NM_006497;NM_006497	TSS1500;1stExon;5'UTR	4.10056e-06	0.000526453	0.233087	0.121383	-1.11749	FALSE
cg26410483	chr1	180203143	-	chr1:180198119-180204975	Island	LHX4	NM_033343	Body	4.13254e-06	0.000529114	0.748772	0.597859	-1.00187	FALSE
cg24666876	chrX	99899378	-		OpenSea	SRPX2	NM_014467;NM_014467	1stExon;5'UTR	4.13833e-06	0.000529573	0.620639	0.431264	-1.11079	FALSE
cg01668271	chrX	47696333	-	chrX:47696092-47696364	Island	ZNF81	NM_007137;NM_007137	1stExon;5'UTR	4.1384e-06	0.000529573	0.238061	0.133335	-1.03355	FALSE
cg06601203	chr10	112113375	+		OpenSea				4.1407e-06	0.000529723	0.0928492	0.045718	-1.08308	FALSE
cg13675330	chrX	14048019	-	chrX:14047743-14048309	Island	GEMIN8	NM_017856;NM_001042480;NM_017856;NM_001042479;NM_001042479;NM_001042480	1stExon;1stExon;5'UTR;5'UTR;1stExon;5'UTR	4.14371e-06	0.000529826	0.162526	0.0841391	-1.07184	FALSE
cg17227941	chr12	132449554	-		OpenSea	EP400	NM_015409	Body	4.14412e-06	0.000529826	0.917692	0.830646	-1.18616	FALSE
cg18450582	chr7	95546539	-		OpenSea	DYNC1I1	NM_001135557;NM_004411;NM_001135556	Body;Body;Body	4.15619e-06	0.000530835	0.782813	0.605095	-1.23984	FALSE
cg05462236	chrX	63615456	+	chrX:63614957-63615423	S_Shore	MTMR8	NM_017677	TSS200	4.18772e-06	0.000534132	0.368698	0.219159	-1.0595	FALSE
cg08932135	chr17	27383585	+		OpenSea	PIPOX	NM_016518	3'UTR	4.19866e-06	0.000534508	0.795452	0.657001	-1.01727	FALSE
cg23184653	chr3	154789118	+		OpenSea				4.21824e-06	0.000536417	0.289205	0.159761	-1.10192	FALSE
cg26368752	chrX	30671338	+	chrX:30670739-30671869	Island	GK	NM_001128127;NM_000167;NM_203391	TSS200;TSS200;TSS200	4.22458e-06	0.000536973	0.364701	0.21782	-1.06336	FALSE
cg14005211	chr2	171676925	+	chr2:171676552-171676980	Island	GAD1	NM_000817;NM_013445	Body;Body	4.25927e-06	0.000539874	0.978222	0.95101	-1.23839	FALSE
cg12707233	chrX	54384964	+	chrX:54383872-54385477	Island	WNK3	NM_020922;NM_001002838	TSS1500;TSS1500	4.26142e-06	0.000540001	0.325934	0.189937	-1.04695	FALSE
cg22823767	chrX	18373028	+	chrX:18371897-18373148	Island	SCML2	NM_006089	TSS200	4.26717e-06	0.00054029	0.29603	0.145422	-1.30498	FALSE
cg24842740	chr1	9973750	+	chr1:9969845-9970063	S_Shelf				4.27456e-06	0.000540735	0.961337	0.900589	-1.58569	FALSE
cg12074688	chrX	57147918	+	chrX:57147679-57147997	Island	SPIN2B	NM_001006682;NM_001006683;NM_001006681;NM_001006683;NM_001006681;NM_001006682	5'UTR;1stExon;1stExon;5'UTR;5'UTR;1stExon	4.28013e-06	0.000541199	0.62314	0.435509	-1.10136	FALSE
cg18225658	chrX	153084485	-	chrX:153084371-153084911	Island	PDZD4	NM_032512	Body	4.29277e-06	0.000541918	0.96193	0.926428	-1.03481	FALSE
cg10105844	chrX	110339372	-	chrX:110339364-110339679	Island	PAK3	NM_001128166;NM_002578;NM_001128167	5'UTR;TSS200;5'UTR	4.30356e-06	0.000543134	0.415399	0.255266	-1.05784	FALSE
cg27253485	chrX	67913388	-	chrX:67913299-67914134	Island	STARD8	NM_001142504;NM_014725;NM_001142503	TSS200;5'UTR;Body	4.34651e-06	0.000547072	0.551201	0.322383	-1.36947	FALSE
cg04302178	chrX	122993941	-	chrX:122993547-122994335	Island	XIAP	NM_001167	TSS200	4.35524e-06	0.000547127	0.308327	0.165025	-1.18034	FALSE
cg19741073	chrX	146994166	-	chrX:146993091-146994200	Island	ASFMR1;FMR1	NR_024501;NR_024502;NR_024499;NR_024500;NR_024503;NM_002024	Body;Body;Body;Body;Body;Body	4.37641e-06	0.000548777	0.399294	0.233702	-1.11927	FALSE
cg22502059	chrX	149736852	+	chrX:149736720-149737756	Island	MTM1	NM_000252	TSS200	4.37823e-06	0.000548782	0.475383	0.301077	-1.07476	FALSE
cg20878864	chrX	53713844	-	chrX:53713068-53713794	S_Shore	HUWE1	NM_031407	TSS200	4.3788e-06	0.000548782	0.467497	0.295686	-1.06917	FALSE
cg04497116	chr6	1625574	+	chr6:1624185-1625468	S_Shore	GMDS	NM_001500	Body	4.39255e-06	0.000550211	0.725728	0.560166	-1.05708	FALSE
cg19903927	chr15	23811369	+		OpenSea	MKRN3	NM_005664	1stExon	4.39415e-06	0.000550264	0.977343	0.956565	-1.03877	FALSE
cg15511516	chrX	151999486	-	chrX:151999149-151999751	Island	NSDHL;CETN2	NM_001129765;NM_015922;NM_004344	TSS200;TSS200;TSS200	4.39743e-06	0.000550527	0.358814	0.199303	-1.17306	FALSE
cg21545785	chrX	47518592	-	chrX:47518015-47518850	Island	LOC100133957;UXT	NR_028119;NR_027444;NM_004182;NM_153477	Body;Body;TSS200;TSS200	4.40202e-06	0.000550806	0.35755	0.210648	-1.07666	FALSE
cg18118262	chr5	140800424	-	chr5:140800760-140801072	N_Shore	PCDHGA4;PCDHGA9;PCDHGA1;PCDHGA11;PCDHGB1;PCDHGB6;PCDHGB3;PCDHGB7;PCDHGA6;PCDHGA8;PCDHGA10;PCDHGA5;PCDHGB4;PCDHGA3;PCDHGA2;PCDHGA7;PCDHGB2;PCDHGB5	NM_018917;NM_018921;NM_018912;NM_032091;NM_018922;NM_018926;NM_018914;NM_018924;NM_018927;NM_018919;NM_032088;NM_032092;NM_018913;NM_018918;NM_003736;NM_018916;NM_018915;NM_018920;NM_018923;NM_018925	Body;Body;Body;TSS200;Body;Body;TSS200;Body;Body;Body;Body;TSS200;Body;Body;Body;Body;Body;Body;Body;Body	4.40974e-06	0.000551625	0.933795	0.873717	-1.0613	FALSE
cg16676599	chr10	125521593	+		OpenSea	CPXM2	NM_198148	Body	4.46415e-06	0.000555973	0.954018	0.909892	-1.04412	FALSE
cg09370051	chrX	131622892	+	chrX:131623144-131624115	N_Shore	MBNL3	NM_001170704	5'UTR	4.46721e-06	0.000555973	0.286961	0.163823	-1.04793	FALSE
cg05511138	chrX	11682622	-	chrX:11682333-11684544	Island	ARHGAP6	NM_006125;NM_013427	1stExon;1stExon	4.49654e-06	0.000558898	0.330406	0.190292	-1.07152	FALSE
cg05870439	chr10	117828913	+		OpenSea	GFRA1	NM_001145453;NM_005264;NM_145793	Body;Body;Body	4.4992e-06	0.000558931	0.95789	0.914547	-1.08836	FALSE
cg07771637	chrX	134186198	-	chrX:134185563-134186337	Island	FAM127B	NM_001078172;NM_001134321;NM_001078172;NM_001134321	5'UTR;1stExon;1stExon;5'UTR	4.50485e-06	0.000559337	0.231545	0.125427	-1.06875	FALSE
cg21926619	chr17	40111666	-		OpenSea	TTC25	NM_031421	Body	4.50836e-06	0.000559476	0.931394	0.869998	-1.04095	FALSE
cg26860935	chr4	1407989	-	chr4:1407446-1408014	Island				4.52153e-06	0.000560076	0.924969	0.854586	-1.0829	FALSE
cg13321688	chr3	125120406	-		OpenSea				4.55069e-06	0.000562788	0.572816	0.366369	-1.22861	FALSE
cg22725847	chr11	66139311	+	chr11:66138806-66139729	Island	SLC29A2	NM_001532	TSS200	4.57936e-06	0.000565054	0.204202	0.114089	-1.00457	FALSE
cg16802801	chrX	40036466	-	chrX:40036252-40036508	Island	BCOR	NM_001123384;NM_001123384;NM_001123383;NM_001123383	5'UTR;1stExon;1stExon;5'UTR	4.58346e-06	0.000565054	0.300501	0.15774	-1.19746	FALSE
cg21415286	chr5	93954464	+	chr5:93953913-93954843	Island	ANKRD32;C5orf36	NM_032290;NM_032290;NM_001145678;NM_173665	1stExon;5'UTR;TSS200;TSS200	4.59418e-06	0.000565774	0.559385	0.0623252	-4.98755	FALSE
cg02525722	chr8	10404760	-		OpenSea				4.59629e-06	0.000565846	0.975764	0.950284	-1.08892	FALSE
cg10512745	chr1	50884480	-	chr1:50884228-50891471	Island	DMRTA2	NM_032110	Body	4.59808e-06	0.000565846	0.988825	0.973146	-1.39393	FALSE
cg25095934	chr1	121472061	-		OpenSea				4.60426e-06	0.000565973	0.95	0.902923	-1.07054	FALSE
cg11872186	chr7	152236239	+		OpenSea				4.61472e-06	0.000566664	0.945822	0.892699	-1.04242	FALSE
cg11824101	chrX	114794648	+	chrX:114795414-114796228	N_Shore	PLS3	NM_005032	TSS1500	4.62154e-06	0.000567055	0.48304	0.289425	-1.21904	FALSE
cg16099210	chr10	119001250	-	chr10:119000435-119001530	Island	SLC18A2	NM_003054	Body	4.64806e-06	0.000569861	0.905895	0.814875	-1.12767	FALSE
cg02179880	chrX	48456308	-	chrX:48455942-48456594	Island	WDR13	NR_029427;NM_001166426;NM_001166426;NM_017883;NM_017883	Body;5'UTR;1stExon;5'UTR;1stExon	4.65543e-06	0.000570465	0.461967	0.293288	-1.04847	FALSE
cg27389609	chrX	149531084	+	chrX:149529540-149534090	Island				4.67935e-06	0.00057192	0.531715	0.361445	-1.00731	FALSE
cg16973098	chr13	95359203	-	chr13:95359641-95359874	N_Shore				4.68563e-06	0.000572517	0.824477	0.69634	-1.03936	FALSE
cg24154024	chr1	228550401	+	chr1:228548077-228548330	S_Shelf	OBSCN	NM_001098623	Body	4.68967e-06	0.000572637	0.978319	0.9555	-1.12292	FALSE
cg23659957	chr12	12629242	-		OpenSea	DUSP16	NM_030640	3'UTR	4.69093e-06	0.000572637	0.973351	0.946098	-1.05383	FALSE
cg13713315	chr17	6795846	+	chr17:6797429-6797724	N_Shore	ALOX12P2	NR_002710	Body	4.69395e-06	0.000572637	0.914499	0.828759	-1.20006	FALSE
cg09697578	chr17	80540696	+	chr17:80541548-80541754	N_Shore	FOXK2	NM_004514	Body	4.70237e-06	0.00057349	0.949594	0.903554	-1.00423	FALSE
cg15773893	chr2	225702600	+		OpenSea	DOCK10	NM_014689	Body	4.70643e-06	0.000573709	0.650773	0.445033	-1.22028	FALSE
cg08994891	chrX	118987153	+	chrX:118986684-118987252	Island	UPF3B	NM_023010;NM_080632	TSS200;TSS200	4.71622e-06	0.00057435	0.402073	0.235164	-1.12886	FALSE
cg02531439	chr7	98701226	-		OpenSea	SMURF1	NM_020429;NM_181349	Body;Body	4.71632e-06	0.00057435	0.961745	0.917697	-1.16607	FALSE
cg02540826	chrX	19002582	+	chrX:19002003-19003244	Island	PHKA2	NM_000292	TSS200	4.73004e-06	0.000575389	0.380649	0.21398	-1.18301	FALSE
cg16824069	chrX	53254643	-	chrX:53253783-53254826	Island	KDM5C	NM_001146702;NM_004187	TSS200;TSS200	4.73763e-06	0.000575961	0.234244	0.121345	-1.14846	FALSE
cg19103546	chr5	816479	-		OpenSea	ZDHHC11	NM_024786	Body	4.73844e-06	0.000575961	0.77613	0.617099	-1.11888	FALSE
cg21889537	chrX	77041835	-	chrX:77041003-77041725	S_Shore	ATRX	NM_000489;NM_138270	TSS200;TSS200	4.75886e-06	0.000577843	0.294918	0.159763	-1.1734	FALSE
cg19428430	chrX	149106607	+	chrX:149106113-149106682	Island	LOC100272228;CXorf40B	NR_027456;NM_001013845;NM_001013845	TSS200;1stExon;5'UTR	4.76319e-06	0.000578219	0.217619	0.115615	-1.08861	FALSE
cg14805868	chrX	128978072	+	chrX:128977325-128977998	S_Shore	ZDHHC9	NM_001008222;NM_016032	TSS1500;TSS200	4.7924e-06	0.000580137	0.320651	0.169319	-1.20902	FALSE
cg14430524	chrX	68385397	-	chrX:68384913-68385404	Island	PJA1	NM_022368;NM_001032396;NM_145119	TSS200;TSS200;TSS200	4.79263e-06	0.000580137	0.441887	0.265208	-1.13455	FALSE
cg21072457	chr5	151192481	-		OpenSea				4.82459e-06	0.000583101	0.954146	0.908996	-1.07914	FALSE
cg18483529	chr10	130339750	+	chr10:130339526-130339777	Island				4.83452e-06	0.000583714	0.613372	0.423563	-1.12216	FALSE
cg20287074	chr17	46891944	-	chr17:46894293-46894809	N_Shelf	TTLL6	NM_001130918	Body	4.83465e-06	0.000583714	0.2895	0.160937	-1.09551	FALSE
cg04554576	chr2	200168577	-		OpenSea	SATB2	NM_015265	Body	4.84932e-06	0.000584882	0.427478	0.271938	-1.00072	FALSE
cg24886257	chr19	52452447	-	chr19:52452316-52452543	Island				4.85947e-06	0.000585517	0.972508	0.936424	-1.25045	FALSE
cg04799451	chr12	117013817	+		OpenSea	MAP1LC3B2	NM_001085481	Body	4.88196e-06	0.000587456	0.961669	0.924067	-1.02717	FALSE
cg10825350	chr5	132541078	-		OpenSea	FSTL4	NM_015082	Body	4.88945e-06	0.000587904	0.931755	0.841544	-1.36878	FALSE
cg06721573	chrX	24483234	+	chrX:24483016-24483947	Island	PDK3	NM_005391;NM_001142386	TSS200;TSS200	4.89875e-06	0.000588518	0.216661	0.102729	-1.29184	FALSE
cg25673720	chr17	74188601	+		OpenSea	RNF157	NM_052916	Body	4.89959e-06	0.000588518	0.965876	0.91729	-1.34409	FALSE
cg13095704	chr7	93205126	-	chr7:93204085-93204381	S_Shore	CALCR	NM_001164737;NM_001742	TSS1500;TSS1500	4.90676e-06	0.000589077	0.923559	0.854186	-1.03605	FALSE
cg04190662	chrX	115085326	+	chrX:115085035-115085397	Island				4.95125e-06	0.000592846	0.409548	0.253481	-1.03951	FALSE
cg04675306	chrX	135067450	-	chrX:135067507-135068309	N_Shore	SLC9A6	NM_001042537;NM_006359	TSS200;TSS200	4.95209e-06	0.000592846	0.43676	0.269526	-1.07943	FALSE
cg23052386	chr13	111553101	+		OpenSea	ANKRD10	NM_017664	Body	4.96582e-06	0.000593957	0.932525	0.85363	-1.26067	FALSE
cg00720581	chr2	239889410	+	chr2:239888299-239888909	S_Shore				5.00135e-06	0.000597368	0.97194	0.944701	-1.02473	FALSE
cg11031647	chrX	110654011	-		OpenSea	DCX	NM_000555;NM_178153;NM_178152;NM_178151	1stExon;5'UTR;5'UTR;5'UTR	5.03102e-06	0.000600299	0.44394	0.27586	-1.08354	FALSE
cg13568559	chrX	13671098	-	chrX:13671086-13671606	Island	TCEANC	NM_152634	TSS1500	5.0332e-06	0.000600406	0.174828	0.0858502	-1.19882	FALSE
cg04842426	chr7	136555777	+	chr7:136553854-136556194	Island	CHRM2	NM_001006631;NM_000739;NM_001006627;NM_001006628;NM_001006629;NM_001006632;NM_001006630;NM_001006626	5'UTR;5'UTR;5'UTR;5'UTR;5'UTR;5'UTR;5'UTR;5'UTR	5.07117e-06	0.00060312	0.94633	0.892087	-1.15793	FALSE
cg18998000	chrX	153284959	-	chrX:153284685-153285655	Island	IRAK1	NM_001025243;NM_001569;NM_001025242	Body;Body;Body	5.08147e-06	0.000603701	0.562835	0.372506	-1.12321	FALSE
cg03048084	chrX	16888622	-	chrX:16887742-16889250	Island	RBBP7	NM_002893	TSS200	5.09888e-06	0.000604626	0.291682	0.140758	-1.3253	FALSE
cg18027207	chr5	34710183	-		OpenSea	RAI14	NM_001145525;NM_001145520;NM_001145521;NM_015577;NM_001145523;NM_001145522	Body;Body;Body;Body;Body;Body	5.11117e-06	0.000605539	0.898667	0.782132	-1.25769	FALSE
cg05513274	chr12	114212759	-		OpenSea				5.13555e-06	0.000607812	0.311653	0.18177	-1.03799	FALSE
cg03679269	chrX	71351803	-	chrX:71350941-71352137	Island	NHSL2;RGAG4	NM_001013627;NM_001024455	Body;TSS200	5.14401e-06	0.000608505	0.371116	0.226929	-1.01198	FALSE
cg13696490	chr3	151488006	+		OpenSea	LOC201651	NR_026915	TSS1500	5.14654e-06	0.000608651	0.948884	0.901718	-1.08458	FALSE
cg12501871	chrX	37208277	-	chrX:37208578-37209325	N_Shore	PRRG1	NM_001142395;NM_000950	TSS1500;TSS1500	5.15398e-06	0.000609129	0.367192	0.213991	-1.09493	FALSE
cg16896868	chr13	110319562	+		OpenSea				5.1919e-06	0.000611389	0.68715	0.502118	-1.12493	FALSE
cg13728104	chrX	9433105	+	chrX:9432830-9434520	Island	TBL1X	NM_005647;NM_001139467;NM_001139466;NM_001139468	TSS200;5'UTR;5'UTR;5'UTR	5.19737e-06	0.000611725	0.398674	0.241333	-1.05508	FALSE
cg10783042	chrX	48660813	-	chrX:48659712-48660629	S_Shore	HDAC6	NM_006044	5'UTR	5.23682e-06	0.00061513	0.531049	0.337748	-1.15614	FALSE
cg25556752	chrX	10124797	-	chrX:10126320-10126882	N_Shore	CLCN4	NM_001830	TSS200	5.26461e-06	0.000617244	0.344238	0.195538	-1.11125	FALSE
cg21983484	chrX	49687062	-	chrX:49687027-49687993	Island	CLCN5	NM_001127898;NM_001127899	TSS200;TSS200	5.29458e-06	0.000619118	0.563152	0.32951	-1.40078	FALSE
cg26032662	chrX	38421011	-	chrX:38420557-38421478	Island	TSPAN7	NM_004615	Body	5.34498e-06	0.000622678	0.238308	0.13141	-1.05646	FALSE
cg24979348	chr12	15374303	-	chr12:15373986-15374514	Island	RERG	NM_032918;NM_032918	5'UTR;1stExon	5.34929e-06	0.000623024	0.147259	0.077422	-1.05885	FALSE
cg11936817	chr17	12895239	+		OpenSea	ELAC2	NM_018127;NM_173717;NM_001165962	3'UTR;3'UTR;3'UTR	5.35312e-06	0.000623207	0.944005	0.89036	-1.03888	FALSE
cg09341793	chr14	94405681	-	chr14:94405235-94406170	Island	ASB2	NM_016150	Body	5.37355e-06	0.000624606	0.98112	0.957502	-1.30336	FALSE
cg15830530	chrX	77154996	+	chrX:77150837-77151247	S_Shelf	COX7B	NM_001866;NM_001866	1stExon;5'UTR	5.39092e-06	0.000625762	0.413536	0.245059	-1.13408	FALSE
cg17355083	chrX	3631104	+	chrX:3630732-3631962	Island	PRKX	NM_005044	Body	5.39486e-06	0.000625762	0.485858	0.281906	-1.26831	FALSE
cg11520843	chrX	153059894	+	chrX:153059275-153060557	Island	IDH3G;SSR4	NM_004135;NM_006280;NM_174869;NM_174869;NM_004135	5'UTR;TSS200;1stExon;5'UTR;1stExon	5.40992e-06	0.000626965	0.366165	0.219374	-1.06337	FALSE
cg00142683	chrX	118708623	+	chrX:118708293-118709240	Island	UBE2A	NM_003336;NM_003336;NM_181762;NM_181762	5'UTR;1stExon;5'UTR;1stExon	5.43309e-06	0.000628716	0.522779	0.335518	-1.12262	FALSE
cg06850558	chr3	57530208	-		OpenSea	DNAH12	NM_198564;NM_178504	TSS200;TSS200	5.43714e-06	0.000628913	0.894439	0.807973	-1.0216	FALSE
cg11184697	chrX	48755102	+	chrX:48754500-48755329	Island	PQBP1;TIMM17B	NM_001167992;NM_001032383;NM_005834;NM_001032384;NM_144495;NM_001032382;NM_001167947;NM_001167990;NM_005710;NM_001032381;NM_001167989	TSS1500;TSS200;5'UTR;TSS1500;TSS200;TSS200;5'UTR;TSS200;TSS1500;TSS200;TSS200	5.44572e-06	0.000629556	0.434171	0.273481	-1.04106	FALSE
cg13506670	chr14	56045827	-	chr14:56046634-56047986	N_Shore	KTN1;C14orf33	NM_001079522;NR_027123;NM_182926;NM_001079521;NM_004986	TSS1500;Body;TSS1500;TSS1500;TSS1500	5.44749e-06	0.000629605	0.935728	0.878948	-1.00621	FALSE
cg13902110	chr5	87990490	+		OpenSea				5.45004e-06	0.000629743	0.915577	0.830602	-1.15193	FALSE
cg26422161	chr6	1313211	-	chr6:1311068-1314220	Island	FOXQ1	NM_033260	1stExon	5.45286e-06	0.000629914	0.125902	0.0573705	-1.21133	FALSE
cg25205946	chrX	48958189	+	chrX:48957764-48958595	Island	WDR45	NM_007075	TSS200	5.49694e-06	0.000633754	0.346072	0.195654	-1.13817	FALSE
cg23119380	chrX	63425713	-	chrX:63424198-63426190	Island	FAM123B	NM_152424	TSS200	5.52394e-06	0.000635569	0.509595	0.333718	-1.05431	FALSE
cg24198009	chr11	10772774	-	chr11:10772493-10773089	Island	CTR9	NM_014633	TSS200	5.53893e-06	0.0006364	0.081217	0.0422841	-1.0187	FALSE
cg00675569	chr10	45914840	-	chr10:45914374-45914883	Island	ALOX5	NM_000698	Body	5.54496e-06	0.000636781	0.854292	0.732692	-1.1049	FALSE
cg06578851	chrX	101315561	-		OpenSea				5.56525e-06	0.000637858	0.294428	0.471323	1.09757	FALSE
cg14867121	chr4	146297077	+		OpenSea				5.61139e-06	0.000641418	0.956722	0.913957	-1.09916	FALSE
cg08591668	chr11	94150725	+		OpenSea	MRE11A	NM_005591;NM_005590	3'UTR;3'UTR	5.62863e-06	0.000642918	0.922242	0.85021	-1.05956	FALSE
cg14419424	chr10	65388604	-	chr10:65389875-65390835	N_Shore				5.63779e-06	0.000643493	0.955697	0.910429	-1.28942	FALSE
cg14656441	chr1	39500070	-		OpenSea	NDUFS5	NM_004552	Body	5.65843e-06	0.000645534	0.962959	0.920139	-1.20681	FALSE
cg15408360	chr14	102432104	-	chr14:102430636-102431898	S_Shore	DYNC1H1	NM_001376	Body	5.70026e-06	0.000649199	0.118971	0.0629192	-1.01329	FALSE
cg27153798	chrX	47420292	+	chrX:47420402-47421099	N_Shore	ARAF	NM_001654	TSS1500	5.7195e-06	0.000650481	0.270557	0.155147	-1.01683	FALSE
cg05453458	chrX	100878340	-		OpenSea	ARMCX3	NM_177948;NM_016607;NM_177947	TSS200;5'UTR;5'UTR	5.73185e-06	0.000651527	0.301641	0.174288	-1.03388	FALSE
cg24790801	chrX	102470074	-	chrX:102469940-102470419	Island	BEX4	NM_001080425;NM_001080425;NM_001127688;NM_001127688	1stExon;5'UTR;1stExon;5'UTR	5.77034e-06	0.000654817	0.532157	0.35883	-1.0248	FALSE
cg13053150	chr6	122929007	-	chr6:122931153-122931705	N_Shelf	PKIB	NM_181794	5'UTR	5.77664e-06	0.000655091	0.921251	0.850769	-1.03986	FALSE
cg11837534	chr5	78202845	+		OpenSea	ARSB	NM_000046;NM_198709	Body;Body	5.77765e-06	0.000655091	0.956462	0.912934	-1.02496	FALSE
cg10713839	chr4	81047158	+		OpenSea				5.7805e-06	0.000655091	0.945962	0.895555	-1.02526	FALSE
cg13557729	chr4	77325797	+		OpenSea	CCDC158	NM_001042784	5'UTR	5.79629e-06	0.000656302	0.934179	0.869747	-1.08484	FALSE
cg14374015	chr17	44249569	+		OpenSea	KIAA1267	NM_015443;NM_015443	1stExon;5'UTR	5.81662e-06	0.000658126	0.940609	0.877345	-1.18333	FALSE
cg16185457	chr2	28200724	+		OpenSea	BRE	NM_199192;NM_199193;NM_199191;NM_004899;NM_199194	Body;Body;Body;Body;Body	5.84759e-06	0.000660692	0.297229	0.17178	-1.03306	FALSE
cg27532938	chr4	1512248	-	chr4:1514184-1514520	N_Shore				5.86978e-06	0.000661287	0.890166	0.776541	-1.22706	FALSE
cg05782975	chrX	102631408	-	chrX:102631321-102632073	Island	NGFRAP1	NM_014380;NM_206917;NM_206917;NM_206915;NM_206915	TSS1500;1stExon;5'UTR;1stExon;5'UTR	5.8717e-06	0.000661287	0.522587	0.348053	-1.04808	FALSE
cg15750696	chr6	56507601	-		OpenSea	DST	NM_001144770;NM_020388;NM_015548;NM_183380;NM_001723;NM_015548;NM_020388;NM_001144771;NM_001723;NM_001144769	Body;5'UTR;5'UTR;Body;5'UTR;1stExon;1stExon;Body;1stExon;Body	5.87423e-06	0.000661287	0.959551	0.915468	-1.1426	FALSE
cg24839386	chr10	73004576	-		OpenSea	UNC5B	NM_170744	Body	5.91111e-06	0.000663945	0.984295	0.956011	-1.49287	FALSE
cg14513804	chrX	129040123	-	chrX:129039750-129040152	Island	UTP14A	NM_001166221;NM_001166221;NM_006649;NM_006649	1stExon;5'UTR;1stExon;5'UTR	5.91926e-06	0.000664278	0.368665	0.216753	-1.0814	FALSE
cg19992190	chrX	21857624	+	chrX:21857591-21858204	Island	MBTPS2	NM_015884	TSS200	5.94498e-06	0.000666068	0.376123	0.192207	-1.36704	FALSE
cg12309550	chr10	38143469	+	chr10:38146502-38147104	N_Shelf	ZNF248	NM_021045	Body	5.95664e-06	0.000666556	0.911858	0.83561	-1.02904	FALSE
cg09680131	chr13	111100754	-		OpenSea	COL4A2	NM_001846	Body	5.95984e-06	0.000666754	0.431059	0.256078	-1.15004	FALSE
cg12857193	chrX	149106767	+	chrX:149106113-149106682	S_Shore	LOC100272228;CXorf40B	NR_027456;NM_001013845	Body;TSS200	5.96522e-06	0.000667003	0.172598	0.0869301	-1.14479	FALSE
cg15802548	chrX	109561793	+	chrX:109560703-109561534	S_Shore	AMMECR1	NM_001171689;NM_001025580;NM_015365	5'UTR;TSS1500;TSS1500	6.02176e-06	0.000671915	0.366771	0.217374	-1.08618	FALSE
cg20372745	chrX	30907117	+	chrX:30906901-30907728	Island	MAP3K7IP3	NM_152787	5'UTR	6.06842e-06	0.000676041	0.421345	0.204429	-1.5152	FALSE
cg09074544	chrX	129307515	-	chrX:129304946-129306427	S_Shore	RAB33A	NM_004794	Body	6.06915e-06	0.000676041	0.567246	0.346725	-1.30775	FALSE
cg12527112	chrX	118986976	+	chrX:118986684-118987252	Island	UPF3B	NM_023010;NM_080632	TSS200;TSS200	6.15159e-06	0.000681365	0.514727	0.319319	-1.17798	FALSE
cg02581727	chrX	134478016	+	chrX:134478644-134479057	N_Shore	ZNF449;ZNF75D	NM_152695;NM_007131	TSS1500;TSS200	6.15497e-06	0.000681444	0.347126	0.19797	-1.10983	FALSE
cg22332884	chrX	48980256	-	chrX:48979844-48980266	Island	GPKOW	NM_015698	TSS200	6.15959e-06	0.000681606	0.38218	0.196876	-1.33043	FALSE
cg11038686	chrX	48595534	-	chrX:48595526-48595997	Island				6.18042e-06	0.000683102	0.388979	0.229535	-1.0957	FALSE
cg04754076	chrX	152599461	+	chrX:152599434-152600076	Island	ZNF275	NM_001080485	TSS200	6.2652e-06	0.000690192	0.465513	0.264903	-1.27347	FALSE
cg22617367	chrX	118740614	-	chrX:118739709-118740515	S_Shore	NKRF	NM_017544	TSS1500	6.2776e-06	0.000691232	0.369273	0.21675	-1.08226	FALSE
cg17880859	chrX	16888414	+	chrX:16887742-16889250	Island	RBBP7	NM_002893;NM_002893	1stExon;5'UTR	6.29298e-06	0.000692599	0.221888	0.119701	-1.05913	FALSE
cg15480897	chr4	151505467	-	chr4:151504011-151505085	S_Shore	LRBA;MAB21L2	NM_006726;NM_006439;NM_006439	Body;3'UTR;1stExon	6.3057e-06	0.00069351	0.947178	0.885742	-1.24295	FALSE
cg27582546	chr1	1062237	-		OpenSea				6.30918e-06	0.000693567	0.942376	0.895204	-1.00357	FALSE
cg24195365	chrX	11776256	+	chrX:11775784-11776936	Island	MSL3	NM_078628;NM_078630;NM_078629	TSS200;TSS200;TSS200	6.32705e-06	0.000694552	0.290598	0.161529	-1.09165	FALSE
cg03828160	chrX	57022102	+	chrX:57021591-57022044	S_Shore	SPIN3	NM_001010862;NR_027139	TSS200;TSS200	6.3327e-06	0.000694987	0.517183	0.336752	-1.08067	FALSE
cg15662806	chrX	107172238	-		OpenSea	MID2	NM_012216;NM_052817	3'UTR;3'UTR	6.34989e-06	0.000696406	0.938789	0.84854	-1.43986	FALSE
cg16251333	chrX	13671272	-	chrX:13671086-13671606	Island	TCEANC	NM_152634	TSS200	6.43095e-06	0.000703483	0.375333	0.209249	-1.19154	FALSE
cg12709057	chrX	107334815	+	chrX:107334420-107335139	Island	PSMD10;ATG4A	NM_002814;NM_170750;NM_052936;NM_002814;NM_178270;NM_170750	5'UTR;5'UTR;TSS200;1stExon;TSS200;1stExon	6.4518e-06	0.000704945	0.342553	0.181204	-1.24155	FALSE
cg01169440	chrX	118603378	-	chrX:118602158-118603318	S_Shore	SLC25A5;LOC100303728	NM_001152;NR_028443	Body;TSS1500	6.4662e-06	0.000705782	0.201177	0.109525	-1.04633	FALSE
cg12510923	chrX	48660520	-	chrX:48659712-48660629	Island	HDAC6	NM_006044;NM_006044	1stExon;5'UTR	6.47376e-06	0.000705972	0.480441	0.266351	-1.36785	FALSE
cg00481999	chrX	47696603	+	chrX:47696092-47696364	S_Shore	ZNF81	NM_007137	5'UTR	6.5141e-06	0.000708933	0.351784	0.198072	-1.14198	FALSE
cg27176870	chr19	38754930	+	chr19:38754846-38755699	Island	SPINT2	NM_021102;NM_001166103	TSS200;TSS200	6.52496e-06	0.000709554	0.197498	0.106672	-1.05097	FALSE
cg08275242	chrX	69353171	-	chrX:69353104-69353904	Island	IGBP1	NM_001551	TSS200	6.55032e-06	0.000710726	0.487882	0.323063	-1.00284	FALSE
cg04330597	chr2	235907735	-		OpenSea	SH3BP4	NM_014521	5'UTR	6.56358e-06	0.000711275	0.97657	0.952865	-1.07952	TRUE
cg09529280	chr11	49913230	-	chr11:49913319-49914335	N_Shore				6.56737e-06	0.000711275	0.929911	0.869484	-1.02972	FALSE
cg02354343	chrX	131351392	-	chrX:131351531-131352535	N_Shore	RAP2C	NM_021183	5'UTR	6.58981e-06	0.000711874	0.426367	0.21562	-1.43466	FALSE
cg03475293	chr6	7051303	-	chr6:7051496-7052932	N_Shore				6.60524e-06	0.000712883	0.587885	0.401761	-1.09314	FALSE
cg25740640	chr13	45961680	+	chr13:45965248-45965559	N_Shelf	LOC100190939	NR_024458	Body	6.64999e-06	0.000715732	0.950951	0.897962	-1.14257	TRUE
cg22452543	chrX	149530926	+	chrX:149529540-149534090	Island				6.66562e-06	0.000716949	0.357673	0.193503	-1.22479	FALSE
cg17729873	chrX	134186456	-	chrX:134185563-134186337	S_Shore	FAM127B	NM_001078172;NM_001134321	TSS1500;TSS1500	6.6659e-06	0.000716949	0.351999	0.202545	-1.09611	FALSE
cg27319917	chr16	48592694	+		OpenSea	N4BP1	NM_153029	Body	6.7135e-06	0.000721406	0.941799	0.873296	-1.24287	FALSE
cg14260918	chrX	46306533	+	chrX:46306249-46306838	Island	ZNF673	NM_017776;NM_001129900;NM_001129899;NM_001129898	TSS200;TSS200;TSS200;TSS200	6.72933e-06	0.000722257	0.429451	0.27254	-1.01134	FALSE
cg08305652	chr11	111469057	-	chr11:111472723-111473939	N_Shelf				6.73068e-06	0.000722257	0.952277	0.898346	-1.15202	FALSE
cg03844838	chr10	661087	-		OpenSea	DIP2C	NM_014974	Body	6.73399e-06	0.000722343	0.974249	0.947859	-1.0555	FALSE
cg07005067	chr13	31782610	+		OpenSea	B3GALTL	NM_194318	Body	6.76111e-06	0.000724194	0.963979	0.928014	-1.05249	FALSE
cg09267708	chr1	155883625	+		OpenSea	KIAA0907	NM_014949	3'UTR	6.76866e-06	0.000724798	0.91472	0.83888	-1.04859	FALSE
cg24482389	chr19	54026067	-	chr19:54023868-54024560	S_Shore	ZNF331	NM_018555	5'UTR	6.78263e-06	0.000724949	0.940724	0.888497	-1.0035	FALSE
cg23061020	chr2	112850905	-		OpenSea	TMEM87B	NM_032824	Body	6.78833e-06	0.000724949	0.938394	0.879998	-1.05435	FALSE
cg08140039	chr14	105881968	-	chr14:105881312-105881747	S_Shore				6.78939e-06	0.000724949	0.928119	0.826385	-1.40463	FALSE
cg18003012	chrX	84258777	-		OpenSea	APOOL	NM_198450	TSS200	6.83635e-06	0.000728195	0.419672	0.239968	-1.20208	FALSE
cg13340231	chr8	81549775	-		OpenSea				6.83667e-06	0.000728195	0.780479	0.621556	-1.1203	FALSE
cg13918312	chrX	128977954	+	chrX:128977325-128977998	Island	ZDHHC9	NM_001008222;NM_016032	TSS1500;TSS200	6.8428e-06	0.000728292	0.212577	0.117391	-1.02353	FALSE
cg27076487	chrX	140271364	-	chrX:140270950-140271553	Island	LDOC1	NM_012317	TSS200	6.84309e-06	0.000728292	0.261872	0.151315	-1.00882	FALSE
cg13243544	chrX	135333698	+	chrX:135332893-135333726	Island	MAP7D3	NM_024597	TSS200	6.87907e-06	0.000731139	0.477858	0.278373	-1.251	FALSE
cg11154719	chrX	153060450	+	chrX:153059275-153060557	Island	IDH3G;SSR4	NM_174869;NM_004135;NM_006280	TSS1500;TSS1500;Body	6.88545e-06	0.000731424	0.387898	0.227862	-1.11024	FALSE
cg05078775	chrX	34674683	-	chrX:34674507-34675727	Island	TMEM47	NM_031442	Body	6.8906e-06	0.000731572	0.540878	0.348856	-1.14339	FALSE
cg02496423	chrX	21958619	-	chrX:21958611-21959701	Island	SMS	NM_004595	TSS1500	6.91336e-06	0.000732953	0.329349	0.180758	-1.16352	FALSE
cg14895559	chr8	30209391	+		OpenSea				6.92671e-06	0.000733869	0.90685	0.824089	-1.05132	FALSE
cg10347293	chrX	40440170	-	chrX:40439739-40440705	Island	ATP6AP2	NM_005765	TSS200	6.963e-06	0.000736909	0.298645	0.153353	-1.2435	FALSE
cg07516457	chrX	70585931	-	chrX:70585715-70587063	Island	TAF1;BCYRN1	NM_138923;NR_001568;NM_004606	TSS200;Body;TSS200	7.05786e-06	0.000743388	0.282172	0.150092	-1.15751	FALSE
cg01996799	chr2	207137767	+	chr2:207139336-207140031	N_Shore				7.22e-06	0.000754186	0.957516	0.910839	-1.11888	FALSE
cg14957359	chr18	32957579	+	chr18:32956764-32957406	S_Shore	ZNF396	NM_145756	TSS1500	7.24198e-06	0.000756144	0.928247	0.866265	-1.03479	FALSE
cg01887353	chrX	47342480	+	chrX:47341887-47342697	Island	ZNF41	NM_007130;NM_153380	TSS200;TSS200	7.27581e-06	0.000758363	0.425394	0.269189	-1.00637	FALSE
cg17314160	chr12	110399253	+		OpenSea	GIT2	NM_014776;NM_001135214;NM_057170;NM_057169;NM_001135213;NM_139201	Body;Body;Body;Body;Body;Body	7.2762e-06	0.000758363	0.919577	0.847805	-1.09187	FALSE
cg05775067	chr7	30602982	-		OpenSea				7.28402e-06	0.00075884	0.877374	0.779448	-1.01389	FALSE
cg19998294	chr10	18629497	-		OpenSea	CACNB2	NM_201571;NM_201590;NM_201593;NM_000724;NM_201597;NM_201572;NM_201596;NM_001167945	Body;TSS200;Body;Body;Body;Body;Body;Body	7.28959e-06	0.00075885	0.887643	0.797427	-1.00505	FALSE
cg14510207	chrX	52949505	-	chrX:52949907-52950633	N_Shore				7.29197e-06	0.00075885	0.689927	0.517927	-1.05445	FALSE
cg22275278	chrX	153607462	+	chrX:153606334-153608237	Island	EMD	NM_000117	TSS200	7.29693e-06	0.000759003	0.290911	0.156928	-1.13902	FALSE
cg00100680	chr4	4406200	-		OpenSea	D4S234E	NM_014392;NM_001040101	Body;Body	7.30625e-06	0.000759634	0.945719	0.879265	-1.24905	FALSE
cg03266942	chrX	24712207	-	chrX:24711630-24712284	Island	POLA1	NM_016937	Body	7.31301e-06	0.000760168	0.259942	0.142941	-1.09268	FALSE
cg01003197	chrX	67653925	+	chrX:67652946-67653907	S_Shore	OPHN1	NM_002547	TSS1500	7.33095e-06	0.000761018	0.589458	0.361541	-1.34387	FALSE
cg15851964	chr12	58218672	+		OpenSea	CTDSP2;MIR26A2	NM_005730;NR_029847	Body;TSS200	7.3576e-06	0.0007626	0.952299	0.908368	-1.07	FALSE
cg14406005	chr8	67589135	-		OpenSea	C8orf44	NM_019607	5'UTR	7.37101e-06	0.000763484	0.939054	0.884865	-1.01226	FALSE
cg09701102	chr11	67373083	-	chr11:67374150-67374726	N_Shore	NDUFV1	NM_007103;NM_001166102	TSS1500;TSS1500	7.38462e-06	0.000764217	0.96176	0.927346	-1.00559	FALSE
cg09834142	chrX	64255215	+	chrX:64254408-64255291	Island				7.39935e-06	0.000765233	0.460213	0.270183	-1.20902	FALSE
cg07852840	chr3	140813919	-	chr3:140813913-140814134	Island	SPSB4	NM_080862	Body	7.4249e-06	0.000766183	0.954536	0.913598	-1.05905	FALSE
cg02161125	chrX	41782692	-	chrX:41782106-41783258	Island	CASK	NM_001126054;NM_001126055;NM_003688	TSS1500;TSS1500;TSS1500	7.43489e-06	0.000766706	0.259092	0.139133	-1.10515	FALSE
cg24152630	chr2	70418849	-	chr2:70417746-70418310	S_Shore	C2orf42	NM_017880	TSS1500	7.43842e-06	0.000766733	0.931137	0.858606	-1.21383	FALSE
cg07837161	chrX	153744667	+	chrX:153744211-153744831	Island	FAM3A	NM_001171133;NR_033237;NM_001171134;NM_021806;NM_001171132	TSS200;TSS200;TSS200;TSS200;TSS200	7.57091e-06	0.000775462	0.456419	0.271547	-1.19979	FALSE
cg11469908	chr2	66918305	+		OpenSea				7.66022e-06	0.000781504	0.251904	0.141893	-1.02931	FALSE
cg17106011	chr2	241070289	+	chr2:241069198-241069400	S_Shore	MYEOV2	NM_001163424;NM_138336	3'UTR;Body	7.71807e-06	0.000785352	0.953088	0.907341	-1.05109	FALSE
cg08965337	chrX	131352534	+	chrX:131351531-131352535	Island	RAP2C	NM_021183	TSS1500	7.73022e-06	0.000786075	0.342205	0.18857	-1.16934	FALSE
cg17203703	chrX	67718716	-	chrX:67718427-67719071	Island	YIPF6	NM_173834	TSS200	7.73706e-06	0.0007866	0.553395	0.380449	-1.01481	FALSE
cg27572068	chr3	25728371	+		OpenSea				7.74678e-06	0.000787417	0.975567	0.948508	-1.11355	FALSE
cg11889769	chr8	104383730	-	chr8:104383409-104384109	Island	CTHRC1	NM_138455	TSS200	7.77632e-06	0.000789563	0.0979904	0.0470438	-1.15076	FALSE
cg20064153	chrX	12993759	-	chrX:12993107-12994599	Island	TMSL3;TMSB4X	NM_183049;NM_021109	5'UTR;5'UTR	7.80014e-06	0.000791637	0.298987	0.169995	-1.05738	FALSE
cg19924862	chrX	107334429	-	chrX:107334420-107335139	Island	ATG4A;PSMD10	NM_178270;NM_052936;NM_170750;NM_002814	TSS1500;TSS1500;Body;Body	7.81283e-06	0.000792397	0.29045	0.169285	-1.01005	FALSE
cg10530128	chrX	48769550	+	chrX:48768763-48769474	S_Shore	SLC35A2	NM_001032289;NM_001042498;NM_005660	TSS1500;TSS1500;TSS1500	7.82334e-06	0.000793132	0.42476	0.267514	-1.01447	FALSE
cg08278108	chr17	48042917	+	chr17:48041282-48043064	Island				7.86009e-06	0.000795995	0.955637	0.914819	-1.04351	FALSE
cg05583676	chr10	132461246	-		OpenSea				7.89073e-06	0.000798235	0.958526	0.9164	-1.04963	FALSE
cg24533311	chrX	134656011	+	chrX:134655874-134656127	Island	DDX26B	NM_182540	Body	7.91385e-06	0.000799764	0.450984	0.24975	-1.31017	FALSE
cg09624684	chrX	152599453	+	chrX:152599434-152600076	Island	ZNF275	NM_001080485	TSS200	7.91439e-06	0.000799764	0.212776	0.117215	-1.02064	FALSE
cg15228492	chr3	183415124	+	chr3:183415602-183416069	N_Shore	YEATS2	NM_018023	TSS1500	7.94051e-06	0.000801538	0.962331	0.926809	-1.00199	FALSE
cg18088242	chr15	45422325	-	chr15:45421236-45422394	Island	DUOX1;DUOXA1	NM_175940;NM_144565;NM_017434	5'UTR;TSS1500;5'UTR	7.96042e-06	0.000802517	0.977634	0.950774	-1.20551	FALSE
cg14544514	chrX	134138291	+	chrX:134138081-134138318	Island				7.98005e-06	0.000803377	0.424986	0.253892	-1.13344	FALSE
cg22936457	chr12	111284718	+		OpenSea	CCDC63	NM_152591	TSS200	8.00434e-06	0.000805375	0.935539	0.868918	-1.093	FALSE
cg26359238	chrX	106243175	+	chrX:106242506-106243593	Island	MORC4	NM_001085354;NM_024657	1stExon;1stExon	8.02461e-06	0.000806374	0.395041	0.230525	-1.13019	FALSE
cg06922569	chrX	47420444	+	chrX:47420402-47421099	Island	ARAF	NM_001654	TSS200	8.13785e-06	0.000814571	0.291106	0.15364	-1.1771	FALSE
cg08119647	chr7	1295846	+		OpenSea				8.19916e-06	0.000818319	0.953791	0.908551	-1.0441	TRUE
cg23663092	chrX	23686290	+	chrX:23685406-23686046	S_Shore	PRDX4	NM_006406	Body	8.21747e-06	0.000819071	0.26864	0.152526	-1.03535	FALSE
cg17460449	chr20	60628628	+	chr20:60628297-60628638	Island	TAF4	NM_003185	Body	8.26891e-06	0.000822622	0.973741	0.942578	-1.16486	FALSE
cg02554535	chr5	126372834	+		OpenSea				8.26892e-06	0.000822622	0.951527	0.905224	-1.06424	FALSE
cg24931094	chrX	119737891	-		OpenSea	MCTS1	NM_014060;NM_001137554;NM_014060	5'UTR;TSS1500;1stExon	8.27548e-06	0.000822925	0.256466	0.137537	-1.10922	FALSE
cg22829182	chrX	56258808	+	chrX:56258951-56259159	N_Shore	KLF8	NM_001159296;NM_007250	TSS200;TSS200	8.3085e-06	0.000825603	0.459682	0.298165	-1.00843	FALSE
cg14972002	chrX	133941107	+		OpenSea	FAM122C	NM_001170783;NM_138819;NM_001170784;NM_001170779;NM_001170782;NM_001170781;NM_001170780	TSS200;TSS200;TSS200;TSS200;TSS200;TSS200;Body	8.30947e-06	0.000825603	0.265113	0.146819	-1.06966	FALSE
cg16927957	chr4	128430108	-		OpenSea				8.33146e-06	0.000827058	0.942821	0.884544	-1.12227	FALSE
cg12614702	chrX	48768927	+	chrX:48768763-48769474	Island	SLC35A2	NM_001032289;NM_001032289;NM_001042498;NM_005660;NM_001042498	5'UTR;1stExon;5'UTR;TSS200;1stExon	8.36266e-06	0.000829304	0.410673	0.233832	-1.21129	FALSE
cg11271681	chrX	128788936	+	chrX:128788003-128789195	Island	APLN	NM_017413	TSS200	8.48149e-06	0.000839131	0.44204	0.27231	-1.10019	FALSE
cg22128300	chr6	26018559	-	chr6:26020671-26021125	N_Shelf	HIST1H1A	NM_005325	TSS1500	8.50232e-06	0.000840836	0.930811	0.869047	-1.06087	TRUE
cg13095190	chr1	94175352	+		OpenSea				8.50449e-06	0.000840874	0.942527	0.878974	-1.1721	FALSE
cg07991479	chr17	40265765	-	chr17:40269400-40269613	N_Shelf	KAT2A;DHX58	NM_021078;NM_024119	Body;TSS1500	8.51918e-06	0.000842148	0.969936	0.937544	-1.10736	FALSE
cg21202708	chrX	149861743	-		OpenSea	MTMR1	NM_003828	TSS200	8.57856e-06	0.000844984	0.435687	0.267022	-1.0861	FALSE
cg20091689	chr2	97524862	+	chr2:97523356-97524186	S_Shore	ANKRD39	NM_016466	TSS1500	8.60179e-06	0.000846381	0.965936	0.930693	-1.13376	FALSE
cg13955347	chr12	9106586	-	chr12:9102150-9102803	S_Shelf				8.60689e-06	0.000846527	0.892678	0.805858	-1.0266	FALSE
cg25529889	chrX	11129757	+	chrX:11129276-11129758	Island	HCCS	NM_001122608;NM_005333	5'UTR;5'UTR	8.61266e-06	0.000846617	0.352263	0.209463	-1.04145	FALSE
cg02318959	chrX	129535800	+	chrX:129535837-129536173	N_Shore	RBMX2	NM_016024	TSS200	8.61365e-06	0.000846617	0.195783	0.0845176	-1.42127	FALSE
cg06340969	chr1	1990780	-	chr1:1990779-1991171	Island	PRKCZ	NM_002744	Body	8.63291e-06	0.000847661	0.965392	0.923903	-1.23789	FALSE
cg15451585	chr14	74444008	+		OpenSea	ENTPD5	NM_001249	Body	8.6446e-06	0.00084831	0.91018	0.767614	-1.76708	FALSE
cg06852103	chrX	48334966	-	chrX:48334229-48335036	Island	FTSJ1	NM_177439;NM_177434;NM_012280	5'UTR;TSS1500;5'UTR	8.66824e-06	0.000848692	0.395481	0.20776	-1.31626	FALSE
cg24919344	chr5	24208918	-		OpenSea				8.68041e-06	0.000848919	0.958258	0.920571	-1.03544	FALSE
cg18130079	chr1	113454575	+		OpenSea	SLC16A1	NM_003051;NM_001166496	3'UTR;3'UTR	8.68157e-06	0.000848919	0.947105	0.89997	-1.01169	FALSE
cg11268590	chr4	157994764	+	chr4:157997166-157997686	N_Shelf				8.68382e-06	0.000848919	0.466254	0.928371	3.99207	FALSE
cg12889449	chrX	110339051	-	chrX:110339364-110339679	N_Shore	PAK3	NM_001128166;NM_001128167;NM_002578	5'UTR;5'UTR;TSS1500	8.71604e-06	0.00085078	0.540522	0.31506	-1.35841	FALSE
cg16002378	chr14	105036533	-		OpenSea				8.78576e-06	0.000855667	0.965112	0.932859	-1.00155	FALSE
cg04262605	chrX	135333761	+	chrX:135332893-135333726	S_Shore	MAP7D3	NM_024597	TSS200	8.81875e-06	0.000857096	0.366643	0.201025	-1.20078	FALSE
cg19295451	chr15	102010161	-		OpenSea	PCSK6	NM_002570;NM_138320;NM_138319;NM_138324;NM_138323;NM_138325;NM_138322;NM_138321	Body;Body;Body;Body;Body;Body;Body;Body	8.83607e-06	0.000858409	0.960885	0.922539	-1.03358	FALSE
cg04093225	chr1	166917158	+	chr1:166916865-166917215	Island	ILDR2	NM_199351	Body	8.84438e-06	0.000858517	0.95575	0.893875	-1.31887	FALSE
cg25528646	chrX	151143302	-	chrX:151142680-151143555	Island	GABRE	NM_004961	TSS200	8.85901e-06	0.000859414	0.309561	0.155659	-1.30618	FALSE
cg08199506	chrX	54209916	-	chrX:54208939-54209723	S_Shore	FAM120C	NM_017848	TSS1500	8.86185e-06	0.000859414	0.276348	0.148258	-1.13167	FALSE
cg04010032	chrX	129244631	+	chrX:129243674-129245575	Island	ELF4	NM_001421;NM_001127197;NM_001127197	TSS200;1stExon;5'UTR	8.89275e-06	0.00086107	0.518575	0.334504	-1.10547	FALSE
cg03239552	chr12	54339653	-	chr12:54338761-54339168	S_Shore	HOXC13	NM_017410	3'UTR	8.9402e-06	0.000864414	0.943853	0.889108	-1.08574	FALSE
cg13569486	chr11	8290738	-	chr11:8289532-8290322	S_Shore				8.9447e-06	0.000864453	0.890762	0.953789	1.45353	FALSE
cg23161024	chrX	9433097	+	chrX:9432830-9434520	Island	TBL1X	NM_005647;NM_001139467;NM_001139466;NM_001139468	TSS200;5'UTR;5'UTR;5'UTR	8.96451e-06	0.000865511	0.182103	0.0980542	-1.0326	FALSE
cg18110168	chrX	50557055	+	chrX:50556224-50557179	Island	SHROOM4	NR_027121;NM_020717	TSS200;TSS200	8.97175e-06	0.000865655	0.433281	0.243303	-1.24952	FALSE
cg04603130	chr19	2550027	-	chr19:2546620-2546983	S_Shelf	GNG7	NM_052847	5'UTR	8.99676e-06	0.000866838	0.251244	0.135455	-1.13341	FALSE
cg19063343	chrX	48366824	-	chrX:48367165-48367742	N_Shore	PORCN	NM_203473;NM_203476;NM_203474;NM_203475;NM_022825	TSS1500;TSS1500;TSS1500;TSS1500;TSS1500	9.06533e-06	0.000871111	0.513373	0.322974	-1.14872	FALSE
cg03273952	chr3	49689542	-	chr3:49690022-49690329	N_Shore	BSN	NM_003458	Body	9.07943e-06	0.000872287	0.985601	0.969841	-1.09437	FALSE
cg18515587	chr1	151344806	-		OpenSea	SELENBP1	NM_003944	Body	9.09337e-06	0.000873447	0.945224	0.895825	-1.02244	FALSE
cg21155609	chr1	32713275	-	chr1:32713918-32714186	N_Shore	FAM167B	NM_032648	1stExon	9.13693e-06	0.000876552	0.978403	0.955378	-1.10217	FALSE
cg13768026	chrX	130036695	-	chrX:130036747-130037158	N_Shore	ENOX2	NM_006375;NM_182314	5'UTR;5'UTR	9.16617e-06	0.000878553	0.513225	0.34421	-1.00767	FALSE
cg12175122	chrX	19361925	+	chrX:19361726-19362479	Island	PDHA1	NM_000284	TSS200	9.25351e-06	0.000884111	0.268971	0.148315	-1.07933	FALSE
cg20210151	chr6	30026635	-	chr6:30028936-30029195	N_Shelf	NCRNA00171	NR_026751	Body	9.26224e-06	0.000884584	0.947134	0.90109	-1.01333	FALSE
cg25406374	chr10	3442760	-		OpenSea				9.28064e-06	0.000885618	0.959973	0.889076	-1.58401	FALSE
cg15189793	chr4	174456504	-	chr4:174459200-174460054	N_Shelf	NBLA00301	NR_003679	Body	9.33081e-06	0.000888775	0.899875	0.805926	-1.11027	FALSE
cg04653264	chr7	2189383	+	chr7:2185771-2186205	S_Shelf	MAD1L1	NM_003550;NM_001013837;NM_001013836	Body;Body;Body	9.3388e-06	0.000889355	0.964678	0.926941	-1.14711	FALSE
cg07824317	chrX	38187006	+	chrX:38186422-38187010	Island	RPGR	NM_001034853;NM_000328	TSS1500;TSS1500	9.49928e-06	0.000900034	0.527335	0.326958	-1.20544	FALSE
cg12147998	chrX	92928934	+	chrX:92928546-92928786	S_Shore	FAM133A;NAP1L3	NM_001171110;NM_173698;NM_001171109;NM_001171111;NM_004538	TSS200;TSS200;TSS200;TSS200;TSS1500	9.52478e-06	0.000901509	0.380579	0.201766	-1.28005	FALSE
cg02161919	chrX	19002980	-	chrX:19002003-19003244	Island	PHKA2	NM_000292	TSS1500	9.5381e-06	0.000901509	0.42345	0.26412	-1.03753	FALSE
[truncated: 1,386 more rows]
