# Supplementary material for: Consequences of VHL Loss on Global DNA Methylome
Source: Sci Rep. 2018 Feb 20;8:3313. doi: 10.1038/s41598-018-21524-5 (PMC5820357; doi:10.1038/s41598-018-21524-5)
Supplement: Supplementary file 5 — Supplementary Table 5 [file 41598_2018_21524_MOESM5_ESM.xlsx]

## Sheet: Sheet1
Supplementary Table 5: Differentially methylated loci between RCC4-VHL cells growm in 21% or 5% oxigen.
CpG ID	Chromosome	Position	Strand	Islands Name	Relation to Island	UCSC RefGene Name	UCSC RefGene Accession	UCSC RefGene Group	P-value	FDR	Average b-values in cells grown in 21% Oxigen	Average b-values in cells grown in 5% Oxigen	logFC of M-value (RCC4-VHL 5% vs. RCC4-VHL 21%)	Putative HRE Consensus
cg24016855	chrY	9194584	-	chrY:9193597-9194776	Island	TSPY4	NM_001164471	TSS1500	6.08702e-12	2.84855e-06	0.536566	0.875253	2.59851	FALSE
cg09240515	chr2	46605834	+		OpenSea	EPAS1	NM_001430	Body	1.34076e-11	3.13718e-06	0.786549	0.935283	1.9327	FALSE
cg12806826	chr1	1091669	+	chr1:1093211-1093476	N_Shore				2.64591e-11	4.12736e-06	0.697204	0.505211	-1.1735	FALSE
cg02022247	chrX	25029872	-	chrX:25030461-25032053	N_Shore	ARX	NM_139058	Body	8.1179e-11	7.59627e-06	0.788019	0.903339	1.32826	FALSE
cg05865243	chrY	6114255	-	chrY:6114064-6114584	Island	TSPY2	NM_022573	TSS200	9.49734e-11	7.59627e-06	0.474672	0.789879	2.07397	FALSE
cg15896157	chr6	5995085	+	chr6:5994909-5995203	Island				9.73941e-11	7.59627e-06	0.631784	0.774451	1.00208	FALSE
cg20060396	chr6	25652815	+	chr6:25652380-25652709	S_Shore	SCGN	NM_006998	Body	1.58687e-10	1.04196e-05	0.264843	0.465107	1.27379	FALSE
cg07725198	chr1	27229130	-	chr1:27226492-27227009	S_Shelf				1.78124e-10	1.04196e-05	0.42399	0.642977	1.29647	TRUE
cg05943554	chr2	46609618	+		OpenSea	EPAS1	NM_001430	Body	2.3058e-10	1.11103e-05	0.72115	0.920467	2.14064	FALSE
cg18658096	chr17	41116483	-	chr17:41116349-41116551	Island	AARSD1	NM_025267;NM_001136042	Body;Body	2.37414e-10	1.11103e-05	0.0891347	0.201048	1.38569	TRUE
cg05502939	chr18	46066500	+	chr18:46065533-46067826	Island	KIAA0427	NM_001142397;NM_014772	5'UTR;5'UTR	3.74833e-10	1.59464e-05	0.151366	0.286084	1.168	FALSE
cg03515816	chrY	9745295	-	chrY:9745559-9745993	N_Shore				5.25851e-10	2.05069e-05	0.412162	0.709331	1.82032	FALSE
cg23631229	chr1	7962850	-		OpenSea				6.06616e-10	2.05889e-05	0.79488	0.628585	-1.19652	FALSE
cg24810735	chr8	108441547	-		OpenSea	ANGPT1	NM_001146	Body	6.15947e-10	2.05889e-05	0.06349	0.51024	4.13311	FALSE
cg00735885	chrX	111874418	+		OpenSea	LHFPL1	NM_178175	3'UTR	7.92278e-10	2.47175e-05	0.706521	0.84518	1.1814	FALSE
cg03449387	chr3	183736084	-	chr3:183735183-183736103	Island	ABCC5	NM_001023587;NM_005688	TSS1500;TSS1500	8.95372e-10	2.6188e-05	0.118853	0.262193	1.39749	FALSE
cg10434824	chr12	55004865	-		OpenSea	GLYCAM1	NR_003039	TSS1500	1.02314e-09	2.81647e-05	0.911487	0.809428	-1.28222	FALSE
cg20631351	chr19	711001	+	chr19:710822-711066	Island	PALM	NM_002579;NM_001040134	Body;Body	1.29092e-09	3.08429e-05	0.85225	0.734024	-1.06065	FALSE
cg18432711	chrX	135961489	-	chrX:135962102-135962951	N_Shore	RBMX;SNORD61	NM_001164803;NR_028477;NM_002139;NR_028476;NR_002735	Body;Body;Body;Body;TSS200	1.43241e-09	3.10338e-05	0.375634	0.572376	1.15667	FALSE
cg07622996	chr2	14772564	-	chr2:14772377-14775809	Island	FAM84A	NM_145175	TSS1500	1.47388e-09	3.10338e-05	0.103706	0.191541	1.03965	FALSE
cg08145625	chr4	118006405	+	chr4:118006538-118006859	N_Shore	TRAM1L1	NM_152402	1stExon	1.57387e-09	3.10338e-05	0.221408	0.110758	-1.19307	FALSE
cg13535489	chr19	54761827	-		OpenSea	LILRB5	NM_001081443;NM_006840;NM_001081442	TSS1500;TSS1500;TSS1500	1.59157e-09	3.10338e-05	0.148965	0.276187	1.12337	FALSE
cg11853267	chr14	103607856	-	chr14:103604539-103605504	S_Shelf				1.99688e-09	3.59415e-05	0.560773	0.720718	1.01533	TRUE
cg17008454	chr5	118724372	-		OpenSea	TNFAIP8	NM_014350;NM_001077654	Body;Body	2.34199e-09	3.91972e-05	0.827046	0.661777	-1.29199	FALSE
cg08762253	chrX	103031565	+		OpenSea	PLP1	NM_000533;NM_001128834;NM_199478;NM_001128834	TSS200;1stExon;TSS200;5'UTR	2.34528e-09	3.91972e-05	0.799783	0.893263	1.06271	FALSE
cg04981410	chr6	31325427	-	chr6:31323946-31325211	S_Shore	HLA-B	NM_005514	TSS1500	2.60086e-09	4.12563e-05	0.216626	0.388563	1.20511	FALSE
cg23485307	chr3	30706645	+		OpenSea	TGFBR2	NM_001024847;NM_003242	Body;Body	2.6448e-09	4.12563e-05	0.955898	0.900447	-1.25984	FALSE
cg23881693	chrX	109246236	-	chrX:109245900-109246673	Island	TMEM164	NM_032227;NM_017698	TSS200;5'UTR	3.07486e-09	4.64176e-05	0.387473	0.2184	-1.18072	FALSE
cg04072009	chrX	71351668	-	chrX:71350941-71352137	Island	NHSL2;RGAG4	NM_001013627;NM_001024455;NM_001024455	Body;1stExon;5'UTR	3.44476e-09	5.03765e-05	0.431675	0.264793	-1.07899	FALSE
cg20992708	chr4	5637894	+		OpenSea	EVC2	NM_001166136;NM_147127	Body;Body	3.60715e-09	5.11527e-05	0.71902	0.519754	-1.24722	TRUE
cg27479815	chrX	103402124	-	chrX:103401400-103401778	S_Shore	MCART6	NM_001012755	TSS1500	3.75907e-09	5.12406e-05	0.415055	0.247369	-1.11033	FALSE
cg16271524	chr11	66139231	-	chr11:66138806-66139729	Island	SLC29A2	NM_001532;NM_001532	5'UTR;1stExon	4.17028e-09	5.42103e-05	0.250472	0.132072	-1.16843	FALSE
cg15693793	chr1	8880657	+	chr1:8877012-8877283	S_Shelf				5.13481e-09	6.32353e-05	0.899671	0.75887	-1.53611	FALSE
cg01144764	chr10	121633063	+	chr10:121631654-121633104	Island	C10orf119	NM_024834	TSS1500	5.34896e-09	6.3983e-05	0.291974	0.157583	-1.14059	FALSE
cg22865368	chrX	9432922	-	chrX:9432830-9434520	Island	TBL1X	NM_001139467;NM_001139466;NM_005647;NM_001139468	5'UTR;5'UTR;TSS1500;5'UTR	5.46898e-09	6.3983e-05	0.425033	0.211192	-1.46797	FALSE
cg26488837	chr10	43633467	-	chr10:43632966-43634222	Island	CSGALNACT2	NM_018590	TSS1500	5.72053e-09	6.52937e-05	0.0660296	0.128974	1.06642	FALSE
cg13046608	chr11	57195382	+	chr11:57194340-57194650	S_Shore	SLC43A3	NM_199329;NM_017611;NM_014096	TSS1500;TSS1500;TSS1500	6.51239e-09	7.15765e-05	0.314594	0.161195	-1.26746	FALSE
cg11868078	chrX	39022915	-	chrX:39021662-39022131	S_Shore				6.72983e-09	7.15765e-05	0.725474	0.847108	1.06958	FALSE
cg21854348	chr2	113821936	-		OpenSea	IL1F5	NM_173170;NM_012275	3'UTR;3'UTR	7.04015e-09	7.3213e-05	0.818994	0.906404	1.09537	FALSE
cg05880897	chrX	151129555	+		OpenSea	GABRE;MIR452	NM_004961;NR_029973	Body;TSS1500	7.2084e-09	7.33331e-05	0.729005	0.850449	1.07997	FALSE
cg26305090	chrX	153987082	-	chrX:153990840-153991831	N_Shelf				7.42642e-09	7.39436e-05	0.784002	0.883987	1.07419	FALSE
cg19066078	chr12	130571342	+		OpenSea				7.74565e-09	7.55154e-05	0.689314	0.829275	1.12988	FALSE
cg21885973	chr15	67145855	+		OpenSea				8.68268e-09	8.2771e-05	0.518932	0.326945	-1.15181	FALSE
cg13544125	chr11	14661502	-	chr11:14665053-14666674	N_Shelf	PSMA1	NM_148976	5'UTR	8.8436e-09	8.2771e-05	0.417792	0.616242	1.16234	FALSE
cg11707352	chrX	71525415	+	chrX:71524832-71527299	Island	CITED1	NM_001144886;NM_004143;NM_001144885;NM_001144887	5'UTR;5'UTR;5'UTR;5'UTR	9.79197e-09	8.64596e-05	0.741869	0.853555	1.01379	FALSE
cg05803370	chrX	153715241	-	chrX:153714288-153715375	Island	UBL4A	NM_014235	TSS1500	1.0029e-08	8.69128e-05	0.372117	0.191329	-1.32332	FALSE
cg00134787	chr17	10419499	-		OpenSea	MYH1	NM_005963	Body	1.02282e-08	8.70277e-05	0.398611	0.597201	1.16173	FALSE
cg20503835	chrX	67715015	+	chrX:67718427-67719071	N_Shelf				1.04456e-08	8.72896e-05	0.803736	0.899205	1.12936	FALSE
cg16440909	chrX	149613745	+		OpenSea	MAMLD1	NM_005491;NM_005491	5'UTR;1stExon	1.09253e-08	8.96966e-05	0.812467	0.912011	1.2766	FALSE
cg02688903	chr5	112195638	-	chr5:112196849-112197247	N_Shore	SRP19	NM_003135	TSS1500	1.16854e-08	9.09735e-05	0.841513	0.666398	-1.4018	FALSE
cg10249375	chr1	63795934	+	chr1:63795363-63796140	Island				1.17739e-08	9.09735e-05	0.928161	0.841706	-1.2805	FALSE
cg26140100	chrX	128784925	-	chrX:128788003-128789195	N_Shelf	APLN	NM_017413	Body	1.1787e-08	9.09735e-05	0.712952	0.848271	1.17299	FALSE
cg01361446	chrX	70331315	-		OpenSea	IL2RG	NM_000206	1stExon	1.26882e-08	9.29511e-05	0.791815	0.888183	1.06155	FALSE
cg18575452	chr4	129491921	-		OpenSea				1.285e-08	9.29511e-05	0.322491	0.503631	1.09218	FALSE
cg12921914	chr11	124588358	+	chr11:124588083-124588431	Island				1.33042e-08	9.29511e-05	0.885481	0.956574	1.53612	FALSE
cg25072643	chr4	107238104	+		OpenSea	AIMP1;TBCK	NM_004757;NM_001163437;NM_001142416;NM_033115;NM_001142415;NM_001163435;NM_001163436	5'UTR;TSS1500;Body;TSS1500;5'UTR;TSS1500;TSS1500	1.34296e-08	9.29511e-05	0.268224	0.438832	1.09807	FALSE
cg09642090	chr11	125288301	-		OpenSea	PKNOX2	NM_022062	Body	1.38009e-08	9.29511e-05	0.61859	0.435412	-1.07343	FALSE
cg11024341	chr5	2041368	-	chr5:2038527-2038949	S_Shelf				1.3973e-08	9.29511e-05	0.981823	0.953108	-1.40243	FALSE
cg11923788	chrX	134124955	-	chrX:134124938-134125307	Island	LOC644538	NM_001163438	TSS200	1.41024e-08	9.29511e-05	0.347116	0.18436	-1.23394	FALSE
cg08008475	chr13	27977779	-		OpenSea				1.54018e-08	9.94446e-05	0.714268	0.861467	1.31421	FALSE
cg05237970	chrX	134124948	-	chrX:134124938-134125307	Island	LOC644538	NM_001163438	TSS200	1.55126e-08	9.94446e-05	0.301563	0.14567	-1.34201	FALSE
cg00867406	chr16	89997889	+	chr16:90000351-90000687	N_Shelf	TUBB3	NM_006086	Body	1.61127e-08	0.000101896	0.957142	0.905748	-1.21748	FALSE
cg05212465	chr6	158253572	+		OpenSea	SNX9	NM_016224	Body	1.73487e-08	0.000107333	0.424668	0.604778	1.05192	FALSE
cg22990543	chr8	75123753	+		OpenSea				1.78543e-08	0.000108203	0.941056	0.881203	-1.10645	FALSE
cg23503517	chrX	24712096	-	chrX:24711630-24712284	Island	POLA1	NM_016937	1stExon	1.82661e-08	0.000108203	0.32827	0.14714	-1.50773	FALSE
cg06888746	chr10	105517764	+		OpenSea	SH3PXD2A	NM_014631	Body	1.92585e-08	0.000111265	0.775957	0.609082	-1.1538	FALSE
cg20085561	chrX	106960348	-	chrX:106959378-106959914	S_Shore	TSC22D3	NM_004089;NM_198057;NM_001015881	TSS200;Body;TSS1500	1.99007e-08	0.000112204	0.277867	0.1465	-1.18713	FALSE
cg15612444	chrX	110924389	+	chrX:110924384-110925275	Island	ALG13	NR_033132;NR_033134;NM_018466;NM_001168385;NR_033129;NM_001039210;NR_033128;NR_033125;NM_018466;NM_001099922;NM_001099922;NM_001168385;NR_033131;NR_033127;NR_033124;NM_001039210	TSS1500;TSS200;1stExon;5'UTR;TSS200;1stExon;TSS200;Body;5'UTR;1stExon;5'UTR;1stExon;TSS200;TSS200;Body;5'UTR	2.04271e-08	0.000112587	0.404921	0.245671	-1.06299	TRUE
cg10284310	chr11	12108679	-		OpenSea				2.04498e-08	0.000112587	0.351376	0.191815	-1.19278	FALSE
cg16645202	chr15	92397488	-	chr15:92396013-92397682	Island	SLCO3A1	NM_001145044;NM_013272	Body;Body	2.13139e-08	0.000114098	0.395258	0.2243	-1.17816	FALSE
cg05385567	chr16	29936865	-	chr16:29937038-29937761	N_Shore	KCTD13	NM_178863	Body	2.14557e-08	0.000114098	0.164438	0.319952	1.25194	FALSE
cg04027004	chrX	107019426	+	chrX:107018606-107019611	Island	TSC22D3	NM_198057	TSS1500	2.17501e-08	0.000114364	0.368376	0.201582	-1.20563	FALSE
cg10159238	chrX	69657408	-	chrX:69653707-69654661	S_Shelf				2.37382e-08	0.000119158	0.732316	0.855255	1.12137	FALSE
cg16619311	chr17	72921804	+	chr17:72918995-72921019	S_Shore	OTOP2	NM_178160	Body	2.37998e-08	0.000119158	0.746196	0.858574	1.04496	FALSE
cg11107468	chrX	63425275	+	chrX:63424198-63426190	Island	FAM123B	NM_152424	5'UTR	2.41896e-08	0.000119158	0.374722	0.20946	-1.18617	FALSE
cg11418237	chrX	82762423	+	chrX:82763571-82764462	N_Shore	POU3F4	NM_000307	TSS1500	2.48075e-08	0.000120854	0.380045	0.566363	1.09273	FALSE
cg26046341	chrX	40023353	-	chrX:40026592-40028376	N_Shelf	BCOR	NM_001123384;NM_001123383	5'UTR;5'UTR	2.50505e-08	0.000120854	0.798819	0.898286	1.14937	FALSE
cg07984302	chrX	106754561	-	chrX:106749879-106750862	S_Shelf				2.55471e-08	0.000121993	0.749874	0.861089	1.04801	FALSE
cg17221316	chrX	137700841	+		OpenSea	LOC158696	NR_026935	TSS1500	2.71853e-08	0.000128504	0.592728	0.761591	1.13563	FALSE
cg03845409	chrX	100183878	-	chrX:100183877-100184344	Island	XKRX	NM_212559;NM_212559	5'UTR;1stExon	2.82161e-08	0.000132043	0.67351	0.828501	1.22888	FALSE
cg25219643	chr11	86106473	+		OpenSea	CCDC81	NM_021827;NM_001156474	Body;Body	2.95855e-08	0.000134409	0.861833	0.928567	1.06025	FALSE
cg25339449	chrX	146342079	-		OpenSea	MIR509-3;MIR509-1;MIR509-2	NR_030629;NR_030236;NR_030586;NR_030629	Body;Body;Body;TSS1500	3.0341e-08	0.000134409	0.843614	0.923851	1.17802	FALSE
cg11851349	chrX	153603154	-	chrX:153602720-153603269	Island	FLNA	NM_001456;NM_001110556	TSS200;TSS200	3.04264e-08	0.000134409	0.362594	0.203724	-1.15452	FALSE
cg25377796	chr4	8643957	-	chr4:8645832-8646063	N_Shore				3.04449e-08	0.000134409	0.916343	0.837742	-1.08514	FALSE
cg25437411	chr10	100996347	+	chr10:100992156-100992687	S_Shelf	HPSE2	NM_001166244;NM_001166246;NM_021828;NM_001166245	TSS1500;TSS1500;TSS1500;TSS1500	3.18624e-08	0.000136557	0.770423	0.880414	1.13192	FALSE
cg22946377	chrX	48812173	+	chrX:48814267-48815894	N_Shelf	OTUD5	NM_001136158;NM_001136159;NM_017602;NM_001136157	Body;5'UTR;Body;Body	3.1969e-08	0.000136557	0.801739	0.905272	1.23967	FALSE
cg19208477	chrX	140271604	-	chrX:140270950-140271553	S_Shore	LDOC1	NM_012317	TSS1500	3.23905e-08	0.000136557	0.30369	0.151	-1.30565	FALSE
cg15136410	chr2	96873066	+	chr2:96873851-96874824	N_Shore	STARD7	NM_020151	Body	3.34941e-08	0.000139684	0.948169	0.883657	-1.2454	FALSE
cg13840174	chr1	18693462	-	chr1:18691874-18692081	S_Shore	IGSF21	NM_032880	Body	3.37292e-08	0.000139684	0.640943	0.448574	-1.13411	FALSE
cg05707815	chrX	71934233	+	chrX:71933681-71934265	Island	PHKA1	NM_002637;NM_001122670	TSS1500;TSS1500	3.42097e-08	0.000140431	0.339448	0.199176	-1.04758	FALSE
cg11038843	chr11	134281391	+	chr11:134281380-134282919	Island	B3GAT1	NM_018644;NM_054025	5'UTR;5'UTR	3.48211e-08	0.000141698	0.69468	0.825295	1.05401	FALSE
cg02923300	chrX	68759322	-	chrX:68758191-68758647	S_Shore				3.55194e-08	0.000142839	0.700265	0.828295	1.04677	FALSE
cg15391239	chrX	153603171	-	chrX:153602720-153603269	Island	FLNA	NM_001456;NM_001110556	TSS200;TSS200	3.57119e-08	0.000142839	0.382036	0.228287	-1.06563	FALSE
cg18879389	chr21	43771120	-		OpenSea	TFF2	NM_005423;NM_005423	5'UTR;1stExon	3.68906e-08	0.000146303	0.713164	0.84151	1.09221	FALSE
cg16187804	chr10	44882340	+	chr10:44879714-44882391	Island				3.94854e-08	0.000155278	0.332477	0.501285	1.01329	FALSE
cg21160149	chr1	3208865	-		OpenSea	PRDM16	NM_022114;NM_199454	Body;Body	4.04619e-08	0.000157792	0.777741	0.878266	1.04183	FALSE
cg01716680	chr1	35259750	-	chr1:35258564-35258791	S_Shore	GJA4	NM_002060	5'UTR	4.15708e-08	0.00016037	0.260374	0.14788	-1.01994	FALSE
cg08053355	chr2	55458963	-		OpenSea	C2orf63;RPS27A	NM_152385;NM_001135592;NM_002954;NM_001135598	5'UTR;TSS200;TSS1500;5'UTR	4.18083e-08	0.00016037	0.223507	0.123235	-1.0372	FALSE
cg15715844	chrX	118369789	-	chrX:118369862-118370973	N_Shore	PGRMC1	NM_006667	TSS1500	4.33599e-08	0.000163863	0.501342	0.297605	-1.25268	FALSE
cg09176847	chr5	41903935	-	chr5:41904032-41904629	N_Shore	C5orf51	NM_175921	TSS1500	4.5104e-08	0.000167139	0.0722487	0.14197	1.09085	FALSE
cg02802508	chrY	9214477	-	chrY:9215484-9216005	N_Shore	TSPY4;FAM197Y2	NM_001164471;NR_001553;NM_001164471	TSS1500;TSS1500;Body	4.58212e-08	0.000167139	0.423679	0.815772	2.6334	FALSE
cg09126741	chr7	152456597	-	chr7:152456740-152457511	N_Shore	ACTR3B	NM_020445;NM_001040135	TSS1500;TSS1500	4.73657e-08	0.000167139	0.399559	0.249317	-1.00152	FALSE
cg03177323	chrX	153236770	+	chrX:153236071-153238480	Island	HCFC1;TMEM187	NM_005334;NM_005334;NM_003492	1stExon;5'UTR;TSS1500	4.78486e-08	0.000167139	0.356822	0.212279	-1.03897	FALSE
cg26343510	chr11	72975668	-	chr11:72975469-72975797	Island	P2RY6	NM_176797;NM_176796;NM_176797;NM_176796	5'UTR;5'UTR;1stExon;1stExon	4.84867e-08	0.000167139	0.913011	0.96433	1.36856	FALSE
cg12988534	chr7	51384371	+	chr7:51383311-51384938	Island	COBL	NM_015198;NM_015198	1stExon;5'UTR	4.91592e-08	0.000167139	0.0861092	0.175981	1.1818	FALSE
cg16683572	chr14	32798409	-		OpenSea	AKAP6	NM_004274	TSS200	4.92877e-08	0.000167139	0.932502	0.832871	-1.47615	FALSE
cg16163981	chr2	11052885	+	chr2:11051858-11053476	Island	KCNF1	NM_002236	1stExon	4.99559e-08	0.000168186	0.771884	0.873267	1.02625	FALSE
cg26475999	chrY	9344960	-	chrY:9344959-9345275	Island	TSPY4	NM_001164471	Body	5.0974e-08	0.000168829	0.441847	0.749627	1.95892	TRUE
cg20241335	chr13	25876335	+	chr13:25874994-25876200	S_Shore	NUPL1	NM_001008564;NM_014089	Body;Body	5.09789e-08	0.000168829	0.0787831	0.161397	1.16793	FALSE
cg26819762	chr7	7572793	+		OpenSea	COL28A1	NM_001037763	5'UTR	5.12292e-08	0.000168829	0.904	0.80549	-1.18592	FALSE
cg07720478	chr8	2147448	-		OpenSea				5.16574e-08	0.00016905	0.735596	0.864576	1.20448	FALSE
cg16405055	chr1	156164205	-	chr1:156163672-156164052	S_Shore	SLC25A44	NM_014655	5'UTR	5.34598e-08	0.000172535	0.142673	0.279547	1.21794	FALSE
cg06576393	chr10	99531416	-	chr10:99531025-99531968	Island	SFRP5	NM_003015	1stExon	5.48445e-08	0.000175792	0.980347	0.941063	-1.94021	FALSE
cg27464574	chrX	102611415	-		OpenSea	WBP5	NM_001006612;NM_016303;NM_001006614;NM_016303;NM_001006614;NM_001006613;NM_001006612;NM_001006613	1stExon;5'UTR;1stExon;1stExon;5'UTR;5'UTR;5'UTR;1stExon	5.56516e-08	0.000176727	0.517542	0.292365	-1.37746	FALSE
cg01374431	chrX	102469950	-	chrX:102469940-102470419	Island	BEX4	NM_001080425;NM_001127688	TSS200;TSS200	5.78875e-08	0.000178886	0.399459	0.238942	-1.08317	FALSE
cg13866977	chrX	112051826	-		OpenSea	AMOT	NM_133265;NM_001113490	Body;Body	5.99803e-08	0.00017993	0.803855	0.899094	1.12536	FALSE
cg18510064	chrX	110342214	-	chrX:110339364-110339679	S_Shelf	PAK3	NM_001128166;NM_001128167;NM_002578	5'UTR;5'UTR;5'UTR	6.08503e-08	0.000180229	0.759724	0.875441	1.15193	FALSE
cg22638535	chrX	101804495	-		OpenSea	NXF4	NR_002216	TSS1500	6.21108e-08	0.000182805	0.787072	0.636428	-1.07798	FALSE
cg02190253	chr10	121633065	+	chr10:121631654-121633104	Island	C10orf119	NM_024834	TSS1500	6.29703e-08	0.000183033	0.240137	0.132213	-1.05612	FALSE
cg14515779	chr1	101123966	+		OpenSea				6.76532e-08	0.000190721	0.0530877	0.113205	1.19401	FALSE
cg25513090	chr7	6488668	+	chr7:6487306-6487750	S_Shore	DAGLB	NM_001142936;NM_139179	TSS1500;TSS1500	6.94352e-08	0.000193415	0.876706	0.727048	-1.42582	TRUE
cg04143870	chrX	132544017	-	chrX:132547567-132550284	N_Shelf	GPC4	NM_001448	Body	7.01788e-08	0.000193806	0.829986	0.912338	1.10328	FALSE
cg20287514	chr1	25869837	-	chr1:25869893-25871042	N_Shore	LDLRAP1	NM_015627	TSS1500	7.04039e-08	0.000193806	0.484612	0.663474	1.06917	FALSE
cg02602528	chrX	49028148	-	chrX:49028091-49029111	Island	PLP2	NM_002668	TSS200	7.08225e-08	0.000193818	0.446605	0.27256	-1.10824	FALSE
cg25104488	chr17	41116479	-	chr17:41116349-41116551	Island	AARSD1	NM_025267;NM_001136042	Body;Body	7.14986e-08	0.000194531	0.140604	0.261788	1.11647	FALSE
cg08857144	chr2	70995351	+	chr2:70994447-70995385	Island	ADD2	NM_017484;NM_017483;NM_017482;NM_017488;NM_001617	TSS200;TSS200;TSS200;TSS200;TSS200	7.62637e-08	0.000200501	0.154271	0.0706751	-1.26023	FALSE
cg21426303	chr8	123945740	-		OpenSea	ZHX2	NM_014943	5'UTR	7.75006e-08	0.000201489	0.949544	0.87152	-1.46956	FALSE
cg18270830	chr10	32634957	+	chr10:32635217-32636655	N_Shore	EPC1	NM_025209	Body	8.04424e-08	0.000206616	0.0932287	0.194539	1.22858	FALSE
cg01123965	chrX	39866890	+	chrX:39864525-39869106	Island				8.07973e-08	0.000206616	0.747157	0.857856	1.0378	FALSE
cg06957290	chr8	1279562	-		OpenSea				8.34827e-08	0.000208917	0.678126	0.816168	1.07557	FALSE
cg18573663	chr6	139114295	-	chr6:139116946-139117469	N_Shelf	CCDC28A	NM_015439	3'UTR	8.66349e-08	0.000215652	0.953214	0.90202	-1.14741	FALSE
cg17292622	chrX	64254656	-	chrX:64254408-64255291	Island				8.82442e-08	0.000217346	0.383953	0.208472	-1.24608	FALSE
cg08782337	chr7	193262	-	chr7:191875-193799	Island	FAM20C	NM_020223	1stExon	9.02979e-08	0.00022124	0.085542	0.168705	1.12678	FALSE
cg17900076	chr18	5195574	+	chr18:5196243-5197389	N_Shore	LOC642597	NM_001145194	Body	9.51699e-08	0.000230919	0.506183	0.322555	-1.12309	FALSE
cg07838943	chr1	12493840	+		OpenSea	VPS13D	NM_015378;NM_018156	Body;Body	9.52352e-08	0.000230919	0.718381	0.84759	1.12411	FALSE
cg10072574	chrX	154033934	-	chrX:154033366-154033935	Island	MPP1	NM_001166460;NM_001166462;NM_002436;NM_001166461	TSS200;TSS200;TSS200;TSS200	9.57447e-08	0.000230957	0.427193	0.249712	-1.17303	FALSE
cg20549224	chrX	134124960	-	chrX:134124938-134125307	Island	LOC644538	NM_001163438	TSS200	9.87113e-08	0.000235811	0.389224	0.215766	-1.21147	FALSE
cg20967299	chrX	68833308	+	chrX:68835648-68837063	N_Shelf				9.92495e-08	0.000235811	0.743218	0.861178	1.10341	FALSE
cg09275137	chrX	153238579	+	chrX:153236071-153238480	S_Shore	TMEM187	NM_003492	5'UTR	9.97724e-08	0.000235811	0.388061	0.221075	-1.16493	FALSE
cg17886662	chr10	97670878	-	chr10:97667243-97667978	S_Shelf	C10orf131	NM_001130446	5'UTR	1.02283e-07	0.000240529	0.906096	0.766408	-1.50541	FALSE
cg21040109	chrX	139014368	+	chrX:139013862-139015491	Island				1.06085e-07	0.000248224	0.507302	0.3067	-1.23891	FALSE
cg01994890	chrX	55024398	-	chrX:55026359-55026985	N_Shore				1.1155e-07	0.000258426	0.831519	0.909377	1.02985	FALSE
cg03191149	chrX	106161946	-		OpenSea	CLDN2	NM_001171092;NM_001171095	5'UTR;5'UTR	1.13513e-07	0.000258512	0.745436	0.878672	1.31093	FALSE
cg02919814	chr21	37666008	-	chr21:37667809-37668088	N_Shore	DOPEY2	NM_005128	3'UTR	1.13652e-07	0.000258512	0.939857	0.847122	-1.50946	FALSE
cg06770322	chr5	142851098	+		OpenSea				1.13796e-07	0.000258512	0.14127	0.0752002	-1.03126	FALSE
cg27076487	chrX	140271364	-	chrX:140270950-140271553	Island	LDOC1	NM_012317	TSS200	1.16684e-07	0.000261912	0.261872	0.129544	-1.25182	FALSE
cg00845806	chrX	154445068	-		OpenSea	VBP1	NM_003372	Body	1.1949e-07	0.000263881	0.566778	0.388681	-1.04199	FALSE
cg05211996	chr10	47967332	-	chr10:47967314-47967636	Island				1.19543e-07	0.000263881	0.736395	0.848128	1.00172	FALSE
cg00951302	chr6	166131985	+		OpenSea				1.21652e-07	0.000266027	0.583029	0.408536	-1.01842	FALSE
cg22540489	chrX	99930094	-		OpenSea	SYTL4	NM_080737;NM_001129896	3'UTR;3'UTR	1.23412e-07	0.00026862	0.789538	0.887921	1.07724	FALSE
cg02934281	chrX	100075531	-	chrX:100075232-100075559	Island	CSTF2	NM_001325	Body	1.24656e-07	0.00027007	0.228164	0.10579	-1.30911	FALSE
cg16708895	chrX	144898249	-	chrX:144899363-144900266	N_Shore	SLITRK2	NM_001144004;NM_001144003;NM_032539;NM_001144005	TSS1500;TSS1500;TSS1500;TSS1500	1.30723e-07	0.000281911	0.661127	0.807487	1.10651	FALSE
cg06903845	chr16	21611693	-	chr16:21610692-21611694	Island	METTL9	NM_001077180;NM_016025	Body;Body	1.31638e-07	0.000282581	0.0547588	0.12608	1.32673	FALSE
cg06792134	chr14	100859789	-		OpenSea	WDR25	NM_024515;NM_001161476	Body;Body	1.34676e-07	0.000285521	0.90945	0.79195	-1.37694	FALSE
cg20420363	chrX	48901149	+	chrX:48900510-48901469	Island	TFE3	NM_006521	TSS200	1.34838e-07	0.000285521	0.298963	0.153284	-1.24451	FALSE
cg23490246	chr2	197328556	-		OpenSea	HECW2	NM_020760	5'UTR	1.35583e-07	0.000285807	0.694642	0.828015	1.08168	FALSE
cg06041068	chrX	152990341	-	chrX:152988874-152991719	Island	BCAP31;ABCD1	NM_001139441;NM_000033;NM_000033;NR_024450;NM_001139457;NM_005745	TSS1500;1stExon;5'UTR;TSS200;TSS1500;TSS1500	1.36507e-07	0.000286463	0.400325	0.207228	-1.35787	FALSE
cg09058241	chrX	134232821	+	chrX:134232431-134233126	Island	NCRNA00087	NR_024493	TSS200	1.38945e-07	0.000289245	0.335406	0.183199	-1.1742	FALSE
cg08360511	chr11	61322922	-	chr11:61322732-61323285	Island	SYT7	NM_004200	Body	1.46282e-07	0.000299995	0.775211	0.89107	1.24442	FALSE
cg22588144	chr20	13200929	+	chr20:13200670-13202616	Island	ISM1	NM_080826	TSS1500	1.47976e-07	0.000300331	0.987659	0.867346	-3.57734	FALSE
cg20018253	chr14	94346104	+		OpenSea				1.49439e-07	0.000300331	0.860575	0.926942	1.04959	FALSE
cg09998474	chrX	30907439	+	chrX:30906901-30907728	Island	MAP3K7IP3	NM_152787;NM_152787	1stExon;5'UTR	1.49533e-07	0.000300331	0.339604	0.174749	-1.29674	FALSE
cg05838627	chr10	79800041	+		OpenSea	RPS24	NM_001142285;NM_001142282;NM_001142283;NM_001026;NM_033022;NM_001142284	Body;3'UTR;3'UTR;Body;3'UTR;3'UTR	1.53126e-07	0.000304931	0.950827	0.877862	-1.50237	FALSE
cg16940942	chrX	153672336	-	chrX:153672274-153673020	Island	FAM50A	NM_004699	TSS200	1.56177e-07	0.000306761	0.497378	0.315481	-1.12245	FALSE
cg18955066	chr12	49503934	+	chr12:49504035-49504642	N_Shore	LMBR1L	NM_018113	Body	1.56668e-07	0.000306761	0.291895	0.462269	1.06025	FALSE
cg07072722	chr11	131781246	-	chr11:131780328-131781532	Island	NTM	NM_001144058;NM_016522;NM_001144059;NM_001144058;NM_001048209;NM_001144059;NM_016522	1stExon;5'UTR;5'UTR;5'UTR;Body;1stExon;1stExon	1.69588e-07	0.000328363	0.725236	0.848012	1.07949	FALSE
cg02405503	chr15	68871738	+	chr15:68870633-68871974	Island	CORO2B	NM_006091	Body	1.69805e-07	0.000328363	0.0130163	0.0973951	3.22306	FALSE
cg17396400	chrX	23761459	+	chrX:23761070-23761610	Island	ACOT9	NM_001033583;NM_001037171	TSS200;TSS200	1.72083e-07	0.00033004	0.349719	0.199668	-1.10959	FALSE
cg14297340	chr9	72871343	+	chr9:72873689-72874264	N_Shelf				1.75922e-07	0.000334661	0.351027	0.196634	-1.14402	FALSE
cg11555315	chrX	53115787	+	chrX:53117470-53118033	N_Shore	TSPYL2	NM_022117	Body	1.76922e-07	0.0003352	0.781136	0.879716	1.03947	FALSE
cg04998379	chr4	129491708	+		OpenSea				1.79411e-07	0.000337455	0.174808	0.325649	1.19142	FALSE
cg26756979	chrX	118109365	-	chrX:118108502-118110559	Island	LONRF3	NM_024778;NM_001031855	1stExon;1stExon	1.79555e-07	0.000337455	0.361194	0.206715	-1.14175	FALSE
cg05957169	chr11	72388187	+		OpenSea				1.82956e-07	0.000341114	0.0712472	0.134071	1.02064	FALSE
cg09912841	chrX	47863665	-	chrX:47863379-47863596	S_Shore	SPACA5;ZNF182	NM_205856;NM_006962;NM_001007088	TSS200;TSS1500;TSS1500	1.82959e-07	0.000341114	0.33984	0.201617	-1.02771	FALSE
cg26025203	chrX	124451563	-	chrX:124453902-124454150	N_Shelf				1.84973e-07	0.000341492	0.72764	0.84963	1.08283	FALSE
cg13273147	chrX	153192582	-	chrX:153193513-153194074	N_Shore	ARHGAP4	NM_001666;NM_001164741	TSS1500;TSS1500	1.86493e-07	0.000341492	0.38907	0.238872	-1.02529	FALSE
cg22010317	chrX	45060544	-		OpenSea	CXorf36	NM_176819;NM_024689	TSS1500;TSS1500	1.86587e-07	0.000341492	0.795462	0.887233	1.02251	TRUE
cg22366629	chrX	48754642	+	chrX:48754500-48755329	Island	TIMM17B;PQBP1	NM_001167947;NM_001167992;NM_144495;NM_001032383;NM_001167989;NM_001032384;NM_001032381;NM_001167990;NM_005834;NM_005710;NM_001032382	Body;TSS1500;TSS1500;TSS1500;TSS1500;TSS1500;TSS1500;TSS1500;Body;TSS1500;TSS1500	1.86891e-07	0.000341492	0.341829	0.16416	-1.45761	FALSE
cg17513789	chrX	73073251	+		OpenSea	XIST	NR_001564	TSS1500	1.8827e-07	0.000341492	0.84808	0.714996	-1.15731	FALSE
cg09129050	chr11	64478374	+	chr11:64478843-64479598	N_Shore	NRXN2	NM_138732;NM_015080	Body;Body	1.93704e-07	0.000348646	0.940673	0.852003	-1.46424	FALSE
cg19899225	chr1	27716802	+	chr1:27718892-27719349	N_Shelf				1.96501e-07	0.000352325	0.835013	0.912481	1.04417	FALSE
cg18802368	chr11	113664827	+	chr11:113660755-113661046	S_Shelf				1.97861e-07	0.000353409	0.922437	0.777813	-1.77121	FALSE
cg12857702	chrX	77041745	+	chrX:77041003-77041725	S_Shore	ATRX	NM_000489;NM_138270	TSS200;TSS200	2.00537e-07	0.000354163	0.514465	0.276638	-1.4719	FALSE
cg16302655	chr11	113185879	+	chr11:113185332-113185663	S_Shore	TTC12	NM_017868	5'UTR	2.00553e-07	0.000354163	0.203505	0.344262	1.03688	FALSE
cg16695380	chr1	11743020	-	chr1:11740828-11741717	S_Shore	MAD2L2	NM_001127325	5'UTR	2.05183e-07	0.000360977	0.523438	0.355231	-1.00753	FALSE
cg06948553	chrX	40037418	+	chrX:40034239-40036007	S_Shore	BCOR	NM_001123383;NM_001123384	TSS1500;TSS1500	2.09446e-07	0.000364983	0.835824	0.914413	1.07882	FALSE
cg07572251	chr8	26688088	+		OpenSea	ADRA1A	NM_033302;NM_033304;NM_033303;NM_000680	Body;Body;Body;Body	2.098e-07	0.000364983	0.106413	0.217703	1.22793	FALSE
cg21975337	chr5	173414688	-	chr5:173415924-173416586	N_Shore	C5orf47	NM_001144954	TSS1500	2.10984e-07	0.000365682	0.980939	0.956896	-1.24838	FALSE
cg00412554	chrX	117107719	-		OpenSea	KLHL13	NM_001168300;NM_001168303;NM_001168302;NM_001168299;NM_001168300;NM_033495;NM_001168301	5'UTR;5'UTR;Body;Body;1stExon;TSS200;Body	2.16999e-07	0.000369737	0.789303	0.883999	1.02548	FALSE
cg24749912	chr5	36151174	-	chr5:36151497-36152379	N_Shore	SKP2;LMBRD2	NM_005983;NM_032637;NM_001007527	TSS1500;TSS1500;5'UTR	2.17062e-07	0.000369737	0.262119	0.420462	1.04148	FALSE
cg21566635	chr14	69522200	+		OpenSea	DCAF5	NM_003861	Body	2.17274e-07	0.000369737	0.142488	0.0726961	-1.09731	FALSE
cg10230711	chr13	100742055	-	chr13:100740956-100741805	S_Shore	PCCA	NM_001127692;NM_000282	Body;Body	2.19614e-07	0.000372021	0.222745	0.384391	1.1235	FALSE
cg26785999	chrX	102885043	-	chrX:102884436-102884677	S_Shore	TCEAL1	NM_004780;NM_001006639;NM_001006640	Body;Body;Body	2.21457e-07	0.000372789	0.438297	0.242724	-1.2895	FALSE
cg19870567	chr5	172447213	-		OpenSea	SNORA74B;ATP6V0E1	NR_002988;NM_003945	TSS1500;Body	2.22738e-07	0.000373601	0.956919	0.890208	-1.44795	FALSE
cg07729440	chr5	75696047	-	chr5:75698759-75700160	N_Shelf				2.23596e-07	0.000373701	0.768268	0.608305	-1.09469	FALSE
cg09791535	chrX	132435532	-		OpenSea	GPC4	NM_001448	3'UTR	2.2566e-07	0.000374799	0.772051	0.884024	1.17976	TRUE
cg17913405	chr17	25290204	+	chr17:25289487-25290432	Island				2.25855e-07	0.000374799	0.899776	0.958928	1.3815	FALSE
cg27124847	chrX	48433165	-	chrX:48432815-48433322	Island	RBM3	NM_006743	5'UTR	2.26805e-07	0.000375046	0.342933	0.181211	-1.24317	FALSE
cg16680922	chrX	23761492	+	chrX:23761070-23761610	Island	ACOT9	NM_001033583;NM_001037171	TSS200;TSS200	2.30018e-07	0.000377855	0.311677	0.181298	-1.03462	FALSE
cg03870816	chr4	27058359	+		OpenSea				2.30118e-07	0.000377855	0.519863	0.318671	-1.22129	FALSE
cg20208052	chrX	74376828	-		OpenSea	ABCB7	NM_004299	TSS1500	2.46149e-07	0.000393142	0.663295	0.47786	-1.10699	FALSE
cg02433927	chrX	39969103	-	chrX:39953434-39969247	Island	BCOR	NM_001123384;NM_001123383	5'UTR;5'UTR	2.51977e-07	0.000398371	0.45849	0.277178	-1.15027	FALSE
cg17878878	chr1	12805288	-		OpenSea	C1orf158	NM_152290	TSS1500	2.64838e-07	0.0004146	0.706929	0.491323	-1.32111	FALSE
cg23516342	chrX	27764690	+		OpenSea	DCAF8L2	NM_001136533	TSS1500	2.649e-07	0.0004146	0.754935	0.593658	-1.07538	FALSE
cg11825731	chrX	48901162	+	chrX:48900510-48901469	Island	TFE3	NM_006521	TSS200	2.68813e-07	0.000419323	0.363091	0.179925	-1.37348	FALSE
cg12872686	chr3	36902601	+		OpenSea	TRANK1	NM_014831	Body	2.72715e-07	0.000422592	0.937107	0.861102	-1.27457	FALSE
cg24930416	chr2	201390305	+	chr2:201390685-201391217	N_Shore	SGOL2	NM_001160046;NM_001160033;NM_152524	TSS1500;TSS1500;TSS1500	2.78368e-07	0.000429928	0.800164	0.647203	-1.1357	FALSE
cg14515381	chr9	35073808	+	chr9:35071756-35072885	S_Shore	VCP	NM_007126	TSS1500	2.89598e-07	0.000444339	0.904742	0.822432	-1.03322	FALSE
cg16317381	chr12	59042279	-		OpenSea				2.90968e-07	0.000444983	0.960173	0.917162	-1.14775	FALSE
cg03188118	chr14	72399809	-	chr14:72398664-72399554	S_Shore	RGS6	NM_004296;NM_004296	5'UTR;1stExon	2.93405e-07	0.000445886	0.354525	0.553729	1.17978	FALSE
cg18232722	chrX	102863013	-	chrX:102862719-102863148	Island	TCEAL3	NM_032926;NM_001006933	5'UTR;5'UTR	2.95179e-07	0.000445886	0.426369	0.250697	-1.15582	FALSE
cg12823249	chrX	134555839	-	chrX:134555638-134556565	Island	NCRNA00086	NR_024359	TSS200	2.9537e-07	0.000445886	0.374539	0.211892	-1.16929	FALSE
cg14240646	chr10	27532245	-	chr10:27530938-27531363	S_Shore	ACBD5	NR_024150;NM_001042473	TSS1500;TSS1500	3.05157e-07	0.000458675	0.0852282	0.165851	1.09618	FALSE
cg14931238	chrX	69504569	-		OpenSea	RAB41	NM_001032726	3'UTR	3.05802e-07	0.000458675	0.78861	0.897903	1.24069	FALSE
cg21843262	chr2	44513757	-		OpenSea	SLC3A1	NM_000341	Body	3.07151e-07	0.000459226	0.787023	0.617933	-1.19203	FALSE
cg17623116	chr3	26751066	+		OpenSea	LRRC3B	NM_052953	5'UTR	3.11621e-07	0.000462951	0.760701	0.872704	1.10864	FALSE
cg00070715	chr5	138862796	+		OpenSea	TMEM173	NM_198282	TSS1500	3.15097e-07	0.000466634	0.786377	0.64824	-1.00189	FALSE
cg01092528	chr4	76861103	-	chr4:76861089-76862426	Island	NAAA	NM_001042402;NM_014435	Body;Body	3.16233e-07	0.000466839	0.205396	0.106151	-1.13022	FALSE
cg12742739	chrX	153906447	-		OpenSea	GAB3	NM_001081573;NM_080612	3'UTR;3'UTR	3.18183e-07	0.00046824	0.797419	0.888492	1.01806	FALSE
cg06152508	chrX	153533551	-		OpenSea	TKTL1	NM_012253;NM_001145933;NM_001145934;NM_001145934	Body;Body;1stExon;5'UTR	3.25962e-07	0.000472498	0.782214	0.879358	1.01881	FALSE
cg22208280	chrX	154003304	-		OpenSea	DKC1;SNORA56	NM_001142463;NR_002984;NM_001363	Body;Body;Body	3.26608e-07	0.000472498	0.819492	0.902404	1.02438	FALSE
cg13781721	chrX	131543695	-		OpenSea	MBNL3	NM_133486;NM_018388;NM_001170703;NM_001170702;NM_001170704;NM_001170701	Body;Body;5'UTR;Body;5'UTR;Body	3.27701e-07	0.000472498	0.836752	0.912357	1.02211	FALSE
cg26666107	chr1	55505073	-	chr1:55505060-55506015	Island	PCSK9	NM_174936	TSS200	3.30286e-07	0.000472498	0.840614	0.919479	1.15419	FALSE
cg24618413	chrX	40007471	-	chrX:40005040-40007066	S_Shore	BCOR	NM_001123384;NM_001123383	5'UTR;5'UTR	3.30462e-07	0.000472498	0.711778	0.837611	1.06521	FALSE
cg14874351	chr12	81331845	-	chr12:81330608-81331514	S_Shore	LIN7A	NM_004664	TSS200	3.3054e-07	0.000472498	0.439965	0.264305	-1.13153	FALSE
cg21539234	chrX	114796029	+	chrX:114795414-114796228	Island	PLS3	NM_005032	5'UTR	3.32121e-07	0.000472498	0.418385	0.258151	-1.05115	FALSE
cg14250048	chr10	135340785	-	chr10:135341255-135342561	N_Shore	CYP2E1	NM_000773	TSS200	3.32466e-07	0.000472498	0.721103	0.841086	1.03298	FALSE
cg14892037	chrX	70288026	+	chrX:70287890-70288359	Island	SNX12	NM_013346	1stExon	3.35883e-07	0.000472498	0.337712	0.189388	-1.13457	FALSE
cg01869765	chrX	47862977	-	chrX:47863379-47863596	N_Shore	ZNF182;SPACA5	NM_001007088;NM_006962;NM_205856	5'UTR;5'UTR;TSS1500	3.39327e-07	0.000474146	0.42204	0.263762	-1.02642	FALSE
cg26814089	chr5	53502584	+		OpenSea	ARL15	NM_019087	Body	3.45019e-07	0.000478453	0.954125	0.902113	-1.20429	FALSE
cg15208856	chr6	158352311	-		OpenSea	SNX9	NM_016224	Body	3.50565e-07	0.000478453	0.960063	0.897745	-1.43198	FALSE
cg22137300	chrX	153712066	+	chrX:153714288-153715375	N_Shelf	UBL4A	NM_014235	3'UTR	3.52562e-07	0.000478453	0.810486	0.903207	1.1245	FALSE
cg04044694	chrX	100662923	+	chrX:100662827-100663592	Island	HNRNPH2;GLA	NM_019597;NM_001032393;NM_000169;NM_000169	TSS1500;TSS1500;1stExon;5'UTR	3.52728e-07	0.000478453	0.338376	0.199749	-1.0414	FALSE
cg06848990	chrX	112082290	-	chrX:112083564-112084815	N_Shore	AMOT	NM_133265	5'UTR	3.58429e-07	0.000484463	0.81045	0.917603	1.39254	FALSE
cg16085553	chr18	74958286	-	chr18:74961556-74963822	N_Shelf				3.64077e-07	0.00048738	0.306525	0.529464	1.35769	FALSE
cg27116036	chr12	6772317	+	chr12:6772258-6772579	Island	ING4	NM_001127583;NM_001127585;NM_016162;NM_001127586;NM_001127584;NM_001127582	TSS200;TSS200;TSS200;TSS200;TSS200;TSS200	3.64201e-07	0.00048738	0.0289541	0.0871871	1.69802	FALSE
cg02810043	chrX	9433103	+	chrX:9432830-9434520	Island	TBL1X	NM_005647;NM_001139467;NM_001139466;NM_001139468	TSS200;5'UTR;5'UTR;5'UTR	3.64582e-07	0.00048738	0.314002	0.158372	-1.27606	FALSE
cg11708328	chrX	100307142	+	chrX:100306614-100306992	S_Shore	TRMT2B	NM_024917;NM_001167970;NM_001167972;NM_001167971	TSS200;TSS200;TSS200;TSS200	3.75374e-07	0.000492606	0.558537	0.31304	-1.47512	FALSE
cg03905487	chrX	53123054	+	chrX:53123311-53123777	N_Shore				3.79421e-07	0.000492606	0.419001	0.262215	-1.02102	TRUE
cg09734952	chrX	13671285	-	chrX:13671086-13671606	Island	TCEANC	NM_152634	TSS200	3.80004e-07	0.000492606	0.357568	0.203873	-1.12001	FALSE
cg07103644	chrX	30907643	+	chrX:30906901-30907728	Island	MAP3K7IP3	NM_152787	TSS200	4.08194e-07	0.00051994	0.210678	0.0973144	-1.32011	FALSE
cg01899624	chr5	81082946	+		OpenSea				4.1952e-07	0.000526336	0.954747	0.899245	-1.28072	FALSE
cg01997410	chrX	71351858	+	chrX:71350941-71352137	Island	NHSL2;RGAG4	NM_001013627;NM_001024455	Body;TSS200	4.36763e-07	0.000539295	0.224155	0.118588	-1.10757	FALSE
cg08797194	chr13	96705123	+	chr13:96705229-96705909	N_Shore	UGGT2	NM_020121	Body	4.51556e-07	0.000551737	0.278059	0.439619	1.03914	FALSE
cg15040075	chr2	232379222	-	chr2:232378948-232379666	Island	C2orf52	NR_024079	TSS200	4.70318e-07	0.000568518	0.0264905	0.0614684	1.27622	FALSE
cg17125742	chrX	30907432	+	chrX:30906901-30907728	Island	MAP3K7IP3	NM_152787;NM_152787	1stExon;5'UTR	4.83337e-07	0.000574081	0.402773	0.2407	-1.09507	FALSE
cg17107691	chr19	11289376	-	chr19:11289021-11289248	S_Shore	KANK2	NM_001136191;NM_015493	Body;Body	4.85918e-07	0.000575685	0.874128	0.756213	-1.17399	FALSE
cg27367512	chr5	126405711	-	chr5:126409006-126409327	N_Shelf	FLJ44606	NM_001164478;NM_001164479	5'UTR;5'UTR	5.10806e-07	0.000596116	0.885725	0.773269	-1.19039	FALSE
cg21137943	chrX	46405110	-	chrX:46404634-46405165	Island	ZNF674;LOC401588	NM_001146291;NR_015378;NM_001039891	TSS1500;Body;TSS1500	5.22001e-07	0.000607665	0.474665	0.30048	-1.07732	FALSE
cg20448717	chr6	7542126	+	chr6:7541518-7543472	Island	DSP	NM_004415;NM_004415;NM_001008844;NM_001008844	1stExon;5'UTR;1stExon;5'UTR	5.25034e-07	0.00060968	0.156195	0.279022	1.07277	FALSE
cg16045223	chr1	1206372	+	chr1:1208515-1209942	N_Shelf	UBE2J2	NM_194315;NM_194457;NM_058167;NM_194458	5'UTR;5'UTR;5'UTR;5'UTR	5.30091e-07	0.000610588	0.607815	0.426542	-1.0606	FALSE
cg25061843	chr9	1042970	-	chr9:1042417-1042973	Island				5.31036e-07	0.000610588	0.795254	0.891319	1.07577	FALSE
cg23954206	chrX	47863441	+	chrX:47863379-47863596	Island	ZNF182;SPACA5	NM_006962;NM_001007088;NM_205856	TSS200;TSS200;TSS1500	5.43666e-07	0.000616029	0.354455	0.205957	-1.08807	FALSE
cg27059259	chrX	47420742	-	chrX:47420402-47421099	Island	ARAF	NM_001654	5'UTR	5.4875e-07	0.000620288	0.311523	0.183569	-1.00592	FALSE
cg12212336	chr2	231577353	-	chr2:231577309-231578504	Island	CAB39	NM_001130850;NM_016289;NM_001130849	TSS1500;TSS1500;TSS1500	5.56036e-07	0.000627009	0.036885	0.0824379	1.22347	FALSE
cg06474225	chr10	124228770	-		OpenSea	HTRA1	NM_002775	Body	5.75972e-07	0.000640233	0.0783503	0.191586	1.49755	FALSE
cg00936349	chrX	106690556	-	chrX:106692681-106693761	N_Shelf				5.88638e-07	0.000651218	0.839268	0.913482	1.02137	FALSE
cg08395108	chrX	54835372	-	chrX:54835220-54835525	Island	MAGED2	NM_177433;NM_201222;NM_014599	5'UTR;TSS200;5'UTR	5.9627e-07	0.000656558	0.443403	0.257611	-1.21042	FALSE
cg00685925	chrX	48398048	-	chrX:48397759-48398529	Island	TBC1D25	NM_002536	TSS200	5.98702e-07	0.000657688	0.363282	0.213175	-1.07503	FALSE
cg21985559	chrX	14048248	-	chrX:14047743-14048309	Island	GEMIN8	NM_001042479;NM_017856;NM_001042480	TSS1500;TSS1500;TSS1500	6.00694e-07	0.000657979	0.233411	0.124004	-1.12067	FALSE
cg19738283	chr2	176976802	-	chr2:176977284-176977540	N_Shore				6.01779e-07	0.000657979	0.940264	0.866988	-1.27614	FALSE
cg24013618	chr4	870925	+	chr4:870695-870969	Island	GAK	NM_005255	Body	6.18378e-07	0.000667544	0.91962	0.842044	-1.10204	FALSE
cg18329036	chr20	5987489	-	chr20:5986399-5987297	S_Shore	CRLS1	NM_019095;NM_001127458	Body;TSS1500	6.20512e-07	0.000667544	0.212578	0.38722	1.22722	FALSE
cg25131597	chrX	67423243	-		OpenSea	OPHN1	NM_002547	Body	6.30781e-07	0.000673943	0.772125	0.873881	1.03179	TRUE
cg15020726	chr15	31196382	+	chr15:31195673-31196392	Island	MTMR15	NM_001146094;NM_001146095;NM_014967;NM_001146096	5'UTR;5'UTR;5'UTR;5'UTR	6.32353e-07	0.000674084	0.14822	0.27088	1.09237	FALSE
cg13919506	chr9	131535850	-	chr9:131533779-131534695	S_Shore				6.38781e-07	0.000676316	0.933334	0.866726	-1.12139	FALSE
cg03731458	chr10	11246763	+		OpenSea	CUGBP2	NM_001025076;NM_006561;NM_001025077;NM_001083591	Body;Body;Body;Body	6.40078e-07	0.000676316	0.750204	0.869536	1.15012	FALSE
cg24270629	chr18	50823537	+		OpenSea	DCC	NM_005215	Body	6.41673e-07	0.000676316	0.329403	0.172631	-1.23295	FALSE
cg05288642	chrX	134138149	+	chrX:134138081-134138318	Island				6.47362e-07	0.000680779	0.32981	0.19037	-1.06773	FALSE
cg06511189	chrX	152864830	+	chrX:152864043-152865260	Island	FAM58A	NM_001130997;NM_152274	TSS200;TSS200	6.58195e-07	0.000686998	0.270392	0.143854	-1.13769	FALSE
cg05365121	chrX	152599997	-	chrX:152599434-152600076	Island	ZNF275	NM_001080485	5'UTR	6.59148e-07	0.000686998	0.493124	0.286477	-1.28102	FALSE
cg22618269	chrX	80065135	+	chrX:80064923-80065136	Island	BRWD3	NM_153252;NM_153252	1stExon;5'UTR	6.61197e-07	0.000687241	0.539175	0.303836	-1.43032	FALSE
cg22447637	chr4	144216328	+		OpenSea				6.63787e-07	0.000687241	0.924475	0.830971	-1.36744	FALSE
cg08965337	chrX	131352534	+	chrX:131351531-131352535	Island	RAP2C	NM_021183	TSS1500	6.68127e-07	0.000690208	0.342205	0.171782	-1.3405	FALSE
cg07664370	chr3	53164607	-	chr3:53164206-53164698	Island	RFT1	NM_052859	TSS200	6.72468e-07	0.000693162	0.0364127	0.073411	1.08468	FALSE
cg24722354	chr1	31423023	+		OpenSea	SNORD103A;PUM1	NR_004054;NM_014676;NM_001020658	TSS1500;Body;Body	6.7407e-07	0.000693286	0.936328	0.861179	-1.3416	FALSE
cg03761923	chrX	153946773	+		OpenSea	GAB3	NM_001081573;NM_080612	Body;Body	6.78411e-07	0.000696221	0.8024	0.89103	1.01728	FALSE
cg19443556	chr4	120226470	+		OpenSea	C4orf3	NM_001170330	TSS1500	6.83637e-07	0.000698521	0.945409	0.886608	-1.18279	FALSE
cg02210498	chr22	21275401	+	chr22:21271363-21272616	S_Shelf	CRKL	NM_005207	Body	6.93866e-07	0.000700204	0.960313	0.923296	-1.00909	FALSE
cg06002471	chr21	32014696	+		OpenSea	KRTAP20-3	NM_001128077	TSS1500	7.09541e-07	0.000712542	0.771187	0.878379	1.1018	FALSE
cg19525496	chrX	134555711	-	chrX:134555638-134556565	Island	NCRNA00086	NR_024359	TSS200	7.35588e-07	0.00073156	0.411705	0.217009	-1.34956	TRUE
cg16551483	chr17	4981823	-	chr17:4981357-4981979	Island	ZFP3	NM_153018;NM_153018	5'UTR;1stExon	7.38252e-07	0.00073156	0.217048	0.115381	-1.0868	FALSE
cg10011799	chr9	123554649	-	chr9:123555399-123555899	N_Shore	FBXW2;LOC402377	NM_012164;NR_027442	5'UTR;TSS1500	7.40985e-07	0.00073156	0.174908	0.306722	1.07997	FALSE
cg06601071	chr16	85525842	-	chr16:85529839-85530128	N_Shelf				7.5461e-07	0.000743443	0.942257	0.888733	-1.07181	FALSE
cg09195491	chrX	56258900	+	chrX:56258951-56259159	N_Shore	KLF8	NM_001159296;NM_001159296;NM_007250;NM_007250	5'UTR;1stExon;1stExon;5'UTR	7.74296e-07	0.000753632	0.417003	0.25844	-1.05391	FALSE
cg15750696	chr6	56507601	-		OpenSea	DST	NM_001144770;NM_020388;NM_015548;NM_183380;NM_001723;NM_015548;NM_020388;NM_001144771;NM_001723;NM_001144769	Body;5'UTR;5'UTR;Body;5'UTR;1stExon;1stExon;Body;1stExon;Body	7.74816e-07	0.000753632	0.959551	0.906748	-1.27864	FALSE
cg00917018	chrX	140271549	-	chrX:140270950-140271553	Island	LDOC1	NM_012317	TSS1500	7.79843e-07	0.000753632	0.364369	0.188175	-1.32987	FALSE
cg13919860	chrX	103217684	+	chrX:103217140-103217713	Island	TMSB15B;MIR1256	NM_194324;NR_031657	5'UTR;Body	7.80518e-07	0.000753632	0.404041	0.240384	-1.10238	FALSE
cg07806343	chrX	129194523	-	chrX:129194007-129194703	Island				7.91599e-07	0.000761662	0.342048	0.186052	-1.18751	FALSE
cg15553612	chr1	119520934	-	chr1:119522385-119522638	N_Shore	TBX15	NM_152380	5'UTR	7.94097e-07	0.000761662	0.947904	0.888525	-1.20507	FALSE
cg02337670	chrX	48815787	+	chrX:48814267-48815894	Island	OTUD5	NM_017602;NM_001136159;NM_001136158;NM_001136157	TSS1500;TSS200;TSS1500;TSS1500	8.0778e-07	0.00076677	0.320597	0.173657	-1.18208	FALSE
cg05785344	chrX	129118279	-	chrX:129118345-129118690	N_Shore	BCORL1	NM_021946	5'UTR	8.13823e-07	0.000769385	0.361695	0.210381	-1.07675	FALSE
cg13372830	chrX	47420231	+	chrX:47420402-47421099	N_Shore	ARAF	NM_001654	TSS1500	8.33097e-07	0.00077123	0.250103	0.143314	-1.01699	FALSE
cg26578373	chrX	71401206	+		OpenSea	PIN4	NM_001170747;NR_033187;NM_006223	TSS1500;TSS1500;TSS1500	8.35234e-07	0.00077123	0.306891	0.176009	-1.05112	FALSE
cg17340957	chrX	47863334	+	chrX:47863379-47863596	N_Shore	ZNF182;SPACA5	NM_001007088;NM_006962;NM_006962;NM_205856;NM_001007088	5'UTR;1stExon;5'UTR;TSS1500;1stExon	8.40495e-07	0.00077123	0.424358	0.247934	-1.1642	FALSE
cg27321175	chr10	15689009	-		OpenSea	ITGA8	NM_003638	Body	8.54954e-07	0.000776881	0.120073	0.216063	1.01439	TRUE
cg12080882	chr1	109634248	+	chr1:109633188-109633632	S_Shore	TMEM167B	NM_020141	Body	8.66312e-07	0.000784157	0.172221	0.293719	1.00221	FALSE
cg23760165	chr11	61595485	-	chr11:61594996-61596710	Island	FADS2	NM_004265	TSS1500	8.7267e-07	0.000786867	0.145946	0.0680081	-1.23625	FALSE
cg17479100	chrX	48768940	+	chrX:48768763-48769474	Island	SLC35A2	NM_001042498;NM_005660;NM_001032289;NM_001042498	5'UTR;TSS200;TSS200;1stExon	8.80196e-07	0.000790607	0.485786	0.30614	-1.10557	FALSE
cg06633205	chrX	134656158	-	chrX:134655102-134655750	S_Shore	DDX26B	NM_182540	Body	9.04224e-07	0.000801422	0.428544	0.235935	-1.28058	FALSE
cg01366378	chrX	100353183	-	chrX:100353009-100353276	Island				9.08692e-07	0.000803207	0.364077	0.20205	-1.16875	FALSE
cg01896579	chr4	76599597	+	chr4:76597635-76598920	S_Shore	G3BP2	NM_203505;NM_203504;NM_012297	TSS1500;TSS1500;TSS1500	9.15393e-07	0.000805151	0.78841	0.630133	-1.13567	FALSE
cg05915658	chrX	132552653	+	chrX:132547567-132550284	S_Shelf				9.17034e-07	0.000805151	0.770955	0.874885	1.08148	FALSE
cg14150883	chrX	71355311	+	chrX:71350941-71352137	S_Shelf	NHSL2	NM_001013627	Body	9.26579e-07	0.000807938	0.801547	0.891851	1.02914	FALSE
cg19939909	chrX	53024726	+	chrX:53024599-53024966	Island				9.30385e-07	0.000809281	0.38783	0.206327	-1.29272	FALSE
cg18450625	chr15	43514627	+		OpenSea	EPB42	NM_000119;NM_001114134	TSS1500;TSS1500	9.37236e-07	0.000813727	0.88971	0.786808	-1.12163	FALSE
cg15975806	chr13	110319607	-		OpenSea				9.42898e-07	0.000815617	0.721611	0.54564	-1.11051	FALSE
cg23764381	chr10	116852687	-	chr10:116852261-116854094	Island	ATRNL1	NM_207303	TSS1500	9.50273e-07	0.00082048	0.242672	0.131851	-1.07851	FALSE
cg20455959	chrX	149861947	-		OpenSea	MTMR1	NM_003828;NM_003828	1stExon;5'UTR	9.58986e-07	0.000826478	0.416652	0.2327	-1.23683	FALSE
cg19053608	chrX	107182922	+	chrX:107179230-107179632	S_Shelf				9.80661e-07	0.000837447	0.73996	0.859158	1.10951	FALSE
cg25095934	chr1	121472061	-		OpenSea				1.01034e-06	0.000850381	0.95	0.89697	-1.1646	FALSE
cg00549040	chr2	218048915	-		OpenSea				1.01607e-06	0.000850465	0.68071	0.834106	1.23891	FALSE
cg13601161	chr9	35071966	-	chr9:35071756-35072885	Island	VCP	NM_007126	Body	1.01771e-06	0.000850465	0.169125	0.0873036	-1.08808	FALSE
cg12058262	chrX	152736032	+	chrX:152735784-152736193	Island	HAUS7	NM_017518	1stExon	1.02653e-06	0.000853263	0.397693	0.21896	-1.24818	FALSE
cg12456573	chrY	6134650	-	chrY:6134498-6134748	Island				1.02992e-06	0.000853545	0.227248	0.454593	1.50546	FALSE
cg25198584	chr1	4775233	-	chr1:4771652-4772545	S_Shelf	AJAP1	NM_018836;NM_001042478	Body;Body	1.03052e-06	0.000853545	0.946035	0.891135	-1.08877	FALSE
cg05935584	chrX	150151823	+	chrX:150151106-150152457	Island	HMGB3	NM_005342;NM_005342	1stExon;5'UTR	1.07663e-06	0.000881462	0.372743	0.208644	-1.20904	FALSE
cg16754015	chr10	1415068	+	chr10:1415976-1416249	N_Shore	ADARB2	NM_018702	Body	1.08042e-06	0.000882386	0.901137	0.812567	-1.07318	FALSE
cg19541913	chrX	103401494	+	chrX:103401400-103401778	Island	MCART6	NM_001012755	5'UTR	1.08617e-06	0.000883997	0.31884	0.169502	-1.21392	FALSE
cg00895705	chrX	54384537	+	chrX:54383872-54385477	Island	WNK3	NM_020922;NM_001002838	TSS200;TSS200	1.09601e-06	0.000887373	0.218932	0.117917	-1.07033	FALSE
cg25002056	chr15	100533336	+	chr15:100533145-100533372	Island	ADAMTS17	NM_139057	Body	1.12761e-06	0.000903971	0.940044	0.970325	1.06556	FALSE
cg10039267	chrX	39960821	+	chrX:39953434-39969247	Island	BCOR	NM_001123384;NM_001123383	5'UTR;5'UTR	1.15087e-06	0.000917399	0.768223	0.881718	1.17134	FALSE
cg18794473	chr8	77617694	+		OpenSea	ZFHX4	NM_024721	Body	1.1527e-06	0.000917399	0.962492	0.924945	-1.11555	FALSE
cg16582891	chr8	1430303	+	chr8:1430752-1431324	N_Shore				1.18899e-06	0.000938302	0.832228	0.90771	1.00017	FALSE
cg26355796	chr8	1960431	-	chr8:1956926-1957177	S_Shelf				1.19839e-06	0.000944128	0.802974	0.893323	1.0507	FALSE
cg19586382	chrX	70585696	-	chrX:70585715-70587063	N_Shore	BCYRN1;TAF1	NR_001568;NM_138923;NM_004606	Body;TSS1500;TSS1500	1.20593e-06	0.000947042	0.326536	0.185821	-1.09126	FALSE
cg08898653	chr1	20811220	+	chr1:20810462-20813511	Island	CAMK2N1	NM_018584	Body	1.20614e-06	0.000947042	0.197843	0.337323	1.05205	FALSE
cg16024801	chr1	231120089	-		OpenSea	ARV1	NM_022786	Body	1.20832e-06	0.000947165	0.936603	0.868257	-1.18709	FALSE
cg25656978	chrX	48432846	+	chrX:48432815-48433322	Island	RBM3	NM_006743;NM_006743	1stExon;5'UTR	1.22564e-06	0.000955939	0.395777	0.23694	-1.08048	FALSE
cg02678768	chr17	74002944	-	chr17:74003179-74005494	N_Shore	EVPL	NM_001988	3'UTR	1.28219e-06	0.000990928	0.805445	0.89768	1.07314	FALSE
cg10500026	chrX	149861761	-		OpenSea	MTMR1	NM_003828	TSS200	1.29787e-06	0.00099653	0.444009	0.252849	-1.24298	FALSE
cg13416889	chr15	64814395	-		OpenSea	ZNF609	NM_015042	Body	1.30792e-06	0.000998001	0.936136	0.874014	-1.0862	FALSE
cg11337462	chrX	74377604	+		OpenSea	ABCB7	NM_004299	TSS1500	1.32467e-06	0.00100634	0.843707	0.917035	1.03897	FALSE
cg00375105	chrX	153625785	+	chrX:153626095-153627324	N_Shore	RPL10	NM_006013;NR_026898	TSS1500;TSS1500	1.3341e-06	0.00100987	0.401886	0.236149	-1.12129	FALSE
cg14314132	chrX	118986954	+	chrX:118986684-118987252	Island	UPF3B	NM_023010;NM_023010;NM_080632;NM_080632	1stExon;5'UTR;1stExon;5'UTR	1.34559e-06	0.00101564	0.53874	0.350595	-1.11453	FALSE
cg00052665	chr17	9941095	+		OpenSea	GAS7	NM_201432;NM_201433	TSS1500;Body	1.36887e-06	0.00102331	0.887457	0.78859	-1.07772	FALSE
cg08217593	chr10	4056955	+		OpenSea				1.37812e-06	0.00102531	0.935299	0.870739	-1.07339	FALSE
cg02803508	chr7	26904455	+	chr7:26903869-26904753	Island	SKAP2	NM_003930	TSS200	1.3914e-06	0.00102986	0.0212671	0.0420081	1.04768	FALSE
cg05636881	chr10	105038444	+	chr10:105036628-105038084	S_Shore	INA	NM_032727	Body	1.40694e-06	0.00103523	0.54418	0.712533	1.05402	FALSE
cg07529654	chr18	3447016	-	chr18:3448006-3452360	N_Shore	TGIF1	NM_174886;NM_173207	5'UTR;TSS1500	1.42884e-06	0.00104531	0.210214	0.358136	1.06847	FALSE
cg18395382	chrX	153686199	-	chrX:153686094-153687124	Island	PLXNA3	NM_017514	TSS1500	1.42957e-06	0.00104531	0.344605	0.188119	-1.18465	FALSE
cg14714222	chr20	47440761	+	chr20:47443734-47445181	N_Shelf	PREX1	NM_020820	Body	1.43901e-06	0.00104767	0.433899	0.265795	-1.08699	FALSE
cg22366498	chrX	49027884	+	chrX:49028091-49029111	N_Shore	PLP2	NM_002668	TSS1500	1.44003e-06	0.00104767	0.618091	0.406938	-1.24272	FALSE
cg25472174	chr11	55904782	+		OpenSea	OR8J3	NM_001004064	1stExon	1.44106e-06	0.00104767	0.461025	0.632411	1.00889	FALSE
cg14728024	chr6	90543432	-	chr6:90539454-90539954	S_Shelf	CASP8AP2	NM_001137667;NM_012115;NM_001137668	5'UTR;5'UTR;5'UTR	1.44175e-06	0.00104767	0.86751	0.761829	-1.0366	FALSE
cg06097615	chrX	68723812	-	chrX:68723731-68726051	Island	FAM155B	NM_015686	TSS1500	1.47445e-06	0.00105991	0.309098	0.180163	-1.02315	FALSE
cg25813936	chr9	36276879	-		OpenSea	GNE	NM_001128227	Body	1.48193e-06	0.00106213	0.768171	0.875611	1.09226	FALSE
cg16005559	chr11	120040616	-	chr11:120039601-120040210	S_Shore				1.51244e-06	0.00107565	0.967542	0.933089	-1.09803	FALSE
cg11157235	chr8	142913304	-		OpenSea				1.52975e-06	0.00108312	0.925942	0.862111	-1.032	FALSE
cg16488754	chrX	149861936	-		OpenSea	MTMR1	NM_003828;NM_003828	1stExon;5'UTR	1.52988e-06	0.00108312	0.428284	0.250999	-1.16162	FALSE
cg04737131	chr7	27142708	+	chr7:27143181-27143479	N_Shore	HOXA2	NM_006735	TSS1500	1.57587e-06	0.00110399	0.980942	0.953769	-1.37201	FALSE
cg11268590	chr4	157994764	+	chr4:157997166-157997686	N_Shelf				1.58508e-06	0.00110652	0.466254	0.945079	4.40206	FALSE
cg08638874	chr8	1277237	-		OpenSea				1.59277e-06	0.00110918	0.913884	0.838188	-1.01919	FALSE
cg09339476	chr11	44087396	+	chr11:44087518-44088165	N_Shore	ACCS	NM_001127219;NM_032592	TSS1500;TSS1500	1.60863e-06	0.0011169	0.107118	0.207332	1.1217	FALSE
cg15904427	chrX	133941745	-		OpenSea	FAM122C	NM_001170782;NM_001170783;NM_138819;NM_001170784;NM_001170779;NM_001170781;NM_001170780	Body;Body;Body;Body;Body;Body;Body	1.63302e-06	0.00112496	0.373384	0.209809	-1.17577	FALSE
cg14036821	chr10	2699314	+		OpenSea				1.63947e-06	0.00112496	0.768297	0.872258	1.04642	FALSE
cg22145512	chrX	100245441	-		OpenSea	ARL13A	NM_001162491;NM_001162490;NM_001012990	Body;3'UTR;3'UTR	1.68824e-06	0.00115167	0.781128	0.884485	1.10587	FALSE
cg16492341	chr10	26856105	+	chr10:26855906-26856198	Island	APBB1IP	NM_019043	Body	1.71214e-06	0.00116121	0.941081	0.97252	1.1471	FALSE
cg13633026	chr11	60466573	+		OpenSea	MS4A8B	NM_031457	TSS1500	1.71538e-06	0.00116172	0.367653	0.540919	1.02085	FALSE
cg02345991	chr12	119418676	-	chr12:119418591-119418834	Island	SRRM4	NM_194286	TSS1500	1.71909e-06	0.00116255	0.763369	0.868841	1.02961	FALSE
cg05181702	chrX	9983462	-	chrX:9982513-9984583	Island	WWC3	NM_015691	TSS1500	1.77155e-06	0.00118663	0.404448	0.232387	-1.17938	FALSE
cg25528264	chrX	69353387	-	chrX:69353104-69353904	Island	IGBP1	NM_001551;NM_001551	5'UTR;1stExon	1.78103e-06	0.00118895	0.312903	0.172037	-1.14569	FALSE
cg02480419	chrX	48815856	+	chrX:48814267-48815894	Island	OTUD5	NM_017602;NM_001136159;NM_001136158;NM_001136157	TSS1500;TSS1500;TSS1500;TSS1500	1.78288e-06	0.00118895	0.257319	0.139724	-1.09136	FALSE
cg02882301	chrX	49126157	+	chrX:49125645-49127200	Island	PPP1R3F	NM_033215	TSS200	1.79824e-06	0.00119365	0.471824	0.268694	-1.2905	FALSE
cg26517283	chr7	6198004	-	chr7:6198495-6198731	N_Shore	USP42	NM_032172	Body	1.83012e-06	0.0012063	0.936612	0.869933	-1.13236	FALSE
cg08635406	chrY	9214483	-	chrY:9215484-9216005	N_Shore	TSPY4;FAM197Y2	NM_001164471;NR_001553;NM_001164471	TSS1500;TSS1500;Body	1.84354e-06	0.00120999	0.70588	0.899173	1.98951	FALSE
cg12600766	chrX	132550131	+	chrX:132547567-132550284	Island	GPC4	NM_001448	TSS1500	1.86044e-06	0.00121046	0.563622	0.38896	-1.02085	FALSE
cg14900295	chr10	135050901	+	chr10:135048797-135052077	Island	VENTX	NM_014468	TSS1500	1.86078e-06	0.00121046	0.750157	0.861081	1.07109	FALSE
cg25367647	chrX	103401960	-	chrX:103401400-103401778	S_Shore	MCART6	NM_001012755	TSS1500	1.87217e-06	0.00121046	0.303921	0.170967	-1.08255	FALSE
cg24347663	chr2	70995349	+	chr2:70994447-70995385	Island	ADD2	NM_017484;NM_017483;NM_017482;NM_017488;NM_001617	TSS200;TSS200;TSS200;TSS200;TSS200	1.8971e-06	0.00121615	0.150793	0.0670877	-1.30451	FALSE
cg11869193	chr17	2839187	+		OpenSea	RAP1GAP2	NM_015085;NM_001100398	Body;Body	1.8971e-06	0.00121615	0.889381	0.942531	1.03146	FALSE
cg20407665	chr10	3193265	+		OpenSea	PITRM1	NM_014889	Body	1.90323e-06	0.00121841	0.96228	0.911165	-1.33154	FALSE
cg02011404	chr12	57400532	+	chr12:57399868-57400226	S_Shore	ZBTB39	NM_014830	TSS1500	1.9149e-06	0.00122421	0.242918	0.399493	1.05017	FALSE
ch.6.40382477R	chr6	40274499	+		OpenSea				1.927e-06	0.00122859	0.0321568	0.0654913	1.05733	FALSE
cg00997655	chr5	125929132	+	chr5:125930601-125931049	N_Shore	ALDH7A1	NM_001182	Body	1.94157e-06	0.00123072	0.943669	0.887354	-1.08757	FALSE
cg05425577	chrX	54522221	-	chrX:54521445-54522749	Island	FGD1	NM_004463;NM_004463	1stExon;5'UTR	1.94612e-06	0.00123072	0.500415	0.301499	-1.22171	FALSE
cg11509903	chrX	135580080	+	chrX:135579001-135580099	Island	HTATSF1	NM_014500;NM_001163280	Body;Body	1.95858e-06	0.00123359	0.375855	0.183125	-1.42851	FALSE
cg27491398	chr6	29708311	-		OpenSea	LOC285830	NR_026972;NR_026973	Body;Body	1.97133e-06	0.00123902	0.805434	0.896702	1.07005	FALSE
cg25158628	chrX	17879602	-	chrX:17879219-17879702	Island	RAI2	NM_021785	TSS200	1.99919e-06	0.00125124	0.307936	0.16498	-1.16966	FALSE
cg00974761	chr17	33866073	-		OpenSea	SLFN12L	NM_001145027	TSS1500	2.02126e-06	0.00126026	0.799883	0.647062	-1.12759	FALSE
cg04596655	chrX	128656768	-	chrX:128656851-128657406	N_Shore	SMARCA1	NM_139035;NM_003069	Body;Body	2.07288e-06	0.00128144	0.481758	0.310848	-1.04729	FALSE
cg23829318	chr12	47471979	+	chr12:47473177-47474120	N_Shore	AMIGO2	NM_001143668;NM_181847	Body;Body	2.10528e-06	0.00129975	0.0910577	0.169018	1.02382	FALSE
cg21030500	chr14	65290127	-		OpenSea	SPTB	NM_001024858;NM_000347	TSS1500;TSS1500	2.10867e-06	0.00130013	0.182921	0.100728	-1.00258	FALSE
cg23699926	chr12	108170183	-	chr12:108168986-108169570	S_Shore	ASCL4	NM_203436;NM_203436	1stExon;3'UTR	2.13617e-06	0.00130392	0.362914	0.558531	1.15268	TRUE
cg10709282	chr8	29172607	-		OpenSea				2.14076e-06	0.00130392	0.305718	0.487482	1.12986	FALSE
cg23659957	chr12	12629242	-		OpenSea	DUSP16	NM_030640	3'UTR	2.14312e-06	0.00130392	0.973351	0.944771	-1.10181	FALSE
cg05369942	chr4	142228617	-		OpenSea				2.14343e-06	0.00130392	0.0496294	0.102346	1.21074	FALSE
cg23857909	chrX	153362596	-	chrX:153362568-153363473	Island	MECP2	NM_001110792;NM_004992	Body;5'UTR	2.14825e-06	0.00130392	0.450165	0.245454	-1.33844	FALSE
cg15662246	chrX	71401536	-		OpenSea	PIN4	NM_001170747;NR_033187;NM_006223;NM_006223;NM_001170747	5'UTR;Body;1stExon;5'UTR;1stExon	2.1656e-06	0.00130652	0.439498	0.280039	-1.01906	FALSE
cg14470409	chrX	146993125	+	chrX:146993091-146994200	Island	ASFMR1;FMR1	NR_024501;NR_024502;NR_024499;NM_002024;NR_024500;NR_024503	Body;Body;Body;TSS1500;Body;Body	2.17385e-06	0.00130652	0.409202	0.19533	-1.54044	FALSE
cg17288643	chr2	196943333	-		OpenSea				2.17488e-06	0.00130652	0.378706	0.566487	1.10547	FALSE
cg02082720	chr5	132323674	-		OpenSea				2.20634e-06	0.00131865	0.962179	0.911945	-1.30952	FALSE
cg04202853	chr17	61777461	+	chr17:61776890-61778733	Island	LIMD2	NM_030576;NM_030576	5'UTR;1stExon	2.21717e-06	0.0013203	0.0251999	0.0537545	1.20887	FALSE
cg01751584	chr9	100159780	-		OpenSea	LOC286359	NR_026847	TSS1500	2.21756e-06	0.0013203	0.773045	0.631211	-1.0006	FALSE
cg19728345	chr5	1394320	-		OpenSea	SLC6A3	NM_001044	3'UTR	2.22105e-06	0.00132069	0.96074	0.923584	-1.01599	FALSE
cg18140045	chrX	47004878	-	chrX:47003750-47004987	Island	NDUFB11;RBM10	NR_024235;NM_001135998;NM_019056;NM_005676;NR_024234;NM_152856;NM_152856;NM_005676	TSS1500;TSS1500;TSS1500;5'UTR;TSS1500;5'UTR;1stExon;1stExon	2.23835e-06	0.00132772	0.383272	0.233263	-1.03222	FALSE
cg15211677	chrX	102611451	-		OpenSea	WBP5	NM_001006612;NM_016303;NM_001006614;NM_016303;NM_001006614;NM_001006613;NM_001006612;NM_001006613	1stExon;5'UTR;1stExon;1stExon;5'UTR;5'UTR;5'UTR;1stExon	2.24542e-06	0.00133012	0.528841	0.336578	-1.14618	FALSE
cg16328548	chr2	134282102	+		OpenSea	NCKAP5	NM_207481;NM_207363	5'UTR;5'UTR	2.27266e-06	0.00134455	0.83142	0.70738	-1.04834	FALSE
ch.20.577701F	chr20	30139029	+	chr20:30135076-30135292	S_Shelf	HM13	NM_178580;NM_030789;NM_178581	Body;Body;Body	2.28802e-06	0.00135193	0.0489159	0.116325	1.45614	FALSE
cg13713253	chrX	71128586	+	chrX:71130679-71131820	N_Shelf				2.3022e-06	0.00135745	0.820105	0.903298	1.03257	FALSE
cg05065576	chrX	103087808	-	chrX:103087020-103087314	S_Shore	RAB9B	NM_016370	TSS1500	2.30318e-06	0.00135745	0.829018	0.90945	1.06513	FALSE
cg13185377	chr10	601783	+		OpenSea	DIP2C	NM_014974	Body	2.32315e-06	0.00136751	0.938077	0.880393	-1.02868	FALSE
cg08408091	chrX	153672393	-	chrX:153672274-153673020	Island	FAM50A	NM_004699	TSS200	2.34452e-06	0.001372	0.471398	0.287996	-1.17192	FALSE
cg18761446	chr4	6103151	-	chr4:6107130-6107711	N_Shelf	JAKMIP1	NM_144720;NM_001099433	Body;Body	2.36044e-06	0.0013739	0.874652	0.770655	-1.05414	FALSE
cg13156574	chrX	129402311	-	chrX:129402458-129403088	N_Shore	ZNF280C	NM_017666	5'UTR	2.41528e-06	0.00139369	0.408223	0.243366	-1.10644	FALSE
cg00488787	chr10	135050905	+	chr10:135048797-135052077	Island	VENTX	NM_014468	TSS1500	2.4336e-06	0.0014008	0.621343	0.816967	1.45821	FALSE
cg18201077	chr2	7017787	+		OpenSea	RSAD2	NM_080657	TSS200	2.43695e-06	0.00140101	0.0458674	0.0949088	1.14816	FALSE
cg12603173	chr11	64508421	+	chr11:64509433-64513826	N_Shore	RASGRP2	NM_153819;NM_001098671;NM_001098670	Body;Body;Body	2.44585e-06	0.00140364	0.883725	0.944269	1.14793	FALSE
cg20649716	chr5	140573721	-	chr5:140573423-140574316	Island	PCDHB10	NM_018930	1stExon	2.47655e-06	0.00141163	0.981818	0.949212	-1.44184	FALSE
cg03122427	chr10	97552565	-		OpenSea	ENTPD1	NM_001164179;NM_001164178;NM_001776;NM_001164183;NM_001164182;NM_001164181;NM_001098175	Body;Body;Body;5'UTR;5'UTR;5'UTR;Body	2.57401e-06	0.00143585	0.608328	0.375366	-1.37228	FALSE
cg23404110	chr11	68609590	+	chr11:68611250-68611807	N_Shore	CPT1A	NM_001031847;NM_001876	TSS200;TSS200	2.62864e-06	0.00145529	0.902505	0.954621	1.23917	FALSE
cg19628600	chr3	71032216	-		OpenSea	FOXP1	NM_032682	Body	2.63413e-06	0.00145536	0.235375	0.413487	1.19936	FALSE
cg14609960	chr10	3180273	-	chr10:3180174-3180578	Island	PITRM1	NM_014889	Body	2.65999e-06	0.00146619	0.937136	0.878194	-1.02967	FALSE
cg18424634	chr3	147127097	-	chr3:147126988-147128999	Island	ZIC1	NM_003412	TSS200	2.675e-06	0.00146806	0.808649	0.921044	1.45797	TRUE
cg25858160	chr20	55499436	+	chr20:55500347-55501102	N_Shore				2.68815e-06	0.00147131	0.818995	0.68848	-1.02976	FALSE
cg05544622	chrY	9303646	+	chrY:9303622-9303934	Island	TSPY1;TSPY4	NM_003308;NM_001164471	TSS1500;Body	2.72314e-06	0.00148353	0.438623	0.62094	1.06981	FALSE
cg12707233	chrX	54384964	+	chrX:54383872-54385477	Island	WNK3	NM_020922;NM_001002838	TSS1500;TSS1500	2.74094e-06	0.00149149	0.325934	0.189238	-1.07367	FALSE
cg20931951	chr1	12508122	+		OpenSea	VPS13D	NM_015378;NM_018156	Body;Body	2.7618e-06	0.00149837	0.809815	0.899191	1.07812	FALSE
cg09351082	chr10	97319133	+	chr10:97320424-97321483	N_Shore	SORBS1	NM_015385;NM_024991	5'UTR;5'UTR	2.76319e-06	0.00149837	0.928952	0.82941	-1.44168	FALSE
cg14303457	chrY	14537211	+	chrY:14532115-14533600	S_Shelf				2.81448e-06	0.00151739	0.620813	0.336257	-1.81737	FALSE
cg14045992	chr19	54397978	+	chr19:54401704-54402472	N_Shelf	PRKCG	NM_002739	Body	2.98147e-06	0.00156376	0.821102	0.906793	1.12326	FALSE
cg04292836	chrX	23761484	+	chrX:23761070-23761610	Island	ACOT9	NM_001033583;NM_001037171	TSS200;TSS200	2.99479e-06	0.00156589	0.23649	0.124952	-1.11786	FALSE
cg02828514	chr13	45993412	+	chr13:45991974-45992591	S_Shore	SLC25A30	NM_001010875	TSS1500	3.0149e-06	0.00156657	0.802661	0.915218	1.38916	FALSE
cg02515217	chr17	57918600	-		OpenSea	MIR21	NR_029493	TSS200	3.02847e-06	0.00157079	0.137197	0.293374	1.41663	FALSE
cg08076044	chr17	26685074	-	chr17:26684165-26684875	S_Shore	TMEM199;POLDIP2	NM_152464;NM_015584	Body;TSS1500	3.11689e-06	0.00160464	0.0471546	0.104919	1.22527	FALSE
cg01143780	chrX	113813553	-	chrX:113816089-113816409	N_Shelf				3.21515e-06	0.00163807	0.69392	0.827023	1.069	FALSE
cg12454245	chrX	47001792	-	chrX:47003750-47004987	N_Shore	NDUFB11	NR_024234;NR_024235;NM_019056;NM_001135998	Body;Body;Body;Body	3.21684e-06	0.00163807	0.791232	0.893938	1.15534	FALSE
cg13539181	chrX	109246271	-	chrX:109245900-109246673	Island	TMEM164	NM_032227;NM_017698	TSS200;5'UTR	3.23509e-06	0.00164255	0.323541	0.183949	-1.0913	FALSE
cg16978043	chrX	16888606	-	chrX:16887742-16889250	Island	RBBP7	NM_002893	TSS200	3.24416e-06	0.00164482	0.284276	0.163008	-1.02553	FALSE
cg09146364	chrX	68724602	-	chrX:68723731-68726051	Island	FAM155B	NM_015686	TSS1500	3.28915e-06	0.00166078	0.492443	0.316094	-1.07533	FALSE
cg13862633	chr12	185523	-	chr12:186863-187610	N_Shore	IQSEC3	NM_001170738;NM_015232	Body;TSS1500	3.35391e-06	0.00167617	0.946167	0.973228	1.07742	FALSE
ch.15.843512R	chr15	60727917	+		OpenSea	NARG2	NM_001018089;NM_024611	Body;Body	3.36687e-06	0.00167617	0.12344	0.214655	1.00259	FALSE
cg15544235	chr4	3080113	+	chr4:3076186-3076558	S_Shelf	HTT	NM_002111	Body	3.37957e-06	0.00167892	0.950806	0.906545	-1.02463	FALSE
cg19638040	chrX	41782196	+	chrX:41782106-41783258	Island	CASK	NM_001126055;NM_003688;NM_001126054	1stExon;1stExon;1stExon	3.40717e-06	0.00168726	0.371667	0.193285	-1.3021	FALSE
cg12598428	chrX	153607534	+	chrX:153606334-153608237	Island	EMD	NM_000117	TSS200	3.4151e-06	0.00168761	0.354394	0.206728	-1.06968	FALSE
cg06944922	chrX	38186842	-	chrX:38186422-38187010	Island	RPGR	NM_000328;NM_001034853	TSS200;TSS200	3.43423e-06	0.00169387	0.325361	0.191494	-1.03021	FALSE
cg17760043	chr4	126279846	+		OpenSea	FAT4	NM_024582	Body	3.44961e-06	0.00169928	0.596689	0.772842	1.20558	FALSE
cg21456313	chrX	107019610	+	chrX:107018606-107019611	Island	TSC22D3	NM_198057	TSS1500	3.46865e-06	0.00170686	0.460132	0.272598	-1.18791	FALSE
cg22645859	chrX	118987043	+	chrX:118986684-118987252	Island	UPF3B	NM_023010;NM_080632	TSS200;TSS200	3.51e-06	0.00171553	0.399215	0.232292	-1.15109	FALSE
cg18537464	chr18	76345144	+		OpenSea				3.51558e-06	0.00171553	0.169355	0.291324	1.03103	FALSE
cg22161147	chr4	7777798	+	chr4:7774495-7774769	S_Shelf	AFAP1;LOC84740	NM_198595;NM_001134647;NR_026892	Body;Body;Body	3.53292e-06	0.0017204	0.938437	0.874108	-1.14834	FALSE
cg15165694	chrX	118533179	+	chrX:118533163-118533787	Island	SLC25A43	NM_145305	TSS200	3.55889e-06	0.00172586	0.445405	0.265514	-1.15345	FALSE
cg25667676	chr7	122236797	+		OpenSea	CADPS2	NM_001009571;NM_001167940;NM_017954	Body;Body;Body	3.60529e-06	0.00174165	0.31143	0.182254	-1.02222	FALSE
cg23064627	chrX	139173571	-	chrX:139173387-139173767	Island				3.65216e-06	0.00175696	0.336541	0.187872	-1.13962	FALSE
cg16271453	chr3	142027066	+		OpenSea	XRN1	NM_019001;NM_001042604	3'UTR;3'UTR	3.74472e-06	0.00178275	0.89744	0.774241	-1.41704	FALSE
cg14769556	chr2	65314733	+		OpenSea	RAB1A	NM_004161;NM_015543	3'UTR;3'UTR	3.86353e-06	0.00181711	0.918559	0.829842	-1.20843	FALSE
cg21327581	chrX	47479500	-	chrX:47478670-47479515	Island	SYN1	NM_133499;NM_006950	TSS1500;TSS1500	3.9156e-06	0.00182691	0.304853	0.166189	-1.1509	FALSE
cg03580328	chrX	73641615	+	chrX:73641647-73642011	N_Shore	SLC16A2	NM_006517	1stExon	3.96861e-06	0.00184639	0.368743	0.217049	-1.07914	FALSE
cg04702368	chrX	9732788	-	chrX:9733154-9734064	N_Shore	GPR143	NM_000273	Body	3.98263e-06	0.00184706	0.864304	0.738943	-1.16822	FALSE
cg15269541	chr15	43626905	+	chr15:43621830-43622953	S_Shelf	ADAL	NM_001159280;NM_001012969	5'UTR;5'UTR	4.00447e-06	0.00185176	0.916804	0.828767	-1.18657	FALSE
cg01087775	chrX	77042040	-	chrX:77041003-77041725	S_Shore	ATRX	NM_138270;NM_000489	TSS1500;TSS1500	4.03859e-06	0.00186569	0.423106	0.267506	-1.00648	FALSE
cg24568245	chr11	108093018	+	chr11:108093211-108093969	N_Shore	ATM;NPAT	NM_000051;NM_002519	TSS1500;Body	4.07263e-06	0.00187586	0.0574939	0.109428	1.03272	FALSE
cg13727957	chr9	88579621	+		OpenSea	NAA35	NM_024635	Body	4.10744e-06	0.00187744	0.957655	0.919978	-1.087	FALSE
cg06039729	chrX	118827102	+	chrX:118826452-118827731	Island	SEPT6	NM_145799;NM_015129;NM_145800;NM_015129;NM_145800;NM_145802;NM_145802;NM_145799	5'UTR;1stExon;5'UTR;5'UTR;1stExon;5'UTR;1stExon;1stExon	4.12345e-06	0.00187744	0.326256	0.182845	-1.11733	FALSE
cg15451585	chr14	74444008	+		OpenSea	ENTPD5	NM_001249	Body	4.1242e-06	0.00187744	0.91018	0.757761	-1.84631	FALSE
cg09845914	chr5	63252793	+	chr5:63255044-63255407	N_Shelf				4.29777e-06	0.00193202	0.366065	0.539146	1.01989	FALSE
cg20878864	chrX	53713844	-	chrX:53713068-53713794	S_Shore	HUWE1	NM_031407	TSS200	4.30626e-06	0.00193398	0.467497	0.295517	-1.0702	FALSE
cg23712855	chrX	153991009	+	chrX:153990840-153991831	Island	DKC1	NM_001363;NM_001142463	TSS200;TSS200	4.33974e-06	0.00194342	0.405337	0.244191	-1.08202	FALSE
cg15670241	chrX	112084007	-	chrX:112083564-112084815	Island	AMOT	NM_133265;NM_133265	1stExon;5'UTR	4.35341e-06	0.00194581	0.483463	0.306202	-1.08782	FALSE
cg08823985	chr6	137366545	-	chr6:137365299-137366126	S_Shore	IL20RA	NM_014432	TSS1500	4.38603e-06	0.00195666	0.56336	0.725973	1.05556	FALSE
cg07401258	chr21	46123590	-	chr21:46126890-46127100	N_Shelf	C21orf29	NM_144991	Body	4.42573e-06	0.00196687	0.865202	0.752383	-1.09069	FALSE
cg09220639	chr12	122713134	+	chr12:122710054-122711371	S_Shore	DIABLO	NM_019887;NR_024600;NM_138929;NR_024601	TSS1500;TSS1500;TSS1500;TSS1500	4.48761e-06	0.0019887	0.957104	0.910543	-1.1211	FALSE
cg00474242	chr3	122134410	-	chr3:122134685-122135084	N_Shore	WDR5B	NM_019069;NM_019069	1stExon;5'UTR	4.50646e-06	0.00199328	0.0898621	0.165042	1.00476	FALSE
cg17186066	chr8	80740613	-		OpenSea				4.5749e-06	0.00200648	0.874615	0.774805	-1.01988	FALSE
cg00971676	chr5	176882057	+	chr5:176881221-176883117	Island	PRR7	NM_030567	5'UTR	4.62445e-06	0.00201687	0.780812	0.0552662	-5.97971	FALSE
cg18811601	chrX	19906283	-	chrX:19905027-19906557	Island	SH3KBP1	NM_031892	TSS1500	4.67456e-06	0.00203305	0.454898	0.248031	-1.37476	FALSE
cg18027207	chr5	34710183	-		OpenSea	RAI14	NM_001145525;NM_001145520;NM_001145521;NM_015577;NM_001145523;NM_001145522	Body;Body;Body;Body;Body;Body	4.68421e-06	0.00203535	0.898667	0.785682	-1.26412	FALSE
cg16635881	chrX	106160456	+		OpenSea	CLDN2	NM_001171095;NM_001171092	TSS1500;5'UTR	4.70294e-06	0.00203843	0.811933	0.897901	1.02833	FALSE
cg26674826	chrX	135056110	-	chrX:135055671-135056158	Island	MMGT1	NM_173470;NM_173470	1stExon;5'UTR	4.70436e-06	0.00203843	0.443598	0.264278	-1.14988	FALSE
cg27398247	chrX	57361729	+		OpenSea	FAAH2	NM_174912	Body	4.73301e-06	0.00204516	0.859208	0.73549	-1.11855	FALSE
cg17972930	chr15	50797795	+		OpenSea	USP50	NM_203494	Body	4.73936e-06	0.00204602	0.797615	0.614252	-1.30013	FALSE
cg23595826	chrX	135580181	-	chrX:135579001-135580099	S_Shore	HTATSF1	NM_014500;NM_001163280	Body;Body	4.84587e-06	0.00207098	0.529574	0.318194	-1.27416	FALSE
cg27046940	chrX	129239794	-	chrX:129243674-129245575	N_Shelf	ELF4	NM_001421;NM_001127197	5'UTR;5'UTR	4.91318e-06	0.00209094	0.791319	0.887502	1.05544	FALSE
cg06770995	chr13	22308995	-		OpenSea				4.92221e-06	0.00209094	0.945405	0.874466	-1.25807	FALSE
cg13720293	chr11	62432098	+	chr11:62432319-62433417	N_Shore	SNORA57;C11orf48;METTL12	NR_004390;NM_024099;NM_001043229	TSS1500;Body;TSS1500	5.01205e-06	0.00211356	0.315584	0.482258	1.03573	FALSE
cg17800714	chrX	153656771	-	chrX:153656733-153657363	Island	ATP6AP1	NM_001183	TSS1500	5.06253e-06	0.00212668	0.464207	0.30196	-1.00439	FALSE
cg06419209	chr10	35639514	-		OpenSea	CCNY	NM_145012;NM_181698	Body;5'UTR	5.31387e-06	0.00219677	0.927295	0.849798	-1.17177	FALSE
cg16930768	chr7	142960502	-		OpenSea	GSTK1	NM_015917;NM_001143681;NM_001143680;NM_001143679	TSS200;TSS200;TSS200;TSS200	5.37591e-06	0.00221459	0.131549	0.233061	1.00583	FALSE
cg14386951	chr6	5999186	-	chr6:5999149-5999787	Island	NRN1	NM_016588	3'UTR	5.41931e-06	0.00222854	0.927415	0.864158	-1.01616	FALSE
cg10413105	chrX	79590955	-	chrX:79590720-79591007	Island	FAM46D	NM_001170574	TSS200	5.48725e-06	0.00224465	0.434196	0.260469	-1.12809	FALSE
cg05129479	chr6	31323998	+	chr6:31323946-31325211	Island	HLA-B	NM_005514	Body	5.49756e-06	0.0022469	0.868018	0.938128	1.34939	FALSE
cg14340103	chr4	123543179	-		OpenSea	IL21	NM_021803	TSS1500	5.6495e-06	0.00228308	0.903281	0.807578	-1.12291	FALSE
cg25681122	chr3	194832600	+		OpenSea	C3orf21	NM_152531	Body	5.72099e-06	0.00229793	0.938192	0.874285	-1.1025	FALSE
cg15681351	chrX	118987163	+	chrX:118986684-118987252	Island	UPF3B	NM_023010;NM_080632	TSS200;TSS200	5.76041e-06	0.00230797	0.653703	0.455339	-1.18296	FALSE
cg24479484	chrX	153362589	-	chrX:153362568-153363473	Island	MECP2	NM_001110792;NM_004992	Body;5'UTR	5.80838e-06	0.00232321	0.551982	0.375781	-1.03362	FALSE
cg11412466	chr5	2743655	+	chr5:2738953-2741237	S_Shelf				5.87708e-06	0.00233741	0.954617	0.910085	-1.04873	FALSE
cg05130816	chr10	130833897	+		OpenSea				5.90882e-06	0.00233741	0.310415	0.477584	1.02864	FALSE
ch.22.707968R	chr22	40756033	+		OpenSea	ADSL	NM_001123378;NM_000026	Body;Body	5.93383e-06	0.00234532	0.0380086	0.0753701	1.04645	FALSE
cg17599958	chr11	993718	+	chr11:993208-994006	Island	AP2A2	NM_012305	Body	5.9882e-06	0.00236083	0.748149	0.86024	1.09289	FALSE
cg23774896	chrX	71527048	-	chrX:71524832-71527299	Island	CITED1	NM_001144887;NM_001144886;NM_001144885;NM_004143	TSS1500;TSS200;TSS1500;TSS1500	6.06612e-06	0.00238352	0.314747	0.172347	-1.13997	FALSE
cg27592925	chrX	131351970	+	chrX:131351531-131352535	Island	RAP2C	NM_021183;NM_021183	5'UTR;1stExon	6.09531e-06	0.00239097	0.473427	0.296415	-1.1048	FALSE
cg06072560	chrX	100075379	-	chrX:100075232-100075559	Island	CSTF2	NM_001325;NM_001325	1stExon;5'UTR	6.18182e-06	0.00240971	0.249178	0.12466	-1.21486	FALSE
cg02211869	chrX	134481233	+	chrX:134477583-134477999	S_Shelf	ZNF449	NM_152695	Body	6.21161e-06	0.00241634	0.817784	0.899662	1.00417	FALSE
cg10526888	chrX	77151237	+	chrX:77150837-77151247	Island	MAGT1	NM_032121	TSS200	6.24982e-06	0.00242515	0.442874	0.258821	-1.19437	FALSE
cg03327000	chrX	102884633	-	chrX:102884436-102884677	Island	TCEAL1	NM_004780;NM_001006639;NM_001006640	5'UTR;5'UTR;5'UTR	6.34926e-06	0.00243739	0.504437	0.296253	-1.27471	FALSE
cg17207724	chrX	129244725	-	chrX:129243674-129245575	Island	ELF4	NM_001421;NM_001127197	TSS1500;TSS200	6.36398e-06	0.00243739	0.385175	0.190958	-1.39302	FALSE
cg25055892	chr7	123304073	+		OpenSea	LMOD2	NM_207163	3'UTR	6.36569e-06	0.00243739	0.90572	0.823069	-1.03993	FALSE
cg25589070	chr6	11768095	+		OpenSea	C6orf105	NM_032744;NM_001143948	Body;Body	6.36938e-06	0.00243739	0.952246	0.907205	-1.03926	FALSE
cg05601096	chr14	88461031	-	chr14:88459118-88459689	S_Shore	GALC	NM_000153;NM_001037525	TSS1500;TSS1500	6.37487e-06	0.00243739	0.854287	0.924204	1.04319	FALSE
cg25555657	chrX	48334381	-	chrX:48334229-48335036	Island	FTSJ1	NM_177439;NM_012280	TSS200;TSS200	6.38675e-06	0.00243985	0.239303	0.134473	-1.01269	FALSE
cg01884537	chr3	9005400	+	chr3:9004864-9005270	S_Shore	RAD18	NM_020165	TSS1500	6.39362e-06	0.00244048	0.165858	0.286688	1.02132	FALSE
cg25736204	chrX	133931285	+	chrX:133930787-133931355	Island	FAM122B;FAM122C	NM_001166600;NM_001170756;NM_001170757;NM_145284;NM_001170780;NM_001166599	TSS200;TSS1500;TSS200;TSS1500;5'UTR;TSS200	6.50862e-06	0.00246827	0.382494	0.231413	-1.04468	TRUE
cg22534097	chr10	92681082	+		OpenSea	ANKRD1	NM_014391	TSS200	6.5144e-06	0.00246846	0.0587206	0.126392	1.20901	FALSE
cg26679158	chr6	110676056	+	chr6:110678854-110679108	N_Shelf	C6orf186	NM_001123364	Body	6.524e-06	0.00246973	0.943107	0.871528	-1.25825	FALSE
cg19578660	chr10	3511600	-		OpenSea				6.56437e-06	0.00247936	0.0473744	0.0946195	1.05753	FALSE
cg12624197	chr1	20698023	+		OpenSea				6.62037e-06	0.00248306	0.52025	0.325629	-1.16944	FALSE
cg02976588	chr1	150135546	+		OpenSea				6.63258e-06	0.00248493	0.599659	0.762292	1.10535	FALSE
cg16803185	chrX	114876128	-		OpenSea	PLS3	NM_005032;NM_001136025	Body;Body	6.72902e-06	0.00250915	0.802852	0.898649	1.1231	FALSE
cg13983903	chr5	57751418	+	chr5:57755334-57756803	N_Shelf	PLK2	NM_006622	Body	6.74708e-06	0.00251034	0.659558	0.798928	1.03624	FALSE
cg24979348	chr12	15374303	-	chr12:15373986-15374514	Island	RERG	NM_032918;NM_032918	5'UTR;1stExon	6.86409e-06	0.00252929	0.147259	0.0775601	-1.04331	FALSE
cg16697940	chrX	140271321	-	chrX:140270950-140271553	Island	LDOC1	NM_012317	TSS200	7.05327e-06	0.00256167	0.265239	0.136439	-1.19223	FALSE
cg05045738	chrX	73834707	+	chrX:73833999-73834597	S_Shore	RLIM	NM_183353;NM_016120	TSS1500;TSS1500	7.06086e-06	0.00256167	0.408452	0.231516	-1.19578	FALSE
cg12378888	chr4	4867102	-	chr4:4867386-4867673	N_Shore				7.06513e-06	0.00256167	0.918974	0.839338	-1.14622	FALSE
ch.8.137615416R	chr8	137546234	+		OpenSea				7.14848e-06	0.00257849	0.0416487	0.0877325	1.18841	FALSE
cg14069601	chr5	171621251	-		OpenSea	EFCAB9	NM_001171183	1stExon	7.23099e-06	0.0025894	0.941187	0.869662	-1.3532	FALSE
ch.2.88242814R	chr2	88461699	+		OpenSea				7.32848e-06	0.00260601	0.0612918	0.128492	1.19992	FALSE
cg08806408	chr16	51185001	-	chr16:51183699-51188763	Island	SALL1	NM_001127892;NM_002968	TSS1500;Body	7.38041e-06	0.00261851	0.0512319	0.0248661	-1.26453	FALSE
cg00594560	chr8	77593242	-	chr8:77594255-77594860	N_Shore	ZFHX4;LOC100192378	NM_024721;NR_024360	TSS1500;Body	7.40285e-06	0.0026225	0.83342	0.919904	1.15684	FALSE
cg16636104	chr7	104004514	-		OpenSea	LHFPL3	NM_199000	Body	7.4165e-06	0.00262535	0.145049	0.264636	1.09269	FALSE
cg26945748	chr13	113400391	-		OpenSea	ATP11A	NM_015205;NM_032189	Body;Body	7.43315e-06	0.00262925	0.923684	0.964511	1.15549	FALSE
cg16330146	chr14	102422355	+	chr14:102422151-102422356	Island				7.49272e-06	0.002641	0.847157	0.917584	1.04351	FALSE
cg20869658	chr2	178481033	+	chr2:178483233-178483783	N_Shelf	TTC30A	NM_152275;NM_152275	1stExon;3'UTR	7.51801e-06	0.0026413	0.9294	0.857877	-1.13064	FALSE
cg07564690	chr14	32597733	-		OpenSea	ARHGAP5	NM_001030055;NM_001173	Body;Body	7.52502e-06	0.00264178	0.89705	0.808723	-1.0366	FALSE
cg14981034	chr4	183688439	-		OpenSea	ODZ3	NM_001080477	Body	7.55997e-06	0.00265206	0.937547	0.879376	-1.04526	FALSE
cg14323910	chr6	32628305	+	chr6:32632158-32633027	N_Shelf	HLA-DQB1	NM_002123	Body	7.56654e-06	0.00265237	0.445763	0.249822	-1.27847	FALSE
cg26428339	chrX	54209679	-	chrX:54208939-54209723	Island	FAM120C	NM_017848;NM_017848	5'UTR;1stExon	7.68107e-06	0.00267052	0.423469	0.262833	-1.04341	FALSE
cg19453726	chr11	73760904	-		OpenSea	C2CD3	NM_015531	Body	7.7456e-06	0.00268484	0.73168	0.846043	1.01251	FALSE
cg02339519	chr4	140378675	+	chr4:140374442-140375692	S_Shelf	RAB33B	NM_031296	Body	7.88021e-06	0.00271312	0.912887	0.829289	-1.09774	FALSE
cg08881528	chrX	47092529	-	chrX:47092559-47093306	N_Shore	USP11	NM_004651	1stExon	7.89306e-06	0.00271312	0.244493	0.132958	-1.07643	FALSE
cg13431666	chrX	38420436	-	chrX:38420557-38421478	N_Shore	TSPAN7	NM_004615	TSS1500	7.90896e-06	0.00271545	0.387127	0.235436	-1.04135	FALSE
cg00874765	chr6	9425413	+		OpenSea				8.25261e-06	0.00279449	0.929228	0.865082	-1.04547	FALSE
cg22871870	chr15	77348431	+		OpenSea	TSPAN3	NM_198902;NM_005724;NM_001168412	Body;Body;Body	8.30667e-06	0.00279804	0.939985	0.887484	-1.00295	FALSE
cg09341793	chr14	94405681	-	chr14:94405235-94406170	Island	ASB2	NM_016150	Body	8.31351e-06	0.00279804	0.98112	0.957269	-1.26983	FALSE
cg16181678	chrX	119378716	-	chrX:119378646-119379039	Island	CXorf42	NR_027131	Body	8.40847e-06	0.00280715	0.351962	0.205323	-1.07008	FALSE
cg02339888	chr1	67862336	+		OpenSea	IL12RB2	NM_001559	3'UTR	8.41598e-06	0.00280715	0.705697	0.843704	1.17394	FALSE
cg07824128	chrX	100353260	-	chrX:100353009-100353276	Island				8.57584e-06	0.00283184	0.593963	0.391954	-1.18434	FALSE
cg20973408	chrX	54556365	+	chrX:54556428-54556959	N_Shore	GNL3L	NM_019067	TSS1500	8.75891e-06	0.00286161	0.41904	0.24562	-1.1545	FALSE
cg18537930	chr10	134298584	-		OpenSea				8.84855e-06	0.0028796	0.972031	0.943417	-1.03554	FALSE
cg05049545	chrX	18372696	+	chrX:18371897-18373148	Island	SCML2	NM_006089	5'UTR	8.86726e-06	0.00288266	0.369674	0.222123	-1.06443	FALSE
cg26135767	chrX	47004219	-	chrX:47003750-47004987	Island	NDUFB11;RBM10	NR_024234;NM_152856;NR_024235;NM_005676;NM_001135998;NM_019056	Body;TSS1500;Body;TSS1500;TSS200;TSS200	8.87026e-06	0.00288266	0.307477	0.178397	-1.03397	FALSE
cg06830702	chr17	46894486	+	chr17:46894293-46894809	Island	TTLL6	NM_001130918	TSS200	9.05461e-06	0.00292367	0.0198513	0.0403098	1.07822	FALSE
cg27018380	chr14	93389876	+	chr14:93389245-93389899	Island	CHGA	NM_001275	Body	9.07767e-06	0.00292367	0.113902	0.23217	1.24509	FALSE
cg03396963	chr15	88932280	+		OpenSea				9.16044e-06	0.00294627	0.690262	0.502206	-1.14448	FALSE
cg23212799	chrX	46773278	-	chrX:46771563-46772981	S_Shore	PHF16	NM_001077445;NM_014735	5'UTR;5'UTR	9.24364e-06	0.00296052	0.652934	0.461288	-1.13665	FALSE
cg25012987	chrY	19691491	+	chrY:19691214-19691762	Island	LOC401629;LOC401630	NR_002160;NR_002161	TSS200;TSS200	9.2498e-06	0.00296052	0.777479	0.554654	-1.48652	FALSE
cg10407488	chr11	120255253	+		OpenSea	ARHGEF12	NM_015313	Body	9.30692e-06	0.00296485	0.898151	0.80903	-1.06504	FALSE
cg25881719	chr18	74204135	+	chr18:74203538-74205017	Island				9.45873e-06	0.00300299	0.0391458	0.0742097	1.03124	FALSE
cg10306780	chrX	48398418	-	chrX:48397759-48398529	Island	TBC1D25	NM_002536	Body	9.54279e-06	0.0030181	0.49681	0.272751	-1.44924	FALSE
cg05712979	chr12	124788814	+	chr12:124788559-124788884	Island	FAM101A	NM_181709	5'UTR	9.59535e-06	0.00302461	0.962957	0.981993	1.14644	FALSE
cg21895314	chr21	44593708	+	chr21:44592182-44592384	S_Shore				9.6173e-06	0.00302461	0.918939	0.839224	-1.16851	FALSE
cg00357087	chrX	119738550	+		OpenSea	MCTS1	NM_001137554;NM_014060	TSS200;Body	9.6619e-06	0.00302846	0.469895	0.289158	-1.12615	FALSE
cg15021585	chr13	21099875	+	chr13:21099568-21100443	Island	CRYL1	NM_015974	Body	9.74742e-06	0.00304303	0.0367511	0.0184426	-1.11661	FALSE
cg27166673	chrX	11683995	-	chrX:11682333-11684544	Island	ARHGAP6	NM_006125;NM_013427	TSS200;TSS200	9.86578e-06	0.00306832	0.318181	0.187252	-1.02498	FALSE
cg08241785	chr5	75919281	-		OpenSea	F2RL2;IQGAP2	NM_004101;NM_006633	TSS200;Body	9.96856e-06	0.00308106	0.040647	0.0753384	1.01999	FALSE
cg20372745	chrX	30907117	+	chrX:30906901-30907728	Island	MAP3K7IP3	NM_152787	5'UTR	9.97987e-06	0.00308106	0.421345	0.207795	-1.47038	FALSE
cg08800033	chrX	151999825	-	chrX:151999149-151999751	S_Shore	NSDHL;CETN2	NM_015922;NM_001129765;NM_004344	5'UTR;5'UTR;TSS1500	1.0003e-05	0.00308244	0.418735	0.241442	-1.20488	FALSE
cg01150083	chrX	48980043	-	chrX:48979844-48980266	Island	GPKOW	NM_015698	1stExon	1.00344e-05	0.00308244	0.270185	0.152832	-1.03723	FALSE
cg26986443	chr11	95828805	+		OpenSea	MAML2	NM_032427	Body	1.00551e-05	0.00308244	0.968398	0.939883	-1.06161	FALSE
cg09932762	chr6	137861989	-		OpenSea				1.00877e-05	0.00308748	0.91516	0.825559	-1.2954	FALSE
cg26843430	chr12	70759914	-	chr12:70759437-70761052	Island	KCNMB4	NM_014505	TSS200	1.01794e-05	0.00311148	0.126888	0.22613	1.0102	FALSE
cg19741073	chrX	146994166	-	chrX:146993091-146994200	Island	ASFMR1;FMR1	NR_024501;NR_024502;NR_024499;NR_024500;NR_024503;NM_002024	Body;Body;Body;Body;Body;Body	1.03451e-05	0.00313962	0.399294	0.240989	-1.06318	FALSE
cg16657244	chr10	103911592	+	chr10:103911696-103912546	N_Shore	NOLC1	NM_004741	TSS1500	1.03462e-05	0.00313962	0.0169836	0.0340026	1.03704	FALSE
cg06526829	chrX	48828070	-	chrX:48825776-48826593	S_Shore	KCND1	NM_004979;NM_004979	1stExon;5'UTR	1.03587e-05	0.00313962	0.821177	0.903802	1.03455	FALSE
cg08633085	chr6	130031345	+		OpenSea	ARHGAP18	NM_033515;NM_033515	5'UTR;1stExon	1.03697e-05	0.00314093	0.0335201	0.0679069	1.08059	FALSE
cg01085569	chr2	66982917	+		OpenSea				1.0508e-05	0.00315624	0.546679	0.372243	-1.02958	FALSE
cg21415286	chr5	93954464	+	chr5:93953913-93954843	Island	ANKRD32;C5orf36	NM_032290;NM_032290;NM_001145678;NM_173665	1stExon;5'UTR;TSS200;TSS200	1.08474e-05	0.00321895	0.559385	0.0727245	-4.73712	FALSE
cg22012693	chr8	139919163	+		OpenSea	COL22A1	NM_152888	5'UTR	1.0885e-05	0.00322805	0.695624	0.820867	1.00486	FALSE
cg01370077	chrX	150565243	+	chrX:150565211-150565865	Island	VMA21	NM_001017980	TSS1500	1.09158e-05	0.00323309	0.311007	0.170293	-1.1612	FALSE
cg16353957	chr1	197880663	+	chr1:197880016-197881637	Island	LHX9	NM_001014434	TSS1500	1.09911e-05	0.00323437	0.932061	0.870729	-1.03679	FALSE
cg14105018	chr9	131711353	+	chr9:131709353-131710564	S_Shore	NUP188;DOLK	NM_015354;NM_014908	Body;TSS1500	1.10104e-05	0.00323437	0.936002	0.86592	-1.20808	FALSE
cg26174928	chr4	169929084	+	chr4:169930790-169931607	N_Shore	CBR4	NM_032783	Body	1.10136e-05	0.00323437	0.901782	0.772046	-1.43272	FALSE
cg02672232	chr1	180855104	-		OpenSea	XPR1	NM_004736;NM_001135669	3'UTR;3'UTR	1.1057e-05	0.00324209	0.938557	0.848362	-1.57265	FALSE
cg25549819	chrX	131352230	-	chrX:131351531-131352535	Island	RAP2C	NM_021183	TSS200	1.1173e-05	0.00326522	0.568524	0.377387	-1.12254	FALSE
ch.5.53169559R	chr5	53133802	+		OpenSea				1.1187e-05	0.00326522	0.114002	0.207506	1.02926	FALSE
cg19777992	chr5	52856773	-	chr5:52856665-52856870	Island	NDUFS4	NM_002495	Body	1.11889e-05	0.00326522	0.0851353	0.199096	1.43386	FALSE
ch.17.21699132R	chr17	21775005	+		OpenSea				1.12098e-05	0.00326641	0.0506113	0.120355	1.3393	FALSE
cg05379196	chrX	150151580	-	chrX:150151106-150152457	Island	HMGB3	NM_005342	TSS200	1.14588e-05	0.00330497	0.320368	0.172394	-1.17793	FALSE
cg07470322	chr17	7149217	+	chr17:7145479-7146709	S_Shelf	DULLARD	NM_015343;NM_001143775	Body;Body	1.15123e-05	0.00331331	0.926614	0.848407	-1.17162	FALSE
cg22850802	chrX	153665697	+	chrX:153664761-153666065	Island	GDI1	NM_001493	Body	1.15591e-05	0.00332159	0.312499	0.164567	-1.20614	FALSE
ch.2.3753920R	chr2	187366017	+		OpenSea	ZC3H15	NM_018471	Body	1.1746e-05	0.00334846	0.0507882	0.127765	1.52386	FALSE
cg22384904	chr1	227975220	-	chr1:227975295-227976570	N_Shore				1.17511e-05	0.00334846	0.989711	0.976134	-1.36789	FALSE
cg22259536	chr3	31763271	+		OpenSea	OSBPL10	NM_017784	Body	1.17597e-05	0.00334846	0.908854	0.805462	-1.33361	FALSE
ch.1.448124R	chr1	12054885	+		OpenSea	MFN2	NM_014874;NM_001127660	Body;Body	1.21216e-05	0.00341256	0.069569	0.147672	1.23977	FALSE
cg13033061	chr3	155198149	+		OpenSea	PLCH1	NM_001130960;NM_014996;NM_001130961	3'UTR;3'UTR;3'UTR	1.22905e-05	0.00344061	0.920457	0.807422	-1.47237	FALSE
cg23029228	chr10	38410398	-		OpenSea	ZNF37A	NM_001007094;NM_003421	3'UTR;3'UTR	1.23012e-05	0.0034409	0.9411	0.887054	-1.01544	FALSE
cg04455030	chrX	129402160	+	chrX:129402458-129403088	N_Shore	ZNF280C	NM_017666	5'UTR	1.23599e-05	0.00345	0.27799	0.155003	-1.07516	FALSE
cg07660381	chrX	79591032	+	chrX:79590720-79591007	S_Shore	FAM46D	NM_001170574;NM_001170574	5'UTR;1stExon	1.23943e-05	0.00345042	0.619781	0.441361	-1.04848	FALSE
cg23922730	chrX	101186742	-	chrX:101186525-101187258	Island	ZMAT1	NM_001011657	TSS200	1.24821e-05	0.00346663	0.641251	0.44879	-1.13937	FALSE
cg23925111	chr1	84815929	-		OpenSea	SAMD13	NM_001010971;NM_001134664;NM_001134663	3'UTR;3'UTR;3'UTR	1.25032e-05	0.00346956	0.921687	0.815795	-1.39665	FALSE
cg19770547	chrX	119077802	+	chrX:119077089-119077664	S_Shore	NKAP	NM_024528	TSS200	1.25361e-05	0.00347411	0.4256	0.233778	-1.29078	TRUE
cg04445772	chr6	28979328	-	chr6:28979246-28979499	Island				1.2622e-05	0.00349304	0.900537	0.960131	1.28656	FALSE
cg04819497	chr11	58598444	+		OpenSea				1.26492e-05	0.00349851	0.759926	0.605616	-1.0595	TRUE
ch.4.1530996R	chr4	79297525	+		OpenSea	FRAS1	NM_025074;NM_001166133	Body;Body	1.27217e-05	0.00350479	0.106115	0.239711	1.40443	FALSE
cg19836906	chrX	118987328	-	chrX:118986684-118987252	S_Shore	UPF3B	NM_080632;NM_023010	TSS1500;TSS1500	1.2722e-05	0.00350479	0.313882	0.165218	-1.21205	FALSE
cg22205341	chr11	126611424	+		OpenSea	KIRREL3	NM_001161707;NM_032531	Body;Body	1.27651e-05	0.00350776	0.938167	0.882562	-1.04867	FALSE
cg09617579	chr11	82444798	+	chr11:82443435-82444976	Island	FAM181B	NM_175885;NM_175885	1stExon;5'UTR	1.28876e-05	0.00353313	0.8435	0.917933	1.06014	FALSE
cg15612077	chr15	33251279	+		OpenSea	FMN1	NM_001103184	Body	1.29827e-05	0.00355084	0.950517	0.899225	-1.10206	FALSE
cg15071611	chr11	101918152	+	chr11:101918073-101918493	Island	C11orf70	NM_032930	TSS200	1.29902e-05	0.00355084	0.879839	0.936987	1.02269	FALSE
cg18879177	chr6	105854768	+	chr6:105850481-105851257	S_Shelf				1.30769e-05	0.00356828	0.946985	0.896939	-1.03768	FALSE
cg04774559	chr10	81965498	+	chr10:81964681-81965558	Island	ANXA11	NM_001157;NM_145869;NM_145868	TSS200;TSS200;TSS200	1.30881e-05	0.00356838	0.0599891	0.11265	1.00305	FALSE
cg18383984	chrX	152736387	-	chrX:152735784-152736193	S_Shore	HAUS7	NM_017518;NM_017518	5'UTR;1stExon	1.31334e-05	0.00357743	0.27332	0.13783	-1.23246	FALSE
cg22288737	chr3	52232028	+	chr3:52231942-52232541	Island	ALAS1	NM_000688;NM_199166	TSS200;TSS200	1.32826e-05	0.00360157	0.0402729	0.0774311	1.02688	FALSE
cg12920408	chrX	100645993	-	chrX:100645780-100646107	Island	RPL36A	NM_021029;NM_021029	5'UTR;1stExon	1.32912e-05	0.00360157	0.306173	0.161515	-1.19733	FALSE
cg00614413	chr19	5286594	+	chr19:5290403-5290605	N_Shelf	PTPRS	NM_130853;NM_130855;NM_130854;NM_002850	5'UTR;5'UTR;5'UTR;5'UTR	1.33149e-05	0.00360172	0.810123	0.896573	1.02249	TRUE
cg12748491	chr4	169801641	-	chr4:169799086-169799625	S_Shelf	PALLD	NM_016081;NM_001166110;NM_001166109;NM_001166108	Body;Body;Body;Body	1.33648e-05	0.00361313	0.919477	0.823494	-1.28379	TRUE
cg05417950	chr4	123843025	+	chr4:123843362-123843795	N_Shore	NUDT6;SPATA5	NM_198041;NM_007083;NM_145207	5'UTR;Body;TSS1500	1.34654e-05	0.00362358	0.300638	0.475591	1.08059	FALSE
cg13578070	chr4	124311317	-		OpenSea				1.36593e-05	0.00365906	0.95158	0.896202	-1.22818	FALSE
cg20382622	chr14	75330790	-		OpenSea	PROX2	NM_001080408	TSS1500	1.36837e-05	0.00366314	0.961331	0.907727	-1.78514	FALSE
cg06783548	chrX	47479436	-	chrX:47478670-47479515	Island	SYN1	NM_006950;NM_133499	TSS200;TSS200	1.41118e-05	0.00373103	0.343538	0.188853	-1.18574	FALSE
cg15511898	chrX	80065754	+	chrX:80064923-80065136	S_Shore	BRWD3	NM_153252	TSS1500	1.41491e-05	0.00373244	0.373892	0.229352	-1.01115	FALSE
cg24455325	chrX	48323782	+		OpenSea	SLC38A5	NM_033518	Body	1.42646e-05	0.0037545	0.805571	0.663169	-1.05853	FALSE
cg07358136	chr13	113007810	+		OpenSea				1.42901e-05	0.0037545	0.953196	0.898578	-1.17656	FALSE
cg02326568	chr5	158533621	-	chr5:158533557-158534000	Island				1.42979e-05	0.0037545	0.970026	0.942373	-1.0294	FALSE
cg26719056	chr5	10351225	+	chr5:10353400-10354512	N_Shelf				1.44582e-05	0.0037799	0.548701	0.7522	1.32722	FALSE
cg20773149	chrX	20009138	+	chrX:20008521-20009440	Island	LOC729609	NR_024440	TSS1500	1.47498e-05	0.00382832	0.22425	0.124566	-1.01253	FALSE
cg04029664	chrX	117250962	-	chrX:117250233-117250754	S_Shore	KLHL13	NM_001168303;NM_001168301;NM_001168302	TSS200;5'UTR;TSS200	1.48061e-05	0.00384081	0.327057	0.188333	-1.07935	FALSE
cg11923631	chr21	45705721	-	chr21:45705428-45706044	Island	AIRE	NM_000383	TSS200	1.5469e-05	0.00392519	0.882739	0.787749	-1.02406	FALSE
cg24347720	chrX	135333661	+	chrX:135332893-135333726	Island	MAP7D3	NM_024597	TSS200	1.56099e-05	0.00394865	0.45355	0.282001	-1.08899	FALSE
cg23174160	chrX	48554729	-	chrX:48554969-48555563	N_Shore	SUV39H1	NM_003173	TSS1500	1.58181e-05	0.00397877	0.405817	0.246577	-1.08988	FALSE
cg06457357	chrX	56259243	-	chrX:56258951-56259159	S_Shore	KLF8	NM_001159296;NM_007250;NM_007250	5'UTR;1stExon;5'UTR	1.62513e-05	0.00404098	0.452447	0.274433	-1.13322	FALSE
cg16694489	chr4	22509445	+		OpenSea	GPR125	NM_145290	Body	1.64277e-05	0.00406971	0.924153	0.841248	-1.2162	TRUE
cg03661529	chrX	77041828	-	chrX:77041003-77041725	S_Shore	ATRX	NM_000489;NM_138270	TSS200;TSS200	1.66042e-05	0.00409774	0.360155	0.219665	-1.01501	FALSE
cg05415871	chr8	1008188	-		OpenSea				1.68455e-05	0.00413899	0.972311	0.944171	-1.05396	FALSE
cg01218350	chr2	210517441	-		OpenSea	MAP2	NM_031847;NM_002374;NM_031845;NM_001039538	5'UTR;5'UTR;5'UTR;5'UTR	1.69828e-05	0.00414578	0.944565	0.891702	-1.04213	FALSE
cg19119609	chr20	57331394	+	chr20:57331234-57331438	Island				1.70532e-05	0.00415862	0.976777	0.947503	-1.21016	TRUE
cg17169015	chr21	34007131	+		OpenSea	SYNJ1	NM_001160306;NM_003895;NM_001160302;NM_203446	Body;Body;3'UTR;3'UTR	1.70859e-05	0.00416009	0.928297	0.862944	-1.04067	FALSE
cg04912982	chr10	131742124	-		OpenSea	EBF3	NM_001005463	Body	1.72279e-05	0.0041846	0.941879	0.891816	-1.07105	FALSE
cg02062238	chrX	38186830	-	chrX:38186422-38187010	Island	RPGR	NM_000328;NM_001034853	TSS200;TSS200	1.72507e-05	0.0041846	0.42717	0.253284	-1.1382	FALSE
cg07150680	chrX	53710374	+	chrX:53710495-53711457	N_Shore	HUWE1	NM_031407	5'UTR	1.742e-05	0.00420408	0.354888	0.20641	-1.10525	FALSE
cg02525722	chr8	10404760	-		OpenSea				1.76831e-05	0.00424563	0.975764	0.952923	-1.00294	FALSE
cg23830540	chr4	5845864	+		OpenSea	CRMP1	NM_001014809;NM_001313	Body;Body	1.77591e-05	0.00425755	0.691154	0.528264	-1.00018	FALSE
cg03172171	chrX	154254936	-	chrX:154254915-154255696	Island	FUNDC2	NM_023934	TSS200	1.7913e-05	0.00427473	0.463868	0.287974	-1.09806	FALSE
cg14507014	chr3	55512950	-	chr3:55515152-55515613	N_Shelf	WNT5A	NM_003392	Body	1.80037e-05	0.00428546	0.954267	0.898633	-1.5802	FALSE
cg24118197	chr15	65674523	-	chr15:65669310-65670617	S_Shelf	IGDCC4	NM_020962	3'UTR	1.81019e-05	0.00430009	0.93745	0.875056	-1.11405	FALSE
cg21297314	chr6	30455858	-	chr6:30457369-30458175	N_Shore	HLA-E	NM_005516	TSS1500	1.81278e-05	0.00430405	0.962853	0.903717	-1.47611	FALSE
cg21156383	chrX	53461271	+	chrX:53461178-53461463	Island	HSD17B10	NM_004493;NM_001037811	1stExon;1stExon	1.82573e-05	0.00432384	0.378382	0.225838	-1.06515	FALSE
cg21906379	chrX	109936239	+		OpenSea	CHRDL1	NM_001143983;NM_145234;NM_001143981;NM_001143982	Body;Body;Body;Body	1.83923e-05	0.00433823	0.238945	0.394367	1.04582	FALSE
cg01324261	chr4	174320378	-		OpenSea	SCRG1	NM_007281;NM_007281	1stExon;5'UTR	1.84112e-05	0.00434051	0.958252	0.919838	-1.02237	FALSE
cg00453735	chr10	33321730	+		OpenSea				1.84635e-05	0.00434628	0.941262	0.885688	-1.04072	FALSE
cg17355083	chrX	3631104	+	chrX:3630732-3631962	Island	PRKX	NM_005044	Body	1.86372e-05	0.00437395	0.485858	0.297358	-1.17519	FALSE
ch.2.5119090R	chr2	5201639	+		OpenSea				1.86957e-05	0.00438198	0.0366282	0.153809	2.30139	FALSE
cg11038686	chrX	48595534	-	chrX:48595526-48595997	Island				1.8747e-05	0.00438932	0.388979	0.238511	-1.02307	FALSE
cg26815962	chrX	48755797	-	chrX:48754500-48755329	S_Shore	TIMM17B;PQBP1	NM_001167947;NM_001032383;NM_001032384;NM_005710;NM_001167989;NM_005834;NM_001032381;NM_001167990;NM_001032382;NM_001167992;NM_144495	TSS1500;Body;Body;1stExon;Body;TSS1500;Body;Body;Body;1stExon;Body	1.88427e-05	0.00440126	0.445178	0.259035	-1.25983	FALSE
cg15392343	chrX	48858832	-		OpenSea	GRIPAP1	NM_020137;NM_207672	TSS200;TSS200	1.8857e-05	0.00440126	0.225909	0.124938	-1.01812	FALSE
cg07112779	chrX	48687187	+	chrX:48684837-48686064	S_Shore	ERAS	NM_181532	TSS200	1.93435e-05	0.0044636	0.817047	0.899281	1.01113	FALSE
cg21016188	chrX	153672702	-	chrX:153672274-153673020	Island	FAM50A	NM_004699	Body	1.94355e-05	0.00447532	0.344107	0.185997	-1.20309	FALSE
cg13253980	chr10	95360814	+	chr10:95360389-95361387	Island	RBP4	NM_006744	5'UTR	1.94497e-05	0.00447532	0.540124	0.354028	-1.1064	FALSE
cg02621658	chrX	67867676	+		OpenSea	STARD8	NM_001142503;NM_014725;NM_001142503;NM_014725	1stExon;1stExon;5'UTR;5'UTR	1.96889e-05	0.00449895	0.515265	0.343606	-1.02317	FALSE
cg12075445	chr12	132906010	-	chr12:132905449-132906206	Island	GALNT9	NM_001122636	TSS200	1.97915e-05	0.00450397	0.143	0.249802	1.00702	FALSE
cg07362537	chr6	33240820	-	chr6:33239326-33240099	S_Shore	VPS52;RPS18	NM_022553;NM_022551	TSS1500;Body	1.9907e-05	0.00451352	0.600987	0.758741	1.06133	FALSE
cg03527056	chr13	95204863	+	chr13:95201560-95202293	S_Shelf				2.03488e-05	0.0045729	0.934356	0.878476	-1.00278	FALSE
cg10791884	chr8	69879951	+		OpenSea				2.06879e-05	0.00461675	0.143411	0.295481	1.40119	FALSE
cg00846114	chr16	67678846	+	chr16:67678592-67679196	Island	RLTPR	NM_001013838	TSS200	2.07382e-05	0.00462356	0.982721	0.965243	-1.05654	FALSE
cg01486610	chr8	42749175	+	chr8:42751212-42753132	N_Shelf	RNF170	NM_001160223;NR_027668;NM_001160224;NM_030954;NM_001160225;NR_027669	5'UTR;Body;5'UTR;5'UTR;5'UTR;Body	2.11416e-05	0.00469338	0.928996	0.863205	-1.08589	FALSE
cg02818322	chrX	140926409	-		OpenSea	MAGEC3	NM_138702	Body	2.14207e-05	0.00471952	0.816093	0.897543	1.03465	FALSE
cg02095003	chrX	152599890	-	chrX:152599434-152600076	Island	ZNF275	NM_001080485	5'UTR	2.15156e-05	0.0047293	0.468058	0.281916	-1.16686	FALSE
cg20359784	chrX	134186334	-	chrX:134185563-134186337	Island	FAM127B	NM_001078172;NM_001134321	TSS200;TSS200	2.16682e-05	0.00474724	0.228453	0.113788	-1.19754	FALSE
cg05157272	chr1	246862256	-		OpenSea				2.19525e-05	0.00479797	0.786187	0.879284	1.00534	TRUE
cg11857742	chrX	48755493	-	chrX:48754500-48755329	S_Shore	PQBP1;TIMM17B	NM_001167992;NM_001167989;NM_005834;NM_001167990;NM_001167947;NM_001032383;NM_001032381;NM_001032384;NM_001032382;NM_005710;NM_144495	TSS1500;5'UTR;TSS200;5'UTR;TSS200;5'UTR;5'UTR;TSS200;5'UTR;TSS200;5'UTR	2.19613e-05	0.00479797	0.386751	0.221694	-1.15786	FALSE
cg15585670	chr6	20401145	-	chr6:20402003-20403886	N_Shore	E2F3	NM_001949	TSS1500	2.19779e-05	0.00479806	0.0737805	0.161628	1.34097	FALSE
cg18830993	chr14	56672508	-		OpenSea	PELI2	NM_021255	Body	2.19925e-05	0.00479806	0.851854	0.718625	-1.18217	FALSE
cg00142683	chrX	118708623	+	chrX:118708293-118709240	Island	UBE2A	NM_003336;NM_003336;NM_181762;NM_181762	5'UTR;1stExon;5'UTR;1stExon	2.21606e-05	0.00481597	0.522779	0.349903	-1.02901	FALSE
cg11561665	chr6	33215868	+	chr6:33216103-33217463	N_Shore				2.23262e-05	0.00483034	0.244441	0.138852	-1.03338	FALSE
cg19814210	chr7	77045887	-	chr7:77044840-77045719	S_Shore	PION	NM_017439	TSS200	2.23783e-05	0.00483531	0.0661668	0.0311251	-1.18421	FALSE
cg22913584	chr5	81046758	-	chr5:81045904-81047849	Island	SSBP2	NM_012446	Body	2.23905e-05	0.00483531	0.0156234	0.00673131	-1.32868	FALSE
cg16167782	chr18	72925371	-	chr18:72923054-72924182	S_Shore	TSHZ1	NM_005786	5'UTR	2.26709e-05	0.00486905	0.898188	0.790503	-1.25806	FALSE
cg02938179	chr5	173042890	+	chr5:173043123-173043895	N_Shore	BOD1	NM_138369;NM_001159651	Body;Body	2.27587e-05	0.00488326	0.0864755	0.158971	1.00359	FALSE
cg14303478	chr12	72004098	+		OpenSea	ZFC3H1	NM_144982	3'UTR	2.30211e-05	0.00491299	0.942842	0.877069	-1.26219	FALSE
cg17197278	chrX	119764200	+	chrX:119763737-119764230	Island	C1GALT1C1	NM_152692;NM_001011551	TSS200;TSS200	2.31727e-05	0.00492916	0.442797	0.283031	-1.01418	FALSE
cg23946962	chr6	12515937	+		OpenSea				2.32402e-05	0.0049301	0.953198	0.89726	-1.27719	FALSE
cg22510970	chr6	158327096	+		OpenSea	SNX9	NM_016224	Body	2.35696e-05	0.0049729	0.941134	0.885114	-1.0617	FALSE
cg01816814	chr16	959883	-	chr16:959714-959977	Island	LMF1	NM_022773	Body	2.3746e-05	0.0049966	0.964058	0.983696	1.1925	FALSE
cg21202708	chrX	149861743	-		OpenSea	MTMR1	NM_003828	TSS200	2.38568e-05	0.00501152	0.435687	0.277863	-1.01819	FALSE
cg00381829	chr13	74881047	-		OpenSea				2.38924e-05	0.0050147	0.943562	0.893152	-1.04127	FALSE
cg16802801	chrX	40036466	-	chrX:40036252-40036508	Island	BCOR	NM_001123384;NM_001123384;NM_001123383;NM_001123383	5'UTR;1stExon;1stExon;5'UTR	2.45845e-05	0.0050926	0.300501	0.169378	-1.07938	FALSE
cg08104448	chr3	67125504	-		OpenSea				2.48637e-05	0.00513255	0.911881	0.762267	-1.46638	FALSE
cg14448039	chr9	38425237	-	chr9:38423947-38424584	S_Shore	IGFBPL1	NM_001007563	TSS1500	2.52928e-05	0.00519364	0.906537	0.824593	-1.08	FALSE
cg27572068	chr3	25728371	+		OpenSea				2.54502e-05	0.00520995	0.975567	0.951662	-1.03309	FALSE
cg11411929	chr1	53679725	-		OpenSea	CPT2	NM_000098	3'UTR	2.5868e-05	0.00526152	0.951959	0.905067	-1.07512	FALSE
cg08242820	chrX	41200988	+		OpenSea	DDX3X	NM_001356	Body	2.6209e-05	0.00530267	0.900907	0.818118	-1.01715	FALSE
cg01195014	chrX	51546668	+		OpenSea	MAGED1	NM_001005332	5'UTR	2.64005e-05	0.00533217	0.532277	0.35178	-1.06881	FALSE
cg18759260	chr1	171916040	+		OpenSea	DNM3	NM_015569;NM_001136127	Body;Body	2.65326e-05	0.00535211	0.806329	0.898072	1.04586	FALSE
cg15192905	chrX	56755714	+		OpenSea	LOC550643	NR_015367	TSS200	2.65457e-05	0.00535211	0.454794	0.273973	-1.15177	FALSE
cg15777964	chr21	44847606	+		OpenSea	SIK1	NM_173354	TSS1500	2.65563e-05	0.00535211	0.181029	0.311362	1.04899	FALSE
cg09929564	chr1	153643582	+	chr1:153643318-153643529	S_Shore	ILF2	NM_004515	TSS200	2.68237e-05	0.00538975	0.0361678	0.0818502	1.27516	FALSE
cg16373817	chr4	169480345	-		OpenSea	PALLD	NM_016081;NM_001166108	Body;Body	2.68601e-05	0.00539474	0.954269	0.90777	-1.16344	FALSE
cg17729873	chrX	134186456	-	chrX:134185563-134186337	S_Shore	FAM127B	NM_001078172;NM_001134321	TSS1500;TSS1500	2.73301e-05	0.00545772	0.351999	0.21357	-1.00303	FALSE
cg25408707	chr6	160393049	+	chr6:160389832-160390890	S_Shelf	IGF2R	NM_000876	Body	2.73369e-05	0.00545772	0.922604	0.853751	-1.05347	FALSE
cg19748438	chrX	46306749	-	chrX:46306249-46306838	Island	ZNF673	NM_001129899;NM_017776;NM_001129899;NM_017776;NM_001129898;NM_001129900;NM_001129900;NM_001129898	5'UTR;5'UTR;1stExon;1stExon;5'UTR;5'UTR;1stExon;1stExon	2.74996e-05	0.00547151	0.312056	0.177782	-1.06839	FALSE
cg25513230	chr17	16522406	+	chr17:16520938-16521317	S_Shore				2.77014e-05	0.00549661	0.922604	0.852698	-1.02212	FALSE
cg07527330	chr17	17206590	-	chr17:17206527-17207306	Island	NT5M	NM_020201	TSS200	2.77098e-05	0.00549661	0.119424	0.0610656	-1.05816	FALSE
cg15552249	chr4	88450824	+		OpenSea	SPARCL1	NM_001128310;NM_004684	TSS200;TSS200	2.77731e-05	0.00549661	0.93246	0.872394	-1.01388	FALSE
ch.7.1973356R	chr7	94051183	+		OpenSea	COL1A2	NM_000089	Body	2.79969e-05	0.00551813	0.0500392	0.100923	1.09211	FALSE
cg08600101	chr13	40649121	+		OpenSea				2.80311e-05	0.00551813	0.894171	0.787704	-1.19166	FALSE
cg12143138	chrX	80063471	-	chrX:80064923-80065136	N_Shore	BRWD3	NM_153252	Body	2.80457e-05	0.00551813	0.466974	0.280438	-1.17006	FALSE
cg10090158	chr8	119083946	+		OpenSea	EXT1	NM_000127	Body	2.85131e-05	0.00558531	0.94747	0.901769	-1.03434	FALSE
cg27005946	chr7	3488816	+		OpenSea	SDK1	NM_152744	Body	2.91049e-05	0.00566803	0.956479	0.912937	-1.16769	FALSE
cg25445853	chrX	135230696	+	chrX:135228947-135230049	S_Shore	FHL1	NR_027621;NM_001449;NM_001159703;NM_001159702;NM_001159700	Body;5'UTR;5'UTR;5'UTR;TSS200	3.04001e-05	0.00583288	0.795541	0.887276	1.01553	TRUE
cg02203380	chr7	30173809	-	chr7:30174230-30176169	N_Shore	C7orf41	NM_152793	TSS1500	3.05323e-05	0.00583909	0.841451	0.91838	1.0813	FALSE
cg03593280	chr7	106300098	+	chr7:106300402-106301573	N_Shore	FLJ36031	NM_175884;NM_175884	3'UTR;1stExon	3.06473e-05	0.00584788	0.291261	0.452202	1.00738	FALSE
cg18110168	chrX	50557055	+	chrX:50556224-50557179	Island	SHROOM4	NR_027121;NM_020717	TSS200;TSS200	3.06533e-05	0.00584788	0.433281	0.256005	-1.15522	FALSE
cg21236446	chr2	239895510	-		OpenSea				3.10429e-05	0.00588145	0.945847	0.898109	-1.00336	FALSE
cg19840133	chrX	48754590	+	chrX:48754500-48755329	Island	TIMM17B;PQBP1	NM_001167947;NM_001167992;NM_144495;NM_001032383;NM_001167989;NM_001032384;NM_001032381;NM_001167990;NM_005834;NM_005710;NM_001032382	Body;TSS1500;TSS1500;TSS1500;TSS1500;TSS1500;TSS1500;TSS1500;Body;TSS1500;TSS1500	3.10796e-05	0.00588602	0.262859	0.138246	-1.14915	FALSE
cg21614682	chr5	148529782	+		OpenSea	ABLIM3	NM_014945	Body	3.13264e-05	0.00591838	0.95305	0.910056	-1.1084	FALSE
cg07422408	chr16	89822327	+		OpenSea	FANCA	NM_000135	Body	3.1508e-05	0.00593114	0.961051	0.915712	-1.2495	FALSE
cg13911576	chr9	84174038	+		OpenSea				3.21717e-05	0.00601106	0.940965	0.883744	-1.07428	FALSE
cg21757148	chrX	119571514	-		OpenSea	LAMP2	NM_002294;NM_013995;NM_001122606	Body;3'UTR;Body	3.21766e-05	0.00601106	0.744742	0.860049	1.11315	TRUE
cg03273952	chr3	49689542	-	chr3:49690022-49690329	N_Shore	BSN	NM_003458	Body	3.2294e-05	0.00603059	0.985601	0.971801	-1.00898	FALSE
cg18273817	chr1	8936178	+	chr1:8938098-8939409	N_Shore	ENO1	NM_001428	5'UTR	3.27929e-05	0.00607526	0.823345	0.696678	-1.04358	FALSE
cg22094163	chr2	86703710	-		OpenSea	KDM3A	NM_001146688;NM_018433	Body;Body	3.28141e-05	0.00607679	0.838802	0.698981	-1.16918	FALSE
cg24772920	chrX	100307180	+	chrX:100306614-100306992	S_Shore	TRMT2B	NM_024917;NM_001167970;NM_001167972;NM_001167971	TSS200;TSS200;TSS200;TSS200	3.29584e-05	0.00609387	0.440083	0.24012	-1.31836	FALSE
cg26826329	chr11	8612947	+	chr11:8615397-8615889	N_Shelf	STK33	NM_030906	5'UTR	3.32113e-05	0.00613238	0.934087	0.863941	-1.17167	FALSE
cg20392240	chr8	104383724	-	chr8:104383409-104384109	Island	CTHRC1	NM_138455	TSS200	3.34244e-05	0.00616467	0.0923481	0.0447762	-1.12569	FALSE
cg05599151	chrX	53111398	-	chrX:53111281-53112016	Island	TSPYL2	NM_022117	TSS200	3.44007e-05	0.00628603	0.469349	0.254549	-1.3729	FALSE
cg19432362	chr13	46426263	+		OpenSea	SIAH3	NM_198849	TSS1500	3.47181e-05	0.00632619	0.956453	0.90836	-1.15035	FALSE
ch.2.126713632R	chr2	126997162	+		OpenSea				3.51656e-05	0.00636198	0.0368808	0.0757772	1.13493	FALSE
cg08422863	chr4	89300650	+	chr4:89299990-89300429	S_Shore	HERC6	NM_001165136;NM_017912	Body;Body	3.52637e-05	0.00636349	0.315122	0.141309	-1.47791	FALSE
cg12440069	chr12	69358016	+		OpenSea	CPM	NM_001874	TSS1500	3.53905e-05	0.00637234	0.965517	0.929253	-1.19106	FALSE
cg04686953	chr4	1107512	-	chr4:1107125-1107728	Island	RNF212	NM_001131034;NM_001131034;NM_194439;NM_194439	1stExon;5'UTR;1stExon;5'UTR	3.55128e-05	0.00637874	0.467413	0.63615	1.00321	FALSE
cg14993456	chrX	53449848	-	chrX:53448968-53449772	S_Shore	RIBC1;SMC1A	NM_001031745;NM_144968;NM_144968;NM_006306	TSS200;5'UTR;1stExon;TSS1500	3.60473e-05	0.00642387	0.259815	0.140238	-1.098	FALSE
cg19841237	chr4	110226500	+	chr4:110222970-110224257	S_Shelf				3.63245e-05	0.00644298	0.918628	0.844886	-1.05761	FALSE
cg08446187	chrX	154299289	+	chrX:154299062-154299795	Island	MTCP1;MTCP1NB;BRCC3	NM_001018025;NM_001018024;NM_001018055;NM_001018025;NM_024332;NM_001018024	1stExon;5'UTR;TSS1500;5'UTR;TSS1500;1stExon	3.63886e-05	0.00644298	0.314225	0.184074	-1.03349	FALSE
cg22625347	chr13	27825617	-	chr13:27825351-27826049	Island	RPL21;RPL21P28	NM_000982;NR_026911	TSS200;TSS200	3.69968e-05	0.00648685	0.0318607	0.0632429	1.02627	FALSE
cg00470341	chr2	183237787	+		OpenSea	PDE1A	NM_005019;NM_001003683	Body;Body	3.7161e-05	0.00650584	0.285744	0.152017	-1.18423	FALSE
cg05303408	chr6	20534748	-		OpenSea	CDKAL1	NM_017774;NM_017774	1stExon;5'UTR	3.72103e-05	0.00650966	0.0971967	0.190143	1.15647	FALSE
cg00931201	chrX	15756372	-	chrX:15756051-15756636	Island	CA5B	NM_007220	TSS200	3.76327e-05	0.00656393	0.371404	0.213435	-1.12503	FALSE
cg18857899	chr3	8550753	+		OpenSea	LMCD1	NM_014583	Body	3.78868e-05	0.00659529	0.910017	0.831055	-1.08728	FALSE
cg10439742	chr16	83845465	+	chr16:83841412-83841988	S_Shelf	HSBP1	NM_001537	3'UTR	3.79186e-05	0.00659657	0.919231	0.84711	-1.04456	TRUE
cg00097146	chr2	45171818	+	chr2:45169505-45171884	Island	SIX3	NM_005413	Body	3.81707e-05	0.00662811	0.983796	0.967051	-1.04295	TRUE
cg07536910	chr2	176948105	-	chr2:176944087-176948446	Island	EVX2	NM_001080458	1stExon	3.91987e-05	0.00673209	0.971514	0.944705	-1.00031	FALSE
cg14374015	chr17	44249569	+		OpenSea	KIAA1267	NM_015443;NM_015443	1stExon;5'UTR	3.96188e-05	0.00678145	0.940609	0.8872	-1.04756	FALSE
cg19935471	chr8	99048265	+		OpenSea	MATN2	NM_030583;NM_002380	3'UTR;3'UTR	4.08054e-05	0.00688575	0.95437	0.886095	-1.38367	FALSE
cg15399511	chr14	75228862	-	chr14:75229927-75230531	N_Shore	YLPM1	NM_019589	TSS1500	4.1069e-05	0.00691583	0.918153	0.827206	-1.25505	FALSE
cg15667675	chrX	131351164	+	chrX:131351531-131352535	N_Shore	RAP2C	NM_021183	Body	4.16227e-05	0.00696833	0.350819	0.203945	-1.07727	FALSE
cg14970569	chrX	134555714	-	chrX:134555638-134556565	Island	NCRNA00086	NR_024359	TSS200	4.18202e-05	0.00698203	0.431159	0.230309	-1.36755	FALSE
cg18019037	chr1	200409325	+		OpenSea				4.18659e-05	0.00698718	0.927488	0.854155	-1.19041	FALSE
cg04989674	chr3	81811125	+	chr3:81810315-81810953	S_Shore	GBE1	NM_000158	TSS200	4.18841e-05	0.00698718	0.0440755	0.0901531	1.15224	FALSE
cg19658849	chrX	118533119	-	chrX:118533163-118533787	N_Shore	SLC25A43	NM_145305	TSS200	4.21722e-05	0.00702076	0.422978	0.259234	-1.066	FALSE
cg00657674	chr3	102198240	+		OpenSea	ZPLD1	NM_175056	3'UTR	4.24564e-05	0.00705804	0.887685	0.806082	-1.03027	FALSE
cg15013279	chr4	128886282	+	chr4:128886004-128886971	Island	MFSD8;C4orf29	NM_152778;NM_001039717	Body;TSS200	4.25863e-05	0.00706959	0.0240864	0.0489991	1.21645	FALSE
cg05324734	chr13	113467798	-	chr13:113464191-113464413	S_Shelf	ATP11A	NM_015205;NM_032189	Body;Body	4.28429e-05	0.0070934	0.959633	0.88971	-2.04197	FALSE
cg22823767	chrX	18373028	+	chrX:18371897-18373148	Island	SCML2	NM_006089	TSS200	4.31351e-05	0.00712278	0.29603	0.163799	-1.12788	FALSE
cg14742615	chrY	17569363	+	chrY:17567579-17568617	S_Shore				4.32733e-05	0.00713805	0.584762	0.375394	-1.24632	FALSE
cg14735329	chr5	161115590	+		OpenSea	GABRA6	NM_000811	Body	4.36377e-05	0.00717706	0.389255	0.241312	-1.01896	FALSE
cg15066636	chr6	33079149	-		OpenSea	HLA-DPB2	NR_001435	TSS1500	4.36689e-05	0.00717801	0.90029	0.810022	-1.07201	FALSE
cg23832225	chrX	77151104	+	chrX:77150837-77151247	Island	MAGT1	NM_032121	TSS200	4.38537e-05	0.00719575	0.407828	0.251373	-1.038	FALSE
cg10825350	chr5	132541078	-		OpenSea	FSTL4	NM_015082	Body	4.46362e-05	0.00727061	0.931755	0.858538	-1.18962	FALSE
cg26867765	chr3	128448775	-	chr3:128444900-128445650	S_Shelf	RAB7A	NM_004637	5'UTR	4.50347e-05	0.0073	0.953805	0.90192	-1.20485	FALSE
ch.4.54268536R	chr4	54573779	+		OpenSea				4.54923e-05	0.00735873	0.0303172	0.101239	2.00636	FALSE
cg25777856	chrX	49012891	+	chrX:49012655-49012977	Island				4.60784e-05	0.00740296	0.285343	0.15026	-1.17633	FALSE
cg16491046	chr1	247494983	-	chr1:247494249-247495840	Island	ZNF496	NM_032752;NM_032752	1stExon;5'UTR	4.60815e-05	0.00740296	0.0473967	0.0232497	-1.127	FALSE
cg11732257	chr1	235492059	-	chr1:235490338-235492160	Island	GGPS1;ARID4B	NM_001037277;NM_016374;NM_004837;NM_001037278;NM_004837;NM_031371;NM_001037278	5'UTR;TSS1500;1stExon;5'UTR;5'UTR;TSS1500;1stExon	4.62156e-05	0.00741686	0.030933	0.0745743	1.98518	FALSE
cg18121066	chr17	80794274	+	chr17:80790368-80790581	S_Shelf	TBCD;ZNF750	NM_005993;NM_024702	Body;5'UTR	4.63654e-05	0.0074307	0.930645	0.867021	-1.09226	FALSE
cg09240793	chr17	79465311	-	chr17:79465815-79466241	N_Shore				4.68807e-05	0.00749277	0.897474	0.810754	-1.03548	FALSE
cg22267947	chrX	119694554	-	chrX:119694943-119695228	N_Shore	CUL4B	NM_003588;NM_001079872;NM_001079872	Body;1stExon;5'UTR	4.7076e-05	0.00751885	0.491644	0.296579	-1.19996	FALSE
cg15325978	chr11	130318706	-	chr11:130318234-130320198	Island	ADAMTS15	NM_139055	TSS200	4.79293e-05	0.00758709	0.0259282	0.0117076	-1.17789	FALSE
cg25999043	chr11	6502655	-	chr11:6502423-6502927	Island	FXC1;ARFIP2	NM_012192;NM_012402	TSS200;TSS200	4.86269e-05	0.00766194	0.0169833	0.0366416	1.18972	FALSE
cg06637774	chr11	72975702	-	chr11:72975469-72975797	Island	P2RY6	NM_176797;NM_176796	5'UTR;5'UTR	4.96972e-05	0.00775229	0.892158	0.944648	1.04156	FALSE
cg14301030	chr10	264920	-		OpenSea	ZMYND11	NM_006624;NM_212479;NM_001161482	Body;Body;Body	4.97282e-05	0.00775454	0.922866	0.84722	-1.08962	FALSE
cg02773151	chrX	107069063	-	chrX:107069308-107070201	N_Shore	MID2	NM_012216;NM_052817	TSS200;TSS200	5.03487e-05	0.00781888	0.489366	0.319966	-1.03842	FALSE
ch.4.938507R	chr4	41267165	+		OpenSea	UCHL1	NM_004181	Body	5.07556e-05	0.00785567	0.0357761	0.0734928	1.13234	FALSE
cg05452887	chrX	119005413	+	chrX:119005251-119006217	Island	NDUFA1;RNF113A	NM_004541;NM_006978	TSS1500;1stExon	5.07629e-05	0.00785567	0.459017	0.295565	-1.01736	FALSE
cg05100261	chrX	153626754	-	chrX:153626095-153627324	Island	RPL10	NR_026898;NM_006013	Body;5'UTR	5.09747e-05	0.00788324	0.31741	0.183014	-1.06415	FALSE
cg17609680	chrX	130677363	+		OpenSea	OR13H1	NM_001004486	TSS1500	5.12341e-05	0.00789559	0.522598	0.337595	-1.1039	FALSE
cg00871917	chr3	53164423	+	chr3:53164206-53164698	Island	RFT1	NM_052859;NM_052859	1stExon;5'UTR	5.18266e-05	0.00792984	0.0145035	0.0284952	1.02662	FALSE
cg22987389	chr8	22428557	+		OpenSea	SORBS3	NM_001018003;NM_005775	Body;Body	5.2672e-05	0.00798901	0.923998	0.963691	1.12794	FALSE
cg27167763	chrX	45713386	-	chrX:45710269-45710979	S_Shelf				5.2683e-05	0.00798901	0.848055	0.916686	1.01749	FALSE
cg13909661	chr12	26386833	-		OpenSea	SSPN	NM_005086;NM_001135823	3'UTR;3'UTR	5.30306e-05	0.00802165	0.986218	0.973017	-1.03283	TRUE
cg12527112	chrX	118986976	+	chrX:118986684-118987252	Island	UPF3B	NM_023010;NM_080632	TSS200;TSS200	5.32973e-05	0.00803531	0.514727	0.343274	-1.02498	FALSE
cg03922381	chr10	70977210	-		OpenSea				5.33837e-05	0.00804056	0.0567251	0.125194	1.30762	FALSE
cg26521278	chr12	119771257	+	chr12:119772353-119772594	N_Shore	CCDC60	NM_178499	TSS1500	5.37568e-05	0.00806561	0.935918	0.879924	-1.09581	FALSE
cg15856028	chr10	29892129	-		OpenSea	SVIL;MIR938	NM_021738;NR_030634;NM_003174	5'UTR;TSS1500;5'UTR	5.41511e-05	0.00810397	0.922335	0.847341	-1.09762	FALSE
cg08199506	chrX	54209916	-	chrX:54208939-54209723	S_Shore	FAM120C	NM_017848	TSS1500	5.43825e-05	0.00812562	0.276348	0.159907	-1.00512	FALSE
cg18849630	chrX	149736753	+	chrX:149736720-149737756	Island	MTM1	NM_000252	TSS1500	5.53458e-05	0.00822664	0.518675	0.33829	-1.09428	FALSE
ch.2.1365132F	chr2	59899176	+		OpenSea				5.6177e-05	0.00829279	0.035162	0.0710716	1.07061	FALSE
cg10612751	chr4	169751983	+	chr4:169753048-169754535	N_Shore	PALLD	NM_016081;NM_001166109;NM_001166108;NM_001166110	Body;Body;Body;TSS1500	5.63542e-05	0.0083088	0.947898	0.900086	-1.01159	FALSE
cg11833768	chr14	63940209	+		OpenSea	PPP2R5E	NM_006246	Body	5.6798e-05	0.00835056	0.941555	0.888927	-1.01055	FALSE
ch.22.44116734F	chr22	45738070	+		OpenSea				5.70161e-05	0.00836647	0.0526541	0.101244	1.02093	FALSE
cg13975660	chr4	114681840	+	chr4:114682069-114682886	N_Shore	CAMK2D	NM_172129;NM_172128;NM_172114;NM_172115;NM_001221;NM_172127	Body;Body;Body;Body;Body;Body	5.79494e-05	0.00844028	0.286247	0.157312	-1.11061	FALSE
cg07742404	chr12	130648987	+	chr12:130645327-130648988	Island	FZD10	NM_007197	1stExon	5.8157e-05	0.00846525	0.580665	0.775124	1.28164	FALSE
cg04262605	chrX	135333761	+	chrX:135332893-135333726	S_Shore	MAP7D3	NM_024597	TSS200	5.83612e-05	0.00848091	0.366643	0.21928	-1.06088	FALSE
cg20315951	chr11	65554398	+	chr11:65553749-65555573	Island	OVOL1	NM_004561	TSS200	5.84925e-05	0.00849032	0.936014	0.970158	1.18588	FALSE
cg18893000	chr7	107931294	+		OpenSea	NRCAM	NM_001037132;NM_005010	5'UTR;5'UTR	5.86103e-05	0.00849425	0.917087	0.842343	-1.0155	FALSE
cg18003012	chrX	84258777	-		OpenSea	APOOL	NM_198450	TSS200	5.9124e-05	0.00853248	0.419672	0.261317	-1.04487	FALSE
cg15850513	chrX	47091513	-	chrX:47092559-47093306	N_Shore	USP11	NM_004651	TSS1500	5.93895e-05	0.00855419	0.917552	0.829947	-1.1965	FALSE
cg04618333	chr17	46800674	+	chr17:46800533-46800746	Island	C17orf93;PRAC	NR_024103;NM_032391	Body;TSS1500	6.10513e-05	0.00870261	0.993029	0.982168	-1.80701	FALSE
ch.15.1820989F	chr15	101520942	+		OpenSea	LRRK1	NM_024652	Body	6.10677e-05	0.00870261	0.0566584	0.154958	1.77067	FALSE
cg15319311	chr4	145568991	-	chr4:145566242-145567413	S_Shore	HHIP	NM_022475	Body	6.11821e-05	0.00870261	0.93262	0.867619	-1.09143	TRUE
cg15043283	chrX	134166205	+	chrX:134166067-134166985	Island	FAM127A	NM_001078171	TSS200	6.15228e-05	0.00872981	0.291432	0.160581	-1.10633	FALSE
cg23979401	chr5	76435488	-		OpenSea	LOC728723	NR_024398	Body	6.24855e-05	0.0088316	0.900282	0.811564	-1.06776	FALSE
cg07824317	chrX	38187006	+	chrX:38186422-38187010	Island	RPGR	NM_001034853;NM_000328	TSS1500;TSS1500	6.25121e-05	0.00883268	0.527335	0.348093	-1.06462	FALSE
cg17679619	chr4	74542972	-		OpenSea				6.25593e-05	0.00883668	0.110653	0.223208	1.20867	FALSE
cg02594426	chr15	64999695	+	chr15:64995202-64995696	S_Shelf				6.29531e-05	0.00887356	0.949251	0.893649	-1.10736	FALSE
cg01857253	chrX	139014460	+	chrX:139013862-139015491	Island				6.54434e-05	0.0091202	0.397859	0.224908	-1.18526	FALSE
cg13208102	chrX	102611412	-		OpenSea	WBP5	NM_001006612;NM_016303;NM_001006614;NM_016303;NM_001006614;NM_001006613;NM_001006612;NM_001006613	1stExon;5'UTR;1stExon;1stExon;5'UTR;5'UTR;5'UTR;1stExon	6.55843e-05	0.00912895	0.497988	0.295503	-1.24646	FALSE
cg12828262	chr6	30524768	-	chr6:30523775-30525189	Island	PRR3;GNL1	NM_025263;NM_001077497;NM_025263;NM_005275;NM_001077497;NM_005275	5'UTR;5'UTR;1stExon;5'UTR;1stExon;1stExon	6.5957e-05	0.00917256	0.0268962	0.0614275	1.28771	FALSE
cg09045655	chr12	54392988	+	chr12:54393374-54394648	N_Shore	HOXC9	NM_006897	TSS1500	6.67421e-05	0.00922427	0.808738	0.895695	1.00136	FALSE
cg11944110	chr12	117581067	+		OpenSea				6.68613e-05	0.00923528	0.8922	0.801092	-1.0498	FALSE
cg22169020	chrX	16141703	+		OpenSea	GRPR	NM_005314;NM_005314	5'UTR;1stExon	6.69032e-05	0.00923834	0.413515	0.597531	1.07664	FALSE
cg02354343	chrX	131351392	-	chrX:131351531-131352535	N_Shore	RAP2C	NM_021183	5'UTR	6.71669e-05	0.00926482	0.426367	0.241145	-1.23302	FALSE
cg27501723	chrX	107070027	+	chrX:107069308-107070201	Island	MID2	NM_052817;NM_012216	Body;Body	6.74959e-05	0.00928458	0.492264	0.322474	-1.02858	FALSE
cg23493872	chrX	135067542	-	chrX:135067507-135068309	Island	SLC9A6	NM_001042537;NM_006359	TSS200;TSS200	6.80114e-05	0.00932145	0.403188	0.244099	-1.07066	FALSE
cg14324338	chr9	130890192	+	chr9:130889698-130891144	Island	LOC389791;PTGES2	NR_024425;NM_025072;NM_025072;NR_027812;NR_027811	TSS1500;1stExon;5'UTR;Body;Body	6.81687e-05	0.00933323	0.0290634	0.0583502	1.18858	FALSE
cg23808182	chr11	1306868	+	chr11:1302772-1302982	S_Shelf	TOLLIP	NM_019009	Body	6.84959e-05	0.0093616	0.971836	0.935857	-1.20289	FALSE
cg25304680	chr5	14229352	-		OpenSea	TRIO	NM_007118	Body	7.05001e-05	0.0094941	0.906298	0.819746	-1.08511	FALSE
cg12926098	chrX	16860753	-		OpenSea	CXorf15	NM_001168683;NM_018360	3'UTR;3'UTR	7.06457e-05	0.00950824	0.953575	0.909677	-1.03331	FALSE
cg22559002	chr17	63898392	-		OpenSea	CCDC46	NM_145036	Body	7.15079e-05	0.00959393	0.960688	0.924321	-1.00036	FALSE
cg11861406	chr13	21749154	-	chr13:21750287-21751332	N_Shore	SKA3;MRP63	NM_145061;NM_001166017;NM_024026	Body;Body;TSS1500	7.19501e-05	0.00963668	0.940156	0.877657	-1.11586	FALSE
cg12220696	chrX	77042017	-	chrX:77041003-77041725	S_Shore	ATRX	NM_138270;NM_000489	TSS1500;TSS1500	7.35718e-05	0.00976723	0.480835	0.290928	-1.18346	FALSE
cg09282336	chr16	81526954	+		OpenSea	CMIP	NM_198390	Body	7.36255e-05	0.0097691	0.943614	0.971908	1.05254	FALSE
cg05534333	chrX	153707029	+	chrX:153706928-153707816	Island	LAGE3	NM_006014	Body	7.36277e-05	0.0097691	0.429474	0.261298	-1.10478	FALSE
cg23826559	chr6	74678454	-		OpenSea				7.38947e-05	0.00978688	0.952845	0.908771	-1.02903	FALSE
cg21025876	chr19	4008166	-	chr19:4007161-4008167	Island	PIAS4	NM_015897	Body	7.52169e-05	0.00989023	0.0204851	0.0424933	1.26522	FALSE
cg27049053	chrX	151142517	+	chrX:151142680-151143555	N_Shore	GABRE	NM_004961	Body	7.56707e-05	0.00992759	0.339883	0.204785	-1.00752	FALSE
cg21304892	chrX	134555728	-	chrX:134555638-134556565	Island	NCRNA00086	NR_024359	TSS200	7.56944e-05	0.00992791	0.315629	0.187513	-1.01874	FALSE
cg15292765	chr10	34405759	+		OpenSea	PARD3	NM_019619	Body	7.58225e-05	0.00993079	0.949788	0.894902	-1.12746	FALSE
ch.1.949135F	chr1	28786188	+		OpenSea	PHACTR4	NM_023923;NM_001048183	Body;Body	7.6012e-05	0.00994625	0.200959	0.392581	1.35478	FALSE
cg08919597	chr6	138194824	+		OpenSea	TNFAIP3	NM_006290	Body	7.60822e-05	0.00994811	0.223463	0.382961	1.10709	FALSE
cg06636270	chrY	9173300	-	chrY:9174129-9174443	N_Shore	TTTY20	NR_001546	TSS1500	7.62345e-05	0.00995468	0.529365	0.702723	1.07261	FALSE
cg20948364	chrX	64754701	+	chrX:64754316-64754805	Island	LAS1L	NM_031206;NM_001170649;NM_001170650	TSS200;TSS200;TSS200	7.62678e-05	0.00995468	0.275744	0.159605	-1.01171	TRUE
cg12614702	chrX	48768927	+	chrX:48768763-48769474	Island	SLC35A2	NM_001032289;NM_001032289;NM_001042498;NM_005660;NM_001042498	5'UTR;1stExon;5'UTR;TSS200;1stExon	7.65335e-05	0.00997368	0.410673	0.253179	-1.04617	FALSE
ch.5.52085246F	chr5	52049489	+		OpenSea				7.69693e-05	0.0100193	0.0283271	0.0579845	1.11486	FALSE
cg23458145	chr3	15850965	+		OpenSea	ANKRD28	NM_015199	Body	7.72627e-05	0.0100358	0.914498	0.830861	-1.14701	FALSE
cg27182510	chr6	128830356	+		OpenSea	PTPRK	NM_002844;NM_001135648	Body;Body	7.98627e-05	0.0102618	0.181889	0.32136	1.1341	FALSE
cg14986420	chrX	67718299	-	chrX:67718427-67719071	N_Shore	YIPF6	NM_173834	TSS1500	8.00434e-05	0.0102822	0.479899	0.298561	-1.13657	FALSE
cg22240998	chr3	4736799	+		OpenSea	ITPR1	NM_002222;NM_001099952;NM_001168272	Body;Body;Body	8.0265e-05	0.0103022	0.913686	0.817885	-1.28438	FALSE
cg00323100	chr4	40059856	-	chr4:40057484-40059041	S_Shore	N4BP2;LOC344967	NM_018177;NR_027277	5'UTR;TSS1500	8.08758e-05	0.0103409	0.0992722	0.186113	1.06071	FALSE
cg25159927	chr3	49947934	-	chr3:49947621-49948430	Island	MON1A	NM_032355;NM_001142501	Body;Body	8.13205e-05	0.0103694	0.94235	0.970253	1.00231	FALSE
cg08417382	chrX	153775328	+	chrX:153774893-153776136	Island	IKBKG;G6PD	NM_001099857;NM_001042351;NM_000402;NM_003639;NM_001099856;NM_001145255	TSS1500;5'UTR;TSS200;TSS1500;Body;TSS1500	8.15997e-05	0.0103822	0.604727	0.403799	-1.18129	FALSE
cg06876803	chr10	101156706	+		OpenSea	GOT1	NM_002079	3'UTR	8.29501e-05	0.0104914	0.929421	0.861163	-1.13661	FALSE
cg21806100	chr5	75794475	+		OpenSea	IQGAP2	NM_006633	Body	8.33252e-05	0.010508	0.659365	0.484237	-1.04397	FALSE
cg00530568	chr5	135587383	-		OpenSea	TRPC7	NM_001167576;NM_020389;NM_001167577	Body;Body;Body	8.33281e-05	0.010508	0.985706	0.9721	-1.02808	FALSE
cg01051698	chr1	10053948	-	chr1:10057121-10058108	N_Shelf				8.37833e-05	0.0105469	0.9377	0.878559	-1.08218	FALSE
cg07062847	chr13	114911850	+	chr13:114912875-114913457	N_Shore				8.41471e-05	0.0105628	0.949022	0.892454	-1.32662	FALSE
cg06919398	chrX	153665799	+	chrX:153664761-153666065	Island	GDI1	NM_001493	Body	8.42677e-05	0.0105695	0.556131	0.36271	-1.15056	FALSE
cg17498296	chr10	124907540	-	chr10:124907283-124911035	Island	HMX2	NM_005519	TSS200	8.45084e-05	0.0105853	0.919745	0.848684	-1.03818	FALSE
cg14770407	chr20	54987154	-		OpenSea	CASS4	NM_001164115;NM_001164116;NM_020356;NM_001164114	TSS200;TSS200;TSS200;TSS200	8.57454e-05	0.010653	0.911714	0.820667	-1.31022	FALSE
cg13334352	chr10	134803202	-	chr10:134804221-134804448	N_Shore				8.6135e-05	0.0106891	0.973034	0.943836	-1.06348	FALSE
ch.9.2787281F	chr9	2797281	+		OpenSea				8.69861e-05	0.0107416	0.060899	0.115397	1.01	FALSE
cg27450667	chr2	136634097	+	chr2:136633363-136634229	Island	MCM6	NM_005915	TSS200	8.71402e-05	0.010746	0.386473	0.0368331	-3.4981	FALSE
cg19528502	chrX	100663176	+	chrX:100662827-100663592	Island	HNRNPH2;GLA	NM_001032393;NM_019597;NM_000169	TSS200;TSS200;TSS200	8.72133e-05	0.0107488	0.301772	0.158971	-1.19748	FALSE
cg17550929	chrX	136921659	-		OpenSea				8.83146e-05	0.0108162	0.153272	0.276685	1.09102	FALSE
cg23251349	chr2	6911113	+		OpenSea				8.87536e-05	0.0108584	0.91892	0.850578	-1.0482	FALSE
cg21182103	chr9	37798519	+	chr9:37800565-37801563	N_Shelf				8.94343e-05	0.0109048	0.738829	0.850104	1.00547	FALSE
cg09074544	chrX	129307515	-	chrX:129304946-129306427	S_Shore	RAB33A	NM_004794	Body	9.01293e-05	0.0109689	0.567246	0.380535	-1.09479	FALSE
cg24506782	chr12	118404033	+	chr12:118406590-118407364	N_Shelf	KSR2	NM_173598	Body	9.11913e-05	0.0110442	0.890737	0.803051	-1.02698	FALSE
cg03327221	chr10	11526098	+		OpenSea	USP6NL	NM_001080491;NM_014688	Body;Body	9.14343e-05	0.0110708	0.822328	0.65219	-1.30866	FALSE
cg04453241	chr17	76374567	+	chr17:76374443-76375201	Island	PGS1	NM_024419	TSS200	9.27616e-05	0.0111564	0.0196177	0.0412876	1.07972	FALSE
cg11164993	chrX	70288706	+	chrX:70287890-70288359	S_Shore	SNX12	NM_013346	TSS1500	9.32488e-05	0.0111949	0.510341	0.328584	-1.10095	FALSE
ch.14.50896903F	chr14	51827153	+		OpenSea				9.45157e-05	0.0112814	0.0505835	0.0970715	1.0119	FALSE
cg21887683	chrX	135579043	+	chrX:135579001-135580099	Island	HTATSF1	NM_014500;NM_001163280	TSS1500;TSS200	9.49029e-05	0.0112978	0.247127	0.142806	-1.02176	FALSE
cg06579481	chr7	104621597	+	chr7:104624337-104624848	N_Shelf				9.49908e-05	0.011298	0.815283	0.911124	1.2293	FALSE
cg27101914	chr11	127812834	-		OpenSea				9.50012e-05	0.011298	0.94562	0.896277	-1.04058	FALSE
cg21721489	chr13	31035654	+		OpenSea	HMGB1	NM_002128	Body	9.53084e-05	0.0113158	0.92167	0.798825	-1.62854	FALSE
cg02016545	chr6	31371423	-	chr6:31370915-31371917	Island	MICA	NM_000247	1stExon	9.61586e-05	0.011375	0.0357771	0.0668246	1.0749	FALSE
cg10757024	chr14	55105357	+		OpenSea	SAMD4A	NM_001161576;NM_015589	Body;Body	9.81673e-05	0.0115165	0.895848	0.807609	-1.0428	FALSE
cg13608733	chr11	8228022	-		OpenSea				9.83525e-05	0.0115325	0.989871	0.979951	-1.09392	FALSE
cg24816916	chr7	1534200	-	chr7:1535617-1536099	N_Shore	INTS1	NM_001080453	Body	9.99989e-05	0.0116534	0.942287	0.971519	1.08093	FALSE
cg00070529	chr13	43986655	-		OpenSea	ENOX1	NM_017993;NM_001127615	Body;Body	0.000100697	0.0117007	0.631075	0.42579	-1.21291	FALSE
cg02617757	chr11	68609597	+	chr11:68611250-68611807	N_Shore	CPT1A	NM_001031847;NM_001876	TSS200;TSS200	0.000101232	0.0117319	0.780577	0.877025	1.01471	FALSE
cg05184076	chrX	102941799	+	chrX:102942107-102942486	N_Shore	MORF4L2	NM_001142423;NM_001142427;NM_001142429;NM_001142419;NM_001142432;NM_012286;NM_001142421;NM_001142422;NM_001142426;NM_001142430;NM_001142418;NM_001142425;NM_001142420;NM_001142428;NM_001142431;NM_001142424	TSS200;5'UTR;TSS200;5'UTR;5'UTR;TSS200;5'UTR;5'UTR;TSS200;TSS200;TSS200;TSS200;5'UTR;5'UTR;5'UTR;TSS200	0.000101819	0.0117793	0.447475	0.275677	-1.10205	FALSE
cg05139081	chr12	113706669	-		OpenSea	TPCN1	NM_001143819;NM_017901	Body;Body	0.000102521	0.0118344	0.985867	0.968888	-1.18169	FALSE
cg12222699	chr1	145469887	-	chr1:145470241-145470673	N_Shore	ANKRD34A;POLR3GL	NM_001039888;NM_032305	TSS1500;5'UTR	0.000102977	0.0118579	0.0545495	0.104019	1.04222	FALSE
cg26664455	chr2	73298989	-	chr2:73297630-73299155	Island	SFXN5	NM_144579	TSS200	0.000103237	0.0118732	0.0213835	0.041545	1.0212	FALSE
cg03989711	chr17	80970799	+	chr17:80969748-80970160	S_Shore	B3GNTL1	NM_001009905	Body	0.000105372	0.0120242	0.939053	0.863584	-1.28523	FALSE
cg26381742	chrX	48901172	+	chrX:48900510-48901469	Island	TFE3	NM_006521	TSS200	0.000106521	0.012108	0.317938	0.169039	-1.20696	FALSE
cg04067806	chr10	50974397	-	chr10:50976347-50977137	N_Shore				0.000106858	0.0121345	0.55346	0.384369	-1.00408	FALSE
cg26440289	chr8	101661921	+	chr8:101661671-101662022	Island	SNX31	NM_152628	TSS200	0.000107537	0.0121711	0.94461	0.973013	1.07937	FALSE
cg14876685	chr7	99177937	-	chr7:99177814-99178048	Island				0.000107622	0.0121711	0.980262	0.962396	-1.05773	FALSE
cg27609342	chrX	74145250	-	chrX:74143852-74145176	S_Shore	KIAA2022	NM_001008537;NM_001008537	5'UTR;1stExon	0.000108695	0.0122572	0.428812	0.24889	-1.18941	FALSE
cg26074575	chr3	171764199	-		OpenSea	FNDC3B	NM_022763;NM_001135095	5'UTR;5'UTR	0.000108972	0.0122645	0.869008	0.765903	-1.04627	FALSE
cg17967973	chr11	126139042	-	chr11:126138359-126139166	Island	FOXRED1;SRPR	NM_017547;NM_003139	TSS200;TSS1500	0.000109573	0.0122842	0.022641	0.0446682	1.00443	FALSE
cg09343192	chr10	65132857	-		OpenSea	JMJD1C;MIR1296	NM_032776;NR_031566	Body;TSS200	0.000109861	0.0123084	0.954256	0.911645	-1.40872	FALSE
ch.4.76675046R	chr4	76456022	+		OpenSea				0.00011002	0.0123174	0.0655737	0.125007	1.01611	FALSE
cg20522046	chr13	52024792	-	chr13:52025691-52027946	N_Shore	INTS6	NM_001039938;NM_012141;NM_001039937	3'UTR;Body;Body	0.000112115	0.012421	0.8999	0.821107	-1.01766	FALSE
cg04754076	chrX	152599461	+	chrX:152599434-152600076	Island	ZNF275	NM_001080485	TSS200	0.000116852	0.0127496	0.465513	0.297859	-1.04759	FALSE
cg14537031	chr8	100888033	+		OpenSea	VPS13B	NM_017890;NM_152564	3'UTR;3'UTR	0.000118067	0.012832	0.947613	0.893721	-1.11073	FALSE
ch.2.79328671F	chr2	79475163	+		OpenSea				0.000119318	0.0129152	0.0521502	0.10252	1.10413	FALSE
ch.8.18329843R	chr8	18285563	+		OpenSea				0.00011959	0.0129152	0.0679886	0.160945	1.59982	FALSE
cg01207912	chr10	68685569	+		OpenSea	CTNNA3;LRRTM3	NM_001127384;NM_178011;NM_013266	Body;TSS1500;Body	0.000119647	0.0129152	0.124833	0.247702	1.20899	FALSE
cg03048084	chrX	16888622	-	chrX:16887742-16889250	Island	RBBP7	NM_002893	TSS200	0.00011987	0.0129223	0.291682	0.163893	-1.07496	FALSE
cg19509829	chr12	110778665	-		OpenSea	ATP2A2	NM_001681;NM_170665;NM_001135765	Body;Body;Body	0.000119995	0.0129271	0.972219	0.943661	-1.10582	FALSE
cg02548912	chr6	7362418	+		OpenSea	CAGE1	NM_001170692;NM_205864;NM_001170693	Body;Body;Body	0.000120599	0.0129646	0.943858	0.901398	-1.00835	FALSE
cg15450782	chrX	54209682	-	chrX:54208939-54209723	Island	FAM120C	NM_017848;NM_017848	5'UTR;1stExon	0.000121709	0.0130277	0.432092	0.2727	-1.02896	FALSE
cg20548032	chr14	81075111	+		OpenSea	C14orf145	NM_152446	Body	0.000122154	0.0130277	0.956307	0.897152	-1.32782	TRUE
cg01555907	chr9	32571504	-	chr9:32572996-32573227	N_Shore	NDUFB6	NM_182739;NM_002493	Body;Body	0.000122272	0.0130277	0.907884	0.951456	1.13526	FALSE
cg12124733	chrX	134655103	-	chrX:134655102-134655750	Island	DDX26B	NM_182540	Body	0.00012343	0.0131046	0.511615	0.335135	-1.05609	FALSE
cg02929982	chr14	63872285	+		OpenSea	PPP2R5E	NM_006246	Body	0.000124184	0.013157	0.932757	0.87317	-1.01402	FALSE
cg10838380	chr10	1156113	-		OpenSea	WDR37	NM_014023	Body	0.000124375	0.0131683	0.919374	0.84298	-1.1611	FALSE
cg00483940	chr2	40140929	+		OpenSea				0.000124764	0.0131945	0.0875814	0.178841	1.21246	FALSE
cg13524302	chr6	33084798	-	chr6:33084740-33084995	Island	HLA-DPB2	NR_001435	Body	0.000126597	0.0133191	0.967422	0.923179	-1.29117	FALSE
cg07312966	chrX	132549205	-	chrX:132547567-132550284	Island	GPC4	NM_001448	TSS200	0.000128406	0.0134408	0.337538	0.19398	-1.07321	FALSE
cg00443163	chr12	6772378	+	chr12:6772258-6772579	Island	ING4	NM_001127583;NM_001127585;NM_016162;NM_001127586;NM_001127584;NM_001127582	TSS200;TSS200;TSS200;TSS200;TSS200;TSS200	0.000132225	0.0136923	0.0554266	0.105026	1.11622	FALSE
cg02057305	chr16	83974834	+		OpenSea				0.000132456	0.013704	0.980352	0.963526	-1.0142	FALSE
cg00134602	chr3	64251663	+	chr3:64253533-64253819	N_Shore				0.000132962	0.0137332	0.053651	0.106265	1.15756	FALSE
cg10739556	chr7	27192056	-	chr7:27190274-27191115	S_Shore				0.000133389	0.0137585	0.958149	0.979713	1.09055	FALSE
cg18090431	chr4	37691603	-	chr4:37687401-37688613	S_Shelf				0.00013417	0.0138147	0.916956	0.840088	-1.047	FALSE
cg07816556	chr6	26017280	-	chr6:26020671-26021125	N_Shelf	HIST1H1A	NM_005325;NM_005325	3'UTR;1stExon	0.00013585	0.0139142	0.897057	0.802823	-1.09812	FALSE
cg23247655	chrX	54466701	-		OpenSea	TSR2	NM_058163	TSS200	0.000136871	0.0139729	0.576692	0.374755	-1.18693	FALSE
cg02944123	chr3	2812875	-		OpenSea	CNTN4	NM_175607	Body	0.000136983	0.0139782	0.123934	0.232554	1.08942	FALSE
cg04379409	chr6	135086445	+		OpenSea				0.000138087	0.0140268	0.950752	0.906522	-1.06963	FALSE
cg01054612	chrX	50024337	-	chrX:50024336-50024556	Island				0.00014047	0.0141683	0.924427	0.961001	1.03255	FALSE
cg11757130	chr10	112434043	-	chr10:112431835-112432426	S_Shore	RBM20	NM_001134363	Body	0.000141316	0.0142097	0.918443	0.847325	-1.02472	FALSE
cg14517743	chr9	124889019	-	chr9:124888949-124889382	Island				0.000141727	0.0142346	0.94778	0.971824	1.00274	FALSE
cg16468843	chr3	10370624	-	chr3:10370438-10370806	Island	ATP2B2	NM_001683;NM_001001331	Body;Body	0.000142774	0.0142885	0.865105	0.765922	-1.01433	FALSE
cg08604594	chr10	33798231	+		OpenSea				0.000143564	0.0143232	0.0745776	0.13849	1.05225	FALSE
cg05403655	chr11	125215457	-		OpenSea	PKNOX2	NM_022062	5'UTR	0.000144082	0.0143582	0.90628	0.951697	1.02886	FALSE
cg17961943	chr2	28857916	+		OpenSea	PLB1	NM_001170585;NM_153021	Body;Body	0.00014472	0.0143951	0.920672	0.838925	-1.15771	FALSE
cg08257257	chr11	68517804	-	chr11:68517667-68518179	Island	MTL5	NM_001039656;NM_004923	Body;Body	0.000145266	0.0144283	0.932329	0.964394	1.01097	FALSE
cg24564088	chr7	1499048	+	chr7:1498575-1499123	Island	MICALL2	NM_182924;NM_182924	1stExon;5'UTR	0.000146252	0.0144821	0.0104369	0.0214222	1.05037	FALSE
cg27407390	chr15	82343556	+	chr15:82335472-82339937	S_Shelf				0.00014783	0.0145796	0.91327	0.824391	-1.16149	FALSE
cg11005845	chrX	140271314	-	chrX:140270950-140271553	Island	LDOC1	NM_012317	TSS200	0.000148116	0.0145893	0.280193	0.14556	-1.1962	FALSE
cg08026502	chr3	196366437	-	chr3:196366394-196366919	Island	LRRC33	NM_198565	TSS1500	0.000148123	0.0145893	0.965731	0.935114	-1.00485	FALSE
cg00755950	chr2	69910490	-		OpenSea				0.000149318	0.0146612	0.082347	0.171843	1.27267	FALSE
cg08545312	chr3	172096023	-		OpenSea	FNDC3B	NM_001135095;NM_022763	Body;Body	0.000150689	0.0147373	0.932947	0.873179	-1.01875	FALSE
cg04811556	chrX	133683331	-	chrX:133683174-133685463	Island				0.000151509	0.0147836	0.405574	0.248694	-1.0573	FALSE
cg08527124	chr16	89382891	+		OpenSea	ANKRD11	NM_013275	Body	0.00015176	0.0148049	0.404459	0.24542	-1.06712	FALSE
cg14230938	chr11	43918832	+		OpenSea	LOC729799;ALKBH3	NR_026952;NM_139178	TSS200;Body	0.000152343	0.0148401	0.937735	0.887982	-1.0009	FALSE
cg19353593	chrX	55187242	-	chrX:55187321-55188007	N_Shore	FAM104B	NM_001166703;NM_001166699;NM_001166700;NM_001166704;NR_030722;NM_138362;NM_001166702;NM_001166701	Body;Body;Body;Body;Body;Body;Body;Body	0.000158697	0.0152028	0.584111	0.377537	-1.22233	FALSE
cg15513719	chr13	114904418	-		OpenSea				0.000160539	0.0152885	0.942148	0.872899	-1.41328	FALSE
cg09712306	chr20	54949299	+		OpenSea	AURKA	NM_198437;NM_198436;NM_198434;NM_198435;NM_003600;NM_198433	Body;Body;Body;Body;Body;Body	0.000161493	0.0153232	0.918825	0.840883	-1.09672	FALSE
cg22996588	chr10	135331384	+	chr10:135333722-135334062	N_Shelf				0.000162041	0.0153596	0.891125	0.799577	-1.01047	FALSE
cg15231202	chr3	195310936	-		OpenSea	APOD	NM_001647;NM_001647	1stExon;5'UTR	0.000162135	0.0153645	0.90571	0.81799	-1.07483	FALSE
cg15929573	chr12	49658188	+	chr12:49658246-49659175	N_Shore	TUBA1C	NM_032704	TSS1500	0.000163064	0.0154138	0.0151491	0.0317843	1.79407	FALSE
cg07660627	chr17	35481970	+		OpenSea	ACACA	NM_198838;NM_198839;NM_198837;NM_198834;NM_198836	Body;Body;Body;Body;Body	0.000163141	0.015417	0.965647	0.929129	-1.26153	FALSE
cg03487706	chrX	54666256	-	chrX:54665781-54666274	Island				0.000164628	0.0155106	0.370981	0.221428	-1.07264	FALSE
cg21493873	chr14	57960754	+		OpenSea	C14orf105	NM_018168	TSS200	0.000164978	0.0155324	0.0897267	0.178832	1.16373	FALSE
cg09219688	chr10	11789383	+		OpenSea	ECHDC3	NM_024693	Body	0.000165159	0.0155325	0.932834	0.870773	-1.14892	FALSE
cg13050884	chr3	171976122	-		OpenSea	FNDC3B	NM_001135095;NM_022763	Body;Body	0.000166082	0.0155755	0.919605	0.851897	-1.01633	FALSE
cg06504563	chrX	64754017	+	chrX:64754316-64754805	N_Shore	LAS1L	NM_001170650;NM_001170649;NM_031206	Body;Body;Body	0.000166691	0.0156003	0.194218	0.32835	1.03203	FALSE
cg05596149	chr1	169337205	-		OpenSea	BLZF1;NME7	NM_003666;NM_003666;NM_013330;NM_197972	1stExon;5'UTR;TSS200;TSS200	0.000168072	0.0156679	0.0206436	0.0411373	1.08057	FALSE
cg19403586	chr8	80938785	+	chr8:80942117-80942593	N_Shelf	MRPS28	NM_014018	Body	0.00017085	0.015821	0.157054	0.283169	1.08681	FALSE
cg24907762	chr10	45497989	-	chr10:45496275-45496550	S_Shore	ZNF22	NM_006963	5'UTR	0.000171041	0.0158264	0.946152	0.889671	-1.33421	FALSE
cg00981661	chr7	130984525	-		OpenSea	MKLN1	NM_001145354	Body	0.000174685	0.0160341	0.863312	0.73661	-1.19579	FALSE
cg14419424	chr10	65388604	-	chr10:65389875-65390835	N_Shore				0.000175004	0.0160438	0.955697	0.924481	-1.02173	FALSE
cg25212814	chr6	88105618	-		OpenSea	C6orf164	NR_026784	TSS1500	0.00017525	0.0160587	0.941288	0.887658	-1.07775	FALSE
cg03658452	chr6	10731080	+		OpenSea	TMEM14C	NM_001165258;NM_016462	3'UTR;3'UTR	0.00017838	0.0162532	0.958388	0.92407	-1.01561	FALSE
cg08592530	chr7	26438234	-	chr7:26437727-26438715	Island				0.000178842	0.0162794	0.0122283	0.0248972	1.10223	FALSE
cg01554235	chr1	169337043	+		OpenSea	BLZF1;NME7	NM_003666;NM_013330;NM_013330;NM_197972;NM_197972	TSS200;1stExon;5'UTR;1stExon;5'UTR	0.000179194	0.0162894	0.0317602	0.0617065	1.00518	FALSE
ch.22.149158R	chr22	21968010	+		OpenSea	UBE2L3	NR_028436;NR_028437;NM_003347	Body;Body;Body	0.000180842	0.0163755	0.123908	0.275788	1.43266	FALSE
cg21810245	chr11	76831846	+		OpenSea	CAPN5	NM_004055	Body	0.000181173	0.0163878	0.983875	0.991425	1.13148	FALSE
cg25771797	chr3	193885499	+		OpenSea				0.000183121	0.0164809	0.896255	0.807404	-1.085	FALSE
cg06559547	chr6	86387318	-	chr6:86387993-86389034	N_Shore	SNHG5;SNORD50B;SNORD50A	NR_003038;NR_003044;NR_002743	Body;Body;TSS1500	0.000183132	0.0164809	0.0591559	0.109118	1.11085	FALSE
cg13912641	chr11	58877370	+	chr11:58873889-58874486	S_Shelf	FAM111B	NM_001142704;NM_001142703;NM_198947	5'UTR;5'UTR;Body	0.000185473	0.0166148	0.932244	0.857907	-1.15134	FALSE
cg06055266	chrX	53111187	-	chrX:53111281-53112016	N_Shore	TSPYL2	NM_022117	TSS1500	0.000186283	0.0166523	0.46486	0.263904	-1.28131	FALSE
cg15548295	chr7	149735726	+		OpenSea				0.000186928	0.0166845	0.989404	0.980281	-1.97903	FALSE
cg02380715	chr12	131496914	-		OpenSea	GPR133	NM_198827	Body	0.000187126	0.0166959	0.943376	0.889874	-1.05049	FALSE
cg25220537	chr15	81298068	-	chr15:81292793-81295609	S_Shelf				0.000187454	0.0167187	0.929036	0.854051	-1.14461	FALSE
cg05590451	chr16	20890534	+		OpenSea	DCUN1D3	NM_173475	5'UTR	0.000188178	0.0167607	0.157913	0.275245	1.01265	FALSE
ch.13.90716753R	chr13	91918752	+		OpenSea				0.000188649	0.0167805	0.0220307	0.042579	1.01961	FALSE
cg02161824	chrX	134186388	-	chrX:134185563-134186337	S_Shore	FAM127B	NM_001078172;NM_001134321	TSS200;TSS200	0.000188772	0.0167851	0.238406	0.132803	-1.02555	FALSE
cg02557174	chr10	85577907	+		OpenSea				0.000188947	0.0167943	0.378583	0.554898	1.03557	FALSE
cg05904135	chr10	134599372	+	chr10:134597357-134602649	Island	NKX6-2	NM_177400	1stExon	0.000191486	0.0169334	0.888126	0.942359	1.01389	FALSE
cg00016934	chrX	40035961	+	chrX:40034239-40036007	Island	BCOR	NM_001123384;NM_001123383	5'UTR;5'UTR	0.000191705	0.0169428	0.408445	0.248093	-1.09809	FALSE
cg26142661	chrX	101186679	+	chrX:101186525-101187258	Island	ZMAT1	NM_001011657	5'UTR	0.000194615	0.0170742	0.612494	0.433717	-1.0555	FALSE
cg14515274	chr4	128391842	+		OpenSea				0.000196589	0.0171702	0.985282	0.971292	-1.03748	FALSE
cg17624691	chrX	64754747	+	chrX:64754316-64754805	Island	LAS1L	NM_031206;NM_001170649;NM_001170650	TSS200;TSS200;TSS200	0.000196986	0.0171888	0.38428	0.223163	-1.12126	FALSE
cg03900386	chr6	26569090	-		OpenSea				0.000199035	0.017271	0.0415524	0.103506	3.52679	FALSE
cg03987246	chr1	20502991	+		OpenSea	PLA2G2C	NM_001105572	TSS1500	0.000199417	0.0172913	0.940451	0.879683	-1.01197	FALSE
cg10799208	chrY	22681436	-		OpenSea	TTTY10	NR_001542	TSS1500	0.000200363	0.0173265	0.559065	0.312856	-1.53592	FALSE
cg09443073	chrX	17879604	-	chrX:17879219-17879702	Island	RAI2	NM_021785	TSS200	0.000200705	0.0173433	0.273699	0.155915	-1.0267	FALSE
cg01814152	chrX	49368707	+		OpenSea	GAGE1	NM_001468;NM_001040663	Body;Body	0.000201046	0.017353	0.948747	0.907339	-1.29728	FALSE
cg18646207	chr10	118897836	+	chr10:118895963-118898037	Island	VAX1	NM_001112704;NM_199131	TSS200;TSS200	0.000201055	0.017353	0.984753	0.967195	-1.76803	FALSE
ch.3.5731500F	chr3	5756500	+		OpenSea				0.000201097	0.017353	0.0966959	0.184513	1.08574	FALSE
cg27331524	chr7	116963193	+	chr7:116962841-116964803	Island	WNT2	NR_024047;NM_003391;NM_003391	Body;5'UTR;1stExon	0.000205794	0.0176111	0.985674	0.967862	-1.27833	FALSE
cg26442810	chr5	65241197	-		OpenSea	ERBB2IP;LOC100303749	NM_001006600;NR_028474;NM_018695	5'UTR;Body;5'UTR	0.000205826	0.0176111	0.952022	0.894847	-1.23643	FALSE
cg23354319	chr12	6772506	+	chr12:6772258-6772579	Island	ING4	NM_001127583;NM_001127585;NM_016162;NM_001127586;NM_001127584;NM_001127582	TSS200;TSS200;TSS200;TSS200;TSS200;TSS200	0.000207671	0.0177279	0.0243243	0.0456823	1.04771	FALSE
cg25267808	chr11	95779454	-		OpenSea	MAML2	NM_032427	Body	0.000209063	0.0177771	0.927711	0.85424	-1.1074	FALSE
cg24371534	chr1	3384929	+		OpenSea	ARHGEF16	NM_014448	Body	0.000210358	0.017832	0.986427	0.972994	-1.10562	TRUE
cg26802063	chr5	78281964	+	chr5:78280317-78281300	S_Shore	ARSB	NM_198709;NM_000046;NM_000046	TSS200;1stExon;5'UTR	0.000210397	0.017832	0.160764	0.291187	1.14944	FALSE
cg19444027	chr12	57145625	+	chr12:57145948-57146333	N_Shore	PRIM1	NM_000946	Body	0.00021111	0.0178682	0.0294374	0.0658147	1.18669	FALSE
cg05303559	chr7	158512380	-		OpenSea				0.000212188	0.0179248	0.793046	0.903092	1.26554	FALSE
cg07508341	chr6	2510507	-		OpenSea				0.000216589	0.0181774	0.949922	0.89624	-1.15519	FALSE
cg14010852	chr4	72903914	+		OpenSea	NPFFR2	NM_004885;NM_053036;NM_001144756	Body;TSS1500;TSS1500	0.000217742	0.0182447	0.919358	0.8392	-1.0679	FALSE
cg26207102	chr11	12748969	-		OpenSea	TEAD1	NM_021961	5'UTR	0.000220972	0.0183968	0.961039	0.922401	-1.35857	FALSE
cg20388165	chr15	101748973	+		OpenSea	CHSY1	NM_014918	Body	0.000222405	0.018493	0.94097	0.858645	-1.37659	FALSE
cg17903548	chr8	142401534	-	chr8:142401533-142402494	Island				0.000223352	0.0185487	0.886129	0.946113	1.02896	FALSE
cg27207470	chr11	111848326	+	chr11:111847927-111848401	Island	DIXDC1	NM_033425;NM_033425;NM_001037954	1stExon;5'UTR;Body	0.000223696	0.0185642	0.956823	0.979634	1.09707	FALSE
cg07934941	chr4	185654596	+	chr4:185654505-185655515	Island	MLF1IP	NM_024629	Body	0.000224587	0.0186084	0.0699176	0.142231	1.13542	FALSE
cg01926877	chr15	96953051	-	chr15:96952547-96953085	Island				0.000227782	0.0187734	0.98092	0.961867	-1.00049	FALSE
cg27177195	chr17	34945903	-	chr17:34948053-34948902	N_Shelf	GGNBP2	NM_024835	3'UTR	0.000228866	0.0188362	0.943856	0.8913	-1.10452	FALSE
cg07143083	chr7	70597921	+	chr7:70596228-70598382	Island	WBSCR17	NM_022479	1stExon	0.000232037	0.0190103	0.984115	0.965441	-1.1182	FALSE
ch.10.256977R	chr10	8562758	+		OpenSea				0.000238148	0.0193051	0.115964	0.243528	1.30804	FALSE
cg03811055	chrX	16888211	+	chrX:16887742-16889250	Island	RBBP7	NM_002893;NM_002893	1stExon;5'UTR	0.000242327	0.0194749	0.338051	0.192004	-1.11772	FALSE
cg21983484	chrX	49687062	-	chrX:49687027-49687993	Island	CLCN5	NM_001127898;NM_001127899	TSS200;TSS200	0.00024735	0.0196858	0.563152	0.380162	-1.07556	FALSE
cg25033405	chr8	48610943	+		OpenSea	KIAA0146	NM_001080394	Body	0.000247978	0.0197117	0.882354	0.788697	-1.00357	FALSE
cg22071104	chr3	12709263	+	chr3:12705059-12705887	S_Shelf				0.000252329	0.0199262	0.911184	0.83672	-1.0394	FALSE
cg25673720	chr17	74188601	+		OpenSea	RNF157	NM_052916	Body	0.000253813	0.0199794	0.965876	0.932765	-1.02519	FALSE
ch.8.61455948R	chr8	61293394	+		OpenSea				0.000253949	0.0199803	0.0538909	0.103108	1.01377	FALSE
cg11585679	chr6	3299689	+		OpenSea	SLC22A23	NM_021945;NM_015482	Body;Body	0.000255377	0.0200275	0.945651	0.892196	-1.09497	FALSE
ch.12.13976R	chr12	582477	+		OpenSea	B4GALNT3	NM_173593	Body	0.000257269	0.0201261	0.0584408	0.110843	1.00887	FALSE
ch.15.663480R	chr15	52257181	+		OpenSea	LEO1	NM_138792	Body	0.00025761	0.0201427	0.0835023	0.188296	1.35283	FALSE
cg22096450	chr11	6947773	-	chr11:6947520-6948212	Island	ZNF215	NM_013250;NM_013250	5'UTR;1stExon	0.000258149	0.0201747	0.404635	0.252449	-1.00928	FALSE
cg17224181	chr3	42064950	-		OpenSea				0.000259815	0.0202037	0.91979	0.834951	-1.24361	FALSE
cg23333723	chr14	53022898	-	chr14:53019038-53020214	S_Shelf	GPR137C	NM_001099652	Body	0.000259872	0.0202046	0.920661	0.845835	-1.09939	FALSE
cg03477332	chr5	16178784	-	chr5:16179064-16180420	N_Shore	MARCH11	NM_001102562	Body	0.000259933	0.0202046	0.0720655	0.161341	1.32017	FALSE
ch.13.108698836F	chr13	109900835	+		OpenSea				0.000260148	0.0202094	0.10423	0.198773	1.14145	FALSE
cg08642186	chr6	20534674	-		OpenSea	CDKAL1	NM_017774	TSS200	0.000262968	0.0203491	0.0852591	0.171696	1.14803	FALSE
ch.X.714485F	chrX	44016078	+		OpenSea	EFHC2	NM_025184	Body	0.000263955	0.0203867	0.0882297	0.169724	1.10508	FALSE
ch.X.772253F	chrX	47063687	+		OpenSea	UBA1;INE1	NM_003334;NM_153280;NR_024616	Body;Body;TSS1500	0.00026404	0.0203899	0.0628171	0.133317	1.16832	FALSE
cg25223355	chrX	15511437	-	chrX:15511311-15511685	Island	PIR	NM_003662;NM_003662;NM_001018109;NM_001018109	1stExon;5'UTR;1stExon;5'UTR	0.000264968	0.020438	0.177719	0.0951607	-1.03825	FALSE
cg24458009	chr12	47472775	-	chr12:47473177-47474120	N_Shore	AMIGO2	NM_001143668;NM_181847	Body;Body	0.000265358	0.0204613	0.0196222	0.0387122	1.00607	TRUE
cg15006118	chr11	78387290	-	chr11:78387189-78387424	Island	ODZ4	NM_001098816	Body	0.000265811	0.0204836	0.98797	0.974849	-1.40093	FALSE
cg01086895	chr11	6676515	+	chr11:6676496-6677096	Island	DCHS1	NM_003737	5'UTR	0.00026778	0.0205614	0.946081	0.874059	-1.41402	FALSE
cg10840597	chrX	47777671	-		OpenSea	ZNF81	NM_007137	3'UTR	0.000270155	0.0206576	0.93957	0.868868	-1.17156	FALSE
cg03428951	chr5	177434336	-	chr5:177433281-177434067	S_Shore	FAM153C	NM_001079527	TSS1500	0.000274381	0.020842	0.655699	0.802916	1.23576	FALSE
cg13063202	chr1	90228758	+	chr1:90228744-90229173	Island				0.00027624	0.0209314	0.0606638	0.112645	1.24819	FALSE
ch.17.1454035R	chr17	55084757	+		OpenSea				0.00027916	0.0210776	0.0180131	0.0355037	1.29563	FALSE
cg19731286	chr13	74732386	-		OpenSea				0.000279683	0.0211102	0.949783	0.90237	-1.08563	FALSE
cg18941322	chr6	6700205	+		OpenSea				0.000282311	0.0212128	0.955256	0.90555	-1.13865	FALSE
cg23022206	chr5	107450780	+		OpenSea	FBXL17	NM_001163315	Body	0.0002825	0.0212197	0.954176	0.910253	-1.17291	FALSE
cg24842740	chr1	9973750	+	chr1:9969845-9970063	S_Shelf				0.000283263	0.021257	0.961337	0.924778	-1.18907	FALSE
cg03052970	chr17	64961530	+	chr17:64961007-64962321	Island	CACNG4	NM_014405	Body	0.000286337	0.0213683	0.970824	0.9385	-1.21975	FALSE
cg15676512	chr11	62609102	-	chr11:62606541-62607120	S_Shore	WDR74	NM_018093	TSS1500	0.000287832	0.0214384	0.0355808	0.0705914	1.03575	FALSE
cg13937627	chrX	153236838	+	chrX:153236071-153238480	Island	TMEM187;HCFC1	NM_003492;NM_005334	TSS1500;TSS200	0.000287924	0.0214384	0.368664	0.223581	-1.03711	FALSE
cg26764180	chrX	133941194	-		OpenSea	FAM122C	NM_001170783;NM_138819;NM_001170784;NM_001170779;NM_001170782;NM_001170781;NM_001170780	TSS200;TSS200;TSS200;TSS200;TSS200;TSS200;Body	0.000289579	0.0215043	0.300181	0.173837	-1.02566	FALSE
cg16659561	chr10	52361663	-		OpenSea	SGMS1	NM_147156	5'UTR	0.00028982	0.0215043	0.943493	0.887378	-1.08058	FALSE
cg03319184	chr3	60388836	+		OpenSea	FHIT	NM_001166243;NM_002012	Body;Body	0.000292535	0.0216228	0.953489	0.909774	-1.09991	FALSE
ch.10.2186853R	chr10	103919523	+		OpenSea	NOLC1	NM_004741	Body	0.00029426	0.0217166	0.0249238	0.0499303	1.06146	FALSE
cg10087036	chr16	19130461	-	chr16:19125136-19126607	S_Shelf	ITPRIPL2	NM_001034841;NR_028028;NM_001034841	1stExon;Body;3'UTR	0.000294423	0.0217218	0.0575938	0.112998	1.23155	FALSE
cg15135762	chr2	66805086	+	chr2:66802890-66804831	S_Shore				0.000295032	0.0217462	0.778876	0.87658	1.00364	FALSE
ch.7.288614R	chr7	6726891	+		OpenSea				0.00029675	0.0218035	0.0444171	0.0880884	1.08621	FALSE
cg02250357	chr16	69795965	-		OpenSea	WWP2	NM_007014;NM_199423	TSS1500;TSS1500	0.000301352	0.0220178	0.134619	0.236085	1.01441	FALSE
cg13775991	chr15	66794446	+		OpenSea	SNORD18C;RPL4;SNORD18B	NR_002443;NM_000968;NR_002442	TSS1500;Body;TSS200	0.000303048	0.0220869	0.952575	0.908017	-1.03372	FALSE
ch.15.607847R	chr15	49576480	+		OpenSea	GALK2	NM_001001556;NM_002044	Body;Body	0.000303053	0.0220869	0.0654773	0.195461	1.97196	FALSE
cg26786893	chr11	43705792	+	chr11:43702016-43702597	S_Shelf	HSD17B12	NM_016142	Body	0.000305118	0.0221994	0.953081	0.913081	-1.11943	FALSE
ch.10.65628491F	chr10	65958485	+		OpenSea				0.000305629	0.0222227	0.040359	0.0870344	1.16522	FALSE
cg17617720	chr6	21609473	-		OpenSea				0.000306252	0.0222508	0.815219	0.668722	-1.42026	FALSE
cg15809806	chr10	33518295	-		OpenSea	NRP1	NM_001024628;NM_003873;NM_001024629	Body;Body;Body	0.00030638	0.0222532	0.941783	0.881582	-1.17199	FALSE
cg13056943	chr8	98864373	-		OpenSea	LAPTM4B	NM_018407	3'UTR	0.000306624	0.0222605	0.952947	0.902845	-1.1001	FALSE
cg23941728	chrX	153607222	+	chrX:153606334-153608237	Island	EMD	NM_000117	TSS1500	0.000310026	0.0224344	0.350223	0.21031	-1.00772	FALSE
cg09798313	chr1	28966889	+	chr1:28969553-28969898	N_Shelf	TAF12	NM_005644;NM_001135218	5'UTR;5'UTR	0.000315612	0.0226912	0.917834	0.851642	-1.02695	FALSE
cg23121934	chr2	128284730	+	chr2:128283578-128284524	S_Shore	IWS1	NM_017969	TSS1500	0.0003159	0.0227049	0.0946088	0.176512	1.01957	FALSE
cg16641190	chrX	109246250	-	chrX:109245900-109246673	Island	TMEM164	NM_032227;NM_017698	TSS200;5'UTR	0.00032034	0.0228975	0.347048	0.208633	-1.01937	FALSE
cg22999536	chr10	697771	+		OpenSea	DIP2C;C10orf108	NM_014974;NR_027151;NR_027152	Body;Body;Body	0.000324854	0.0230646	0.941795	0.88902	-1.01091	FALSE
ch.16.1446528F	chr16	66679933	+		OpenSea	CMTM4	NM_178818;NM_181521	Body;Body	0.000329827	0.023284	0.0741871	0.145181	1.0875	FALSE
ch.5.1700054F	chr5	90345769	+		OpenSea	GPR98	NR_003149;NM_032119	Body;Body	0.000331173	0.0233403	0.0598144	0.119586	1.05809	FALSE
ch.15.32812813R	chr15	35025521	+		OpenSea				0.000331341	0.0233416	0.0715838	0.157112	1.27557	FALSE
ch.1.4765882F	chr1	240029733	+		OpenSea	CHRM3	NM_000740	5'UTR	0.000331975	0.0233651	0.0492203	0.0954357	1.16544	FALSE
cg00986133	chr10	78647640	-		OpenSea	KCNMA1	NM_001161353;NM_001161352;NM_002247;NM_001014797	Body;Body;Body;Body	0.0003367	0.0235384	0.89126	0.80831	-1.00537	FALSE
ch.10.2535095F	chr10	120437770	+		OpenSea				0.000337899	0.0235785	0.0914118	0.185892	1.19307	FALSE
cg27525626	chr3	61726357	-		OpenSea	PTPRG	NM_002841	Body	0.000345572	0.0238592	0.931194	0.841759	-1.40427	FALSE
cg27387705	chr20	59598844	+	chr20:59598843-59599305	Island				0.00034964	0.0240255	0.931937	0.968051	1.45505	FALSE
cg21472506	chr2	63283967	+	chr2:63283936-63284147	Island	OTX1	NM_014562	3'UTR	0.000349675	0.0240255	0.943486	0.981573	2.47429	FALSE
cg23712405	chr1	92546447	+	chr1:92545819-92546480	Island	BTBD8	NM_183242	Body	0.00035227	0.0241299	0.0736285	0.151032	1.17664	FALSE
cg12801072	chr3	5229809	-	chr3:5228958-5230190	Island	EDEM1	NM_014674	1stExon	0.000356797	0.0242972	0.035035	0.0732492	1.08736	FALSE
cg18921206	chr4	115320920	-		OpenSea				0.000360029	0.0244112	0.913412	0.833572	-1.11606	FALSE
cg06708888	chr12	19338688	+		OpenSea	PLEKHA5	NM_019012;NR_026568	Body;Body	0.000363828	0.0245341	0.957825	0.917256	-1.03567	FALSE
cg09449012	chr15	93995636	-		OpenSea				0.000364255	0.0245479	0.921229	0.844025	-1.13215	FALSE
cg04074153	chr12	29568207	+		OpenSea				0.000364927	0.0245826	0.117026	0.210235	1.0079	FALSE
ch.1.4885626R	chr1	245017808	+		OpenSea	HNRNPU	NM_004501;NM_031844	Body;Body	0.000367514	0.0246885	0.0458848	0.0988012	1.21624	FALSE
cg04209913	chr5	37836246	-	chr5:37836747-37840726	N_Shore	GDNF	NM_199234;NM_000514;NM_199231	TSS1500;5'UTR;TSS1500	0.000367843	0.0246947	0.973014	0.9473	-1.02679	FALSE
cg10438089	chr17	47818514	+		OpenSea	FAM117A	NM_030802	Body	0.000368004	0.0246974	0.918992	0.857953	-1.01943	FALSE
cg17396834	chr15	56014697	+		OpenSea	PRTG	NM_173814	Body	0.000371113	0.0248633	0.91774	0.820343	-1.49837	TRUE
ch.12.313305F	chr12	11952929	+		OpenSea	ETV6	NM_001987	Body	0.000377427	0.0251208	0.0531362	0.109398	1.14398	FALSE
ch.11.983092R	chr11	47300267	+		OpenSea	MADD	NM_001135944;NM_130471;NM_130470;NM_130476;NM_003682;NM_130475;NM_130474;NM_001135943;NM_130472;NM_130473	Body;Body;Body;Body;Body;Body;Body;Body;Body;Body	0.000379017	0.0251694	0.131698	0.266726	1.42784	FALSE
cg20548043	chr8	104426639	+	chr8:104426894-104427823	N_Shore	DCAF13;SLC25A32	NM_015420;NM_030780	TSS1500;Body	0.000379271	0.0251756	0.116979	0.221541	1.10836	TRUE
cg04326353	chr8	70539979	+		OpenSea	SULF1	NM_001128204;NM_015170;NM_001128205;NM_001128206	Body;Body;Body;Body	0.000380658	0.0252247	0.926993	0.868821	-1.05459	FALSE
cg18638383	chr14	76127348	+	chr14:76127255-76127914	Island	C14orf1;TTLL5	NM_007176;NM_007176;NM_015072	1stExon;5'UTR;TSS1500	0.000381755	0.0252653	0.0992333	0.0497698	-1.08238	FALSE
cg23369601	chr5	6631800	+	chr5:6632740-6634162	N_Shore	NSUN2	NM_017755	Body	0.000383214	0.0253295	0.935222	0.857364	-1.32316	FALSE
cg10780778	chr6	26351915	+		OpenSea				0.00038615	0.0254338	0.0883538	0.183119	1.18264	FALSE
cg14633504	chr5	140090746	-		OpenSea	VTRNA1-1	NR_026703	TSS200	0.000393637	0.0257159	0.0381893	0.0706173	1.0048	FALSE
cg17644611	chr8	17549768	+		OpenSea	MTUS1	NM_001001931;NM_001001925;NM_001166393;NM_001001924;NM_020749	Body;Body;Body;Body;Body	0.00039385	0.0257201	0.9548	0.916644	-1.0183	FALSE
ch.8.1981758F	chr8	98420810	+		OpenSea				0.000394487	0.0257408	0.0613715	0.150422	1.45383	FALSE
cg18464903	chr3	185464082	+		OpenSea	IGF2BP2	NM_001007225;NM_006548	Body;Body	0.000396648	0.025838	0.951648	0.901908	-1.10315	FALSE
cg00362657	chr21	44876670	+	chr21:44876603-44876827	Island				0.000397131	0.0258641	0.907389	0.954562	1.23165	FALSE
cg13449257	chr9	137355128	-	chr9:137356381-137358802	N_Shore				0.000397517	0.0258724	0.980308	0.966466	-1.0024	FALSE
cg01461199	chr8	121822473	+	chr8:121823534-121824720	N_Shore	SNTB1	NM_021021	Body	0.000399509	0.0259665	0.122078	0.220977	1.03156	FALSE
cg06147651	chr3	20115681	+		OpenSea	KAT2B	NM_003884	Body	0.000399918	0.0259786	0.897988	0.792783	-1.20417	FALSE
ch.14.98380799F	chr14	99311046	+		OpenSea				0.000402637	0.0260928	0.0685021	0.15777	1.37263	FALSE
ch.2.129044566R	chr2	129328096	+		OpenSea				0.000403865	0.0261298	0.0314191	0.0648228	1.07775	FALSE
ch.15.61175060F	chr15	63388007	+		OpenSea				0.000405541	0.0262039	0.0575964	0.127232	1.27078	FALSE
cg01003197	chrX	67653925	+	chrX:67652946-67653907	S_Shore	OPHN1	NM_002547	TSS1500	0.000408719	0.0263093	0.589458	0.416624	-1.00846	FALSE
cg21110711	chr7	1917587	+	chr7:1913829-1914077	S_Shelf	MAD1L1	NM_003550;NM_001013837;NM_001013836	Body;Body;Body	0.000409049	0.0263163	0.945887	0.894552	-1.03827	FALSE
cg07119389	chr6	28249167	-	chr6:28249166-28249568	Island	PGBD1	NM_032507	TSS200	0.000409907	0.0263451	0.932984	0.860752	-1.18833	FALSE
cg06068338	chr8	62494502	+		OpenSea	ASPH	NM_001164750;NM_004318	Body;Body	0.000415071	0.0265067	0.955396	0.919329	-1.04473	FALSE
cg20073153	chr10	30238815	+		OpenSea				0.000415642	0.0265323	0.0921784	0.171687	1.03803	FALSE
cg02241924	chr8	122166424	-		OpenSea				0.000421026	0.0267115	0.959252	0.921194	-1.38332	FALSE
cg04094433	chr10	134686227	+	chr10:134682700-134682917	S_Shelf				0.00042151	0.0267291	0.956148	0.912749	-1.09355	FALSE
cg27657459	chr17	54853771	+	chr17:54857692-54857914	N_Shelf				0.000426157	0.0268708	0.878588	0.784526	-1.12821	FALSE
ch.1.2554598F	chr1	108714833	+		OpenSea	SLC25A24	NM_213651;NM_013386	Body;Body	0.000426299	0.0268708	0.0272877	0.0654339	1.38944	FALSE
cg22455892	chr5	120272574	-		OpenSea				0.000428203	0.0269427	0.968041	0.935584	-1.02177	FALSE
cg01215343	chrY	10034551	-	chrY:10032933-10034686	Island				0.000428289	0.0269427	0.682451	0.823904	1.36677	FALSE
cg02088292	chr1	235099151	+		OpenSea				0.000430889	0.0270269	0.151298	0.262313	1.00358	FALSE
ch.4.73928309R	chr4	73709445	+		OpenSea				0.000432397	0.0270693	0.0696419	0.131105	1.19387	FALSE
ch.1.3280899F	chr1	167753265	+		OpenSea	MPZL1	NM_001146191;NM_003953;NM_024569	Body;Body;Body	0.000438956	0.0272982	0.0486814	0.0973511	1.0661	FALSE
cg22564285	chr15	28393860	+		OpenSea	HERC2	NM_004667	Body	0.000440927	0.027391	0.917616	0.829132	-1.20822	FALSE
cg12889449	chrX	110339051	-	chrX:110339364-110339679	N_Shore	PAK3	NM_001128166;NM_001128167;NM_002578	5'UTR;5'UTR;TSS1500	0.000441545	0.0274155	0.540522	0.367404	-1.02319	FALSE
cg16830966	chr21	44299176	-	chr21:44299111-44299808	Island	WDR4	NM_018669;NM_033661	Body;Body	0.000443071	0.0274628	0.0172008	0.0316652	1.03336	FALSE
cg03021247	chr15	65596987	-	chr15:65594415-65594649	S_Shelf				0.000448841	0.0276447	0.0887547	0.183617	1.21113	FALSE
cg17878135	chrX	49028673	-	chrX:49028091-49029111	Island	PLP2	NM_002668	Body	0.000450806	0.027711	0.380625	0.226053	-1.08676	FALSE
cg09562655	chr3	185704206	-		OpenSea				0.00045327	0.0278041	0.975924	0.949006	-1.01776	FALSE
ch.X.1171704R	chrX	76894657	+		OpenSea	ATRX	NM_138270;NM_000489	Body;Body	0.000457176	0.0279516	0.0598711	0.134014	1.58144	FALSE
cg08059778	chrX	129116536	+	chrX:129113845-129118029	Island	BCORL1	NM_021946	TSS200	0.000458331	0.0279971	0.42458	0.264669	-1.03903	FALSE
ch.18.189111R	chr18	8626384	+		OpenSea	RAB12	NM_001025300	Body	0.000461447	0.0280811	0.0871261	0.201794	1.41884	FALSE
cg15935877	chrY	9303715	+	chrY:9303622-9303934	Island	TSPY1;TSPY4	NM_003308;NM_001164471	TSS1500;Body	0.000469234	0.0283251	0.276638	0.469042	1.2214	TRUE
ch.8.2102814R	chr8	103851595	+		OpenSea	AZIN1	NM_015878;NM_148174	Body;Body	0.000471812	0.0284156	0.040983	0.0834521	1.78649	FALSE
cg10342963	chr15	99443213	-		OpenSea	IGF1R	NM_000875	Body	0.000473995	0.0284744	0.919849	0.846203	-1.09473	FALSE
cg02062970	chr4	119653583	+		OpenSea	SEC24D	NM_014822	Body	0.000477695	0.0286055	0.964322	0.917329	-1.65305	FALSE
cg06654956	chr13	79161082	+		OpenSea				0.000479476	0.0286822	0.820509	0.677203	-1.115	FALSE
cg17680823	chr2	240016541	+		OpenSea	HDAC4	NM_006037	Body	0.000480596	0.0287235	0.896706	0.947107	1.03386	FALSE
cg25589929	chr17	73399189	+	chr17:73401217-73401988	N_Shelf	GRB2	NM_002086;NM_203506	5'UTR;5'UTR	0.000481871	0.028774	0.928308	0.861706	-1.10335	FALSE
ch.X.42631857F	chrX	42746913	+		OpenSea				0.000493206	0.0291719	0.0917353	0.169903	1.0235	FALSE
ch.4.3194770R	chr4	175478622	+		OpenSea				0.000495246	0.0292139	0.0876541	0.173481	1.45271	FALSE
cg11640740	chr3	194303420	-	chr3:194304551-194305051	N_Shore				0.000495492	0.029219	0.986973	0.965845	-2.27539	FALSE
cg26013553	chr1	111217406	-	chr1:111216244-111217937	Island	KCNA3	NM_002232	1stExon	0.000496296	0.0292472	0.923677	0.964574	1.0591	FALSE
cg14121472	chr12	2934143	-		OpenSea	ITFG2	NM_018463	3'UTR	0.00050127	0.029407	0.946784	0.887399	-1.1235	FALSE
cg08140039	chr14	105881968	-	chr14:105881312-105881747	S_Shore				0.000504375	0.0295189	0.928119	0.863968	-1.03003	FALSE
cg13796687	chr2	159638711	-		OpenSea				0.000504558	0.0295259	0.923175	0.833986	-1.28547	FALSE
cg18602350	chr10	3269930	-		OpenSea				0.000507753	0.0296646	0.118185	0.218755	1.10729	FALSE
cg03613942	chr5	86416413	+		OpenSea				0.000513468	0.029831	0.0959685	0.187393	1.11666	FALSE
ch.3.2293220R	chr3	117113872	+		OpenSea				0.000521983	0.0301343	0.108256	0.230017	1.3135	FALSE
cg02156870	chr17	36717733	+	chr17:36717727-36718593	Island	SRCIN1	NM_025248	Body	0.000522031	0.0301343	0.976253	0.953058	-1.59217	FALSE
cg00022997	chr6	31650808	+	chr6:31650648-31651292	Island				0.000522098	0.0301343	0.98472	0.967769	-1.08259	FALSE
cg03860859	chr16	66638599	-	chr16:66638254-66639561	Island	CMTM3	NM_001048251;NM_144601;NM_181553;NM_181554;NM_181553	5'UTR;5'UTR;5'UTR;5'UTR;1stExon	0.000523874	0.0301896	0.167254	0.0283921	-1.84572	FALSE
ch.9.90287778F	chr9	91097958	+		OpenSea				0.000534434	0.0305037	0.0378922	0.0731082	1.03093	FALSE
cg11320499	chr3	183702886	+		OpenSea	ABCC5	NM_005688;NM_001023587	Body;3'UTR	0.000537404	0.0305948	0.888961	0.783331	-1.16865	FALSE
cg16707227	chr2	19157847	-		OpenSea				0.000540188	0.0306597	0.968644	0.933211	-1.12966	FALSE
cg09527270	chr2	25390385	+	chr2:25391072-25391875	N_Shore	POMC	NM_000939;NM_001035256	5'UTR;5'UTR	0.000540683	0.0306622	0.967604	0.94045	-1.82039	FALSE
cg06449205	chr4	156723708	+		OpenSea	GUCY1B3	NM_000857	Body	0.000543512	0.0307701	0.954809	0.909734	-1.15719	FALSE
cg01583034	chr12	104850716	+	chr12:104850253-104852395	Island	CHST11	NM_018413	TSS200	0.000545388	0.0308132	0.0169014	0.0341243	1.02647	FALSE
ch.4.2701555R	chr4	148210583	+		OpenSea				0.000558778	0.0312565	0.101985	0.194558	1.09454	FALSE
cg12404745	chr1	89846031	+		OpenSea	GBP6	NM_198460	Body	0.000567617	0.0315773	0.943037	0.889777	-1.07344	FALSE
cg24167975	chr12	125473719	-	chr12:125473414-125473824	Island	DHX37	NM_032656	TSS200	0.000570147	0.0316653	0.027547	0.0561979	1.0742	FALSE
cg07607525	chrY	7142752	+	chrY:7141521-7143224	Island	PRKY	NR_028062	Body	0.000571645	0.0317019	0.321908	0.529354	1.34182	FALSE
cg24616795	chr3	53032891	-	chr3:53032813-53033116	Island	SFMBT1	NM_016329;NM_001005159;NM_001005158	5'UTR;5'UTR;5'UTR	0.000578282	0.0318935	0.603013	0.762849	1.08122	FALSE
cg21346818	chr17	46970413	-	chr17:46969695-46970125	S_Shore	ATP5G1	NM_005175;NM_001002027	5'UTR;5'UTR	0.000581573	0.0320112	0.0573777	0.113774	1.09954	FALSE
cg16430726	chr13	41302238	+		OpenSea	MIR320D1	NR_031723	TSS1500	0.000587869	0.0322381	0.930335	0.966466	1.15515	FALSE
cg11004401	chr12	57119371	+	chr12:57118977-57119374	Island	NACA	NM_005594;NM_001113201;NM_001113202;NM_001113203	TSS1500;TSS1500;TSS200;TSS200	0.000589109	0.0322741	0.0277125	0.0546232	1.00201	FALSE
cg14152778	chr2	87003351	-		OpenSea	RMND5A	NM_022780	3'UTR	0.000603436	0.0327328	0.919115	0.847743	-1.00747	FALSE
cg12114820	chr12	76953697	-	chr12:76952707-76953830	Island	OSBPL8	NM_001003712;NM_020841	TSS200;TSS200	0.000603898	0.0327502	0.0163501	0.0385817	1.30697	FALSE
cg03535417	chrY	9302758	-	chrY:9302757-9303020	Island	TSPY4;FAM197Y2	NM_001164471;NR_001553	Body;TSS1500	0.000607135	0.0328426	0.509796	0.710103	1.29237	TRUE
cg21425099	chr3	2141750	-	chr3:2140029-2141784	Island	CNTN4	NM_175607	TSS1500	0.000609909	0.0329166	0.866421	0.776737	-1.00349	FALSE
ch.12.2538228F	chr12	122002639	+		OpenSea	KDM2B	NM_032590;NM_001005366	Body;Body	0.000614115	0.0330711	0.0796277	0.202393	1.55018	FALSE
cg03226526	chr7	213487	-		OpenSea	FAM20C	NM_020223	Body	0.000624586	0.0333594	0.943533	0.890913	-1.05179	FALSE
cg24032568	chr10	133766053	-		OpenSea	PPP2R2D	NR_033191;NM_001003656;NM_018461	Body;Body;Body	0.000626	0.033377	0.869309	0.765333	-1.00337	FALSE
cg11408395	chr15	101585711	-		OpenSea	LRRK1	NM_024652	Body	0.000636714	0.0337368	0.973825	0.944804	-1.13746	FALSE
ch.10.20960905R	chr10	20920899	+		OpenSea				0.000639799	0.0338277	0.0636254	0.134578	1.19277	FALSE
cg20090690	chr10	134436459	-		OpenSea	INPP5A	NM_005539	Body	0.000649081	0.0340834	0.944985	0.890717	-1.11443	FALSE
cg21159768	chrX	54834846	-	chrX:54834761-54835010	Island	MAGED2	NM_177433;NM_014599;NM_014599;NM_201222	5'UTR;1stExon;5'UTR;TSS1500	0.000650108	0.0341105	0.447493	0.280059	-1.05835	FALSE
cg27542048	chr1	38041222	+		OpenSea	GNL2	NM_013285	Body	0.000653841	0.0342411	0.928579	0.866549	-1.00714	FALSE
cg16397342	chr12	4353119	+		OpenSea				0.0006615	0.0344642	0.978836	0.960435	-1.06214	FALSE
cg21944138	chr2	3448742	+	chr2:3452346-3452582	N_Shelf	TTC15	NM_016030	Body	0.0006615	0.0344642	0.936188	0.878392	-1.00554	FALSE
cg00097144	chr4	39321307	+		OpenSea	RFC1	NM_002913	Body	0.000661808	0.0344655	0.186013	0.325357	1.08197	FALSE
cg20917322	chr3	48475754	+		OpenSea	CCDC51	NM_024661	Body	0.000663151	0.0345034	0.959669	0.918356	-1.2997	FALSE
cg19660744	chr7	122636106	+		OpenSea	TAS2R16	NM_016945	TSS1500	0.000669169	0.0346944	0.281429	0.438653	1.00097	FALSE
ch.21.33444458F	chr21	34522588	+		OpenSea				0.000673083	0.0348317	0.0302823	0.0568776	1.00534	FALSE
cg21448554	chr6	36564272	-	chr6:36561907-36562412	S_Shore	SFRS3	NM_003017	5'UTR	0.000674694	0.0348919	0.557395	0.718422	1.01637	FALSE
ch.2.797627R	chr2	32609759	+		OpenSea	BIRC6	NM_016252	Body	0.000675341	0.0348945	0.144815	0.253729	1.01351	FALSE
cg14557855	chr9	125588099	-	chr9:125590415-125590924	N_Shelf	PDCL	NM_005388	Body	0.000683864	0.0352015	0.947222	0.896828	-1.05197	FALSE
cg21037006	chr7	134574965	+		OpenSea	CALD1	NM_033139;NM_033157;NM_033140;NM_033138;NM_004342	TSS1500;Body;TSS1500;Body;Body	0.000696561	0.0355552	0.947189	0.894636	-1.05653	FALSE
cg04154027	chr5	78985588	-		OpenSea	CMYA5	NM_153610	TSS200	0.00070115	0.035696	0.990022	0.979295	-1.47788	FALSE
cg25514427	chrX	122994594	-	chrX:122993547-122994335	S_Shore	XIAP	NM_001167	5'UTR	0.000723907	0.0363367	0.429433	0.267288	-1.04925	FALSE
cg03827298	chrY	24454927	-	chrY:24454804-24455083	Island	RBMY1F;RBMY2FP	NM_152585;NR_002193	TSS200;TSS200	0.000724198	0.036339	0.510397	0.697769	1.21246	FALSE
cg19820601	chr5	173030725	+		OpenSea				0.000746354	0.0368858	0.89395	0.807986	-1.04343	FALSE
cg03523835	chr1	207223119	+	chr1:207224089-207224450	N_Shore	YOD1	NM_018566	Body	0.000747831	0.0369253	0.300598	0.46452	1.00603	FALSE
cg25381667	chr11	27743651	+	chr11:27743472-27744564	Island	BDNF	NM_170731;NM_170732;NM_001143805;NM_001143806	TSS200;TSS1500;TSS1500;TSS1500	0.00076201	0.0372894	0.942404	0.97007	1.13374	FALSE
cg08724409	chr4	78484327	+		OpenSea	CXCL13	NM_006419	5'UTR	0.000789809	0.0380432	0.919757	0.83778	-1.117	FALSE
cg05176970	chr17	724273	-		OpenSea	NXN	NM_022463	Body	0.000795745	0.0382261	0.348157	0.212772	-1.01982	FALSE
cg11187508	chr10	102027336	+	chr10:102027099-102027490	Island	CWF19L1	NM_018294	1stExon	0.000799096	0.0382718	0.039315	0.0779989	1.04042	FALSE
cg07918170	chr17	80890148	-	chr17:80887914-80888294	S_Shore	TBCD	NM_005993	Body	0.000801261	0.0383441	0.974899	0.945433	-1.90635	FALSE
cg26396721	chr2	214171	-	chr2:214011-214245	Island				0.000802898	0.0383871	0.95355	0.974674	1.20927	FALSE
cg04555735	chr20	35402175	+	chr20:35401825-35402457	Island	DSN1	NM_001145317;NM_001145316;NM_001145315;NM_001145318;NM_001145318;NM_001145317;NM_001145315;NM_024918	5'UTR;TSS200;5'UTR;5'UTR;1stExon;1stExon;1stExon;TSS200	0.000818196	0.038825	0.0240173	0.0530286	1.21493	FALSE
cg08641866	chr1	1141790	-	chr1:1141670-1142150	Island	TNFRSF18	NM_148901;NM_004195;NM_148902	1stExon;1stExon;1stExon	0.000823413	0.0389847	0.938337	0.968554	1.10421	FALSE
cg14995433	chr17	41174471	+	chr17:41173821-41174436	S_Shore	VAT1	NM_006373	TSS200	0.000823937	0.0389847	0.700054	0.101	-5.496	FALSE
cg08650890	chr6	32064613	+	chr6:32063533-32065044	Island	TNXB	NM_019105	Body	0.000828475	0.0391013	0.957353	0.978354	1.0192	FALSE
cg03350683	chr6	125448105	+		OpenSea				0.000830362	0.0391601	0.868443	0.769372	-1.1003	FALSE
ch.13.564317R	chr13	44582648	+		OpenSea				0.000830844	0.0391749	0.145481	0.260996	1.0403	FALSE
cg17355400	chr12	46844645	-		OpenSea				0.000834306	0.0392479	0.891694	0.802401	-1.00832	FALSE
ch.6.2623783F	chr6	136828807	+		OpenSea	MAP7	NM_003980	Body	0.000839952	0.0393979	0.0991133	0.209456	1.64804	FALSE
cg06371346	chr10	52283680	+		OpenSea	SGMS1	NM_147156	5'UTR	0.000844427	0.0395484	0.943852	0.893324	-1.02864	FALSE
cg21352943	chr12	49076084	+	chr12:49075489-49076301	Island	C12orf41	NM_017822	TSS200	0.000845598	0.0395874	0.0115784	0.0239035	1.11553	FALSE
cg00266983	chr7	1277521	-	chr7:1269165-1282864	Island				0.000847137	0.0396237	0.940666	0.886085	-1.02905	FALSE
cg00035864	chrY	8553009	+		OpenSea	TTTY18	NR_001550	TSS1500	0.000849584	0.0396748	0.692545	0.488732	-1.26451	FALSE
cg00404436	chr10	78959465	-		OpenSea	KCNMA1	NM_001161353;NM_001161352;NM_002247;NM_001014797	Body;Body;Body;Body	0.000859955	0.0399492	0.913386	0.847179	-1.00923	FALSE
ch.10.20960907R	chr10	20920901	+		OpenSea				0.000867528	0.0401441	0.104174	0.194577	1.07574	FALSE
ch.21.366880F	chr21	33747404	+		OpenSea	URB1	NM_014825	Body	0.000886139	0.0405898	0.0910382	0.176755	1.11847	FALSE
cg02896941	chr4	23890659	+		OpenSea	PPARGC1A	NM_013261	Body	0.000889337	0.0406509	0.0611587	0.112753	1.40474	FALSE
cg15021238	chr2	173305865	-		OpenSea	ITGA6	NM_001079818;NM_000210	Body;Body	0.000891381	0.0407125	0.184066	0.313976	1.02905	FALSE
cg13113642	chr17	997200	+		OpenSea	ABR	NM_021962;NM_001092;NM_001159746	Body;Body;Body	0.000892816	0.0407502	0.936327	0.888489	-1.02932	FALSE
cg04252889	chr22	32756957	+		OpenSea	RFPL3;RFPL3S	NM_006604;NM_001098535;NR_002596;NR_001450	3'UTR;3'UTR;Body;Body	0.000898965	0.0409271	0.887039	0.790573	-1.07313	FALSE
cg18827511	chrX	151652967	-	chrX:151649042-151649487	S_Shelf				0.000901237	0.0409836	0.947045	0.896632	-1.17978	FALSE
cg26828320	chr12	117175919	+	chr12:117175623-117176436	Island	C12orf49;RNFT2	NM_024738;NM_032814;NM_001109903	TSS200;TSS200;TSS200	0.000904235	0.0410592	0.015405	0.0311026	1.04365	FALSE
cg24081640	chr2	210871078	-	chr2:210867172-210867705	S_Shelf	RPE	NM_006916;NM_199229	5'UTR;Body	0.000926568	0.0415412	0.935288	0.882993	-1.03756	FALSE
cg01812328	chr2	211091510	-	chr2:211089413-211090176	S_Shore	ACADL	NM_001608	TSS1500	0.000929318	0.0415967	0.922804	0.859473	-1.08194	FALSE
cg19589494	chr11	9648370	-		OpenSea				0.000931078	0.0416437	0.957938	0.93157	-1.19533	FALSE
cg19683608	chr10	695403	-		OpenSea	C10orf108;DIP2C	NR_027152;NR_027151;NM_014974	TSS1500;TSS1500;Body	0.000942424	0.0419455	0.938282	0.872183	-1.09729	FALSE
cg06971254	chrX	48755675	-	chrX:48754500-48755329	S_Shore	PQBP1;TIMM17B	NM_001032384;NM_001167947;NM_001167989;NM_001167992;NM_005710;NM_005710;NM_005834;NM_001167990;NM_001032383;NM_001032381;NM_144495;NM_001032382	5'UTR;TSS1500;5'UTR;TSS200;5'UTR;1stExon;TSS1500;5'UTR;5'UTR;5'UTR;5'UTR;5'UTR	0.000946044	0.0420383	0.384147	0.229349	-1.07423	FALSE
cg15434853	chr3	52570586	-	chr3:52570475-52570842	Island	NT5DC2;LOC440957	NM_022908;NM_001124767	TSS1500;TSS200	0.000953585	0.0422626	0.0383758	0.0690775	1.53434	FALSE
ch.3.31448979F	chr3	31473975	+		OpenSea				0.000989861	0.0431751	0.0535525	0.106455	1.15351	FALSE
ch.12.2081853R	chr12	105548235	+		OpenSea	KIAA1033	NM_015275	Body	0.000995447	0.0433219	0.167628	0.293854	1.04601	FALSE
cg09484593	chr15	78740905	-		OpenSea	IREB2	NM_004136	Body	0.00100616	0.0435293	0.896625	0.940652	1.03023	FALSE
cg13762257	chr11	45864900	+	chr11:45868742-45869413	N_Shelf				0.00101604	0.0437702	0.0778899	0.163501	1.23898	FALSE
cg27326661	chr8	80922579	+		OpenSea	MRPS28	NM_014018	Body	0.0010208	0.0438711	0.9296	0.857673	-1.20356	FALSE
cg23529754	chr20	5988043	-	chr20:5986399-5987297	S_Shore	CRLS1	NM_019095;NM_001127458;NM_001127458	Body;1stExon;5'UTR	0.00103501	0.0441889	0.106792	0.195278	1.01685	FALSE
cg23958023	chr5	138613646	-	chr5:138609320-138609851	S_Shelf	SNHG4;SNORA74A;MATR3	NR_003141;NR_002915;NM_199189	Body;TSS1500;5'UTR	0.00103734	0.0442272	0.913129	0.838363	-1.07013	FALSE
cg19183248	chr4	152364959	-		OpenSea	FAM160A1	NM_001109977	5'UTR	0.00104076	0.0443001	0.917459	0.841769	-1.06801	FALSE
cg09629019	chr15	81616489	-	chr15:81616253-81616963	Island	STARD5	NM_181900;NM_181900	5'UTR;1stExon	0.00104652	0.0444493	0.0181119	0.0370084	1.18443	FALSE
cg04283000	chr13	113472466	-	chr13:113472423-113472668	Island	ATP11A	NM_015205;NM_032189	Body;Body	0.00104699	0.0444569	0.959102	0.926212	-1.1031	FALSE
cg14586258	chr2	66823365	-		OpenSea				0.00105109	0.0445338	0.925223	0.857564	-1.04123	FALSE
cg16661579	chr10	95462206	+	chr10:95462160-95462500	Island	C10orf4	NM_145246;NM_145246	5'UTR;1stExon	0.0010558	0.044646	0.0281933	0.0566317	1.01555	FALSE
cg18805518	chr10	101738329	-		OpenSea	DNMBP	NM_015221	5'UTR	0.00106382	0.0448191	0.934417	0.879064	-1.0468	FALSE
cg24575651	chr3	174764477	+		OpenSea	NAALADL2	NM_207015	Body	0.00106783	0.0449101	0.938298	0.884136	-1.01611	FALSE
cg06868511	chr13	27504562	-		OpenSea				0.00107239	0.0450491	0.134372	0.245268	1.08097	FALSE
cg26879696	chr10	114206778	+	chr10:114206604-114207320	Island	VTI1A;ZDHHC6	NM_145206;NM_022494;NM_145206	1stExon;TSS200;5'UTR	0.00107827	0.0451466	0.0396267	0.0765371	1.10246	FALSE
cg15737470	chrX	10124914	-	chrX:10126320-10126882	N_Shore	CLCN4	NM_001830	TSS200	0.00109611	0.0455389	0.230176	0.12408	-1.08296	FALSE
ch.1.1248405R	chr1	39764464	+		OpenSea	MACF1	NM_012090	Body	0.00109622	0.0455391	0.0865217	0.162137	1.01606	FALSE
cg23364040	chrX	125714973	-	chrX:125714890-125715321	Island				0.00109923	0.0455751	0.926342	0.96569	1.15469	FALSE
cg14205126	chr11	8985648	-	chr11:8985452-8986507	Island	TMEM9B	NM_020644	Body	0.00110732	0.0457748	0.0433061	0.0235972	-1.26344	FALSE
cg27435467	chr13	100258954	-	chr13:100258708-100259220	Island	CLYBL	NM_206808	1stExon	0.00111392	0.0459361	0.0336115	0.0170985	-1.00954	FALSE
cg07264062	chr8	1785958	-		OpenSea	ARHGEF10	NM_014629	5'UTR	0.00112722	0.0462399	0.911903	0.836865	-2.16055	FALSE
cg21921829	chr7	116850153	-		OpenSea	ST7	NM_018412;NM_021908	Body;Body	0.00113218	0.0463501	0.923818	0.843515	-1.11506	FALSE
cg25418870	chr13	24267445	+	chr13:24269499-24270116	N_Shelf				0.00113555	0.0464353	0.910271	0.824258	-1.12724	FALSE
cg05986044	chr2	9614578	+	chr2:9614194-9615235	Island	IAH1	NM_001039613	TSS200	0.00114427	0.0466681	0.0284944	0.0143612	-1.03824	FALSE
cg06704466	chr2	237010257	-	chr2:237010218-237010450	Island	AGAP1	NM_014914;NM_001037131	Body;Body	0.00115321	0.0468706	0.990996	0.9825	-1.0736	FALSE
ch.X.115956070R	chrX	116072042	+		OpenSea				0.0011539	0.0468822	0.0521455	0.100916	1.03841	FALSE
cg17648080	chr17	2141841	+		OpenSea	SMG6	NM_017575;NM_001170957	Body;Body	0.00115976	0.0470224	0.963521	0.915857	-1.12971	FALSE
cg01566282	chr19	53794975	-	chr19:53794411-53794732	S_Shore	BIRC8	NM_033341	TSS200	0.00116063	0.0470374	0.920556	0.852626	-1.03331	FALSE
ch.8.68461758R	chr8	68299204	+		OpenSea				0.00116464	0.0471141	0.0961091	0.181715	1.05862	FALSE
cg27662789	chr12	43666281	+		OpenSea				0.00116694	0.0471379	0.936533	0.886333	-1.04754	FALSE
cg17658717	chr3	45077254	+	chr3:45077069-45077690	Island	CLEC3B	NM_003278	Body	0.00117679	0.0473831	0.984477	0.962611	-1.3456	FALSE
cg17487705	chr6	707897	-	chr6:710834-711297	N_Shelf				0.00118315	0.0475409	0.943629	0.887528	-1.19241	FALSE
ch.2.396050F	chr2	15050905	+		OpenSea				0.00120098	0.0479378	0.0930762	0.183771	1.08825	FALSE
cg21696677	chr8	42788742	-		OpenSea	HOOK3	NM_032410	Body	0.00122069	0.0483984	0.951071	0.905209	-1.02857	FALSE
cg15207885	chr7	72920484	-		OpenSea	BAZ1B	NM_032408	Body	0.00122222	0.0484279	0.95028	0.883127	-1.36774	FALSE
ch.X.665616F	chrX	41078352	+		OpenSea	USP9X	NM_001039590;NM_001039591	Body;Body	0.00122353	0.0484494	0.0899184	0.199231	1.32055	FALSE
cg06997275	chr2	208815981	+		OpenSea	PLEKHM3	NM_001080475	Body	0.00125892	0.0491721	0.906339	0.797128	-1.2935	FALSE
cg14317056	chr9	113636148	+		OpenSea	LPAR1	NM_001401;NM_057159	3'UTR;3'UTR	0.00129001	0.0498461	0.93562	0.878352	-1.03453	FALSE
cg18225258	chr22	19776197	-	chr22:19776196-19776454	Island	GNB1L	NM_053004	3'UTR	0.00129092	0.0498606	0.821484	0.929183	1.15995	FALSE
cg20362689	chr8	112482677	-		OpenSea				0.00129342	0.0499202	0.875506	0.941822	1.16435	FALSE
cg09410841	chr8	1729607	-	chr8:1733267-1733929	N_Shelf	CLN8	NM_018941	3'UTR	0.00129468	0.04994	0.137423	0.272954	1.37988	FALSE
