# Supplementary material for: Consequences of VHL Loss on Global DNA Methylome
Source: Sci Rep. 2018 Feb 20;8:3313. doi: 10.1038/s41598-018-21524-5 (PMC5820357; doi:10.1038/s41598-018-21524-5)
Supplement: Supplementary file 6 — Supplementary Table 6 [file 41598_2018_21524_MOESM6_ESM.xlsx]

## Sheet: Sheet1
Supplementary Table 6: Loci hypo-methylated in ccRCC tumors compared to normal kidney tissue and hypermethylated in VHL-reconstituted derivaties of ccRCC RCC4 and 786O cell lines
CpG ID	Chromosome	Position	Strand	Islands Name	Relation to Island	UCSC RefGene Name	UCSC RefGene Accession	UCSC RefGene Group	FDR (RCC4-VHL 21% vs. RCC4-mock 21%)	logFC (RCC4-VHL 21% vs. RCC4-mock 21%)	FDR (786O-VHL vs. 786O-mock)	logFC (786O-VHL vs. 786O-mock)	FDR (ccRCC vs. Normal)	log FC (ccRCC vs. Normal)	Putative HRE Consensus
cg13219080	chr1	942161	-		OpenSea				5.54182e-16	2.2492	3.86431e-25	4.23754	2.1076e-48	-1.45268	FALSE
cg25605174	chr1	1106175	+	chr1:1109314-1110145	N_Shelf				1.37534e-13	2.10402	1.52004e-10	1.64304	8.98588e-32	-1.18335	FALSE
cg01511231	chr1	1109676	+	chr1:1109314-1110145	Island	TTLL10	NM_001130045	5'UTR	3.31412e-14	2.35375	8.17963e-08	1.35283	5.7215e-20	-1.04157	FALSE
cg01755342	chr1	1845396	+		OpenSea	CALML6	NM_138705	TSS1500	1.00543e-20	2.71561	6.02707e-10	1.21163	3.96438e-33	-1.07833	FALSE
cg26357403	chr1	1878565	-	chr1:1874715-1875015	S_Shelf				2.61665e-24	4.01318	5.31913e-15	2.10698	6.82898e-36	-1.34863	FALSE
cg15819225	chr1	3583333	-		OpenSea	TP73	NM_005427	5'UTR	5.29732e-17	3.01049	6.18458e-12	2.05943	9.27838e-44	-1.66476	FALSE
cg10310168	chr1	4376380	+		OpenSea				2.20978e-20	3.08456	2.66935e-18	2.67916	4.55949e-34	-1.71979	FALSE
cg22129135	chr1	5951943	+	chr1:5950824-5951029	S_Shore	NPHP4	NM_015102	Body	2.06506e-19	3.01656	5.75319e-15	2.20543	1.77391e-29	-1.13318	FALSE
cg16894819	chr1	6262620	-	chr1:6265825-6266778	N_Shelf				1.67468e-18	3.24768	5.69796e-07	1.25094	7.96449e-24	-1.02433	FALSE
cg10511357	chr1	7196075	-		OpenSea	CAMTA1	NM_015215	Body	2.06016e-25	4.95115	2.91726e-10	1.64979	9.5304e-29	-1.06822	FALSE
cg18795022	chr1	7587410	+		OpenSea	CAMTA1	NM_015215	Body	4.06978e-16	2.25457	8.25943e-18	2.54647	6.52257e-37	-1.23702	FALSE
cg06082897	chr1	7767716	+	chr1:7764593-7765856	S_Shore	CAMTA1	NM_015215	Body	3.91304e-17	2.58122	5.23231e-12	1.75986	4.37902e-34	-1.05241	TRUE
cg18376288	chr1	8181555	+		OpenSea				6.60658e-05	1.05662	4.40168e-24	5.24546	2.89683e-19	-1.21869	FALSE
cg05933510	chr1	9257092	-	chr1:9258565-9258956	N_Shore				6.51697e-08	1.28265	7.12671e-12	1.83432	7.67114e-59	-2.10466	FALSE
cg18285377	chr1	11025263	+		OpenSea	C1orf127	NM_173507;NM_001170754	TSS1500;Body	1.71455e-11	1.55611	3.11514e-09	1.27392	2.7964e-28	-1.03371	FALSE
cg02153855	chr1	11041070	+		OpenSea	C1orf127	NM_001170754	Body	4.5485e-21	3.63469	1.66315e-10	1.66458	1.42394e-31	-1.15401	FALSE
cg17004906	chr1	11727668	+	chr1:11724113-11724885	S_Shelf	FBXO6	NM_018438	5'UTR	1.83293e-18	3.23579	7.24589e-13	2.15278	1.06325e-39	-1.35403	FALSE
cg14194983	chr1	11908298	+		OpenSea	NPPA	NM_006172	TSS1500	2.54367e-24	3.86351	6.84465e-12	1.59364	2.06574e-42	-1.30075	FALSE
cg03977831	chr1	11979188	-		OpenSea				8.29992e-13	1.31486	2.69218e-11	1.16299	2.04535e-52	-1.47032	FALSE
cg26029221	chr1	12653721	-	chr1:12655926-12656248	N_Shelf	DHRS3	NM_004753	Body	8.48892e-11	1.51556	4.17642e-21	3.24045	3.14638e-66	-1.73646	TRUE
cg20299399	chr1	15237260	+		OpenSea	KIAA1026	NM_201628;NM_015209	Body;Body	2.31217e-13	2.11279	4.79126e-07	1.19014	1.95786e-20	-1.01298	FALSE
cg17657618	chr1	15427654	-		OpenSea	KIAA1026	NM_201628	Body	2.89172e-16	2.6497	3.21641e-11	1.80012	9.76164e-20	-1.05911	FALSE
cg03048488	chr1	15733844	-	chr1:15736033-15737228	N_Shelf				7.389e-16	2.06159	3.16079e-18	2.443	8.68975e-51	-1.44922	FALSE
cg26058971	chr1	16251246	+		OpenSea	SPEN	NM_015001	Body	1.00162e-11	1.92139	4.85402e-10	1.66191	4.38019e-16	-1.04372	FALSE
cg00004667	chr1	16292746	-		OpenSea	ZBTB17	NM_003443	5'UTR	5.92305e-11	1.79582	2.21873e-25	5.06739	4.42875e-62	-2.80237	FALSE
cg10201923	chr1	17308303	-	chr1:17306551-17307363	S_Shore	MFAP2	NM_002403;NM_001135247;NM_017459;NM_001135248	TSS1500;TSS1500;TSS1500;TSS1500	4.77188e-31	6.00013	2.60419e-11	1.41586	3.93525e-27	-1.11102	FALSE
cg23228178	chr1	17633681	+		OpenSea	PADI4	NM_012387	TSS1500	2.98479e-25	4.22933	1.10469e-12	1.74397	7.49447e-42	-1.76629	TRUE
cg12643633	chr1	17698854	-		OpenSea	PADI6	NM_207421	1stExon	4.43813e-17	2.36197	3.64059e-26	4.41554	1.37142e-27	-1.10515	FALSE
cg07677446	chr1	17699021	-		OpenSea	PADI6	NM_207421	Body	5.37026e-22	3.44828	1.5129e-18	2.73051	5.87258e-30	-1.11114	TRUE
cg16171105	chr1	18205396	-		OpenSea				1.06505e-11	1.60043	7.18817e-19	2.72204	2.09914e-26	-1.04889	FALSE
cg14826624	chr1	19044837	+	chr1:19043390-19043828	S_Shore	PAX7	NM_013945;NM_002584;NM_001135254	Body;Body;Body	1.65066e-21	2.95468	2.94435e-13	1.64507	2.60319e-38	-1.63685	FALSE
cg16552822	chr1	19278734	+	chr1:19281948-19283883	N_Shelf	IFFO2	NM_001136265	Body	0.000168486	1.09425	1.28083e-08	1.81039	1.32936e-51	-2.19808	FALSE
cg10586107	chr1	20755534	+		OpenSea				8.94882e-25	4.34924	7.22553e-09	1.33214	3.20844e-21	-1.06984	FALSE
cg05590755	chr1	23855149	+	chr1:23857033-23858089	N_Shore	E2F2	NM_004091	Body	8.371e-15	2.04143	8.09992e-09	1.24223	6.14827e-27	-1.1331	FALSE
cg22341848	chr1	24106359	+	chr1:24104502-24105263	S_Shore	C1orf128	NM_020362	Body	9.30396e-08	1.14926	4.94126e-22	3.48017	5.11856e-48	-1.80967	FALSE
cg13461622	chr1	25291385	-		OpenSea	RUNX3	NM_001031680;NM_001031680	1stExon;5'UTR	1.46906e-16	2.76786	9.7847e-06	1.04842	3.76452e-36	-1.15642	FALSE
cg07821739	chr1	26347541	+		OpenSea	EXTL1	NM_004455	TSS1500	1.11575e-19	3.39386	1.0489e-15	2.5717	2.92666e-31	-1.17043	FALSE
cg23978062	chr1	26357956	+	chr1:26361593-26362708	N_Shelf	EXTL1	NM_004455	Body	1.54243e-10	1.87933	1.67954e-10	1.87032	3.17165e-34	-1.22136	FALSE
cg20816789	chr1	27462916	-		OpenSea	SLC9A1	NM_003047	Body	3.13932e-17	2.35172	8.02384e-16	2.13034	1.12817e-43	-1.59578	FALSE
cg25938569	chr1	31894682	-		OpenSea	SERINC2	NM_178865	Body	2.52194e-12	1.6109	1.22859e-10	1.39937	5.21631e-33	-1.39532	FALSE
cg24694743	chr1	32088013	+	chr1:32083149-32084069	S_Shelf	HCRTR1	NM_001525	Body	1.96978e-11	1.86818	2.31008e-06	1.13166	2.95703e-35	-1.12442	FALSE
cg02906823	chr1	32927696	+	chr1:32930500-32931061	N_Shelf				8.42269e-12	1.58866	1.0085e-19	2.84244	1.54528e-29	-1.27391	FALSE
cg22855237	chr1	33933458	+		OpenSea				1.10082e-21	3.17651	5.23742e-13	1.71375	4.87207e-20	-1.00347	FALSE
cg10223531	chr1	35317655	-		OpenSea	C1orf212	NM_001164824;NM_138428;NM_001164825	3'UTR;3'UTR;3'UTR	7.63485e-08	1.00829	2.63181e-22	3.08253	6.56748e-36	-1.55489	FALSE
cg15962197	chr1	41704561	-	chr1:41706957-41708327	N_Shelf	SCMH1	NM_012236	5'UTR	1.03973e-19	2.0495	1.1439e-16	1.66092	2.50502e-66	-2.17928	FALSE
cg15452381	chr1	42062490	-		OpenSea	HIVEP3	NM_024503;NM_001127714	5'UTR;5'UTR	2.21138e-24	3.79767	1.90307e-13	1.76438	3.72374e-32	-1.13163	FALSE
cg25191304	chr1	42097792	+		OpenSea	HIVEP3	NM_024503;NM_001127714	5'UTR;5'UTR	7.48302e-22	3.08457	2.62537e-12	1.55679	1.46655e-22	-1.01738	FALSE
cg23114964	chr1	42217077	+		OpenSea	HIVEP3	NM_024503;NM_001127714	5'UTR;5'UTR	1.46334e-07	1.13691	1.60731e-24	4.16399	6.68763e-40	-2.33269	FALSE
cg17100200	chr1	42618313	+		OpenSea	GUCA2B	NM_007102	TSS1500	5.95154e-10	1.35082	3.67762e-12	1.62654	2.40981e-26	-1.09265	FALSE
cg00737593	chr1	43422337	+	chr1:43423467-43424768	N_Shore	SLC2A1	NM_006516	Body	5.65461e-28	7.76386	2.01939e-15	3.249	9.82272e-48	-1.73462	FALSE
cg18936620	chr1	43811019	+	chr1:43814305-43815277	N_Shelf	MPL	NM_005373	Body	4.62599e-16	2.50339	8.31412e-16	2.4611	3.52348e-47	-1.70962	FALSE
cg07348418	chr1	44903330	+		OpenSea	RNF220	NM_018150	Body	9.29806e-24	5.07724	1.86219e-08	1.60156	1.6332e-47	-1.91306	FALSE
cg12444450	chr1	45763846	-		OpenSea				1.86461e-27	5.48863	4.2035e-09	1.42302	1.39473e-27	-1.14811	FALSE
cg01858698	chr1	46954407	+	chr1:46954793-46957121	N_Shore				0.000130439	1.0278	1.87642e-05	1.15734	8.73618e-25	-1.13292	FALSE
cg06817454	chr1	48360454	+		OpenSea				3.02685e-16	2.89958	8.33664e-21	3.99269	9.32699e-73	-2.61202	FALSE
cg16515477	chr1	49511332	+		OpenSea	AGBL4	NM_032785	Body	1.06317e-17	3.50261	7.99865e-24	5.34236	1.47921e-48	-1.58736	FALSE
cg12620005	chr1	51779655	+		OpenSea	TTC39A	NM_001080494;NM_001144832	Body;Body	3.15378e-09	1.07355	4.0243e-17	2.00269	1.76793e-63	-2.13359	FALSE
cg24535918	chr1	52429399	-		OpenSea	RAB3B	NM_002867	Body	1.56536e-15	1.92651	4.77454e-21	2.83871	4.59346e-29	-1.23444	FALSE
cg04884025	chr1	52704337	+		OpenSea	ZFYVE9	NM_007323;NM_007324;NM_004799	Body;Body;Body	1.63258e-06	1.06754	1.95994e-19	3.11163	8.32842e-30	-1.28404	FALSE
cg05040219	chr1	54200115	-	chr1:54203402-54205310	N_Shelf	GLIS1	NM_147193	TSS1500	3.71787e-13	1.93015	4.31379e-20	3.18136	3.40135e-42	-1.76916	FALSE
cg01427362	chr1	54201525	+	chr1:54203402-54205310	N_Shore				4.39749e-12	1.71328	5.39955e-09	1.30667	2.59349e-23	-1.07487	FALSE
cg10092779	chr1	57294085	+		OpenSea				4.28913e-25	5.17068	2.27317e-19	3.50818	7.6128e-43	-1.5123	TRUE
cg04362706	chr1	57570305	+		OpenSea	DAB1	NM_021080	Body	2.51608e-17	2.19118	7.95004e-10	1.22294	3.161e-34	-1.01293	TRUE
cg02620533	chr1	57719013	-		OpenSea	DAB1	NM_021080	Body	3.52485e-24	3.63848	4.35489e-15	1.93977	2.25855e-40	-1.6485	TRUE
cg15131883	chr1	57728520	-		OpenSea	DAB1	NM_021080	Body	1.03584e-21	3.38451	1.84825e-14	2.03691	1.80292e-26	-1.07694	FALSE
cg02760152	chr1	57886427	-	chr1:57887963-57890637	N_Shore	DAB1	NM_021080	5'UTR	2.93325e-20	3.78416	4.04149e-05	1.01583	5.77194e-59	-2.1964	FALSE
cg23710611	chr1	58098908	+		OpenSea	DAB1	NM_021080	5'UTR	7.206e-18	2.41172	1.11705e-12	1.6476	6.53036e-23	-1.04161	FALSE
cg14777634	chr1	58324995	-		OpenSea	DAB1;MIR548D2	NM_021080;NR_030385	5'UTR;Body	6.77302e-13	1.5917	3.2826e-18	2.35059	2.82591e-26	-1.21367	FALSE
cg09231295	chr1	58549612	+		OpenSea	DAB1	NM_021080	5'UTR	6.96072e-19	3.27689	1.29321e-14	2.4203	1.71163e-24	-1.02687	FALSE
cg09896106	chr1	58810897	-		OpenSea				5.12944e-25	2.8869	5.05847e-15	1.44655	2.01422e-28	-1.11134	FALSE
cg23670353	chr1	59833489	+		OpenSea	FGGY	NM_018291;NM_001113411	Body;Body	8.75192e-20	2.99619	1.1425e-13	1.93639	3.919e-25	-1.26734	FALSE
cg14788673	chr1	60164280	-		OpenSea	FGGY	NM_018291;NM_001113411	Body;Body	3.46204e-08	1.2676	7.71135e-11	1.61665	2.1916e-45	-1.69548	FALSE
cg21690050	chr1	61436657	+		OpenSea				1.22513e-22	4.1683	9.70929e-12	1.90498	2.61088e-48	-1.54623	FALSE
cg19899972	chr1	61624321	+		OpenSea	NFIA	NM_001145512;NM_001145511;NM_001134673;NM_005595	Body;Body;Body;Body	1.4679e-20	3.71948	4.04804e-23	4.43978	1.4369e-35	-1.36162	FALSE
cg06978514	chr1	62703064	+		OpenSea	KANK4	NM_181712	3'UTR	3.07466e-09	1.42678	1.31096e-13	2.05421	1.07413e-22	-1.09681	FALSE
cg22046201	chr1	64212080	-		OpenSea				3.38434e-24	4.41468	3.94658e-10	1.58111	2.1843e-46	-1.9596	FALSE
cg05819223	chr1	64445499	+		OpenSea	ROR1	NM_005012;NM_001083592	Body;Body	1.75252e-10	1.49027	2.09834e-07	1.10395	4.02045e-23	-1.03118	FALSE
cg00327437	chr1	64578227	-		OpenSea	ROR1	NM_005012;NM_001083592	Body;Body	2.6234e-05	1.01055	8.3808e-25	4.96716	1.60896e-32	-1.09753	FALSE
cg22945413	chr1	65399413	-		OpenSea	JAK1	NM_002227	5'UTR	7.8969e-16	2.41247	5.68092e-17	2.62194	1.35128e-37	-1.70987	FALSE
cg14795163	chr1	74620779	-		OpenSea	LRRIQ3	NM_001105659	Body	4.4286e-10	1.81804	4.67516e-05	1.03525	5.38172e-32	-1.31567	FALSE
cg25339815	chr1	76572603	-		OpenSea	ST6GALNAC3	NM_152996;NM_001160011	Body;Body	1.82883e-24	4.18025	4.45549e-11	1.59586	1.38465e-33	-1.26695	FALSE
cg09892671	chr1	82951578	+		OpenSea				1.63001e-22	3.58489	9.30835e-10	1.39268	2.54466e-71	-2.17133	FALSE
cg03938477	chr1	85832650	-		OpenSea	DDAH1	NM_012137;NM_001134445	Body;5'UTR	7.55476e-20	3.51975	3.92492e-13	2.17296	3.47884e-28	-1.22881	FALSE
cg01445399	chr1	87596934	-	chr1:87597543-87598515	N_Shore	LOC339524	NR_026989;NR_026986;NR_026988;NR_026985;NR_026987	Body;TSS1500;Body;TSS1500;TSS1500	1.39429e-22	4.12771	2.91853e-11	1.82025	2.07971e-23	-1.07865	FALSE
cg03899643	chr1	90205170	+		OpenSea				5.23115e-29	4.18485	3.54862e-15	1.59006	5.47916e-59	-2.02521	FALSE
cg04955573	chr1	92944306	-	chr1:92945907-92952609	N_Shore	GFI1	NM_001127215;NM_001127216;NM_005263	Body;Body;Body	1.88846e-14	2.42181	9.09618e-08	1.36012	2.44002e-23	-1.03802	FALSE
cg03460527	chr1	95008117	+	chr1:95006837-95008051	S_Shore	F3	NM_001993	TSS1500	4.94398e-17	2.33535	1.8693e-15	2.08863	4.09633e-35	-1.53275	TRUE
cg19258177	chr1	95056619	-		OpenSea				2.71273e-08	1.35806	2.2065e-06	1.09499	3.34611e-23	-1.08397	FALSE
cg26063904	chr1	101313199	+		OpenSea				8.10228e-07	1.17364	3.747e-18	3.01961	7.35251e-46	-2.08282	FALSE
cg13854219	chr1	101757037	+		OpenSea				7.35401e-07	1.15082	2.08425e-19	3.21478	1.75378e-24	-1.23892	FALSE
cg11078326	chr1	104616118	-		OpenSea				9.21151e-14	1.3779	9.67556e-15	1.48357	1.24079e-26	-1.05489	FALSE
cg19274612	chr1	106626341	-	chr1:106623393-106623854	S_Shelf				1.90261e-20	2.79561	3.40574e-18	2.39984	1.11735e-28	-1.23229	FALSE
cg11481351	chr1	109265387	+		OpenSea	FNDC7	NM_001144937	Body	8.09101e-13	2.23713	5.35815e-05	1.00631	2.56095e-29	-1.09583	FALSE
cg10586423	chr1	111015513	-		OpenSea				1.4824e-25	4.56404	4.93054e-18	2.73292	6.75857e-28	-1.03542	FALSE
cg00076797	chr1	111022914	-		OpenSea	CYMP	NR_003599	TSS1500	3.15652e-25	4.3407	6.18832e-18	2.64092	1.90437e-38	-1.40802	FALSE
cg07706695	chr1	111179008	-		OpenSea				7.73781e-08	1.28828	6.94803e-17	2.71027	2.12692e-22	-1.00196	FALSE
cg24641737	chr1	111743271	+	chr1:111746337-111747303	N_Shelf	DENND2D	NM_024901;NM_024901	1stExon;5'UTR	1.03599e-06	1.15047	1.41842e-09	1.53911	8.25603e-33	-1.4925	FALSE
cg23631538	chr1	111743537	-	chr1:111746337-111747303	N_Shelf	DENND2D	NM_024901	TSS1500	4.72194e-13	1.71622	2.67059e-09	1.24821	6.17301e-23	-1.02375	FALSE
cg10045881	chr1	111770291	+		OpenSea	CHI3L2	NM_001025197;NM_004000;NM_001025197;NM_004000	1stExon;5'UTR;5'UTR;1stExon	3.4581e-12	1.78373	8.3081e-18	2.70761	6.29211e-70	-2.54056	FALSE
cg18156192	chr1	112320833	+		OpenSea	KCND3	NM_172198;NM_004980	Body;Body	4.37493e-19	2.32319	6.42069e-20	2.46716	1.44334e-37	-1.48854	FALSE
cg00342891	chr1	113263764	+	chr1:113265573-113265787	N_Shore	FAM19A3	NM_182759;NM_001004440	5'UTR;5'UTR	2.16618e-23	4.44858	1.05565e-14	2.43358	1.36245e-23	-1.16207	FALSE
cg27291710	chr1	115866441	-		OpenSea	NGF	NM_002506	5'UTR	2.41342e-10	1.33775	4.32659e-14	1.80846	3.18813e-35	-1.01675	FALSE
cg14166209	chr1	117047015	-		OpenSea				1.62867e-08	1.31198	6.75815e-12	1.76886	6.55595e-37	-1.70019	FALSE
cg11958234	chr1	118226828	+		OpenSea				5.00561e-25	4.20026	3.18464e-12	1.69609	1.63863e-37	-1.34019	FALSE
cg15081720	chr1	119866618	+	chr1:119870226-119870535	N_Shelf				9.88823e-25	4.37066	1.17949e-11	1.71975	7.65634e-48	-1.23374	FALSE
cg00464946	chr1	120195038	-	chr1:120190377-120191251	S_Shelf				3.87322e-28	6.9058	5.59616e-07	1.36646	1.27985e-43	-1.72513	TRUE
cg23675441	chr1	143688586	-	chr1:143687039-143687337	S_Shore	LOC100130000	NR_033189	Body	1.09899e-21	3.62861	3.40929e-12	1.83537	9.62639e-31	-1.32586	FALSE
cg01715025	chr1	145683323	-		OpenSea	RNF115	NM_014455	Body	6.34002e-10	1.57853	4.31458e-23	4.1682	2.09883e-39	-1.59139	FALSE
cg05198938	chr1	149278358	+		OpenSea	LOC388692	NR_027002	TSS1500	3.58467e-17	1.95308	5.95257e-18	2.06751	1.37253e-34	-1.03635	FALSE
cg10832186	chr1	150983722	-	chr1:150980735-150981092	S_Shelf	PRUNE	NM_021222	Body	5.94939e-11	1.68885	1.0381e-11	1.79699	6.81115e-47	-1.6125	FALSE
cg08529744	chr1	151818922	-		OpenSea				4.95389e-19	2.20964	1.7137e-11	1.26505	7.42144e-28	-1.03609	FALSE
cg11344950	chr1	151826167	-		OpenSea	THEM5	NM_182578;NM_182578	1stExon;5'UTR	2.01375e-21	2.90811	4.46232e-08	1.03411	1.64646e-31	-1.18778	FALSE
cg25856811	chr1	152973957	-		OpenSea	SPRR3	NM_001097589;NM_005416	TSS1500;TSS1500	9.45943e-13	1.55984	7.05881e-12	1.45398	1.88473e-46	-1.83165	FALSE
cg03165378	chr1	153329882	+		OpenSea	S100A9	NM_002965	TSS1500	1.47236e-15	2.33415	2.16622e-08	1.28862	7.45938e-26	-1.0943	FALSE
cg06121507	chr1	153347819	+		OpenSea	S100A12	NM_005621	5'UTR	7.56798e-08	1.42328	2.97181e-09	1.63047	1.96085e-30	-1.59037	FALSE
cg09861057	chr1	154492947	-		OpenSea	TDRD10	NM_182499;NM_001098475	Body;Body	1.63253e-15	2.11918	6.16182e-07	1.00431	6.13627e-52	-1.92614	FALSE
cg05343739	chr1	154731938	-	chr1:154732822-154733436	N_Shore	KCNN3	NM_002249;NM_170782	Body;Body	6.73521e-14	2.04821	2.29712e-15	2.28557	3.77415e-30	-1.12338	FALSE
cg13473184	chr1	154904804	+		OpenSea	PMVK	NM_006556	Body	1.59112e-18	3.35023	5.14084e-14	2.42518	9.96248e-27	-1.07821	FALSE
cg15723874	chr1	156457945	-		OpenSea	MEF2D	NM_005920	5'UTR	6.25827e-22	2.97629	4.14057e-27	4.24584	2.49665e-33	-1.45659	FALSE
cg06940505	chr1	156877122	-	chr1:156877769-156878649	N_Shore	PEAR1	NM_001080471	Body	1.67295e-16	1.95165	5.14961e-13	1.50737	3.43363e-27	-1.18933	FALSE
cg14833337	chr1	157490546	-		OpenSea	FCRL5	NM_031281	Body	5.80487e-13	1.84518	7.05618e-07	1.05158	2.02342e-23	-1.01377	FALSE
cg13380622	chr1	157557578	-		OpenSea	FCRL4	NM_031282	Body	2.01879e-22	3.59946	3.33199e-08	1.21191	5.04191e-26	-1.30375	FALSE
cg27534912	chr1	158258802	-		OpenSea	CD1C	NM_001765	TSS1500	2.86315e-18	3.27044	1.3224e-10	1.83089	5.51141e-27	-1.13632	FALSE
cg07625783	chr1	159796617	-		OpenSea	SLAMF8	NM_020125;NM_020125	5'UTR;1stExon	5.18434e-20	3.09376	1.38006e-06	1.02652	1.25144e-44	-2.15004	FALSE
cg06808585	chr1	160051087	-	chr1:160053721-160054738	N_Shelf	KCNJ9	NM_004983	TSS1500	1.00381e-14	2.22043	4.22235e-07	1.13591	6.48877e-21	-1.03958	FALSE
cg21829783	chr1	160493089	-		OpenSea	SLAMF6	NM_052931	TSS200	2.85797e-07	1.16761	2.76941e-15	2.32542	1.74627e-23	-1.00133	FALSE
cg24342146	chr1	160682008	-		OpenSea	CD48	NM_001778	TSS1500	4.85238e-14	1.84196	3.90604e-08	1.10827	1.95712e-23	-1.17698	TRUE
cg03742629	chr1	160738013	+		OpenSea				7.60062e-20	3.09433	7.98828e-17	2.5122	1.14298e-35	-1.48289	FALSE
cg05138397	chr1	160768549	-	chr1:160771683-160771953	N_Shelf	LY9	NM_001033667;NM_002348	Body;Body	4.23868e-10	1.17422	9.74752e-11	1.23952	1.48572e-29	-1.37904	FALSE
cg11939496	chr1	160833560	+		OpenSea	CD244	NM_001166663;NM_016382;NM_001166664	TSS1500;TSS1500;TSS1500	5.89198e-14	2.29703	9.89398e-14	2.2584	4.02203e-27	-1.173	FALSE
cg26561570	chr1	161602002	-		OpenSea	FCGR3B	NM_000570	TSS1500	4.19563e-23	3.34778	2.59219e-08	1.08817	5.20323e-31	-1.28584	FALSE
cg19817795	chr1	163412922	+		OpenSea				3.97911e-06	1.07351	1.8132e-19	3.28884	4.50802e-30	-1.23112	FALSE
cg00417094	chr1	167417043	-		OpenSea	CD247	NM_198053;NM_000734	Body;Body	1.31256e-17	2.36436	8.34122e-12	1.53352	3.49417e-32	-1.43551	FALSE
cg24449091	chr1	167773027	-		OpenSea				3.25304e-26	3.46552	2.73551e-20	2.31529	1.79276e-44	-1.70827	FALSE
cg00699919	chr1	168058592	-		OpenSea	GPR161	NM_153832	Body	9.10686e-18	2.31252	1.24686e-18	2.46186	1.31108e-26	-1.18499	FALSE
cg14556762	chr1	170532470	-		OpenSea				1.66265e-06	1.12227	1.07211e-17	2.90043	1.42764e-26	-1.4461	FALSE
cg10161121	chr1	172628020	+		OpenSea	FASLG	NM_000639	TSS200	1.00234e-12	1.93401	3.74551e-13	1.99925	2.26985e-25	-1.04808	FALSE
cg18234224	chr1	172917851	+		OpenSea				9.29564e-23	3.2948	1.89111e-11	1.45819	7.71731e-54	-1.86225	FALSE
cg13923646	chr1	175005619	+		OpenSea				1.72135e-08	1.44053	3.57415e-15	2.50632	1.35499e-22	-1.20589	FALSE
cg05643339	chr1	175036687	+		OpenSea	TNN	NM_022093	TSS1500	1.45186e-17	2.50506	2.07415e-08	1.20141	1.51071e-31	-1.56894	FALSE
cg27451587	chr1	177939484	-		OpenSea	SEC16B	NM_033127	TSS1500	2.39745e-18	2.30695	2.24828e-16	2.01125	1.53897e-26	-1.10412	FALSE
cg02289040	chr1	177939546	+		OpenSea	SEC16B	NM_033127	TSS1500	5.07703e-21	3.14438	1.65042e-10	1.4452	1.90836e-28	-1.27879	FALSE
cg15078825	chr1	182204191	+		OpenSea				8.41899e-18	3.43918	8.42865e-12	2.19974	2.02513e-21	-1.05051	FALSE
cg27058077	chr1	200337470	-		OpenSea				1.3033e-13	1.67136	8.23923e-13	1.57056	1.72013e-40	-1.1774	FALSE
cg16409409	chr1	200861597	+	chr1:200860076-200860576	S_Shore	C1orf106	NM_018265	Body	6.11149e-15	1.78158	3.20432e-14	1.68973	8.22773e-26	-1.13989	FALSE
cg02589576	chr1	201344793	+		OpenSea	TNNT2	NM_001001431;NM_001001430;NM_001001432;NM_000364	5'UTR;5'UTR;5'UTR;5'UTR	7.73506e-07	1.12067	1.37436e-12	1.90864	1.93527e-30	-1.25677	FALSE
cg06703635	chr1	201488410	-		OpenSea	RPS10P7	NR_026667	TSS1500	2.80063e-26	4.78389	1.5882e-14	2.11299	1.2955e-34	-1.3282	FALSE
cg17819732	chr1	203147367	+		OpenSea				1.35855e-18	2.69881	6.48412e-13	1.78611	8.45566e-43	-1.40588	FALSE
cg25705508	chr1	203199023	+		OpenSea	CHIT1	NM_003465	TSS200	6.2147e-09	1.25324	4.73667e-11	1.51242	6.88513e-28	-1.20545	FALSE
cg06637618	chr1	203595048	+	chr1:203598471-203598853	N_Shelf	ATP2B4	NM_001001396;NM_001684	TSS1500;TSS1500	8.417e-15	1.41562	4.73805e-18	1.78931	9.95565e-33	-1.29629	FALSE
cg08530008	chr1	204160493	+	chr1:204159598-204159833	S_Shore	KISS1	NM_002256	Body	1.10894e-21	3.43232	3.51102e-19	2.90111	3.50357e-27	-1.13937	FALSE
cg11215296	chr1	206224554	-	chr1:206223537-206224028	S_Shore	AVPR1B	NM_000707	1stExon	1.53107e-07	1.09977	2.57884e-15	2.13173	1.31193e-44	-1.78721	FALSE
cg15585555	chr1	206732715	+	chr1:206730397-206730908	S_Shore	RASSF5	NM_182663;NM_182665;NM_182664	Body;Body;Body	2.06798e-09	1.29371	7.2641e-18	2.5005	5.82685e-22	-1.1888	FALSE
cg19638572	chr1	206733139	-	chr1:206730397-206730908	S_Shelf	RASSF5	NM_182663;NM_182665;NM_182664	Body;Body;Body	5.75199e-17	2.47458	1.90366e-10	1.49706	7.53595e-21	-1.1598	FALSE
cg20595457	chr1	206753308	-		OpenSea	RASSF5	NM_182663;NM_182665;NM_182664	Body;Body;Body	2.85317e-24	4.2908	1.88637e-24	4.35646	8.14269e-61	-2.95595	FALSE
cg14284394	chr1	206947477	-		OpenSea				2.9724e-21	3.19585	4.00378e-14	1.93461	7.62112e-29	-1.06457	FALSE
cg12380764	chr1	206971195	-		OpenSea	IL19	NM_153758	TSS1500	9.2804e-22	2.94989	1.27638e-09	1.19096	1.39258e-36	-1.52975	TRUE
cg11582579	chr1	206972130	+		OpenSea	IL19	NM_153758	TSS200	2.53413e-08	1.45659	5.28638e-14	2.36129	3.21098e-24	-1.0925	FALSE
cg15392364	chr1	206976689	-		OpenSea	IL19	NM_153758	Body	2.31254e-06	1.05408	8.25707e-13	1.93272	8.181e-23	-1.06497	FALSE
cg15646741	chr1	208021736	-		OpenSea				1.03758e-21	3.54309	3.72757e-18	2.78334	2.28472e-45	-2.21593	FALSE
cg10433625	chr1	208774442	-		OpenSea				1.94113e-11	1.81796	1.06243e-13	2.1742	3.37997e-30	-1.32386	FALSE
cg25019567	chr1	209346611	+		OpenSea				6.1663e-08	1.10471	1.93813e-25	4.14048	2.23675e-26	-1.16518	FALSE
cg10092394	chr1	209408557	-	chr1:209404845-209405473	S_Shelf				4.50338e-17	2.10283	1.5647e-21	2.86943	1.28311e-26	-1.23993	FALSE
cg00146437	chr1	209529869	+		OpenSea				2.46679e-16	2.91251	4.25579e-06	1.17545	3.2823e-30	-1.45989	FALSE
cg21393051	chr1	209585310	+		OpenSea				4.63908e-18	2.82505	9.76022e-17	2.57872	1.06717e-15	-1.29696	FALSE
cg12386297	chr1	209605223	-		OpenSea	LOC642587;MIR205	NM_001104548;NR_029622	Body;TSS1500	1.04154e-22	4.49694	2.14971e-12	2.15677	2.5167e-40	-1.81706	FALSE
cg22436753	chr1	209929546	+		OpenSea	TRAF3IP3	NM_025228;NM_025228	1stExon;5'UTR	1.24559e-22	3.39499	1.47023e-09	1.28494	9.95291e-33	-1.31581	TRUE
cg09802688	chr1	209942066	+		OpenSea	TRAF3IP3	NM_025228	Body	7.88003e-20	3.21466	1.58384e-17	2.7458	1.58349e-22	-1.02731	FALSE
cg00658007	chr1	211666129	+		OpenSea	RD3	NM_001164688;NM_001164688;NM_183059;NM_183059	1stExon;5'UTR;1stExon;5'UTR	2.68722e-24	3.56806	7.06998e-08	1.02188	2.8156e-38	-1.47832	FALSE
cg13990743	chr1	212108591	-		OpenSea				3.14387e-19	3.07649	5.85573e-17	2.63104	2.9359e-22	-1.05601	FALSE
cg25467833	chr1	212335061	-		OpenSea				1.49488e-20	3.44709	2.48621e-08	1.33465	1.29779e-45	-1.91446	FALSE
cg14731422	chr1	213561757	-	chr1:213562739-213562958	N_Shore				2.06016e-25	4.33458	7.10431e-13	1.79403	1.12005e-34	-1.31748	FALSE
cg07785556	chr1	214358088	-	chr1:214360607-214360965	N_Shelf				5.51793e-10	1.69865	2.28737e-09	1.60215	2.95523e-43	-1.62329	FALSE
cg07824636	chr1	221967245	-		OpenSea				1.00684e-25	3.21001	9.24472e-10	1.00032	2.26968e-29	-1.35969	FALSE
cg16651768	chr1	222340714	+		OpenSea				2.12734e-16	2.43184	1.26269e-13	1.98375	1.86899e-38	-1.78795	TRUE
cg14996408	chr1	222413581	+		OpenSea				5.21575e-13	2.77061	1.42386e-06	1.51758	3.47654e-23	-1.12565	FALSE
cg26788737	chr1	226184782	+	chr1:226186803-226187336	N_Shelf	C1orf55	NM_152608	Body	3.11198e-09	1.23572	1.46974e-08	1.15487	1.77658e-30	-1.56086	FALSE
cg22356061	chr1	227954102	-		OpenSea	SNAP47	NM_053052	Body	4.51478e-14	1.72702	1.44926e-12	1.53725	1.65815e-25	-1.14532	FALSE
cg17220749	chr1	230249292	+		OpenSea	GALNT2	NM_004481	Body	9.97785e-11	1.14536	1.20574e-20	2.38731	5.08121e-34	-1.688	FALSE
cg08705382	chr1	230322024	+		OpenSea	GALNT2	NM_004481	Body	2.69919e-11	1.53678	1.35921e-19	2.8412	1.55195e-43	-1.98116	FALSE
cg04515533	chr1	231295786	+	chr1:231296559-231297345	N_Shore				4.31772e-13	2.26738	4.13545e-16	2.84088	7.26324e-30	-1.42113	FALSE
cg21875980	chr1	231553510	+	chr1:231556681-231558447	N_Shelf	EGLN1	NM_022051	Body	7.58253e-13	1.90134	6.25037e-08	1.22755	1.73942e-32	-1.4354	FALSE
cg23050705	chr1	231694386	+		OpenSea	TSNAX-DISC1;TSNAX	NR_028398;NR_028394;NR_028397;NM_005999;NR_028395;NR_028399;NR_028393;NR_028400;NR_028396	Body;Body;Body;Body;Body;Body;Body;Body;Body	1.12136e-14	3.06893	8.1848e-13	2.66307	5.03667e-45	-1.63604	FALSE
cg01723892	chr1	233004866	-		OpenSea				5.80189e-18	2.36676	9.57756e-08	1.03087	1.15929e-38	-1.18419	FALSE
cg04031093	chr1	233027124	+		OpenSea				1.04653e-06	1.08709	2.40887e-09	1.4243	2.6085e-28	-1.6031	FALSE
cg24042923	chr1	234019447	-		OpenSea				4.56917e-20	3.71228	6.85967e-09	1.56987	8.86414e-29	-1.15433	FALSE
cg09861476	chr1	234617742	-	chr1:234613936-234614972	S_Shelf				1.23737e-17	2.33518	1.34384e-08	1.1357	1.55338e-19	-1.0777	FALSE
cg26314722	chr1	234867300	-		OpenSea				1.77956e-13	1.82353	6.82054e-08	1.11683	1.41155e-40	-1.60883	FALSE
cg20155035	chr1	235091106	-		OpenSea				8.18586e-07	1.14739	7.59869e-11	1.69799	1.54707e-35	-1.42263	FALSE
cg04031361	chr1	236557758	+	chr1:236558459-236559336	N_Shore	EDARADD	NM_080738;NM_145861	TSS1500;1stExon	3.21893e-10	1.79262	4.19823e-08	1.46345	2.19246e-22	-1.01926	FALSE
cg12461487	chr1	240929621	-		OpenSea				8.17585e-15	2.76145	7.90312e-08	1.5195	1.39171e-25	-1.20968	FALSE
cg17150265	chr1	242683142	+	chr1:242686916-242687476	N_Shelf	PLD5	NM_152666	5'UTR	9.32687e-11	1.4894	1.14467e-09	1.35021	1.48117e-23	-1.29492	FALSE
cg07132686	chr1	243603467	+		OpenSea	SDCCAG8	NM_006642	Body	4.81e-22	3.35945	1.43422e-13	1.84771	5.19921e-17	-1.00128	FALSE
cg20686125	chr1	243902978	-		OpenSea	AKT3	NM_005465;NM_181690	Body;Body	5.58595e-18	2.67577	3.20675e-12	1.749	5.95604e-21	-1.06501	TRUE
cg11314684	chr1	244006288	-		OpenSea	AKT3	NM_005465;NM_181690	Body;Body	2.63588e-11	1.47688	1.29916e-10	1.39085	7.7612e-34	-1.48973	TRUE
cg09828411	chr1	244466428	+		OpenSea				3.5861e-15	2.33547	9.2894e-18	2.81404	1.18545e-36	-1.43854	FALSE
cg25286679	chr1	245879613	+		OpenSea				6.43771e-15	2.91746	2.86506e-12	2.38179	1.26385e-51	-2.10105	FALSE
cg08106377	chr1	245951603	+		OpenSea	SMYD3	NM_022743;NM_001167740	Body;Body	1.99228e-13	1.56635	4.15725e-16	1.91199	1.21668e-31	-1.42737	FALSE
cg15831875	chr1	245986694	+		OpenSea	SMYD3	NM_022743;NM_001167740	Body;Body	2.3234e-19	2.69954	8.03479e-18	2.43165	1.67654e-26	-1.29965	FALSE
cg25025181	chr1	246378510	-		OpenSea	SMYD3	NM_022743;NM_001167740	Body;Body	7.498e-20	3.61341	4.06682e-15	2.59162	5.46745e-39	-1.50413	FALSE
cg19312085	chr1	247553836	-		OpenSea				2.86749e-10	1.7232	3.46063e-14	2.36211	2.54785e-25	-1.25813	FALSE
cg07164722	chr1	247587378	-		OpenSea	NLRP3	NM_001079821;NM_183395;NM_001127461;NM_001127462;NM_004895	Body;Body;Body;Body;Body	1.26518e-10	1.62811	2.57946e-15	2.35321	5.17375e-23	-1.03667	FALSE
cg02650767	chr1	247615210	+	chr1:247614695-247614944	S_Shore	OR2B11	NM_001004492	1stExon	2.48831e-09	1.04064	5.72059e-22	2.68741	1.82902e-39	-1.55767	FALSE
cg00715811	chr1	247654140	-		OpenSea	OR2W5	NM_001004698	TSS1500	2.58101e-18	3.18345	1.71815e-14	2.42351	7.61005e-20	-1.10143	FALSE
cg05767404	chr1	247712591	+		OpenSea	C1orf150	NM_145278	Body	5.11741e-15	2.19471	1.24957e-19	3.04687	1.68226e-30	-1.4675	FALSE
cg14382249	chr2	816777	-		OpenSea				1.08918e-07	1.2537	4.03109e-12	1.87263	1.11181e-20	-1.14401	TRUE
cg13134763	chr2	983306	+		OpenSea	SNTG2	NM_018968	Body	2.22407e-06	1.01636	1.31353e-10	1.55134	7.24e-20	-1.09982	FALSE
cg26140366	chr2	1482385	-	chr2:1480758-1481631	S_Shore	TPO	NM_175719;NM_000547;NM_175721;NM_175722	Body;Body;Body;Body	1.03847e-17	2.01975	6.02465e-09	1.01072	1.21265e-29	-1.03764	FALSE
cg21741679	chr2	2176774	+		OpenSea	MYT1L	NM_015025	5'UTR	1.64862e-11	1.69316	1.22893e-08	1.30695	2.74606e-28	-1.31837	FALSE
cg04588356	chr2	3473852	+		OpenSea	TTC15	NM_016030	Body	1.41324e-18	2.84139	2.14708e-19	3.01454	1.41393e-26	-1.14253	FALSE
cg03243165	chr2	3832511	+	chr2:3833815-3834318	N_Shore				2.96664e-12	2.07414	1.21217e-07	1.36116	5.82761e-33	-1.46862	FALSE
cg05187797	chr2	7569878	-	chr2:7571071-7571642	N_Shore				3.32502e-13	1.70053	9.25558e-23	3.34908	6.94504e-26	-1.1231	FALSE
cg08845685	chr2	8167037	-	chr2:8168022-8168286	N_Shore				5.97686e-08	1.40056	6.1433e-17	2.92342	1.31903e-31	-1.43596	FALSE
cg19426625	chr2	9518324	-	chr2:9514723-9514995	S_Shelf	ASAP2	NM_001135191;NM_003887	Body;Body	5.95838e-13	2.40672	3.09767e-08	1.59025	3.43322e-43	-1.20483	FALSE
cg23728189	chr2	10470961	+		OpenSea	HPCAL1	NM_002149;NM_134421	5'UTR;5'UTR	2.58136e-30	5.58372	9.53903e-22	3.03269	3.56133e-61	-1.90876	FALSE
cg02101833	chr2	10471388	-		OpenSea	HPCAL1	NM_002149;NM_134421	5'UTR;5'UTR	1.64822e-30	5.51194	2.19443e-30	5.28578	1.30255e-31	-1.27666	TRUE
cg03262690	chr2	11196659	-		OpenSea				5.46482e-22	3.09064	7.38841e-18	2.33336	1.77589e-36	-1.51968	TRUE
cg20382867	chr2	12310085	+		OpenSea				1.21439e-18	2.59218	1.46235e-18	2.58424	3.62964e-26	-1.23554	TRUE
cg11016151	chr2	12609420	+		OpenSea				1.04652e-20	3.47795	7.88148e-12	1.82542	5.64131e-28	-1.0011	FALSE
cg12676991	chr2	14336631	-		OpenSea				5.53783e-18	2.63397	1.04021e-13	1.93412	2.10755e-23	-1.18104	FALSE
cg07488872	chr2	16955374	+		OpenSea				1.84269e-19	3.22963	6.0835e-13	2.01749	4.25423e-25	-1.19963	TRUE
cg19561076	chr2	17241353	+		OpenSea				1.6426e-23	3.9306	3.2336e-23	3.86622	4.30124e-38	-1.7122	FALSE
cg08250187	chr2	17482455	+		OpenSea				5.52187e-17	2.75899	1.37807e-11	1.83657	1.96537e-37	-1.74209	FALSE
cg18121713	chr2	17738759	+		OpenSea	VSNL1	NM_003385	5'UTR	2.91181e-23	4.55438	3.57677e-11	1.90357	9.32781e-23	-1.14557	FALSE
cg19073035	chr2	17788597	-		OpenSea	VSNL1	NM_003385	Body	6.79968e-24	4.6931	2.78495e-12	2.05818	3.87701e-22	-1.20363	FALSE
cg04112417	chr2	17801501	+		OpenSea	VSNL1	NM_003385	Body	1.04086e-13	2.18089	3.4124e-25	4.87607	5.6616e-22	-1.1753	TRUE
cg18254183	chr2	18353182	+		OpenSea				1.2195e-20	2.80904	1.69942e-09	1.20968	1.7102e-24	-1.05284	FALSE
cg09596131	chr2	19986567	-		OpenSea				1.23859e-11	1.47032	4.56863e-09	1.17117	6.92275e-32	-1.28101	FALSE
cg13471188	chr2	20638399	-		OpenSea				9.91575e-17	2.51716	1.65375e-10	1.55679	1.38745e-48	-2.04882	FALSE
cg14757738	chr2	20928037	-		OpenSea	C2orf43	NM_021925	Body	5.01196e-07	1.17035	1.24043e-16	2.64056	1.1314e-21	-1.36277	FALSE
cg21664866	chr2	24537140	-		OpenSea	ITSN2	NM_019595;NM_006277;NM_147152	Body;Body;Body	3.3568e-06	1.12476	1.10521e-15	2.61333	4.20213e-32	-1.33119	FALSE
cg21151432	chr2	25142229	+	chr2:25142472-25143689	N_Shore	ADCY3	NM_004036	TSS200	1.37316e-07	1.15976	5.65354e-12	1.7302	4.22243e-23	-1.34129	FALSE
cg26210250	chr2	26863503	+		OpenSea	CIB4	NM_001029881	Body	8.11478e-13	1.53472	3.28682e-23	3.21148	5.2762e-24	-1.16167	FALSE
cg05616379	chr2	26943660	+		OpenSea	KCNK3	NM_002246	Body	4.3217e-09	1.22646	1.73361e-17	2.37818	2.31213e-56	-1.57315	FALSE
cg23586138	chr2	27719544	+	chr2:27717681-27718337	S_Shore	FNDC4;GCKR	NM_022823;NM_001486	TSS1500;TSS200	7.37863e-20	2.54483	2.3502e-10	1.24907	9.50803e-43	-1.71272	FALSE
cg21240640	chr2	27799388	+		OpenSea	C2orf16	NM_032266;NM_032266	5'UTR;1stExon	4.86882e-09	1.46224	4.78188e-08	1.32164	3.23995e-22	-1.00229	FALSE
cg22412747	chr2	28768014	-		OpenSea	PLB1	NM_001170585;NM_153021	Body;Body	1.02857e-23	3.22351	2.73167e-18	2.23182	5.07354e-29	-1.18158	FALSE
cg06200607	chr2	29298362	+		OpenSea	C2orf71	NM_001029883	TSS1500	1.59839e-09	1.49645	1.87608e-18	2.98333	1.48615e-35	-1.22243	FALSE
cg23854728	chr2	29324791	+		OpenSea				2.13878e-25	5.01946	9.74943e-13	2.05754	8.21049e-37	-1.61893	FALSE
cg01792430	chr2	29388414	-		OpenSea	CLIP4	NM_024692	Body	3.73585e-06	1.44008	1.47634e-10	2.25014	1.44979e-37	-1.45622	FALSE
cg14326644	chr2	29430352	+		OpenSea	ALK	NM_004304	Body	6.41555e-20	3.35319	1.79281e-15	2.45711	1.45581e-19	-1.16453	FALSE
cg21550785	chr2	29439093	-		OpenSea	ALK	NM_004304	Body	8.50943e-20	2.5945	1.06469e-15	1.94926	1.5415e-30	-1.07371	FALSE
cg21335012	chr2	30496325	+		OpenSea				2.76989e-16	2.49436	4.47856e-16	2.46073	1.34282e-26	-1.14063	FALSE
cg00762705	chr2	36601890	-		OpenSea	CRIM1	NM_016441	Body	9.80696e-06	1.22359	2.74167e-11	2.14799	3.38332e-31	-1.21176	FALSE
cg05415606	chr2	38357299	+		OpenSea	C2orf58	NR_027252	TSS1500	1.02477e-18	2.26493	5.2637e-13	1.49692	1.64846e-32	-1.20887	FALSE
cg21484910	chr2	40097661	+		OpenSea				6.60031e-07	1.09856	2.78577e-11	1.66874	3.06761e-28	-1.25185	FALSE
cg20629315	chr2	43685377	+		OpenSea	THADA	NM_022065;NM_001083953	Body;Body	2.52999e-21	4.13385	8.86596e-20	3.7309	4.01263e-44	-1.75351	FALSE
cg02863169	chr2	45173548	-	chr2:45169505-45171884	S_Shore				7.31459e-31	5.99246	3.0331e-09	1.20655	1.02918e-25	-1.09817	FALSE
cg04094838	chr2	45186145	+	chr2:45181890-45183111	S_Shelf				1.14953e-20	3.12332	6.40562e-10	1.39569	1.58429e-49	-1.57704	FALSE
cg23786806	chr2	45420623	+		OpenSea				1.09697e-07	1.41881	7.65016e-09	1.58945	6.25938e-27	-1.25062	FALSE
cg01243950	chr2	45908640	+		OpenSea	PRKCE	NM_005400	Body	5.28203e-18	3.25437	1.81934e-09	1.67587	5.20116e-52	-1.93555	FALSE
cg12269743	chr2	45992130	-		OpenSea	PRKCE	NM_005400	Body	2.89281e-30	6.5045	2.72293e-19	2.99994	5.63043e-29	-1.08566	FALSE
cg24545602	chr2	46344839	+		OpenSea	PRKCE	NM_005400	Body	2.76447e-13	2.19063	1.07446e-05	1.05028	7.73444e-31	-1.08646	FALSE
cg21218883	chr2	46378287	+		OpenSea	PRKCE	NM_005400	Body	1.68906e-14	2.12589	4.41481e-26	4.75993	4.52992e-58	-2.21603	FALSE
cg20342458	chr2	52695221	+		OpenSea				2.74923e-06	1.0922	7.48043e-12	1.87189	2.84894e-39	-1.69792	FALSE
cg06501157	chr2	52856495	-	chr2:52856694-52857124	N_Shore				2.93974e-05	1.11925	9.13098e-05	1.03078	3.56143e-22	-1.05076	FALSE
cg05460486	chr2	53331760	-		OpenSea				7.45933e-06	1.00404	1.80632e-18	2.97238	4.99835e-32	-1.2649	TRUE
cg25249448	chr2	56216195	-		OpenSea	MIR216A	NR_029629	TSS200	5.02264e-13	1.74038	7.88417e-09	1.21276	2.02089e-21	-1.00868	FALSE
cg07469838	chr2	60703084	-		OpenSea	BCL11A	NM_022893;NM_138559;NM_018014	Body;Body;Body	1.76449e-21	3.22483	1.49621e-09	1.31849	3.17778e-46	-1.33444	FALSE
cg25600951	chr2	62419885	-	chr2:62422191-62424458	N_Shelf				3.5071e-11	1.51768	2.45682e-14	1.94578	4.41339e-30	-1.22432	FALSE
cg24726965	chr2	63606136	-		OpenSea	C2orf86	NM_015910;NM_001042692	Body;Body	1.55405e-13	2.70169	1.33447e-10	2.1287	7.20986e-24	-1.11577	FALSE
cg26164488	chr2	64440295	+		OpenSea				9.69891e-11	1.8032	5.26791e-23	4.40772	1.24661e-30	-1.34596	FALSE
cg25316856	chr2	64925436	+		OpenSea				4.67998e-08	1.8241	1.67224e-09	2.09332	1.96443e-25	-1.17444	FALSE
cg06264659	chr2	64998062	-	chr2:64994988-64995561	S_Shelf				8.40249e-23	3.98396	8.94348e-08	1.25022	1.3566e-48	-1.65868	FALSE
cg14068057	chr2	66562437	-		OpenSea				3.6136e-18	2.26466	1.09643e-24	3.5452	1.71647e-41	-1.58473	FALSE
cg07096238	chr2	66589902	-		OpenSea				2.6936e-07	1.6675	2.08915e-14	3.10277	1.02194e-22	-1.24757	FALSE
cg17104766	chr2	66617333	+		OpenSea				2.84153e-10	1.72785	7.14298e-07	1.2276	8.90415e-20	-1.05206	FALSE
cg22876901	chr2	67751758	-		OpenSea				8.50241e-13	1.84011	3.34294e-11	1.61614	3.25228e-23	-1.03321	FALSE
cg15745817	chr2	67799979	+		OpenSea				2.27612e-07	1.07919	1.8475e-07	1.08544	9.34994e-49	-1.63915	FALSE
cg03543319	chr2	68882249	-	chr2:68882342-68882574	N_Shore	PROKR1	NM_138964	Body	2.67599e-07	1.01683	1.42725e-11	1.51437	7.70299e-43	-1.62203	FALSE
cg25887844	chr2	68961495	-		OpenSea	ARHGAP25	NM_001166277;NM_001007231	TSS1500;TSS1500	5.76289e-20	3.32821	4.7001e-17	2.724	4.08725e-24	-1.2072	FALSE
cg15477363	chr2	68961987	-		OpenSea	ARHGAP25	NM_001166277;NM_001166277;NM_001007231;NM_001007231	5'UTR;1stExon;1stExon;5'UTR	8.4391e-09	1.33139	1.36656e-14	2.15252	5.79142e-27	-1.22085	FALSE
cg10881615	chr2	69100119	+		OpenSea	BMP10	NM_014482	TSS1500	4.9284e-12	1.75694	3.38604e-18	2.77514	2.60944e-22	-1.25447	FALSE
cg16190888	chr2	69428235	-		OpenSea	ANTXR1	NM_032208	Body	9.96012e-23	3.92439	1.2476e-14	2.23301	8.92782e-24	-1.0337	FALSE
cg03976366	chr2	71057572	+		OpenSea	CD207	NM_015717	3'UTR	2.27995e-16	1.6914	2.93073e-21	2.38161	7.18228e-25	-1.15008	FALSE
cg06869641	chr2	71947929	-		OpenSea				8.44539e-22	3.27956	5.72312e-17	2.35509	3.94182e-27	-1.03145	FALSE
cg07702235	chr2	71983542	+		OpenSea				5.61069e-14	3.72955	0.00690832	1.00468	1.27065e-37	-1.69687	FALSE
cg18996274	chr2	72311587	+		OpenSea				7.93451e-12	1.7589	1.07646e-12	1.88449	6.97936e-30	-1.01703	FALSE
cg21787997	chr2	77038948	+		OpenSea	LRRTM4	NM_001134745	Body	8.72881e-15	2.43592	2.26292e-06	1.13833	4.44921e-23	-1.04467	FALSE
cg07167933	chr2	85890281	-		OpenSea	SFTPB	NM_000542;NM_198843	Body;Body	3.50878e-08	1.16453	6.80647e-15	2.04718	2.00566e-62	-1.90961	FALSE
cg08814020	chr2	86289505	-		OpenSea	POLR1A	NM_015425	Body	5.98038e-06	1.35299	2.61987e-10	2.12282	1.02708e-31	-1.33289	FALSE
cg11143092	chr2	88647633	+	chr2:88650247-88650686	N_Shelf				5.00872e-20	2.61757	6.82253e-32	5.94334	2.84564e-39	-1.67339	FALSE
cg01763690	chr2	95666377	-	chr2:95663958-95664256	S_Shelf				5.98107e-25	5.12039	2.1603e-21	4.03173	6.23487e-26	-1.13382	FALSE
cg08859278	chr2	98329691	-		OpenSea	ZAP70	NM_001079	TSS1500	1.62511e-18	2.99696	1.83127e-16	2.599	1.03096e-24	-1.02073	FALSE
cg15954792	chr2	98986971	-		OpenSea	CNGA3	NM_001298;NM_001079878	Body;Body	1.16318e-26	4.41379	7.69941e-13	1.66772	2.6988e-38	-1.44446	FALSE
cg12407645	chr2	99918042	+		OpenSea	LYG1	NM_174898	TSS1500	5.24221e-14	2.11933	8.42884e-08	1.23472	3.84514e-37	-1.35598	FALSE
cg05471495	chr2	101369330	-		OpenSea				3.45779e-21	3.11117	4.92725e-12	1.60686	1.08112e-40	-2.26352	TRUE
cg25628433	chr2	101541328	+		OpenSea	NPAS2	NM_002518	Body	1.5057e-13	1.49772	1.15229e-20	2.49109	3.49088e-56	-1.96905	FALSE
cg13758186	chr2	101959136	-		OpenSea				1.18048e-19	3.20832	4.17819e-06	1.02791	1.47822e-31	-1.51702	FALSE
cg14810242	chr2	102087008	-	chr2:102090370-102091130	N_Shelf	RFX8	NM_001145664	5'UTR	3.79787e-26	4.96613	2.65109e-11	1.71884	2.21342e-26	-1.37222	FALSE
cg15552493	chr2	102387391	-		OpenSea	MAP4K4	NM_145687;NM_004834;NM_145686	Body;Body;Body	5.65643e-22	3.67606	4.28738e-06	1.00437	8.62596e-33	-1.19742	FALSE
cg09471343	chr2	102884397	-		OpenSea				1.26929e-10	1.30904	9.99966e-14	1.68011	1.07669e-29	-1.15233	FALSE
cg01254707	chr2	102953421	+		OpenSea	IL1RL1	NM_016232;NM_003856	5'UTR;TSS1500	1.35057e-17	3.07159	2.4099e-19	3.47707	1.19341e-55	-2.17922	FALSE
cg13149147	chr2	105757726	-	chr2:105760109-105761018	N_Shelf				2.00932e-11	1.90285	3.06093e-07	1.27843	4.28528e-30	-1.04072	TRUE
cg03464366	chr2	106227786	-		OpenSea				7.23011e-10	1.30798	3.3232e-12	1.59253	1.07896e-25	-1.19882	FALSE
cg18958907	chr2	107498846	-	chr2:107502353-107504216	N_Shelf	ST6GAL2	NM_001142352;NM_032528;NM_001142351	5'UTR;5'UTR;5'UTR	3.39935e-08	1.09953	1.38706e-18	2.51318	3.81478e-36	-1.30689	FALSE
cg22415472	chr2	108602361	-	chr2:108602824-108603467	N_Shore	SLC5A7	NM_021815	TSS1500	2.18208e-14	2.30974	6.45676e-14	2.22987	4.08552e-36	-1.15841	TRUE
cg08198071	chr2	109742356	-	chr2:109744585-109746833	N_Shelf				5.61868e-10	2.06669	2.33065e-05	1.24156	6.63804e-57	-2.41317	FALSE
cg01119374	chr2	109742964	+	chr2:109744585-109746833	N_Shore				1.18729e-19	2.19186	2.27008e-11	1.19027	6.44682e-33	-1.16502	FALSE
cg07935264	chr2	113594375	-		OpenSea	IL1B	NM_000576	TSS200	5.28634e-22	3.33432	2.96053e-16	2.24426	2.15898e-17	-1.17014	FALSE
cg23149881	chr2	113594654	-		OpenSea	IL1B	NM_000576	TSS1500	6.91033e-15	2.82166	1.93189e-07	1.48127	1.56927e-25	-1.17759	TRUE
cg02302587	chr2	113829866	-		OpenSea	IL1F10	NM_032556;NM_173161	TSS200;5'UTR	5.13369e-12	2.11442	1.19127e-10	1.88485	1.13548e-26	-1.11403	FALSE
cg11009736	chr2	119699682	-		OpenSea	MARCO	NM_006770	TSS200	1.58305e-21	3.25191	2.72449e-07	1.05577	6.83479e-40	-1.7985	FALSE
cg23844527	chr2	120867567	+		OpenSea	EPB41L5	NM_020909	Body	6.41171e-09	2.20566	6.02363e-09	2.20523	9.05312e-58	-1.95332	FALSE
cg13010161	chr2	121488902	-	chr2:121492857-121495234	N_Shelf				1.23515e-20	3.06996	1.90686e-14	1.98571	2.56609e-39	-1.60865	TRUE
cg00637745	chr2	121497334	-	chr2:121499228-121499578	N_Shore				3.82339e-10	1.57782	5.1529e-12	1.84564	3.5295e-24	-1.03269	TRUE
cg03339817	chr2	128458281	-	chr2:128458844-128459937	N_Shore	SFT2D3	NM_032740	TSS1500	2.33502e-30	5.34536	8.80388e-34	6.7861	9.13264e-21	-1.23619	FALSE
cg08726863	chr2	128458401	-	chr2:128458844-128459937	N_Shore	SFT2D3	NM_032740	TSS200	5.38847e-07	1.14642	3.82466e-27	5.34089	1.27177e-23	-1.06542	FALSE
cg23130369	chr2	129245177	+	chr2:129243985-129244204	S_Shore				8.79205e-08	1.03569	7.12186e-17	2.18985	2.08483e-35	-1.26435	FALSE
cg21875839	chr2	129308196	-		OpenSea				1.46488e-18	2.54379	7.66761e-23	3.41877	6.92347e-32	-1.18066	FALSE
cg27531842	chr2	131672685	+	chr2:131673686-131674150	N_Shore				8.15885e-11	1.68131	7.08688e-10	1.54571	1.80085e-26	-1.13254	FALSE
cg24697329	chr2	131674376	+	chr2:131673686-131674150	S_Shore	ARHGEF4	NM_032995;NM_032995;NM_015320;NM_015320	5'UTR;1stExon;1stExon;5'UTR	2.81293e-09	1.3856	1.30857e-07	1.16945	4.17278e-33	-1.40978	FALSE
cg03183618	chr2	134964228	+		OpenSea				6.0152e-19	3.25992	7.19608e-12	1.93648	1.93091e-27	-1.12167	FALSE
cg21495956	chr2	138434773	+		OpenSea	THSD7B	NM_001080427	3'UTR	3.89224e-14	1.77998	2.55703e-18	2.40868	1.20288e-32	-1.55869	FALSE
cg22055891	chr2	138829973	-		OpenSea				7.81395e-17	2.60746	4.41769e-12	1.82675	3.78326e-34	-1.5668	FALSE
cg03971661	chr2	139657512	+	chr2:139660186-139660395	N_Shelf				5.66578e-08	2.13613	3.61723e-07	1.95128	2.27902e-22	-1.16804	FALSE
cg11038054	chr2	142338869	-		OpenSea	LRP1B	NM_018557	Body	8.74241e-06	1.18279	4.49162e-06	1.2206	1.00053e-36	-1.68623	FALSE
cg21340845	chr2	142890700	-	chr2:142887724-142888553	S_Shelf	LRP1B	NM_018557	TSS1500	1.8523e-11	1.77953	6.45087e-12	1.84616	9.27011e-38	-1.69308	FALSE
cg05738924	chr2	144995448	+		OpenSea	GTDC1	NM_001164629;NM_001006636;NM_024659	5'UTR;5'UTR;TSS1500	7.47441e-25	3.9369	3.97874e-11	1.47023	7.48958e-38	-1.37164	FALSE
cg08187814	chr2	145202065	-		OpenSea	ZEB2	NM_014795;NM_001171653	Body;Body	0.0016707	1.01353	0.000176043	1.20451	6.28847e-22	-1.06629	FALSE
cg27660720	chr2	169023572	-		OpenSea	STK39	NM_013233	Body	9.88614e-18	2.94546	3.64488e-19	3.26206	2.23001e-15	-1.02612	FALSE
cg17918556	chr2	169372300	+		OpenSea	LASS6	NM_203463	Body	1.37188e-09	1.66106	3.34253e-13	2.244	2.91165e-44	-1.40257	FALSE
cg16780603	chr2	169659047	-		OpenSea	NOSTRIN	NM_001171631;NM_052946;NM_001171632;NM_001039724	5'UTR;TSS200;TSS200;TSS200	1.99756e-15	2.24054	5.84228e-07	1.07147	1.28041e-26	-1.09422	FALSE
cg18912768	chr2	169887819	-		OpenSea	ABCB11	NM_003742;NM_003742	5'UTR;1stExon	9.85309e-22	3.37939	1.62519e-09	1.35362	2.93109e-26	-1.08479	FALSE
cg02097254	chr2	172372096	+	chr2:172373817-172374199	N_Shore				2.43918e-24	3.83616	1.02668e-10	1.43214	2.37661e-27	-1.26164	FALSE
cg06924873	chr2	172943770	-	chr2:172944988-172945384	N_Shore	MAP1D	NM_199227	Body	5.11407e-28	4.44795	6.24554e-23	3.12795	4.49867e-42	-1.173	FALSE
cg17165848	chr2	175462452	+		OpenSea	WIPF1	NM_003387;NM_001077269	5'UTR;5'UTR	2.53731e-08	1.21293	1.08764e-16	2.39501	7.94407e-30	-1.65786	FALSE
cg19867579	chr2	175643491	-		OpenSea				8.59629e-27	4.34613	8.58793e-20	2.6943	2.04491e-43	-1.3955	FALSE
cg01420564	chr2	179076804	-		OpenSea	OSBPL6	NM_032523	5'UTR	3.68243e-30	6.92373	2.41282e-11	1.78461	3.06708e-40	-1.58334	FALSE
cg08778148	chr2	188406934	+		OpenSea	TFPI	NM_006287;NM_001032281	5'UTR;5'UTR	4.73095e-22	3.68968	2.53688e-12	1.83948	1.35624e-53	-1.89151	FALSE
cg01974549	chr2	190151266	+		OpenSea				6.54333e-09	1.62842	7.97302e-18	3.28951	3.72242e-23	-1.02786	FALSE
cg21315098	chr2	190163043	-		OpenSea				5.65905e-08	1.22766	3.3895e-14	2.09247	4.8223e-39	-1.30305	FALSE
cg06758448	chr2	192067742	-		OpenSea				9.72804e-21	3.12341	7.8493e-25	4.13808	9.56069e-48	-2.24223	FALSE
cg09907068	chr2	197159060	-		OpenSea	HECW2	NM_020760	Body	1.97269e-14	2.53938	1.01739e-17	3.22232	1.09423e-27	-1.14212	FALSE
cg06284438	chr2	197675300	+		OpenSea	C2orf66	NM_213608	TSS1500	6.2761e-21	3.69419	2.84705e-11	1.82367	3.76685e-36	-1.56451	FALSE
cg01766396	chr2	198436483	+		OpenSea	RFTN2	NM_144629	3'UTR	4.52517e-20	3.16107	3.91446e-12	1.77604	7.72761e-40	-1.7802	FALSE
cg04945753	chr2	201320027	+		OpenSea	SPATS2L	NM_001100422;NM_015535;NM_001100424;NM_001100423	Body;Body;Body;Body	5.41875e-11	1.47533	6.13898e-22	3.28275	1.66229e-43	-1.76356	FALSE
cg20608990	chr2	202097607	+		OpenSea	CASP8	NM_001080124;NM_001228;NM_033355;NM_033358	TSS1500;TSS1500;TSS1500;TSS1500	6.29167e-12	2.2212	1.81885e-12	2.31807	1.39819e-19	-1.02994	FALSE
cg20483361	chr2	202826147	+		OpenSea				4.50876e-13	1.93906	6.02171e-13	1.91977	2.26514e-29	-1.13283	FALSE
cg21074959	chr2	203044287	-		OpenSea				3.05934e-16	3.53865	1.6073e-06	1.51525	4.10984e-33	-1.45419	FALSE
cg15034848	chr2	208988453	+	chr2:208988834-208989269	N_Shore	CRYGD	NM_006891	Body	2.00333e-15	3.17845	5.53286e-05	1.17269	1.61955e-24	-1.01892	FALSE
cg21128568	chr2	216411327	+		OpenSea				2.3491e-23	4.68413	1.01752e-10	1.87187	9.60132e-20	-1.13531	FALSE
cg12535109	chr2	216708370	-		OpenSea				1.75712e-18	2.6496	3.99761e-16	2.2478	1.96986e-37	-1.80641	FALSE
cg08729279	chr2	216708378	-		OpenSea				2.7069e-14	2.42475	3.14497e-09	1.59373	3.13844e-44	-1.89104	FALSE
cg05731218	chr2	216769199	+		OpenSea				9.14538e-08	1.39942	1.64621e-09	1.6562	1.9469e-33	-1.25058	FALSE
cg03165356	chr2	216882347	+	chr2:216877899-216878352	S_Shelf				3.46826e-23	3.2088	4.53983e-19	2.43083	1.24117e-44	-1.96565	FALSE
cg20270231	chr2	218493108	+		OpenSea	DIRC3	NR_026597	Body	8.0678e-23	3.84033	2.54299e-19	3.03443	9.28466e-40	-1.08375	FALSE
cg05190002	chr2	219262192	+	chr2:219263098-219265556	N_Shore				5.59899e-10	1.3008	3.1679e-15	1.97657	3.1229e-42	-1.17813	FALSE
cg06993099	chr2	219821266	-	chr2:219824151-219825864	N_Shelf				3.62548e-26	4.52087	1.87793e-09	1.32744	4.5599e-26	-1.18372	FALSE
cg12747469	chr2	219907225	-	chr2:219906107-219906328	S_Shore	CCDC108	NM_152389;NM_194302	TSS1500;TSS1500	3.30297e-19	2.99482	7.00621e-18	2.73764	4.84316e-30	-1.25635	FALSE
cg22573731	chr2	220908336	+		OpenSea				1.40861e-15	2.45216	9.31822e-13	1.98322	1.0187e-33	-1.28318	FALSE
cg02744632	chr2	224441764	-		OpenSea				1.20722e-06	1.23553	3.54358e-08	1.45495	5.20126e-33	-1.32533	FALSE
cg03850811	chr2	224600855	-		OpenSea				1.59633e-10	1.30284	4.34803e-16	2.0093	3.30471e-26	-1.15454	FALSE
cg02234653	chr2	224625080	-		OpenSea	AP1S3	NM_001039569	Body	2.92881e-08	1.36476	9.11258e-07	1.15624	4.28178e-18	-1.08027	FALSE
cg19411699	chr2	225792082	+		OpenSea	DOCK10	NM_014689	Body	4.56322e-24	4.21497	2.60358e-06	1.02664	4.19938e-41	-1.3781	FALSE
cg11669995	chr2	231691149	-	chr2:231692697-231693496	N_Shore				1.19279e-11	1.6778	1.0177e-11	1.68587	2.0013e-37	-1.58742	FALSE
cg23081357	chr2	231710048	-	chr2:231712775-231712982	N_Shelf				1.70035e-21	2.48124	2.85631e-21	2.45185	6.34446e-29	-1.04563	FALSE
cg14254999	chr2	231790529	-		OpenSea	GPR55	NM_005683	TSS1500	4.23735e-22	3.8415	1.03225e-09	1.52843	2.93073e-28	-1.22222	FALSE
cg03386373	chr2	231860456	-		OpenSea	SPATA3	NM_139073	TSS1500	6.48972e-16	2.93972	2.13002e-08	1.58305	3.08948e-26	-1.18791	FALSE
cg05689582	chr2	232457587	+		OpenSea	C2orf57	NM_152614;NM_152614	5'UTR;1stExon	5.95883e-16	2.57561	1.11911e-05	1.01087	5.6765e-41	-1.53547	FALSE
cg25883149	chr2	232757080	+		OpenSea	MIR1471	NR_031717	TSS200	5.73063e-23	3.72609	2.53855e-13	1.88866	6.50268e-33	-1.35839	FALSE
cg25752514	chr2	233320760	-	chr2:233323380-233323936	N_Shelf	ALPI	NM_001631	TSS200	9.02642e-20	2.67093	5.20549e-12	1.51642	9.80507e-29	-1.15409	FALSE
cg10549071	chr2	235160451	-		OpenSea				1.02458e-10	1.2229	9.78631e-10	1.11943	1.0552e-22	-1.321	FALSE
cg03742137	chr2	236504280	+	chr2:236506378-236506728	N_Shelf	AGAP1	NM_014914;NM_001037131	Body;Body	1.49302e-08	1.17168	7.97389e-26	4.23656	1.43323e-39	-1.4359	FALSE
cg06473675	chr2	237174072	-		OpenSea	ASB18	NM_212556	TSS1500	1.01307e-08	1.20139	2.02308e-10	1.40145	5.24849e-21	-1.03108	FALSE
cg01647561	chr2	238199815	+		OpenSea				7.94678e-14	2.88364	6.039e-06	1.37139	3.19748e-55	-2.07512	FALSE
cg04838191	chr2	238214874	-		OpenSea				1.39868e-08	1.26102	1.02462e-10	1.53008	2.09862e-20	-1.08091	FALSE
cg22570757	chr2	238253330	+		OpenSea	COL6A3	NM_004369;NM_057166;NM_057167	Body;Body;Body	1.44656e-09	1.38619	1.78974e-08	1.24568	1.64156e-28	-1.07367	FALSE
cg16989719	chr2	238392110	+	chr2:238395061-238396241	N_Shelf				4.4002e-09	1.38784	3.05943e-16	2.46452	1.09548e-26	-1.04759	FALSE
cg24193456	chr2	241263026	+	chr2:241262311-241262759	S_Shore				5.47896e-22	3.66015	7.40039e-13	1.91217	2.9164e-34	-1.1461	FALSE
cg27570309	chr3	3886273	-		OpenSea	LRRN1	NM_020873	5'UTR	2.16083e-19	3.02934	1.81927e-14	2.13665	8.72987e-29	-1.03214	TRUE
cg06367354	chr3	8363442	+		OpenSea				6.72811e-24	3.55558	9.99045e-10	1.25379	3.21067e-39	-1.30894	FALSE
cg19628771	chr3	9027576	+	chr3:9027156-9027611	Island	SRGAP3	NM_001033117;NM_014850	Body;Body	4.85428e-06	1.28435	5.95735e-13	2.47883	2.99826e-30	-1.11529	FALSE
cg11888747	chr3	9821816	+		OpenSea	TADA3	NM_006354	3'UTR	5.5551e-12	1.83845	1.42107e-17	2.79072	6.41084e-37	-1.44102	FALSE
cg08525922	chr3	11643368	-		OpenSea	VGLL4	NM_014667;NM_001128219	Body;Body	8.85752e-19	2.8734	1.41831e-14	2.13142	3.857e-35	-1.3546	FALSE
cg25616514	chr3	11798996	-		OpenSea				5.66015e-27	4.21891	1.66263e-12	1.51889	2.74321e-42	-1.48361	FALSE
cg25378920	chr3	13728706	-		OpenSea	LOC285375	NR_027103	Body	1.6883e-05	1.00084	9.59168e-23	4.16443	8.64339e-28	-1.11953	FALSE
cg05413061	chr3	16225307	+		OpenSea	GALNTL2	NM_054110	Body	1.11177e-15	1.88612	4.34643e-08	1.00097	8.72009e-45	-1.4835	FALSE
cg13244293	chr3	25832283	+		OpenSea	NGLY1;OXSM	NM_001145294;NR_026937;NM_017897;NM_001145391	TSS1500;Body;5'UTR;5'UTR	3.39663e-13	1.85243	5.8424e-25	4.23951	3.14898e-44	-1.42039	FALSE
cg04405547	chr3	31508501	+		OpenSea				1.34356e-24	5.01756	4.94538e-08	1.43097	3.22477e-26	-1.0959	FALSE
cg15469655	chr3	33245094	+		OpenSea	SUSD5	NM_015551	Body	3.68955e-26	4.13122	6.72406e-13	1.62524	2.03616e-26	-1.29193	FALSE
cg05433805	chr3	37204814	-		OpenSea	LRRFIP2	NM_017724;NM_006309;NM_001134369	5'UTR;5'UTR;5'UTR	1.4741e-06	1.3284	1.68404e-13	2.51032	1.05392e-35	-1.24081	FALSE
cg06519434	chr3	38664257	-		OpenSea	SCN5A	NM_001160161;NM_001099405;NM_000335;NM_198056;NM_001160160;NM_001099404	Body;Body;Body;Body;Body;Body	2.10366e-14	1.45737	6.55373e-18	1.87837	3.14542e-26	-1.04467	FALSE
cg04569233	chr3	39321449	+		OpenSea	CX3CR1	NM_001171174;NM_001171171;NM_001337;NM_001171172;NM_001337	Body;5'UTR;5'UTR;5'UTR;1stExon	2.05058e-21	3.95672	4.39817e-12	2.02047	1.58836e-29	-1.12243	TRUE
cg13526476	chr3	39497727	-		OpenSea				4.70467e-20	3.2346	7.17464e-07	1.10677	1.59556e-31	-1.09189	FALSE
cg18816595	chr3	42750454	+		OpenSea	CCDC13	NM_144719	3'UTR	1.13213e-15	2.00845	1.09766e-11	1.48003	1.2778e-28	-1.02912	FALSE
cg12019893	chr3	42950090	-	chr3:42947480-42948170	S_Shore	ZNF662	NM_207404;NM_001134656	Body;Body	1.86781e-19	2.82731	1.21433e-07	1.09846	3.36598e-44	-1.38786	FALSE
cg17943672	chr3	44397397	+		OpenSea	C3orf23	NM_173826;NM_001029840;NM_001029839	Body;Body;Body	1.37759e-20	4.00131	1.63718e-19	3.72791	1.23896e-25	-1.18302	FALSE
cg26135172	chr3	45595231	-		OpenSea				4.57458e-13	1.76423	3.23065e-17	2.39709	1.75263e-42	-1.3246	FALSE
cg13148151	chr3	45637978	-	chr3:45635090-45635932	S_Shelf	LIMD1	NM_014240	Body	2.03461e-05	1.16486	3.09131e-10	1.95014	1.08536e-38	-1.23538	FALSE
cg26763394	chr3	45957664	+		OpenSea				7.51183e-10	1.62789	2.26309e-15	2.52914	4.15528e-41	-1.5854	FALSE
cg23350385	chr3	46448134	+		OpenSea	CCRL2	NM_001130910;NM_003965	TSS1500;TSS1500	2.59776e-19	2.59884	1.07461e-08	1.13572	8.18795e-31	-1.15976	FALSE
cg17581925	chr3	46798240	+	chr3:46798042-46798463	Island				7.39476e-17	2.63118	6.69004e-10	1.52815	1.68657e-51	-1.48641	FALSE
cg07088513	chr3	48232722	-	chr3:48229077-48230285	S_Shelf				7.6338e-06	1.704	5.5867e-10	2.63245	3.43483e-32	-1.1346	FALSE
cg00514486	chr3	49837348	-	chr3:49840103-49841191	N_Shelf	CDH29	NM_001007540	TSS200	6.76949e-16	1.61915	3.20281e-14	1.43275	1.48725e-41	-1.1608	FALSE
cg00390253	chr3	50241300	+	chr3:50242550-50243589	N_Shore	SLC38A3	NM_006841	TSS1500	8.82726e-27	4.87713	1.51089e-16	2.41063	2.23651e-38	-1.47256	FALSE
cg03655330	chr3	50337494	-	chr3:50336331-50336879	S_Shore	HYAL1;NAT6;HYAL3	NM_007312;NM_153281;NM_153285;NM_012191;NM_153282;NM_153283;NM_033159;NM_003549	3'UTR;3'UTR;3'UTR;TSS1500;3'UTR;3'UTR;3'UTR;TSS1500	7.17135e-15	1.82102	1.3403e-14	1.78587	8.502e-28	-1.21474	FALSE
cg13302785	chr3	51104051	+		OpenSea	DOCK3	NM_004947	Body	7.98436e-09	2.1009	1.14198e-09	2.2684	3.00628e-40	-1.1497	FALSE
cg12829455	chr3	51391213	-		OpenSea	DOCK3	NM_004947	Body	6.56878e-27	4.72594	7.40213e-08	1.12553	8.64172e-45	-1.13733	FALSE
cg05991220	chr3	52813859	-		OpenSea	ITIH1	NM_001166435;NM_001166436;NM_001166434;NM_002215	TSS200;TSS200;Body;Body	7.81023e-18	3.17814	7.43833e-08	1.41308	1.91727e-41	-1.43376	FALSE
cg24628310	chr3	52813873	+		OpenSea	ITIH1	NM_001166435;NM_001166436;NM_001166434;NM_002215	TSS200;TSS200;Body;Body	3.63897e-18	2.75298	1.44282e-10	1.54733	5.33799e-32	-1.18814	FALSE
cg06204229	chr3	52865917	+		OpenSea	ITIH4	NM_001166449;NM_002218	TSS1500;TSS1500	4.91438e-24	3.74144	1.0992e-10	1.423	4.02519e-64	-1.89426	FALSE
cg02844593	chr3	54579548	-		OpenSea	CACNA2D3	NM_018398	Body	2.86405e-18	2.87139	4.43783e-24	4.28287	1.9045e-28	-1.01258	FALSE
cg20954180	chr3	54606265	+		OpenSea	CACNA2D3	NM_018398	Body	4.19753e-09	1.33234	2.36533e-20	3.14862	5.59759e-49	-1.44339	FALSE
cg26681383	chr3	54700753	+		OpenSea	CACNA2D3	NM_018398	Body	2.51156e-21	3.86814	1.53928e-13	2.22837	1.11267e-41	-1.27323	FALSE
cg02906784	chr3	54815664	-		OpenSea	CACNA2D3	NM_018398	Body	3.63967e-20	3.36755	7.11617e-16	2.49861	5.96003e-35	-1.32626	FALSE
cg16618218	chr3	54950385	+		OpenSea	CACNA2D3	NM_018398	Body	7.89128e-20	3.66565	1.39256e-12	2.17021	1.2629e-35	-1.12257	FALSE
cg16418228	chr3	54963186	-		OpenSea	LRTM1;CACNA2D3	NM_020678;NM_018398	TSS1500;Body	1.45191e-16	2.83253	3.47594e-19	3.41089	2.56242e-38	-1.17824	FALSE
cg19551485	chr3	55693182	-		OpenSea	C3orf51;ERC2	NR_024615;NM_015576	Body;3'UTR	2.65001e-25	4.20145	2.76783e-09	1.29066	2.00814e-39	-1.226	FALSE
cg16718760	chr3	55721067	-		OpenSea	ERC2	NM_015576	Body	1.37134e-25	4.34326	5.55681e-07	1.03136	3.01356e-49	-2.02608	FALSE
cg05070265	chr3	55777041	+		OpenSea	ERC2	NM_015576	Body	3.16053e-18	2.59578	1.66755e-12	1.70604	2.14155e-39	-1.24131	FALSE
cg02717506	chr3	56390366	-		OpenSea	ERC2	NM_015576	Body	6.52636e-15	2.49512	2.68682e-09	1.57676	1.84173e-39	-1.19925	FALSE
cg13586051	chr3	58200471	-		OpenSea	DNASE1L3	NM_004944	TSS200	1.59592e-12	2.05435	1.59589e-12	2.05349	1.35687e-45	-1.9516	FALSE
cg24260359	chr3	58200569	+		OpenSea	DNASE1L3	NM_004944	TSS200	6.46374e-07	1.01923	7.20675e-18	2.54155	6.32327e-38	-1.80198	FALSE
cg23487312	chr3	62401106	-		OpenSea	CADPS	NM_003716;NM_183394;NM_183393	Body;Body;Body	5.54749e-13	1.65904	3.25451e-08	1.09119	9.43951e-36	-1.20538	FALSE
cg18005280	chr3	66463731	-		OpenSea	LRIG1	NM_015541	Body	1.80169e-13	2.21068	1.52289e-11	1.89583	2.94323e-37	-1.49802	TRUE
cg08104448	chr3	67125504	-		OpenSea				1.65415e-13	3.59174	1.0315e-08	2.38413	1.37204e-28	-1.08402	FALSE
cg18156592	chr3	69143889	-		OpenSea	ARL6IP5	NM_006407	Body	4.46866e-15	3.54874	4.68923e-14	3.29091	5.00983e-50	-1.98722	FALSE
cg15023858	chr3	69812434	+		OpenSea	MITF	NM_006722;NM_198159	TSS1500;Body	6.9701e-11	1.54887	4.58178e-07	1.0674	4.48747e-24	-1.23703	FALSE
cg09429735	chr3	71752026	+		OpenSea	EIF4E3	NM_001134651;NM_001134650;NM_173359;NM_001134649	Body;5'UTR;5'UTR;5'UTR	8.12359e-12	2.53461	9.65848e-13	2.72797	1.07694e-39	-1.55364	FALSE
cg12610078	chr3	82547324	-		OpenSea				5.20044e-19	2.4994	4.92585e-21	2.87962	4.89007e-36	-1.10111	FALSE
cg03020181	chr3	85938637	+		OpenSea	CADM2	NM_001167675;NM_001167674;NM_153184	Body;Body;Body	5.02887e-12	1.6395	9.34374e-13	1.73694	8.93722e-29	-1.14485	FALSE
cg11295935	chr3	87018446	-		OpenSea	VGLL3	NM_016206	Body	1.39841e-06	1.47998	2.10995e-08	1.79644	7.92241e-30	-1.23752	FALSE
cg25342577	chr3	87135140	+	chr3:87138225-87138546	N_Shelf				7.42062e-05	1.01459	3.63265e-16	2.93788	3.16855e-29	-1.50204	FALSE
cg05293646	chr3	94160438	-		OpenSea				6.88803e-07	1.34411	9.20316e-11	1.95794	1.11119e-18	-1.09382	FALSE
cg24392939	chr3	97591258	+		OpenSea				2.57276e-09	1.44929	5.33989e-27	5.27679	1.77465e-23	-1.12089	FALSE
cg04068578	chr3	98482769	-		OpenSea	ST3GAL6	NM_006100	5'UTR	1.02855e-24	4.81693	1.53376e-16	2.75147	1.81553e-25	-1.33889	FALSE
cg00718336	chr3	99742090	-		OpenSea	C3orf26;FILIP1L	NM_032359;NM_182909;NM_001042459	Body;5'UTR;5'UTR	2.46674e-09	1.54784	7.86488e-21	3.69879	1.15727e-27	-1.31432	FALSE
cg12656272	chr3	100328186	-		OpenSea	GPR128	NM_032787	TSS1500	4.09747e-15	2.39884	3.49683e-11	1.76556	6.46911e-26	-1.07224	FALSE
cg00423655	chr3	102154087	+		OpenSea	ZPLD1	NM_175056	Body	9.58005e-14	2.36703	3.66155e-05	1.0162	7.25515e-26	-1.29572	FALSE
cg11376607	chr3	106116978	+		OpenSea				6.79168e-23	4.97758	8.14777e-06	1.23203	1.37181e-27	-1.14873	FALSE
cg03787282	chr3	106718760	-		OpenSea				1.66759e-09	1.67614	4.20301e-08	1.45909	2.6569e-36	-1.62381	FALSE
cg00915092	chr3	108031411	-		OpenSea	HHLA2	NM_007072	5'UTR	5.21626e-17	2.56908	5.37122e-14	2.06462	9.14027e-23	-1.15769	FALSE
cg04879722	chr3	114597503	-		OpenSea	ZBTB20	NM_015642;NM_001164343	5'UTR;5'UTR	4.00341e-14	2.33812	4.63073e-16	2.69799	3.81923e-45	-2.06106	FALSE
cg06169746	chr3	119419493	+	chr3:119421855-119422334	N_Shelf				5.59736e-08	1.36496	9.52158e-16	2.60806	2.42623e-52	-2.09064	FALSE
cg16562288	chr3	120179862	+		OpenSea				6.92624e-16	2.31832	5.41e-12	1.72528	7.06123e-21	-1.25512	FALSE
cg25357706	chr3	123123576	-		OpenSea	ADCY5	NM_183357	Body	2.39792e-24	3.76426	6.50657e-15	1.95843	1.11144e-28	-1.06718	FALSE
cg00984696	chr3	124128381	+		OpenSea	KALRN	NM_001024660;NM_003947	Body;Body	1.17511e-09	1.34466	3.46348e-15	2.09735	6.42762e-24	-1.04757	FALSE
cg27252776	chr3	124564252	+		OpenSea	ITGB5	NM_002213	Body	2.10749e-10	1.29535	3.3727e-17	2.18553	3.06642e-32	-1.14746	FALSE
cg06196689	chr3	124653632	-		OpenSea	MUC13	NM_033049	TSS200	1.59119e-19	3.47137	8.35048e-15	2.4882	5.13392e-31	-1.26072	FALSE
cg22907034	chr3	124653659	-		OpenSea	MUC13	NM_033049	TSS200	1.16999e-20	3.20152	1.78408e-24	4.16298	1.33808e-27	-1.04707	FALSE
cg26225893	chr3	124653718	+		OpenSea	MUC13	NM_033049	TSS200	2.79932e-25	4.55478	1.67849e-09	1.4303	8.0173e-32	-1.26723	FALSE
cg05607801	chr3	125903092	+	chr3:125898662-125899568	S_Shelf				2.03706e-13	1.63233	4.88675e-22	3.01032	1.05691e-25	-1.09576	FALSE
cg08140712	chr3	127171033	+	chr3:127174375-127174944	N_Shelf				4.4114e-18	2.82791	5.16783e-16	2.44687	1.98775e-27	-1.14218	FALSE
cg23944298	chr3	127248864	-		OpenSea				8.88374e-10	1.62422	1.53098e-05	1.01918	3.3728e-37	-1.17216	FALSE
cg06915667	chr3	128272723	+	chr3:128273936-128274796	N_Shore				4.3242e-20	3.35163	8.48834e-19	3.07416	3.47016e-27	-1.19738	FALSE
cg07468062	chr3	128703912	+		OpenSea	KIAA1257	NM_020741	Body	9.5988e-12	1.994	5.7295e-11	1.86744	5.85695e-28	-1.39594	FALSE
cg04083553	chr3	128778575	+		OpenSea	GP9	NM_000174	TSS1500	8.50795e-21	3.30345	2.05233e-12	1.80646	2.09962e-31	-1.01685	FALSE
cg06725798	chr3	129267208	-		OpenSea	H1FOO	NM_153833	Body	4.30103e-18	2.81098	2.52842e-07	1.15919	1.21522e-33	-1.41463	FALSE
cg09668964	chr3	129335695	+		OpenSea				7.08566e-13	1.49049	1.08874e-15	1.84225	7.44983e-58	-1.81762	FALSE
cg11412230	chr3	129979342	-	chr3:129982745-129983090	N_Shelf	COL6A4P2	NR_027898	Body	7.82894e-09	1.41199	2.56991e-08	1.33788	4.29741e-30	-1.2276	FALSE
cg19139832	chr3	131631841	-		OpenSea	CPNE4	NM_130808	5'UTR	1.25467e-20	2.66851	2.26215e-17	2.13506	1.4275e-26	-1.32282	FALSE
cg19770281	chr3	132261993	+		OpenSea				2.97875e-08	1.43619	7.57738e-19	3.32364	1.68266e-44	-2.09234	FALSE
cg18544974	chr3	132842314	-		OpenSea	TMEM108	NM_001136469;NM_023943	5'UTR;5'UTR	9.46286e-05	1.04976	1.6494e-05	1.16518	1.85842e-30	-1.44978	FALSE
cg15961993	chr3	132930478	+		OpenSea	TMEM108	NM_001136469;NM_023943	5'UTR;5'UTR	9.61306e-12	1.75108	3.87891e-08	1.26119	6.00369e-15	-1.03749	FALSE
cg25785495	chr3	134910848	-		OpenSea	EPHB1	NM_004441	Body	3.19196e-08	1.32319	5.57653e-31	7.04306	4.697e-26	-1.06862	FALSE
cg01185573	chr3	135432551	-		OpenSea				6.13735e-19	3.73349	4.08066e-14	2.64629	1.39694e-40	-1.85997	FALSE
cg10698097	chr3	140401765	+	chr3:140401459-140401986	Island	TRIM42	NM_152616	Body	2.89141e-22	2.70931	7.26441e-14	1.50164	6.86891e-29	-1.02296	FALSE
cg05116378	chr3	141377105	-	chr3:141378718-141379234	N_Shore				5.08546e-23	3.6924	8.89253e-21	3.18165	2.94695e-39	-1.36652	FALSE
cg27409991	chr3	142677860	-	chr3:142681137-142683268	N_Shelf				1.08523e-22	2.83462	6.75021e-19	2.19419	6.96864e-32	-1.45142	FALSE
cg26283496	chr3	146269126	-		OpenSea				4.22148e-17	2.94542	1.03451e-09	1.65278	4.13118e-29	-1.30405	FALSE
cg01704739	chr3	149103190	+		OpenSea				2.93016e-05	1.02255	2.51304e-06	1.1708	2.53443e-27	-1.08509	FALSE
cg18279625	chr3	150317877	-	chr3:150321002-150321791	N_Shelf				7.16105e-07	1.1271	3.22782e-10	1.56852	3.2306e-37	-1.72626	FALSE
cg02061820	chr3	152046751	+		OpenSea	MBNL1	NM_207295;NM_207293;NM_021038;NM_207292;NM_207296;NM_207297;NM_207294	Body;Body;Body;Body;Body;Body;Body	3.88554e-11	2.17005	2.57069e-14	2.78842	1.3258e-45	-2.0827	FALSE
cg11610831	chr3	155704565	-		OpenSea				1.13827e-17	3.83719	2.78639e-10	2.17735	1.86836e-29	-1.27946	FALSE
cg24926465	chr3	156007787	-	chr3:156008991-156009320	N_Shore	KCNAB1	NM_172159;NM_003471;NM_172160	TSS1500;Body;Body	8.36611e-20	3.2457	3.25085e-13	2.02281	2.72195e-52	-2.08916	FALSE
cg22834147	chr3	158189615	+		OpenSea	RSRC1	NM_016625	Body	1.17384e-12	2.14874	1.38266e-12	2.13597	5.74683e-38	-1.64994	FALSE
cg18751231	chr3	159505040	-		OpenSea	SCHIP1	NM_014575	Body	1.4748e-09	1.50517	7.659e-08	1.26902	1.57112e-34	-1.33942	FALSE
cg13423054	chr3	160192028	-		OpenSea				2.33508e-09	1.25007	3.56907e-17	2.31235	1.59404e-31	-1.10322	FALSE
cg13212525	chr3	161214813	-		OpenSea	OTOL1	NM_001080440	1stExon	1.38361e-12	1.74364	6.35534e-13	1.79007	8.48483e-34	-1.35228	FALSE
cg14954143	chr3	162071211	-		OpenSea				1.03913e-24	5.16376	2.0232e-06	1.21983	2.61029e-22	-1.29391	FALSE
cg13793580	chr3	169540297	+		OpenSea	LRRIQ4	NM_001080460	1stExon	4.97229e-13	2.22844	8.00885e-10	1.70385	2.34171e-36	-1.42942	FALSE
cg25631489	chr3	169900020	-	chr3:169898946-169899626	S_Shore	PHC3	NM_024947	TSS1500	9.9691e-14	1.93454	6.33751e-12	1.6786	4.08012e-34	-1.49138	FALSE
cg26549084	chr3	171759895	+	chr3:171757493-171758724	S_Shore	FNDC3B	NM_022763;NM_001135095	5'UTR;5'UTR	8.4526e-12	1.88673	6.91163e-15	2.39546	2.06268e-26	-1.38085	FALSE
cg22572614	chr3	172241975	-		OpenSea	TNFSF10	NM_003810	TSS1500	3.03119e-14	2.47977	3.73996e-08	1.47215	8.48969e-31	-1.44278	FALSE
cg18143701	chr3	176862885	+		OpenSea	TBL1XR1	NM_024665	5'UTR	1.78304e-08	1.65153	8.00853e-13	2.40729	2.55068e-37	-1.15215	FALSE
cg17578639	chr3	176862949	-		OpenSea	TBL1XR1	NM_024665	5'UTR	2.02845e-09	1.87023	6.54347e-18	3.62356	2.37929e-29	-1.09088	FALSE
cg26785882	chr3	177520588	+		OpenSea				1.0451e-10	2.07017	2.73782e-05	1.15501	1.11055e-35	-1.46163	FALSE
cg08236709	chr3	182397265	-	chr3:182400078-182400840	N_Shelf				1.34315e-22	2.358	3.92389e-15	1.4051	8.36286e-32	-1.06764	FALSE
cg00216804	chr3	184478329	-		OpenSea				1.73731e-21	3.56333	2.13711e-19	3.098	3.22087e-22	-1.08851	FALSE
cg17151621	chr3	186330067	-		OpenSea	AHSG	NM_001622	TSS1500	1.41397e-27	5.40502	2.27134e-07	1.16429	2.76557e-28	-1.33324	FALSE
cg18537894	chr3	186560083	-		OpenSea	ADIPOQ	NM_004797	TSS1500	4.33775e-19	3.22144	3.61289e-17	2.82332	1.94639e-20	-1.04603	FALSE
cg05663031	chr3	187453721	-	chr3:187455330-187455843	N_Shore	BCL6	NM_001706;NM_001130845;NM_001134738	5'UTR;5'UTR;TSS1500	2.21515e-27	5.14381	9.08111e-07	1.04952	2.23788e-42	-1.46496	FALSE
cg17394304	chr3	187453973	-	chr3:187455330-187455843	N_Shore	BCL6	NM_001706;NM_001130845;NM_001130845;NM_001134738	5'UTR;5'UTR;1stExon;TSS1500	2.0061e-25	4.64381	2.82521e-07	1.15307	2.64336e-78	-2.58564	FALSE
cg09643398	chr3	187454482	-	chr3:187455330-187455843	N_Shore	BCL6	NM_001706;NM_001130845	5'UTR;TSS200	1.10694e-09	1.4302	6.94691e-10	1.45361	7.95642e-81	-3.13234	FALSE
cg26172051	chr3	187914247	-		OpenSea	LPP	NM_001167672	5'UTR	7.96972e-29	4.3565	2.23305e-19	2.2657	5.01335e-26	-1.00723	FALSE
cg00902153	chr3	188506715	-		OpenSea	LPP	NM_005578;NM_001167671;NM_001167672	Body;Body;Body	1.33047e-15	2.16961	8.72901e-20	2.91712	1.7497e-37	-1.58546	FALSE
cg24031764	chr3	188696743	+		OpenSea				3.949e-19	3.2957	7.24648e-07	1.20088	2.65826e-30	-1.28295	FALSE
cg27621721	chr3	189901160	+		OpenSea				2.58685e-06	1.03095	4.64016e-26	4.83629	8.27751e-32	-1.49482	FALSE
cg15563070	chr3	193450115	+		OpenSea				1.67739e-21	2.96118	8.70845e-10	1.23519	4.2292e-31	-1.06941	TRUE
cg11134430	chr3	193987426	-	chr3:193987425-193987758	Island				1.67296e-19	2.88301	2.15371e-11	1.58472	1.91928e-29	-1.21149	TRUE
cg18677603	chr3	194030679	+	chr3:194033392-194033697	N_Shelf	LOC100131551	NR_024480	TSS200	5.45809e-16	1.76229	1.17177e-22	2.80288	1.54072e-31	-1.35987	FALSE
cg07141504	chr3	194030706	-	chr3:194033392-194033697	N_Shelf	LOC100131551	NR_024480	TSS200	1.98202e-15	1.65425	2.20087e-25	3.29821	3.45636e-35	-1.35184	FALSE
cg02121427	chr3	194091192	-		OpenSea	LRRC15	NM_130830;NM_001135057	TSS1500;TSS1500	6.17627e-24	4.52103	7.64489e-07	1.18446	1.55789e-31	-1.4101	FALSE
cg08656333	chr3	194218174	-		OpenSea				7.29748e-12	2.06823	3.51386e-09	1.63447	7.68632e-20	-1.10085	FALSE
cg20668765	chr3	194403234	-	chr3:194406440-194409045	N_Shelf				3.48178e-11	1.43583	3.90972e-16	2.10046	5.46987e-28	-1.04922	FALSE
cg06277638	chr3	195424838	-		OpenSea	MIR570	NR_030296	TSS1500	7.35555e-15	1.64057	2.73942e-12	1.34717	1.87863e-40	-1.0385	TRUE
cg03848074	chr3	196253611	-	chr3:196255495-196256013	N_Shore				6.80621e-20	3.42478	4.50569e-12	1.93796	4.77208e-22	-1.00839	FALSE
cg11724602	chr3	197099072	+		OpenSea				5.91178e-06	1.31303	1.56633e-20	4.42329	3.82018e-23	-1.00357	FALSE
cg00741986	chr4	2748332	-		OpenSea	TNIP2	NM_024309;NM_001161527	Body;Body	4.59851e-19	2.23391	4.03056e-25	3.38533	1.41858e-55	-1.63905	FALSE
cg18944752	chr4	3404372	-		OpenSea	RGS12	NM_198229;NM_198227;NM_002926	Body;Body;Body	1.94208e-13	2.3996	3.4994e-15	2.73611	2.41896e-43	-1.95484	FALSE
cg07652189	chr4	4587217	+		OpenSea				7.22105e-22	4.33292	7.2694e-07	1.30958	1.96985e-29	-1.00032	FALSE
cg00231207	chr4	4616630	+		OpenSea				1.03937e-13	2.30358	5.01229e-12	2.01823	7.93128e-38	-1.59105	FALSE
cg19506435	chr4	6469349	+	chr4:6472175-6474534	N_Shelf	PPP2R2C	NM_020416	Body	4.93645e-22	3.12953	2.65173e-14	1.82133	1.48569e-28	-1.33372	FALSE
cg07265588	chr4	6574480	-	chr4:6576735-6577173	N_Shelf				4.84563e-17	2.59628	4.50046e-17	2.60702	2.99016e-30	-1.17754	FALSE
cg18431297	chr4	7219810	-		OpenSea	SORCS2	NM_020777	Body	2.05832e-21	3.43676	6.48111e-21	3.33271	3.02129e-47	-1.63046	FALSE
cg13927832	chr4	7436861	-		OpenSea	PSAPL1;SORCS2	NM_001085382;NM_020777	TSS200;Body	1.36013e-09	1.15083	1.09308e-20	2.65944	6.62921e-51	-1.5976	FALSE
cg19670431	chr4	7436874	-		OpenSea	PSAPL1;SORCS2	NM_001085382;NM_020777	TSS200;Body	2.01613e-09	1.18707	8.03182e-23	3.22179	2.59017e-39	-1.52638	FALSE
cg02854972	chr4	8327406	+		OpenSea				2.97557e-17	2.69774	5.77139e-11	1.67259	3.11402e-31	-1.12548	FALSE
cg17781866	chr4	8372691	+	chr4:8375042-8375342	N_Shelf	ACOX3	NM_001101667;NM_003501	Body;Body	8.77571e-08	1.50277	1.88324e-10	1.93198	4.65507e-25	-1.03827	FALSE
cg01472375	chr4	8619939	-		OpenSea	CPZ	NM_001014447;NM_003652;NM_001014448	Body;Body;Body	1.97797e-06	1.08445	2.46113e-10	1.60631	8.01962e-28	-1.25734	FALSE
cg05284713	chr4	8621361	+		OpenSea	CPZ	NM_003652;NM_001014447;NM_001014448	3'UTR;3'UTR;3'UTR	6.10502e-07	1.52535	4.86677e-11	2.26155	8.68873e-23	-1.27306	FALSE
cg21836699	chr4	9557805	+		OpenSea	MIR548I2	NR_031688	Body	2.48284e-18	3.38885	1.37636e-19	3.70637	4.86577e-23	-1.26638	FALSE
cg08174890	chr4	9558077	+		OpenSea	MIR548I2	NR_031688	TSS200	2.46818e-11	1.35513	1.13726e-26	4.04404	2.24841e-32	-1.40188	FALSE
cg17677988	chr4	10687769	+		OpenSea	CLNK	NM_052964	TSS1500	5.72282e-16	2.21683	4.52016e-12	1.65037	1.87407e-32	-1.43352	FALSE
cg07993350	chr4	15937298	-		OpenSea	FGFBP1	NM_005130	3'UTR	9.68771e-27	4.91449	6.60363e-15	2.16247	3.5088e-25	-1.15893	FALSE
cg15696058	chr4	15965425	-		OpenSea	FGFBP2	NM_031950	TSS1500	1.06998e-15	2.02559	7.37415e-17	2.20471	9.43307e-21	-1.16086	FALSE
cg22867816	chr4	16081205	+	chr4:16084195-16085735	N_Shelf	PROM1	NM_001145848;NM_001145847	5'UTR;5'UTR	6.79116e-16	2.16065	1.57126e-13	1.81404	3.13965e-21	-1.19877	FALSE
cg14187877	chr4	16679554	+		OpenSea	LDB2	NM_001290;NM_001130834	Body;Body	6.47205e-20	3.1723	1.117e-09	1.45957	6.41681e-23	-1.18217	FALSE
cg26460366	chr4	17068050	+		OpenSea				1.07286e-14	2.21597	6.06922e-16	2.42998	5.65334e-28	-1.37188	TRUE
cg03267220	chr4	17710911	+	chr4:17710710-17711065	Island	FAM184B	NM_015688	Body	1.51956e-14	1.8864	3.84361e-08	1.09382	3.71301e-29	-1.09276	FALSE
cg12526473	chr4	19962859	-		OpenSea				2.3242e-21	3.70209	7.87848e-08	1.28845	1.28378e-30	-1.14525	FALSE
cg05068848	chr4	23335733	-		OpenSea				1.07536e-08	1.81305	9.02563e-07	1.47208	4.00865e-59	-2.42784	FALSE
cg10307548	chr4	24795830	+		OpenSea	SOD3	NM_003102	TSS1500	6.7235e-11	1.75357	6.85434e-06	1.04573	1.18693e-42	-1.3644	FALSE
cg25571414	chr4	25659572	+	chr4:25657119-25657547	S_Shelf	SLC34A2	NM_006424	5'UTR	5.60638e-08	1.21909	5.91115e-08	1.21191	1.19336e-22	-1.13942	FALSE
cg09461545	chr4	25845210	-		OpenSea	SEL1L3	NM_015187	Body	3.73224e-06	1.02496	5.05702e-19	3.03399	1.28462e-51	-1.53826	FALSE
cg16968623	chr4	27058431	-		OpenSea				8.16427e-14	1.994	7.03232e-07	1.06456	3.24838e-22	-1.06374	FALSE
cg14526671	chr4	28231021	-		OpenSea				4.96603e-15	2.55756	3.68802e-13	2.22155	4.8018e-24	-1.24032	FALSE
cg00682487	chr4	36283275	+		OpenSea	DTHD1	NM_001136536;NM_001136536	5'UTR;1stExon	6.05583e-15	2.52988	6.53169e-15	2.52576	9.45625e-16	-1.00154	FALSE
cg19090437	chr4	38080799	+		OpenSea	TBC1D1	NM_015173	Body	3.25081e-22	3.31771	1.67946e-23	3.63299	2.48067e-26	-1.16011	FALSE
cg19761245	chr4	41366989	-	chr4:41362252-41363639	S_Shelf	LIMCH1	NM_014988;NM_001112718;NM_001112717	Body;Body;Body	1.65188e-15	3.16669	9.51399e-06	1.29539	5.35129e-26	-1.23707	FALSE
cg13563026	chr4	47512538	+		OpenSea	ATP10D	NM_020453	5'UTR	7.14831e-10	1.29613	2.85973e-10	1.34036	7.0167e-31	-1.31163	FALSE
cg10129391	chr4	54582825	-		OpenSea				1.8244e-14	1.80382	2.49297e-10	1.29397	8.20934e-27	-1.10405	FALSE
cg08985766	chr4	55521379	+	chr4:55523409-55525297	N_Shelf				5.03416e-12	2.13442	2.45086e-16	2.95721	6.25955e-19	-1.01961	FALSE
cg01802532	chr4	56475905	-		OpenSea	NMU	NM_006681	Body	6.83352e-10	1.4786	8.00147e-12	1.74148	1.37844e-21	-1.04893	FALSE
cg26985818	chr4	58064691	-	chr4:58061751-58062115	S_Shelf				1.14052e-07	2.08415	5.45859e-06	1.70509	8.84866e-38	-1.58546	FALSE
cg00861610	chr4	62065095	+	chr4:62065883-62068801	N_Shore				1.74241e-11	1.58049	7.34274e-15	2.0549	6.83833e-36	-1.58619	FALSE
cg20015986	chr4	62072253	+	chr4:62065883-62068801	S_Shelf				2.69769e-12	1.8648	2.87674e-22	3.81335	5.955e-45	-1.60816	TRUE
cg20729460	chr4	62076499	+		OpenSea				8.03879e-14	2.66183	1.24094e-13	2.624	1.66781e-33	-1.30889	TRUE
cg08320122	chr4	62090588	+		OpenSea				2.08819e-16	2.82345	8.08197e-08	1.38308	1.35238e-31	-1.40916	FALSE
cg06011964	chr4	62379822	+	chr4:62383013-62383248	N_Shelf	LPHN3	NM_015236	Body	1.08638e-15	3.73634	2.89186e-06	1.61301	5.15824e-29	-1.2416	FALSE
cg18242400	chr4	62384183	-	chr4:62383013-62383248	S_Shore	LPHN3	NM_015236	Body	1.15502e-17	2.70051	1.70401e-10	1.56214	5.21487e-22	-1.11537	FALSE
cg00681365	chr4	62387003	+	chr4:62383013-62383248	S_Shelf	LPHN3	NM_015236	Body	1.6659e-16	2.52765	6.3179e-21	3.44492	2.09919e-38	-1.76304	FALSE
cg22479532	chr4	62450110	-		OpenSea	LPHN3	NM_015236	Body	3.02611e-18	3.61406	1.26003e-15	3.00615	1.71698e-31	-1.21491	FALSE
cg08572278	chr4	62467955	-		OpenSea	LPHN3	NM_015236	Body	5.23188e-18	3.42413	1.72097e-13	2.46825	5.17925e-30	-1.18498	FALSE
cg21889448	chr4	62637815	+		OpenSea	LPHN3	NM_015236	Body	9.67822e-20	2.92686	1.93095e-13	1.8643	9.07686e-43	-1.93178	FALSE
cg21287356	chr4	69819820	-		OpenSea				4.22232e-21	3.94819	8.68724e-06	1.09947	6.64102e-27	-1.05878	FALSE
cg06121226	chr4	72134060	-		OpenSea	SLC4A4	NM_001134742;NM_001098484	Body;Body	3.02899e-18	3.68515	6.93163e-13	2.49282	1.09478e-40	-1.54101	TRUE
cg23279152	chr4	75856823	+	chr4:75858300-75859931	N_Shore	PARM1	NM_015393	TSS1500	1.60524e-10	1.79512	2.61112e-14	2.42951	1.22509e-22	-1.07897	FALSE
cg27221631	chr4	77703381	-		OpenSea	SHROOM3	NM_020859	3'UTR	1.03565e-08	1.51619	1.92798e-09	1.62071	5.24755e-28	-1.004	FALSE
cg08652808	chr4	80246713	+		OpenSea	NAA11	NM_032693	1stExon	7.63792e-17	2.45387	1.68758e-13	1.92092	2.08397e-26	-1.08082	FALSE
cg11574620	chr4	80246899	+		OpenSea	NAA11	NM_032693	1stExon	1.26873e-26	4.01565	7.45306e-16	1.90848	1.6799e-29	-1.08795	FALSE
cg15848159	chr4	85791643	+		OpenSea	WDFY3	NM_014991;NM_178583	5'UTR;5'UTR	1.50585e-10	2.039	1.07292e-12	2.43123	9.38377e-30	-1.28199	FALSE
cg11507895	chr4	87030123	-		OpenSea	MAPK10	NM_138981;NM_138980;NM_138982;NM_002753	TSS1500;Body;Body;Body	3.68971e-11	1.90465	1.58296e-14	2.4817	5.38055e-32	-1.02086	FALSE
cg15687147	chr4	91570600	+		OpenSea	FAM190A	NM_207491;NM_001145065	Body;Body	1.21595e-21	4.4894	2.23442e-06	1.29983	7.29803e-34	-1.28031	FALSE
cg25655854	chr4	99772732	+		OpenSea				3.74914e-26	6.49179	9.15146e-09	1.78749	1.61144e-19	-1.08539	FALSE
cg16215913	chr4	101942275	+		OpenSea				7.95995e-18	3.06988	8.81307e-06	1.07	1.40178e-52	-2.07201	FALSE
cg04452203	chr4	114332844	+		OpenSea				3.85512e-19	3.57432	1.66527e-07	1.39821	3.71787e-54	-2.08895	FALSE
cg21323720	chr4	114357601	+		OpenSea				3.92979e-09	1.38044	1.01621e-06	1.06844	1.81567e-15	-1.03928	FALSE
cg08289567	chr4	129307231	+		OpenSea				1.10914e-19	3.25429	1.56066e-29	6.37211	2.65258e-33	-1.05151	FALSE
cg04111054	chr4	131400334	+		OpenSea				8.33548e-14	2.69038	7.73422e-06	1.2635	3.5934e-38	-1.56636	FALSE
cg03652336	chr4	141017399	+		OpenSea	MAML3	NM_018717	Body	6.84933e-07	1.08181	1.43008e-07	1.16175	3.87444e-44	-2.13323	FALSE
cg08383938	chr4	146200144	-		OpenSea				5.18372e-23	4.26277	1.57487e-19	3.37339	1.18541e-28	-1.15806	FALSE
cg20168495	chr4	148283066	+		OpenSea				5.3647e-18	3.45655	3.15314e-16	3.05547	1.8446e-52	-1.92796	FALSE
cg18345406	chr4	152345440	-		OpenSea	FAM160A1	NM_001109977	5'UTR	3.07249e-19	4.04975	5.01841e-09	1.83648	1.77206e-50	-1.78336	FALSE
cg26174807	chr4	159992037	+		OpenSea				2.36138e-14	1.73177	6.83841e-16	1.94051	4.45454e-47	-2.02455	FALSE
cg23403895	chr4	169533552	-		OpenSea	PALLD	NM_016081;NM_001166108	Body;Body	1.44531e-19	3.01944	6.23606e-14	2.02085	1.73495e-34	-1.41551	FALSE
cg21845300	chr4	169605650	-		OpenSea	PALLD	NM_016081;NM_001166109;NM_001166108	Body;Body;Body	0.00735691	1.33444	1.69455e-05	2.15892	4.65571e-32	-1.32388	FALSE
cg03580292	chr4	174411723	-		OpenSea				6.99806e-08	1.24089	4.26074e-08	1.26439	3.10295e-30	-1.38528	TRUE
cg06655097	chr4	177455600	-		OpenSea				6.71288e-22	4.31761	6.36562e-16	2.85729	7.48858e-41	-1.75906	FALSE
cg04774696	chr4	183549836	-		OpenSea	ODZ3	NM_001080477	Body	0.000223797	1.12201	8.69187e-06	1.37482	3.64811e-25	-1.19106	FALSE
cg09435170	chr4	184256627	+		OpenSea				5.84391e-06	1.97679	0.0154945	1.00944	2.37553e-44	-2.23016	FALSE
cg07496457	chr4	184929183	-		OpenSea	STOX2	NM_020225	Body	2.9143e-06	1.2405	7.74393e-11	1.95927	4.3323e-33	-1.07939	FALSE
cg05501617	chr4	185339075	-		OpenSea	IRF2	NM_002199	Body	2.8187e-07	1.28973	6.79389e-14	2.31371	2.90947e-69	-2.54794	FALSE
cg13427361	chr4	187650301	+	chr4:187644319-187648253	S_Shelf				6.69222e-15	2.62017	3.37064e-08	1.48846	1.12194e-26	-1.45619	FALSE
cg10665924	chr4	187692107	+		OpenSea				8.67551e-12	2.36716	1.61036e-08	1.76536	9.46547e-39	-1.62505	FALSE
cg09351881	chr4	188190184	-		OpenSea				2.97115e-10	1.48901	2.4749e-09	1.36696	9.04234e-32	-1.25964	FALSE
cg23006040	chr4	188528319	-		OpenSea				5.10871e-27	5.11154	1.07579e-13	2.01289	3.39408e-36	-1.52724	FALSE
cg21447170	chr4	188686763	+		OpenSea				1.45149e-12	1.61008	1.84766e-12	1.59609	6.55121e-31	-1.06247	FALSE
cg02306156	chr4	188952355	+		OpenSea				4.08755e-21	3.70436	4.58251e-08	1.34333	1.51878e-27	-1.08108	FALSE
cg21529532	chr4	189012434	-		OpenSea	TRIML2	NM_173553	3'UTR	3.48322e-12	1.92031	1.27024e-08	1.40126	4.0679e-34	-1.21346	FALSE
cg04115669	chr4	189572647	-		OpenSea				2.02957e-11	1.97568	2.42181e-17	3.0896	1.58988e-29	-1.10931	FALSE
cg00068779	chr4	189956957	-		OpenSea				6.71739e-12	2.08755	5.15346e-14	2.46245	5.01672e-25	-1.23708	FALSE
cg26653879	chr4	190027370	+		OpenSea				3.62757e-18	2.89307	1.36987e-13	2.07826	9.56905e-38	-1.25808	FALSE
cg01052864	chr5	215875	-	chr5:218036-219128	N_Shelf	CCDC127	NM_145265	Body	1.82166e-15	1.92941	1.84086e-13	1.66185	7.77527e-32	-1.25076	FALSE
cg12202185	chr5	369088	-	chr5:370185-370422	N_Shore	AHRR	NM_020731	Body	5.96842e-11	1.92477	3.40125e-12	2.13076	3.29766e-15	-1.01017	FALSE
cg25595388	chr5	2684004	-		OpenSea				1.55708e-08	1.26655	3.45726e-10	1.47407	3.91224e-25	-1.09798	FALSE
cg15108958	chr5	7873542	+	chr5:7868863-7869840	S_Shelf	MTRR	NM_024010;NM_002454	Body;Body	9.55183e-07	1.38178	5.65723e-11	2.08352	1.88783e-63	-3.06061	FALSE
cg02312715	chr5	7926692	-		OpenSea				2.20563e-27	5.55489	4.83061e-08	1.30349	6.4707e-45	-1.51508	FALSE
cg23248452	chr5	9631117	+		OpenSea	TAS2R1	NM_019599	TSS1500	1.28386e-22	3.43657	1.06133e-14	1.98069	8.56715e-25	-1.29755	FALSE
cg18640098	chr5	9888660	-		OpenSea	LOC285692	NR_027112	Body	1.50521e-08	1.27097	5.84758e-17	2.50131	5.54104e-33	-1.36206	TRUE
cg07429192	chr5	9918811	+		OpenSea				8.51689e-26	4.46968	4.01032e-07	1.06281	3.58808e-28	-1.2699	FALSE
cg10603290	chr5	14154788	-		OpenSea	TRIO	NM_007118	Body	9.17717e-09	1.37181	6.48314e-21	3.47994	3.97067e-21	-1.11859	FALSE
cg11339964	chr5	15645642	-		OpenSea	FBXL7	NM_012304	Body	1.77405e-23	3.83584	4.01701e-20	3.06357	1.71042e-26	-1.2224	FALSE
cg25579729	chr5	15993627	-		OpenSea				3.28408e-14	2.30541	3.31313e-11	1.81776	1.56994e-37	-1.37032	FALSE
cg14118267	chr5	17352463	-	chr5:17354400-17354738	N_Shore				1.97272e-21	3.54637	2.6368e-08	1.28999	3.61009e-35	-1.53269	FALSE
cg21757921	chr5	17427098	+		OpenSea				7.64388e-17	2.60167	3.636e-15	2.3087	5.70925e-23	-1.06399	FALSE
cg16487297	chr5	17488879	-	chr5:17491457-17491873	N_Shelf				1.26957e-19	3.29202	1.17922e-11	1.83404	1.30279e-27	-1.28352	FALSE
cg19090585	chr5	17654594	-	chr5:17655252-17655723	N_Shore				1.4322e-09	1.42898	2.01003e-12	1.81876	3.15157e-35	-1.83787	FALSE
cg06700166	chr5	19473185	+		OpenSea	CDH18	NM_004934;NM_001167667	3'UTR;3'UTR	4.26567e-13	2.28761	1.83365e-18	3.38481	2.33921e-41	-1.73496	FALSE
cg24106898	chr5	19892970	-		OpenSea	CDH18	NM_001167667;NM_004934	5'UTR;5'UTR	4.30985e-10	1.8654	1.20179e-16	3.10984	6.7716e-31	-1.06795	FALSE
cg27043873	chr5	19981429	-		OpenSea	CDH18	NM_001167667;NM_004934	5'UTR;5'UTR	7.2755e-14	1.93372	6.97262e-15	2.08783	4.99746e-39	-1.58567	FALSE
cg13583523	chr5	24764190	-		OpenSea				6.57013e-15	2.08262	4.84439e-19	2.79801	2.33034e-43	-1.78457	FALSE
cg12681771	chr5	25910913	-	chr5:25909342-25909651	S_Shore				1.73228e-11	1.58534	1.4263e-09	1.34008	4.48994e-30	-1.38372	FALSE
cg01972288	chr5	25911773	+	chr5:25909342-25909651	S_Shelf				8.69272e-07	1.06322	7.82174e-15	2.16319	1.87405e-23	-1.02087	FALSE
cg17732038	chr5	31642503	+	chr5:31639053-31640104	S_Shelf				1.88081e-24	3.16727	1.49673e-16	1.84269	2.44972e-31	-1.23408	FALSE
cg26647771	chr5	32768395	+		OpenSea	NPR3	NM_000908	Body	2.40575e-22	3.23563	4.8084e-09	1.18959	5.21308e-34	-1.1848	FALSE
cg06448603	chr5	33659084	+		OpenSea	ADAMTS12	NM_030955	Body	7.46677e-14	2.03087	7.91291e-22	3.57249	4.19694e-26	-1.00016	FALSE
cg03592903	chr5	33737936	+		OpenSea	ADAMTS12	NM_030955	Body	3.13174e-23	4.13264	2.14493e-24	4.48921	4.88737e-21	-1.03233	FALSE
cg15833353	chr5	33807278	-		OpenSea	ADAMTS12	NM_030955	Body	1.0362e-18	2.28861	7.53281e-19	2.31652	1.60066e-31	-1.25215	FALSE
cg09414557	chr5	35048098	+		OpenSea	AGXT2	NM_031900	TSS200	1.27928e-10	1.46521	2.57691e-10	1.42453	2.14469e-34	-1.07468	FALSE
cg01084270	chr5	35904569	+		OpenSea	CAPSL	NM_144647;NM_001042625	3'UTR;3'UTR	1.16431e-06	1.13393	6.36208e-12	1.86892	3.08466e-23	-1.07312	FALSE
cg03225580	chr5	38256147	+	chr5:38257825-38259136	N_Shore				1.1207e-23	4.43987	2.89115e-08	1.38149	7.5447e-24	-1.0192	FALSE
cg26818786	chr5	40841493	+		OpenSea	CARD6	NM_032587	1stExon	4.07621e-15	2.51529	1.47254e-15	2.60032	1.55445e-35	-2.1793	FALSE
cg18526142	chr5	41763261	+		OpenSea	OXCT1	NM_000436	Body	1.80124e-15	2.63558	1.09395e-13	2.30903	2.11428e-38	-1.36104	FALSE
cg08866497	chr5	43781155	+		OpenSea				3.81184e-17	2.91194	8.25526e-10	1.64353	1.5559e-43	-1.76545	FALSE
cg11580212	chr5	45098028	+		OpenSea				1.00182e-12	1.85018	1.09139e-12	1.84426	3.91798e-28	-1.3924	FALSE
cg05851730	chr5	45204945	+		OpenSea				3.44768e-08	1.48688	5.26564e-12	2.08938	1.764e-26	-1.21212	FALSE
cg05964600	chr5	45288543	+		OpenSea	HCN1	NM_021072	Body	3.61412e-22	4.0987	1.67808e-16	2.77669	2.48245e-25	-1.05997	FALSE
cg27028938	chr5	52490060	+		OpenSea				4.08049e-11	1.65308	1.79589e-06	1.04189	5.89802e-28	-1.36919	FALSE
cg24048437	chr5	53656287	+		OpenSea				1.83844e-06	1.11679	6.57138e-13	2.03896	3.09512e-32	-1.30858	FALSE
cg12181407	chr5	54052513	+		OpenSea				9.34845e-20	3.04954	1.98765e-10	1.51704	1.86907e-32	-1.53068	FALSE
cg16462648	chr5	55385250	+		OpenSea				4.72463e-16	2.59149	5.14763e-08	1.32897	3.80512e-32	-1.41853	FALSE
cg26522361	chr5	55625247	+		OpenSea				1.78151e-20	3.57143	1.05466e-10	1.73263	4.15868e-25	-1.15246	FALSE
cg18294332	chr5	56148274	+		OpenSea	MAP3K1	NM_005921	Body	6.42526e-08	1.92519	1.50216e-06	1.64577	2.19369e-36	-1.63086	FALSE
cg18909711	chr5	63985282	-	chr5:63986189-63986974	N_Shore	FAM159B	NM_001164442	TSS1500	2.00752e-19	3.04365	1.02565e-15	2.34876	8.76991e-24	-1.09291	FALSE
cg25769469	chr5	71643841	-		OpenSea	PTCD2	NM_024754	Body	3.85798e-13	2.3605	2.66402e-11	2.03511	9.49913e-23	-1.16899	FALSE
cg14114546	chr5	77823064	-		OpenSea	LHFPL2	NM_005779	5'UTR	2.48147e-05	1.01042	4.87488e-14	2.33158	2.77411e-45	-1.82725	FALSE
cg10841248	chr5	95299519	+	chr5:95296368-95297438	S_Shelf				2.44627e-09	1.65815	4.83852e-07	1.30686	8.24884e-29	-1.43348	FALSE
cg24736734	chr5	102114455	+		OpenSea				5.77579e-13	1.87993	3.51281e-14	2.06374	8.997e-44	-1.53641	FALSE
cg07804621	chr5	107722229	+	chr5:107716309-107718301	S_Shelf				7.66195e-06	1.17588	1.57094e-05	1.12012	1.18093e-26	-1.05493	FALSE
cg03819227	chr5	110252994	-		OpenSea				1.92423e-06	1.20827	6.16802e-11	1.88268	9.83406e-21	-1.03111	FALSE
cg11657018	chr5	111115809	-		OpenSea	C5orf13	NM_001142474;NM_001142475	Body;Body	7.91657e-13	2.45005	6.72722e-07	1.41448	5.22673e-26	-1.38599	FALSE
cg06062378	chr5	112387002	+		OpenSea	MCC	NM_002387;NM_001085377	Body;Body	4.20314e-15	2.89601	8.08205e-12	2.24871	9.48741e-47	-1.95149	FALSE
cg24021129	chr5	114408148	+		OpenSea				2.46693e-12	1.66854	7.50639e-10	1.35091	8.35067e-27	-1.14804	TRUE
cg24116380	chr5	114791124	+		OpenSea				3.30235e-08	1.3374	1.29794e-09	1.5268	2.14017e-62	-2.32214	FALSE
cg02637031	chr5	114887230	-		OpenSea				3.89082e-21	3.09113	1.00075e-11	1.56227	1.8022e-36	-1.41092	FALSE
cg17679604	chr5	115790387	+		OpenSea	SEMA6A	NM_020796	Body	2.20974e-14	1.97358	4.9777e-28	5.08864	5.74076e-81	-3.315	FALSE
cg03820120	chr5	115864207	+		OpenSea	SEMA6A	NM_020796	5'UTR	1.39453e-07	1.91185	1.51645e-20	5.33198	6.10198e-23	-1.3122	FALSE
cg00524900	chr5	118609965	-		OpenSea	TNFAIP8	NM_001077654	Body	1.47699e-18	2.5013	1.23802e-16	2.18951	3.83365e-52	-1.99109	TRUE
cg11619879	chr5	121022314	-		OpenSea				8.7394e-18	2.49384	1.91945e-15	2.11367	2.3289e-29	-1.50513	FALSE
cg03553758	chr5	121456948	+		OpenSea				4.48972e-17	2.36977	1.11884e-20	3.05006	3.84564e-35	-1.49872	FALSE
cg21213593	chr5	123985368	-	chr5:123987398-123987748	N_Shelf	ZNF608	NM_020747	Body	2.64323e-22	3.71397	1.7909e-15	2.31459	2.24891e-31	-1.96936	TRUE
cg16547869	chr5	130578379	+		OpenSea				2.56258e-10	1.72293	1.75348e-08	1.44889	1.81014e-30	-1.1199	FALSE
cg00094244	chr5	131280217	-	chr5:131280907-131281440	N_Shore				3.52372e-12	1.76941	4.90989e-10	1.47469	1.01459e-25	-1.33131	TRUE
cg08324925	chr5	131409159	+		OpenSea	CSF2	NM_000758	TSS1500	1.60236e-08	1.07983	1.84624e-15	1.91285	2.42105e-39	-1.71925	FALSE
cg09830083	chr5	131561058	+	chr5:131563094-131563954	N_Shelf	P4HA2	NM_001017973;NM_001142598;NM_004199;NM_001142599;NM_001017974	5'UTR;5'UTR;5'UTR;5'UTR;5'UTR	1.97591e-10	1.56247	7.56373e-10	1.48096	9.56223e-44	-1.60282	TRUE
cg14527110	chr5	131561292	-	chr5:131563094-131563954	N_Shore	P4HA2	NM_001017973;NM_001142598;NM_004199;NM_001142599;NM_001017974	5'UTR;5'UTR;5'UTR;5'UTR;5'UTR	4.36772e-18	1.97865	6.39821e-15	1.58025	4.93402e-44	-1.09366	FALSE
cg17861653	chr5	131561363	+	chr5:131563094-131563954	N_Shore	P4HA2	NM_001017973;NM_001142598;NM_004199;NM_001142599;NM_001017974	5'UTR;5'UTR;5'UTR;5'UTR;5'UTR	3.19681e-27	5.09343	7.59411e-12	1.70876	1.84279e-48	-1.81078	FALSE
cg16087826	chr5	131654574	+		OpenSea	SLC22A4	NM_003059	Body	1.06063e-07	1.03307	5.60747e-18	2.3818	3.7958e-59	-2.00897	FALSE
cg25322094	chr5	132561319	-		OpenSea	FSTL4	NM_015082	Body	5.12011e-11	1.2813	9.23437e-20	2.45241	8.46597e-35	-1.44963	FALSE
cg06627009	chr5	132794281	-		OpenSea	FSTL4	NM_015082	Body	2.93584e-24	3.30805	7.66701e-15	1.72247	9.81322e-25	-1.04079	FALSE
cg19413392	chr5	134181241	-	chr5:134181483-134182250	N_Shore	C5orf24	NM_152409;NM_001135586	TSS200;TSS1500	6.23989e-17	2.51984	8.27372e-15	2.1644	4.04381e-27	-1.29848	FALSE
cg09713684	chr5	134372398	-	chr5:134374385-134376751	N_Shore				8.30497e-26	4.321	1.50112e-17	2.4562	2.50048e-24	-1.08004	FALSE
cg11591267	chr5	134380219	-	chr5:134374385-134376751	S_Shelf				7.38035e-17	2.00426	3.48809e-12	1.41332	4.83546e-23	-1.08193	FALSE
cg14779404	chr5	134411428	-		OpenSea				8.99413e-24	4.07527	8.67434e-10	1.45764	1.17358e-27	-1.22466	FALSE
cg22192489	chr5	134521633	+		OpenSea				2.90963e-20	3.00994	3.51545e-08	1.17051	2.99233e-37	-1.55324	FALSE
cg14722162	chr5	134783186	-		OpenSea	C5orf20	NM_130848	TSS200	8.82568e-22	3.71457	2.70808e-17	2.73305	1.44482e-35	-1.42412	FALSE
cg21583694	chr5	135365401	+	chr5:135364507-135365036	S_Shore	TGFBI	NM_000358	Body	4.7373e-12	1.52997	2.3482e-30	5.53556	3.37608e-16	-1.12219	FALSE
cg02637512	chr5	137476322	-		OpenSea	BRD8;NME5	NM_139199;NM_003551	Body;TSS1500	3.79791e-16	1.91366	7.452e-12	1.38186	1.23872e-26	-1.06369	FALSE
cg21210529	chr5	137588237	+		OpenSea	GFRA3	NM_001496	3'UTR	2.39802e-30	4.68887	7.23949e-14	1.45217	1.48227e-24	-1.01068	FALSE
cg22509422	chr5	137797039	-	chr5:137799615-137802253	N_Shelf				2.86446e-20	2.94244	5.1708e-18	2.52408	6.40118e-41	-1.4226	FALSE
cg17022548	chr5	139294892	-		OpenSea	NRG2	NM_013982;NM_013983;NM_013981;NM_004883	Body;Body;Body;Body	2.1853e-05	1.51085	4.70258e-14	3.46355	7.51886e-46	-2.22527	FALSE
cg06658615	chr5	139334561	-		OpenSea	NRG2	NM_013982;NM_013983;NM_013981;NM_004883	Body;Body;Body;Body	3.90253e-17	2.0677	7.10634e-27	4.03849	1.87867e-34	-1.17313	FALSE
cg07875121	chr5	139641530	-		OpenSea	PFDN1	NM_002622	Body	2.20617e-08	1.0244	5.44815e-28	4.36539	3.08017e-42	-1.26426	FALSE
cg07521929	chr5	139742283	-	chr5:139742899-139743148	N_Shore	SLC4A9	NM_031467	Body	3.59464e-13	2.68198	0.000116425	1.11291	1.43093e-29	-1.29864	FALSE
cg18703511	chr5	141086558	+	chr5:141082245-141082592	S_Shelf				3.74803e-09	1.53478	8.60261e-19	3.24178	3.70779e-20	-1.00215	FALSE
cg17016922	chr5	141195365	-		OpenSea				7.00545e-16	2.45346	5.0129e-06	1.01352	7.58363e-32	-1.57274	FALSE
cg16244648	chr5	141555043	+		OpenSea				4.32533e-20	3.18676	2.3592e-18	2.83439	3.48621e-26	-1.12384	FALSE
cg09044868	chr5	141871317	+		OpenSea				1.3603e-14	2.70763	4.13066e-07	1.40027	2.6079e-34	-1.03658	FALSE
cg22106280	chr5	141891754	+		OpenSea				2.48651e-17	2.79384	2.50036e-08	1.35108	3.27262e-40	-1.25636	FALSE
cg14682419	chr5	141994495	-		OpenSea	FGF1	NM_000800;NM_033136;NM_001144935;NM_001144934;NM_033137;NR_026696;NR_026695;NM_001144892	5'UTR;5'UTR;5'UTR;5'UTR;TSS1500;Body;Body;5'UTR	2.29236e-09	1.47127	6.20028e-19	3.07643	3.50428e-25	-1.12321	TRUE
cg18808506	chr5	142078020	-		OpenSea	FGF1	NR_026696;NM_001144935;NM_001144934;NR_026695	TSS1500;TSS1500;TSS1500;TSS1500	3.60106e-17	2.4958	1.14439e-10	1.51732	8.55547e-27	-1.10791	FALSE
cg25621991	chr5	142942670	-		OpenSea				4.34181e-12	1.86625	5.16227e-15	2.33635	5.11181e-27	-1.21305	FALSE
cg17522866	chr5	147052374	+		OpenSea	JAKMIP2	NM_014790	5'UTR	1.25984e-10	1.87303	5.9522e-06	1.15249	4.95023e-27	-1.40886	FALSE
cg17680092	chr5	148523798	+	chr5:148520992-148521467	S_Shelf	ABLIM3	NM_014945	Body	7.79071e-23	4.06763	5.7263e-12	1.86893	2.32641e-23	-1.06521	FALSE
cg16492211	chr5	149487244	-		OpenSea	CSF1R	NM_005211	5'UTR	4.39621e-21	3.47186	2.67894e-10	1.5598	5.48367e-29	-1.45617	FALSE
cg09588653	chr5	149569276	+	chr5:149569592-149569945	N_Shore	SLC6A7	NM_014228	TSS1500	1.41543e-15	2.51269	1.20024e-15	2.52858	1.16739e-34	-1.32136	TRUE
cg15167202	chr5	149997153	+		OpenSea	SYNPO	NM_001166208;NM_001166209	5'UTR;TSS200	8.14861e-09	1.38007	9.79412e-10	1.5005	5.17631e-39	-1.35409	FALSE
cg20940398	chr5	150000103	+		OpenSea	SYNPO	NM_001166208;NM_001166209	Body;Body	4.99246e-09	1.49635	1.40156e-11	1.87044	2.74265e-31	-1.41275	FALSE
cg10345936	chr5	150727812	-		OpenSea	SLC36A2	NM_181776	TSS1500	5.60633e-20	2.75944	3.07899e-11	1.44925	1.47599e-20	-1.08707	FALSE
cg22078625	chr5	153646949	-		OpenSea	GALNT10	NM_198321	Body	1.09017e-16	2.93361	6.02356e-06	1.13218	4.82813e-29	-1.59558	FALSE
cg14653988	chr5	167171284	-		OpenSea	ODZ2	NM_001122679	Body	1.05498e-17	2.81505	4.29635e-06	1.0309	1.09899e-18	-1.14747	FALSE
cg24180759	chr5	167551234	-		OpenSea	ODZ2	NM_001122679	Body	8.1313e-11	1.71502	4.14627e-10	1.60984	2.19358e-29	-1.05621	FALSE
cg16402822	chr5	168527630	+		OpenSea	SLIT3	NM_003062	Body	3.26586e-22	3.90966	5.98405e-10	1.57739	1.10958e-21	-1.03687	FALSE
cg08670465	chr5	169725100	+		OpenSea	LCP2	NM_005565	TSS1500	2.36714e-15	1.97782	9.85601e-13	1.62295	1.46751e-12	-1.02632	FALSE
cg27044591	chr5	169815771	+		OpenSea	KCNIP1;KCNMB1	NM_001034838;NM_004137	Body;5'UTR	3.65211e-27	5.62369	2.24973e-10	1.67303	9.35004e-35	-1.55285	FALSE
cg13971546	chr5	170521680	-		OpenSea	RANBP17	NM_022897	Body	2.65908e-05	1.11997	2.98522e-08	1.58005	1.6079e-21	-1.06342	FALSE
cg15032909	chr5	170726353	+		OpenSea	RANBP17	NM_022897	3'UTR	1.16241e-24	4.83346	1.06799e-10	1.76298	2.59263e-36	-1.95599	FALSE
cg26112871	chr5	171320720	+		OpenSea	FBXW11	NM_033645;NM_012300;NM_033644	Body;Body;Body	4.53797e-06	1.32991	2.47912e-11	2.24364	1.58744e-29	-1.26354	FALSE
cg06563640	chr5	171723358	-	chr5:171723742-171724111	N_Shore				6.40201e-14	2.05781	1.83746e-16	2.48176	1.10581e-22	-1.29769	FALSE
cg08780218	chr5	172194729	+	chr5:172197482-172199606	N_Shelf				3.7435e-16	2.32077	3.36989e-29	5.68386	1.84744e-25	-1.33308	FALSE
cg02029908	chr5	172195602	-	chr5:172197482-172199606	N_Shore	DUSP1	NM_004417	3'UTR	3.9681e-14	2.20169	1.72871e-26	5.21017	1.02644e-28	-1.60238	FALSE
cg07018389	chr5	172195678	-	chr5:172197482-172199606	N_Shore	DUSP1	NM_004417	3'UTR	3.6076e-07	1.01235	2.72304e-14	1.89389	9.38341e-23	-1.0011	FALSE
cg00593243	chr5	172196153	+	chr5:172197482-172199606	N_Shore	DUSP1	NM_004417	Body	1.59881e-11	1.61595	6.0004e-28	5.17917	1.60527e-21	-1.27995	FALSE
cg04216235	chr5	172738061	-		OpenSea				1.47931e-12	1.8162	4.01149e-12	1.75367	1.63281e-33	-1.32257	FALSE
cg19945535	chr5	173068163	-		OpenSea				2.25931e-23	4.35542	2.94531e-07	1.24327	1.58442e-30	-1.16523	FALSE
cg17413750	chr5	174814067	-		OpenSea				1.7631e-08	1.32186	1.66095e-08	1.3211	3.5504e-31	-1.48815	FALSE
cg17405853	chr5	175084085	-	chr5:175085004-175085756	N_Shore	HRH2	NM_001131055	TSS1500	1.98101e-10	1.43945	8.02849e-09	1.23942	4.73229e-28	-1.39072	FALSE
cg15901722	chr5	175974973	-	chr5:175969749-175971053	S_Shelf	PCDH24	NM_017675	TSS1500	7.73887e-07	1.04745	2.95247e-13	1.8799	1.04549e-38	-1.12297	FALSE
cg02114954	chr5	176243013	-	chr5:176244559-176245284	N_Shore	UNC5A	NM_133369	Body	1.91782e-16	2.86463	5.12145e-08	1.42886	5.68277e-28	-1.27204	FALSE
cg17745339	chr5	176755199	+	chr5:176759071-176759361	N_Shelf				2.44796e-23	3.81039	5.09246e-30	6.02573	2.62805e-43	-1.81805	FALSE
cg23222488	chr5	176755393	+	chr5:176759071-176759361	N_Shelf				1.70467e-19	2.44231	4.57473e-33	6.34683	6.28278e-40	-1.36614	FALSE
cg22114568	chr5	177378100	+		OpenSea				1.34609e-17	2.91023	2.2131e-12	1.97913	4.15913e-28	-1.03135	FALSE
cg11264947	chr5	177980944	-		OpenSea	COL23A1	NM_173465	Body	3.54074e-17	2.23672	1.38524e-17	2.30628	4.99373e-59	-2.55509	FALSE
cg04510049	chr5	178000774	-	chr5:178003623-178004247	N_Shelf	COL23A1	NM_173465	Body	1.36891e-11	1.35729	1.41163e-13	1.58798	3.11156e-35	-1.76457	FALSE
cg09533145	chr5	178563145	-	chr5:178564774-178564977	N_Shore	ADAMTS2	NM_014244	Body	3.04467e-09	1.24156	9.33258e-12	1.54311	2.36187e-32	-1.14198	TRUE
cg18275958	chr5	178736443	+		OpenSea	ADAMTS2	NM_021599;NM_014244	Body;Body	1.03683e-10	1.47109	5.61212e-12	1.63305	4.05602e-18	-1.07095	FALSE
cg09105683	chr5	178799709	-	chr5:178801298-178801816	N_Shore				2.29701e-18	2.92836	1.97369e-22	3.87877	6.02934e-28	-1.25117	FALSE
cg04544908	chr5	178833490	+		OpenSea				1.98084e-10	1.33848	5.12397e-19	2.55899	6.22521e-32	-1.14672	FALSE
cg06875832	chr5	178980927	-	chr5:178977298-178978291	S_Shelf	RUFY1	NM_025158	Body	7.74891e-17	2.40503	1.15161e-06	1.00443	7.19062e-35	-1.41572	FALSE
cg26050975	chr5	179231109	-	chr5:179232532-179234595	N_Shore	MGAT4B	NM_014275;NM_054013	Body;TSS1500	9.95604e-10	1.15318	4.18044e-15	1.77624	1.68345e-24	-1.10661	FALSE
cg06802985	chr5	179341359	-		OpenSea				2.26179e-14	1.53552	2.07517e-13	1.42763	1.5409e-27	-1.10086	FALSE
cg10220068	chr5	179770007	+		OpenSea	GFPT2	NM_005110	Body	5.02996e-10	1.89985	0.000105362	1.02888	7.52201e-30	-1.50879	FALSE
cg07759903	chr5	180545879	-	chr5:180541651-180541898	S_Shelf				1.67923e-08	1.19055	2.81534e-16	2.24196	8.08963e-35	-1.41712	FALSE
cg13266119	chr6	1496324	-		OpenSea				7.65997e-07	1.07387	1.71286e-10	1.53629	2.8987e-24	-1.02782	FALSE
cg21499610	chr6	2237336	-		OpenSea	GMDS	NM_001500	Body	9.05845e-08	1.68624	6.8848e-14	2.86783	5.62522e-18	-1.02241	FALSE
cg04358957	chr6	2542813	+		OpenSea				5.11659e-10	1.52396	2.3187e-11	1.70832	2.24921e-25	-1.18303	FALSE
cg03290281	chr6	2632607	+	chr6:2634372-2634945	N_Shore	C6orf195	NM_152554	5'UTR	3.43466e-11	1.79182	3.99685e-15	2.43427	3.60207e-22	-1.01624	FALSE
cg11393995	chr6	2842359	+	chr6:2841810-2842273	S_Shore	SERPINB1	NM_030666	TSS1500	8.84364e-13	2.12106	2.01096e-19	3.43834	1.03314e-39	-1.31763	FALSE
cg13413719	chr6	3592887	-		OpenSea				2.12852e-22	3.69924	4.72068e-14	2.06107	7.2018e-38	-1.73465	FALSE
cg17611046	chr6	5672954	+		OpenSea	FARS2	NM_006567	Body	5.90365e-08	1.3205	2.29797e-23	4.28921	1.07585e-24	-1.13083	FALSE
cg07242427	chr6	7987388	+	chr6:7986333-7986847	S_Shore	MGC26597	NR_027712	Body	3.66041e-07	1.14593	1.34608e-10	1.59536	2.83462e-46	-1.05279	FALSE
cg24336989	chr6	10385903	+	chr6:10383525-10384114	S_Shore				1.39171e-18	4.20582	5.47122e-17	3.76891	6.35986e-20	-1.11037	FALSE
cg16465027	chr6	12595019	-		OpenSea				0.000150561	1.08772	2.93841e-13	2.66246	2.76728e-19	-1.41455	FALSE
cg01702055	chr6	13303065	+		OpenSea				5.0742e-18	2.59061	2.70812e-07	1.07009	4.96553e-83	-4.31274	FALSE
cg00728848	chr6	13483832	+	chr6:13486324-13488792	N_Shelf	C6orf114;GFOD1	NM_033069;NM_018988	5'UTR;Body	9.8677e-08	1.22393	4.6542e-09	1.39313	4.8495e-34	-1.31758	FALSE
cg21584862	chr6	15133183	-		OpenSea				3.27397e-10	1.97693	1.95098e-15	2.98829	1.05412e-41	-1.42959	FALSE
cg20236089	chr6	15629162	-		OpenSea	DTNBP1	NM_183040;NM_032122;NM_183041	Body;Body;5'UTR	1.01185e-10	2.07052	1.86417e-13	2.58091	1.72241e-29	-1.59527	TRUE
cg02642117	chr6	21033836	+		OpenSea	CDKAL1	NM_017774	Body	2.14826e-13	1.97441	6.54424e-21	3.3793	3.05383e-48	-1.84028	FALSE
cg02362508	chr6	24128885	-	chr6:24126309-24126512	S_Shelf	NRSN1	NM_080723	5'UTR	4.76894e-17	3.40476	1.51809e-09	1.88859	4.08962e-29	-1.33134	FALSE
cg00066627	chr6	25693139	+		OpenSea	SCGN	NM_006998	Body	1.03473e-13	2.05317	9.65957e-07	1.08702	6.61456e-49	-1.44845	FALSE
cg06885175	chr6	25788879	-		OpenSea	SLC17A1	NM_005074	3'UTR	1.89075e-08	1.64246	2.34781e-05	1.13808	1.47781e-39	-1.51258	FALSE
cg20765441	chr6	25931659	-		OpenSea	SLC17A2	NM_005835	TSS1500	1.43014e-20	3.17749	1.98107e-21	3.37952	1.13857e-35	-1.18686	FALSE
cg19747271	chr6	28553390	-	chr6:28554863-28555124	N_Shore	SCAND3	NM_052923	Body	2.08323e-06	1.22305	7.87949e-18	3.22896	1.65639e-47	-2.14716	FALSE
cg01947943	chr6	29012859	+		OpenSea	OR2W1	NM_030903	1stExon	9.61231e-10	1.41576	8.38662e-09	1.29308	4.78092e-24	-1.29817	FALSE
cg14809932	chr6	29525723	-	chr6:29521110-29521833	S_Shelf	UBD	NM_006398	Body	4.87263e-06	1.05855	1.43007e-07	1.25981	5.40269e-25	-1.06306	FALSE
cg05157433	chr6	29527885	-		OpenSea	UBD	NM_006398	TSS200	2.02856e-12	1.62792	1.50209e-10	1.39288	2.0723e-26	-1.19604	FALSE
cg02207219	chr6	30080968	+		OpenSea	TRIM31	NM_007028	TSS200	1.06811e-08	1.50434	4.4392e-09	1.55616	2.56275e-37	-1.53873	FALSE
cg07405796	chr6	30104552	+		OpenSea	TRIM40	NM_138700;NM_138700	1stExon;5'UTR	2.06542e-13	2.04655	7.94056e-09	1.38377	8.68252e-33	-1.416	FALSE
cg20362817	chr6	30124687	-		OpenSea	TRIM10	NM_006778;NM_052828	Body;Body	5.01399e-13	1.5848	3.70656e-19	2.47415	4.06142e-23	-1.12039	FALSE
cg07720160	chr6	30232814	+		OpenSea	HLA-L	NR_027822	Body	6.55888e-14	2.36092	6.42167e-11	1.85815	8.87867e-26	-1.01231	FALSE
cg07474957	chr6	30650844	-	chr6:30654392-30654934	N_Shelf	KIAA1949	NM_001134870;NM_133471	Body;Body	6.13063e-11	1.37383	2.57703e-09	1.18696	1.28413e-27	-1.45217	FALSE
cg00278359	chr6	30652829	-	chr6:30654392-30654934	N_Shore	KIAA1949	NM_001134870;NM_133471	Body;1stExon	6.35218e-13	1.20695	3.61625e-18	1.77321	3.57852e-41	-1.82098	FALSE
cg12036303	chr6	30652907	+	chr6:30654392-30654934	N_Shore	KIAA1949	NM_001134870;NM_133471	Body;1stExon	6.32165e-16	2.15074	4.73691e-07	1.00249	3.9213e-33	-1.7621	FALSE
cg17598552	chr6	31094068	+		OpenSea	PSORS1C1	NM_014068	5'UTR	3.1344e-20	2.74087	9.38739e-09	1.1311	9.80034e-60	-1.9637	FALSE
cg16095155	chr6	31127863	+	chr6:31125894-31126561	S_Shore	TCF19	NM_001077511;NM_007109	Body;Body	2.11561e-07	1.19273	5.16973e-16	2.46922	4.92372e-37	-1.43985	FALSE
cg18688062	chr6	31146471	-	chr6:31148369-31148577	N_Shore	PSORS1C3	NR_026816	TSS1500	9.44146e-14	2.11377	3.47926e-11	1.72216	3.25288e-44	-1.24649	FALSE
cg13468624	chr6	31146889	+	chr6:31148369-31148577	N_Shore	PSORS1C3	NR_026816	TSS1500	0.00034172	1.03099	8.5558e-17	3.48304	3.23547e-41	-1.57553	FALSE
cg09037630	chr6	31528239	-		OpenSea				1.95105e-11	1.55021	7.14046e-17	2.34165	2.56956e-34	-1.46425	FALSE
cg27616007	chr6	31554829	-		OpenSea	LST1	NR_029461;NM_007161;NM_205839;NM_205838;NM_205840;NM_001166538;NR_029462;NM_205837	Body;TSS200;5'UTR;5'UTR;TSS200;TSS200;Body;5'UTR	1.18429e-06	1.25291	1.58966e-11	2.00027	5.336e-20	-1.02613	FALSE
cg26969933	chr6	31629900	+	chr6:31628338-31628658	S_Shore	C6orf47;BAT4	NM_021184;NM_033177	TSS1500;3'UTR	5.31948e-22	3.0721	5.06518e-10	1.26549	2.02671e-35	-1.1888	FALSE
cg14437986	chr6	31691035	-	chr6:31691425-31691718	N_Shore	C6orf25	NM_138273;NM_138277;NM_138272;NM_138275;NM_138274;NM_025260	TSS200;TSS200;TSS200;TSS200;TSS200;TSS200	3.72074e-18	2.92054	6.57132e-17	2.6808	4.87219e-29	-1.02376	FALSE
cg16587838	chr6	31704705	+	chr6:31707489-31708336	N_Shelf	CLIC1	NM_001288	TSS1500	9.88076e-11	1.1503	1.90876e-21	2.53131	4.41253e-19	-1.00456	FALSE
cg03619586	chr6	31705409	-	chr6:31707489-31708336	N_Shelf	CLIC1	NM_001288	TSS1500	8.01594e-20	2.45571	3.36118e-13	1.52677	9.8351e-40	-1.87743	FALSE
cg07441854	chr6	32014893	-		OpenSea	TNXB	NM_019105;NM_032470	Body;TSS1500	3.15266e-06	1.18526	2.96722e-07	1.33038	4.01831e-47	-1.4394	FALSE
cg10736208	chr6	32078398	-		OpenSea	TNXB	NM_019105	TSS1500	3.01666e-07	1.10628	1.23969e-08	1.27319	5.22378e-29	-1.22241	FALSE
cg05619785	chr6	32078574	-		OpenSea	TNXB	NM_019105	TSS1500	2.22336e-11	1.88353	1.57462e-06	1.16945	4.14653e-38	-1.47678	FALSE
cg13654183	chr6	32078624	-		OpenSea	TNXB	NM_019105	TSS1500	1.43264e-09	1.59184	3.01862e-06	1.11692	2.9308e-32	-1.23238	FALSE
cg19350197	chr6	32782988	-		OpenSea	HLA-DOB	NM_002120	Body	9.04016e-27	4.27177	3.24698e-09	1.1755	2.10719e-61	-2.03861	FALSE
cg20392842	chr6	32909003	+		OpenSea	HLA-DMB	NM_002118	TSS200	5.44496e-06	1.20408	6.8262e-05	1.0245	1.03853e-25	-1.06616	FALSE
cg09321817	chr6	33041343	-		OpenSea	HLA-DPA1	NM_033554	1stExon	2.54303e-06	1.05639	4.25536e-11	1.69346	1.72954e-17	-1.1981	FALSE
cg20901684	chr6	33136506	+		OpenSea	COL11A2	NM_080679;NM_080681;NM_080680	Body;Body;Body	1.1349e-16	2.46911	1.3758e-18	2.83101	1.29647e-24	-1.08304	FALSE
cg20329486	chr6	33154938	+		OpenSea	COL11A2	NM_080679;NM_080681;NM_080680;NM_001163771	Body;Body;Body;Body	1.06833e-22	3.89804	8.18896e-08	1.23695	1.99632e-29	-1.29486	FALSE
cg11335171	chr6	33173333	+	chr6:33172289-33172823	S_Shore	HSD17B8	NM_014234	Body	5.62321e-17	2.01973	5.37188e-09	1.06935	1.32483e-25	-1.07285	FALSE
cg20595453	chr6	33219392	-	chr6:33216103-33217463	S_Shore	VPS52	NM_022553	Body	8.77827e-13	1.62579	5.95527e-16	2.06301	4.29926e-30	-1.0122	FALSE
cg26987613	chr6	33219410	-	chr6:33216103-33217463	S_Shore	VPS52	NM_022553	Body	3.18324e-17	2.1173	1.2574e-17	2.18241	1.19733e-31	-1.15338	FALSE
cg01584000	chr6	33767951	-		OpenSea	MLN	NM_001040109;NM_002418	Body;Body	3.62165e-22	3.80532	1.49713e-08	1.34962	1.45868e-24	-1.0065	FALSE
cg12617225	chr6	33983320	-		OpenSea				6.94212e-23	3.17843	6.54756e-17	2.11195	3.05804e-29	-1.0927	FALSE
cg04670848	chr6	35289475	+		OpenSea	DEF6	NM_022047	3'UTR	8.55987e-16	2.04832	3.83922e-17	2.2589	1.14046e-25	-1.01483	FALSE
cg10300814	chr6	35565116	-		OpenSea	FKBP5	NM_001145777;NM_004117;NM_001145776;NM_001145775	Body;Body;Body;Body	5.16185e-20	2.94629	7.38891e-17	2.37038	1.41402e-27	-1.06973	FALSE
cg09304014	chr6	35737336	+	chr6:35733589-35733825	S_Shelf				5.45758e-09	1.47665	6.00474e-14	2.23367	7.39861e-25	-1.04338	FALSE
cg25107791	chr6	35764958	+		OpenSea	CLPS	NM_001832	Body	7.28882e-14	1.99627	1.5829e-14	2.09904	6.29014e-30	-1.1076	FALSE
cg18520925	chr6	36305155	+		OpenSea	C6orf222	NM_001010903	TSS1500	7.8353e-17	2.4796	1.17726e-14	2.12042	1.80379e-27	-1.11724	FALSE
cg13662121	chr6	36644997	-	chr6:36646244-36648465	N_Shore	CDKN1A	NM_078467;NM_000389	TSS1500;TSS1500	8.08996e-13	1.88847	5.85074e-11	1.62209	3.29902e-40	-1.81489	FALSE
cg03032677	chr6	36648794	+	chr6:36646244-36648465	S_Shore	CDKN1A	NM_000389;NM_078467	5'UTR;5'UTR	3.76183e-15	2.04774	2.33392e-25	4.15849	1.59519e-55	-1.96956	FALSE
cg05322916	chr6	36880416	+		OpenSea	C6orf89	NM_152734	Body	6.99069e-16	2.73379	4.32182e-15	2.58362	8.77414e-33	-1.19049	FALSE
cg14173968	chr6	39740405	-		OpenSea				5.19652e-06	1.30847	8.78649e-05	1.0915	2.58113e-27	-1.10086	FALSE
cg19419054	chr6	39779548	-		OpenSea	DAAM2	NM_015345	5'UTR	5.4061e-18	3.75186	5.43677e-06	1.32872	2.21946e-24	-1.29842	FALSE
cg21115558	chr6	39816319	-		OpenSea	DAAM2	NM_015345	5'UTR	4.48359e-16	2.36256	1.67532e-24	4.234	1.20812e-24	-1.17258	FALSE
cg25366404	chr6	39895360	+		OpenSea	MOCS1	NM_005943;NM_138928;NM_005942;NM_005943;NR_033233;NM_001075098;NM_138928;NM_005942	5'UTR;1stExon;1stExon;1stExon;Body;Body;5'UTR;5'UTR	1.38165e-10	1.20008	3.33005e-09	1.05738	1.40974e-30	-1.08445	FALSE
cg09655253	chr6	39895417	-		OpenSea	MOCS1	NM_005943;NM_138928;NM_005942;NM_005943;NR_033233;NM_001075098;NM_138928;NM_005942	5'UTR;1stExon;1stExon;1stExon;Body;Body;5'UTR;5'UTR	2.13818e-11	1.93444	1.23018e-22	4.36413	5.87254e-41	-1.81976	FALSE
cg26748297	chr6	40346044	+		OpenSea	TDRG1	NR_024015	TSS200	3.92214e-13	1.44026	7.13291e-17	1.89987	5.98639e-35	-1.12694	FALSE
cg05629964	chr6	41085111	+		OpenSea	LOC221442	NR_026938	Body	1.81944e-13	1.68541	2.86678e-11	1.4132	7.73727e-25	-1.26097	FALSE
cg19089383	chr6	41104203	+		OpenSea	LOC221442	NR_026938	Body	1.84375e-25	3.34195	1.16248e-26	3.63252	1.73942e-30	-1.48053	FALSE
cg25748868	chr6	41131213	+		OpenSea	TREM2	NM_018965	TSS1500	6.35348e-10	1.28072	1.30528e-19	2.66802	1.61745e-20	-1.02347	FALSE
cg25473438	chr6	41169049	-		OpenSea	TREML2	NM_024807	TSS200	7.28329e-13	1.56028	4.09427e-18	2.29436	1.02739e-33	-1.09567	FALSE
cg20128802	chr6	41601612	+	chr6:41604583-41606663	N_Shelf				2.15383e-25	4.35496	4.14879e-18	2.65153	2.22117e-28	-1.1158	FALSE
cg05181795	chr6	41603443	-	chr6:41604583-41606663	N_Shore				4.02315e-08	1.59997	1.91434e-14	2.73636	1.02289e-36	-1.30423	FALSE
cg01298514	chr6	43736807	-	chr6:43737632-43739852	N_Shore	VEGFA	NM_001171622;NM_001171625;NM_001171623;NM_001025370;NM_001025368;NM_001171627;NM_001033756;NM_001171630;NM_001171626;NM_001025366;NM_001171628;NM_001171629;NM_003376;NM_001171624;NM_001025369;NM_001025367	TSS1500;TSS1500;TSS1500;TSS1500;TSS1500;TSS1500;TSS1500;TSS1500;TSS1500;TSS1500;TSS1500;TSS1500;TSS1500;TSS1500;TSS1500;TSS1500	8.30497e-26	4.41647	1.72763e-10	1.46017	1.68759e-60	-1.91996	FALSE
cg00539360	chr6	43737136	+	chr6:43737632-43739852	N_Shore	VEGFA	NM_001171622;NM_001171625;NM_001171623;NM_001025370;NM_001025368;NM_001171627;NM_001033756;NM_001171630;NM_001171626;NM_001025366;NM_001171628;NM_001171629;NM_003376;NM_001171624;NM_001025369;NM_001025367	TSS1500;TSS1500;TSS1500;TSS1500;TSS1500;TSS1500;TSS1500;TSS1500;TSS1500;TSS1500;TSS1500;TSS1500;TSS1500;TSS1500;TSS1500;TSS1500	2.29321e-24	4.18042	4.01567e-10	1.4789	2.81801e-55	-1.71447	FALSE
cg14414911	chr6	43964296	-		OpenSea				1.8719e-14	2.268	4.78704e-16	2.5506	8.53162e-58	-2.08673	FALSE
cg00201275	chr6	43974774	-	chr6:43970073-43970922	S_Shelf				1.95237e-19	2.89242	2.56142e-15	2.16652	9.11048e-57	-1.82266	FALSE
cg12481212	chr6	44020245	-		OpenSea				1.94871e-07	1.10714	2.04814e-08	1.2213	1.69e-56	-1.801	FALSE
cg00510541	chr6	44040208	+	chr6:44041014-44041468	N_Shore				1.29753e-15	2.60738	1.18904e-19	3.47112	5.38159e-28	-1.18005	FALSE
cg08248751	chr6	44043192	-	chr6:44041014-44041468	S_Shore				7.39749e-17	2.07219	1.69991e-23	3.28017	7.29242e-39	-1.18531	FALSE
cg00668559	chr6	44230977	+	chr6:44232880-44233447	N_Shore	NFKBIE	NM_004556	Body	1.90085e-24	3.1473	6.32653e-18	2.01895	1.64782e-38	-1.23822	FALSE
cg03807737	chr6	44242160	+	chr6:44243085-44244481	N_Shore	TMEM151B	NM_001137560	Body	1.08358e-20	3.00571	8.55814e-09	1.20675	1.57705e-30	-1.0017	FALSE
cg22572071	chr6	47074382	-		OpenSea				7.92818e-24	3.74977	2.7359e-09	1.27608	1.0061e-24	-1.15583	FALSE
cg04340502	chr6	52775209	-		OpenSea	GSTA3	NM_000847	TSS1500	5.8688e-16	2.83924	6.43654e-08	1.45117	4.78089e-26	-1.04425	FALSE
cg27343684	chr6	52775252	-		OpenSea	GSTA3	NM_000847	TSS1500	1.42482e-16	2.31213	1.19803e-12	1.72652	4.48849e-35	-1.13905	TRUE
cg06311422	chr6	56406336	-	chr6:56407464-56407926	N_Shore	DST	NM_015548;NM_001144770;NM_183380;NM_001144771;NM_001144769	Body;Body;Body;Body;Body	5.73221e-20	3.96803	1.25204e-15	2.93124	9.05814e-25	-1.12363	FALSE
cg21920102	chr6	56878281	+		OpenSea	BEND6	NM_152731	Body	7.04337e-20	3.08844	3.3437e-16	2.39269	1.66872e-28	-1.40224	FALSE
cg12041459	chr6	56878457	-		OpenSea	BEND6	NM_152731	Body	6.86019e-21	3.5298	3.95227e-23	4.12239	5.92527e-43	-1.63291	FALSE
cg24828648	chr6	63947428	+		OpenSea				2.36964e-25	6.12393	3.57912e-10	2.03317	4.17165e-32	-1.51076	FALSE
cg10595785	chr6	64237585	+		OpenSea				1.4567e-11	1.95677	4.47527e-07	1.27569	1.45366e-52	-1.86848	FALSE
cg14472026	chr6	72385611	+		OpenSea				3.11416e-23	4.58021	1.76296e-20	3.81135	7.58508e-28	-1.32551	FALSE
cg22894818	chr6	72593662	+	chr6:72596036-72596404	N_Shelf				1.02999e-06	1.56172	1.19992e-06	1.54178	9.388e-28	-1.12223	FALSE
cg19959088	chr6	72599091	-	chr6:72596036-72596404	S_Shelf	RIMS1	NM_014989	Body	1.29663e-11	2.27545	3.72721e-18	3.70816	3.19941e-27	-1.34654	FALSE
cg23756322	chr6	72924771	+		OpenSea	RIMS1	NM_001168409;NM_001168407;NM_014989;NM_001168408	TSS1500;Body;Body;Body	3.88997e-12	1.73318	2.07998e-14	2.06623	1.13397e-30	-1.25803	FALSE
cg05582719	chr6	73043502	+		OpenSea	RIMS1	NM_001168410;NM_001168409;NM_001168407;NM_014989;NM_001168408	Body;Body;Body;Body;Body	2.27359e-16	2.27201	1.96621e-19	2.82207	6.76949e-39	-1.80009	FALSE
cg26099432	chr6	73103615	-		OpenSea	RIMS1	NM_001168410;NM_001168409;NM_001168411;NM_001168407;NM_014989;NM_001168408	Body;Body;Body;Body;Body;Body	1.44227e-14	2.05831	4.15846e-14	1.98956	1.41918e-34	-1.3182	FALSE
cg06485892	chr6	73933428	-		OpenSea	KHDC1L	NM_001126063	3'UTR	2.45226e-25	3.23344	8.29664e-10	1.03998	1.84828e-46	-1.53407	FALSE
cg19565171	chr6	73935200	+		OpenSea	KHDC1L	NM_001126063	TSS200	3.88349e-08	1.14148	7.63622e-14	1.86263	4.13422e-31	-1.03533	FALSE
cg07388171	chr6	73951145	-		OpenSea	KHDC1	NM_030568	3'UTR	3.30823e-11	1.57286	1.32421e-11	1.62404	1.97496e-44	-1.38524	FALSE
cg00439709	chr6	74404526	+	chr6:74405600-74406021	N_Shore	CD109	NM_001159588;NM_133493;NM_001159587	TSS1500;TSS1500;TSS1500	1.45752e-20	3.16823	3.20394e-15	2.18139	2.34561e-31	-1.19887	FALSE
cg23004174	chr6	74404879	-	chr6:74405600-74406021	N_Shore	CD109	NM_001159588;NM_133493;NM_001159587	TSS1500;TSS1500;TSS1500	3.13274e-13	1.86954	3.73315e-11	1.58104	5.68384e-48	-1.58399	FALSE
cg20428196	chr6	75177198	+		OpenSea				5.73206e-11	1.69564	6.63611e-14	2.1421	2.53293e-27	-1.18638	FALSE
cg12793753	chr6	75933274	-		OpenSea				1.56267e-22	3.76766	1.21913e-14	2.17428	1.90174e-31	-1.13946	FALSE
cg04077979	chr6	76147474	+		OpenSea	FILIP1	NM_015687	5'UTR	3.91919e-12	2.65118	3.89554e-17	3.85499	8.45763e-23	-1.03627	FALSE
cg21635307	chr6	90319877	+		OpenSea	ANKRD6	NM_014942	Body	2.65419e-10	1.5791	4.11916e-06	1.02014	2.72148e-21	-1.09471	FALSE
cg22758471	chr6	90639197	+		OpenSea	BACH2	NM_021813;NM_001170794	3'UTR;3'UTR	9.99586e-20	3.11403	5.29485e-19	2.97007	3.30502e-25	-1.11387	FALSE
cg03002526	chr6	105237721	-		OpenSea	HACE1	NM_020771	Body	4.84262e-15	2.44304	2.51039e-20	3.55151	2.40271e-46	-1.92114	TRUE
cg20559385	chr6	106049591	+		OpenSea				3.33199e-07	1.14005	8.24855e-20	3.14978	2.86746e-44	-2.25227	FALSE
cg05357750	chr6	106344938	-		OpenSea				3.48123e-15	2.1461	6.55477e-08	1.15903	7.20786e-38	-1.63753	FALSE
cg22693055	chr6	107897986	+		OpenSea	SOBP	NM_018013	Body	2.52712e-07	1.02429	1.10076e-22	3.39724	8.8976e-57	-2.13676	FALSE
cg23701396	chr6	107958433	+	chr6:107955163-107956693	S_Shore	SOBP	NM_018013	3'UTR	7.94286e-23	3.55905	1.30914e-07	1.09545	9.18999e-31	-1.20589	TRUE
cg23840219	chr6	109381072	-		OpenSea	SESN1	NM_014454	Body	8.10588e-06	1.27927	7.54465e-08	1.61366	6.11836e-49	-1.63907	FALSE
cg09416154	chr6	109701201	-	chr6:109702898-109704093	N_Shore	CD164	NM_001142401;NM_001142403;NM_001142402;NM_001142404;NM_006016	Body;Body;Body;Body;Body	1.41196e-05	1.14653	2.58485e-07	1.40983	1.57362e-21	-1.31674	FALSE
cg22795331	chr6	117785611	+		OpenSea				3.40809e-21	2.86184	2.06578e-16	2.05769	2.8248e-30	-1.19966	FALSE
cg17346176	chr6	119239700	-		OpenSea	MCM9	NM_153255	Body	1.39494e-09	1.49927	1.29415e-09	1.50044	3.59543e-17	-1.06395	FALSE
cg22443940	chr6	122144734	-		OpenSea				2.55072e-20	2.95387	3.05151e-08	1.15145	1.13783e-26	-1.11643	FALSE
cg20393620	chr6	134609828	-		OpenSea	SGK1	NM_001143676	Body	1.06978e-19	3.59158	1.07118e-13	2.34017	2.40126e-21	-1.01932	FALSE
cg23507945	chr6	137477184	+		OpenSea	IL22RA2	NM_181310;NM_052962;NM_181309	Body;Body;Body	1.23964e-05	1.19137	9.30635e-08	1.52537	6.3845e-24	-1.4171	FALSE
cg18953104	chr6	139613145	+		OpenSea	TXLNB	NM_153235;NM_153235	5'UTR;1stExon	3.89495e-17	2.84121	8.11685e-15	2.40693	1.41561e-22	-1.15618	FALSE
cg03772020	chr6	148879122	+	chr6:148881016-148881441	N_Shore				4.72295e-20	2.75341	3.69985e-09	1.19583	4.39798e-32	-1.45002	FALSE
cg23828170	chr6	149099724	+		OpenSea	UST	NM_005715	Body	1.12956e-24	4.25683	4.07616e-07	1.09397	2.59034e-46	-1.57912	FALSE
cg01163931	chr6	149305804	+		OpenSea	UST	NM_005715	Body	1.54485e-15	2.1788	3.19165e-09	1.30614	4.43049e-33	-1.21005	FALSE
cg15132169	chr6	149805995	-		OpenSea	ZC3H12D	NM_207360;NM_207360	5'UTR;1stExon	4.82252e-16	2.44204	1.94667e-16	2.51562	5.52624e-34	-1.38508	FALSE
cg18951352	chr6	149806077	+		OpenSea	ZC3H12D	NM_207360;NM_207360	5'UTR;1stExon	1.43218e-20	3.295	3.83357e-15	2.25445	4.16598e-38	-1.52081	TRUE
cg09678939	chr6	149806081	+		OpenSea	ZC3H12D	NM_207360;NM_207360	5'UTR;1stExon	7.0931e-20	3.43771	1.08899e-14	2.38484	5.42002e-39	-1.82816	FALSE
cg13136655	chr6	149806131	+		OpenSea	ZC3H12D	NM_207360;NM_207360	5'UTR;1stExon	1.58107e-29	5.38916	5.56066e-16	2.08771	5.03193e-38	-1.79946	FALSE
cg17501395	chr6	149806331	-		OpenSea	ZC3H12D	NM_207360	TSS200	1.63436e-24	4.4735	3.88788e-09	1.43111	6.449e-45	-2.14257	FALSE
cg00073460	chr6	149806502	+		OpenSea	ZC3H12D	NM_207360	TSS1500	3.12193e-21	3.09515	4.17846e-17	2.33255	1.08914e-26	-1.20327	FALSE
cg06762457	chr6	149806635	+		OpenSea	ZC3H12D	NM_207360	TSS1500	1.98252e-24	3.56013	1.23339e-16	2.08701	1.56337e-23	-1.02029	FALSE
cg14030904	chr6	149806732	-		OpenSea	ZC3H12D	NM_207360	TSS1500	1.91873e-18	2.63132	3.04126e-19	2.78824	2.72306e-26	-1.08626	FALSE
cg24603041	chr6	150351274	-		OpenSea				7.18376e-19	3.14182	4.5184e-11	1.75597	1.78472e-31	-1.44392	FALSE
cg04277821	chr6	150572395	-		OpenSea				6.18287e-14	2.23188	1.88858e-10	1.68364	5.411e-34	-1.08659	FALSE
cg04737759	chr6	155253937	+		OpenSea				1.79701e-17	2.72606	2.27274e-16	2.52563	1.18436e-52	-1.99395	FALSE
cg01075002	chr6	155450882	+		OpenSea	TIAM2	NM_012454	Body	1.85733e-07	1.36385	6.19533e-06	1.13318	8.92256e-43	-1.71678	FALSE
cg24207161	chr6	155464712	+		OpenSea	TIAM2	NM_012454	Body	7.90486e-17	3.20679	4.01451e-12	2.25501	5.1763e-28	-1.42363	FALSE
cg05894801	chr6	155850469	+		OpenSea				1.27917e-11	1.60202	2.78149e-12	1.68935	6.30348e-22	-1.08347	FALSE
cg03125341	chr6	157882207	+		OpenSea	ZDHHC14	NM_153746;NM_024630	Body;Body	2.90114e-13	2.09131	6.419e-27	5.44017	1.31302e-31	-1.05186	FALSE
cg00017931	chr6	157932180	-		OpenSea	ZDHHC14	NM_153746;NM_024630	Body;Body	5.0059e-08	1.41003	5.85223e-06	1.107	4.58865e-30	-1.06202	FALSE
cg04776470	chr6	158483161	-		OpenSea	SYNJ2	NM_003898	Body	8.67052e-18	3.32988	3.86516e-08	1.52971	8.66024e-36	-1.38849	FALSE
cg23877497	chr6	158838943	+		OpenSea	TULP4	NM_020245;NM_001007466	Body;Body	1.47436e-18	2.83599	1.6502e-10	1.54331	5.55149e-30	-1.14729	FALSE
cg11879354	chr6	159075773	+		OpenSea	SYTL3	NM_001009991	5'UTR	1.16074e-18	2.5722	5.68489e-08	1.09298	1.75844e-49	-1.51005	TRUE
cg24249648	chr6	159416530	-	chr6:159420465-159421293	N_Shelf	RSPH3	NM_031924	Body	1.07328e-09	1.0971	3.6357e-11	1.24537	8.6504e-62	-2.22112	FALSE
cg00187889	chr6	159463103	+		OpenSea	TAGAP	NM_152133;NM_138810;NM_054114	5'UTR;Body;Body	1.33118e-26	4.56585	1.87769e-09	1.29941	1.27573e-28	-1.09495	FALSE
cg18105725	chr6	160554003	-	chr6:160554661-160555504	N_Shore	SLC22A1	NM_003057;NM_153187	Body;Body	1.07524e-23	3.1265	1.37574e-21	2.71949	4.91441e-39	-1.38296	FALSE
cg14170337	chr6	161687285	-		OpenSea	AGPAT4	NM_020133	5'UTR	2.63347e-22	3.68456	7.18288e-19	2.92206	7.45338e-30	-1.21413	FALSE
cg17967260	chr6	166242715	+	chr6:166240510-166240876	S_Shore				2.43308e-21	3.2898	2.44069e-08	1.20813	6.5675e-33	-1.40699	FALSE
cg09682183	chr6	167705253	-		OpenSea	UNC93A	NM_018974;NM_001143947	Body;Body	1.09152e-13	2.34597	7.03456e-06	1.11764	1.75411e-24	-1.18551	TRUE
cg21424703	chr6	168768014	+	chr6:168765814-168766041	S_Shore				1.08713e-21	2.96471	2.8388e-10	1.27531	1.12999e-28	-1.08586	FALSE
cg00735907	chr6	169423403	+	chr6:169424232-169425521	N_Shore				2.27959e-12	1.81283	2.0475e-06	1.02444	5.63112e-28	-1.0996	TRUE
cg21255356	chr6	169446912	+		OpenSea				5.95756e-24	3.47329	7.37228e-12	1.46593	3.81303e-37	-1.40156	FALSE
cg04450052	chr6	170525426	+		OpenSea				6.21705e-10	1.25818	6.05164e-08	1.03641	2.10441e-25	-1.15955	FALSE
cg02245832	chr6	170784959	+	chr6:170787749-170787985	N_Shelf				1.1016e-17	2.52761	7.70469e-11	1.50418	5.34597e-30	-1.2181	FALSE
cg25149888	chr7	81075	-	chr7:82324-82592	N_Shore				2.07887e-13	2.13542	5.23052e-21	3.67528	2.0037e-33	-1.49362	FALSE
cg16694365	chr7	114300	+	chr7:117561-117866	N_Shelf				1.47411e-16	2.58215	1.25396e-16	2.59942	3.12404e-28	-1.27799	FALSE
cg27487860	chr7	181972	-	chr7:178517-179127	S_Shelf				4.45531e-13	2.07126	1.00275e-10	1.70888	6.12685e-29	-1.04414	FALSE
cg00639010	chr7	553693	-	chr7:556611-562845	N_Shelf	PDGFA	NM_002607;NM_033023	Body;Body	1.88604e-14	1.71064	1.45375e-18	2.29991	2.53469e-49	-1.51529	FALSE
cg19471433	chr7	961384	+	chr7:959724-959959	S_Shore	ADAP1	NM_006869	Body	1.95964e-14	2.2642	2.13371e-16	2.61533	5.24042e-29	-1.1066	FALSE
cg23705098	chr7	1289853	-	chr7:1286022-1287658	S_Shelf				4.09492e-17	2.8658	3.5301e-07	1.24539	2.17521e-23	-1.09012	TRUE
cg08847944	chr7	1740190	-		OpenSea				5.5253e-07	1.06057	2.38619e-07	1.0999	2.34435e-21	-1.11793	FALSE
cg27165456	chr7	1782577	-	chr7:1784027-1786934	N_Shore	ELFN1	NM_001128636	5'UTR	2.02911e-19	3.16168	1.13518e-10	1.64419	1.85115e-17	-1.16015	FALSE
cg25075684	chr7	2933297	-		OpenSea				1.03846e-17	2.38987	4.96737e-18	2.44954	3.79672e-30	-1.18649	FALSE
cg08102516	chr7	3411356	+		OpenSea	SDK1	NM_152744	Body	1.76628e-06	1.16032	1.70859e-17	2.96573	9.77809e-16	-1.02505	TRUE
cg11859398	chr7	3411503	-		OpenSea	SDK1	NM_152744	Body	2.42287e-11	1.87437	9.7289e-19	3.25327	4.68873e-17	-1.12577	FALSE
cg17756105	chr7	3613164	+		OpenSea	SDK1	NM_152744	Body	2.35683e-19	3.34423	5.01516e-11	1.8009	6.58872e-38	-1.36627	TRUE
cg06506470	chr7	4030653	-		OpenSea	SDK1	NM_152744	Body	6.82501e-15	2.28761	1.65e-11	1.7584	1.0602e-32	-1.11726	FALSE
cg17415859	chr7	4218990	-		OpenSea	SDK1	NR_027816;NM_152744	Body;Body	2.94376e-14	2.3947	1.04946e-13	2.29725	5.15934e-35	-1.0169	FALSE
cg04892724	chr7	4275784	-		OpenSea	SDK1	NR_027816;NM_152744	Body;Body	7.99563e-08	1.54721	1.01425e-07	1.52481	2.783e-30	-1.1121	FALSE
cg06639923	chr7	5534978	-	chr7:5534384-5534766	S_Shore	FBXL18	NM_024963	Body	1.84853e-09	1.247	2.76044e-11	1.46099	1.29469e-23	-1.16185	FALSE
cg22108567	chr7	5535582	-	chr7:5534384-5534766	S_Shore	MIR589;FBXL18	NR_030318;NM_024963	TSS200;Body	2.52826e-15	1.9527	5.91415e-08	1.04885	4.75922e-33	-1.59988	FALSE
cg17419731	chr7	5535731	+	chr7:5534384-5534766	S_Shore	MIR589;FBXL18	NR_030318;NM_024963	TSS200;Body	1.21246e-09	1.52792	7.20026e-11	1.69937	1.29804e-39	-1.57546	FALSE
cg05971148	chr7	5568411	-	chr7:5569062-5570594	N_Shore	ACTB	NM_001101	Body	1.19602e-09	1.20774	1.43347e-17	2.23684	3.67141e-22	-1.14789	FALSE
cg17994788	chr7	7261594	-		OpenSea	C1GALT1	NM_020156	5'UTR	1.02192e-11	1.90569	3.72529e-25	4.9703	8.88661e-38	-1.42477	FALSE
cg16465407	chr7	9673790	+		OpenSea	PER4	NR_002790	TSS200	6.38903e-08	1.32711	3.61854e-11	1.78851	4.41668e-30	-1.56891	FALSE
cg06740985	chr7	13579700	-		OpenSea				1.56071e-14	1.88501	2.54062e-09	1.22779	3.00578e-35	-1.65734	FALSE
cg25570453	chr7	14834316	+		OpenSea	DGKB	NM_145695;NM_004080	Body;Body	9.86005e-13	1.47853	4.94107e-15	1.76131	8.12907e-27	-1.09679	FALSE
cg12130725	chr7	14882020	-		OpenSea	DGKB	NM_004080;NM_145695	TSS1500;TSS1500	1.5619e-11	1.4284	8.23151e-18	2.28722	3.262e-29	-1.18547	FALSE
cg13420273	chr7	18810212	+		OpenSea	HDAC9	NM_178425;NM_178423;NM_058177;NM_058176	Body;Body;Body;Body	5.59819e-09	1.78532	3.88587e-19	3.92672	4.36445e-28	-1.30797	FALSE
cg07060794	chr7	23387365	-		OpenSea	IGF2BP3	NM_006547	Body	2.26147e-22	3.53017	1.69515e-15	2.19361	1.1602e-29	-1.3511	FALSE
cg03240301	chr7	23387383	+		OpenSea	IGF2BP3	NM_006547	Body	2.02211e-17	3.24884	1.36618e-11	2.09791	7.40005e-18	-1.02573	FALSE
cg17209188	chr7	23387396	+		OpenSea	IGF2BP3	NM_006547	Body	5.52805e-21	3.51769	3.64202e-16	2.52079	3.07764e-19	-1.09016	TRUE
cg13495373	chr7	28474813	-		OpenSea	CREB5	NM_004904;NM_182899;NM_182898	TSS1500;5'UTR;Body	7.77807e-08	1.10862	2.51844e-22	3.39666	3.25524e-27	-1.30711	FALSE
cg20306842	chr7	28475265	+		OpenSea	CREB5	NM_004904;NM_182899;NM_182898;NM_004904	5'UTR;5'UTR;Body;1stExon	8.38379e-09	1.28284	4.38401e-18	2.66673	7.84238e-21	-1.09512	FALSE
cg11996209	chr7	29599895	-	chr7:29603109-29603328	N_Shelf				9.59343e-13	1.32507	2.74829e-16	1.72775	1.10618e-27	-1.24766	FALSE
cg07234639	chr7	29944633	-		OpenSea	WIPF3	NM_001080529	3'UTR	5.20756e-19	2.27384	4.56524e-17	1.98934	2.63682e-31	-1.01311	FALSE
cg26586843	chr7	30766731	+		OpenSea				1.38995e-11	1.55705	8.07929e-15	2.00197	8.31618e-31	-1.07412	FALSE
cg09676669	chr7	30951272	-		OpenSea	AQP1	NM_198098	TSS200	5.00425e-05	1.01682	5.63944e-06	1.15187	9.12496e-30	-1.3141	FALSE
cg15373767	chr7	30951328	+		OpenSea	AQP1	NM_198098	TSS200	1.09678e-07	1.03129	1.539e-12	1.5933	1.41404e-25	-1.16244	FALSE
cg04372674	chr7	30951381	-		OpenSea	AQP1	NM_198098	TSS200	5.32641e-06	1.08699	4.97626e-14	2.29129	9.64681e-34	-1.90507	FALSE
cg25075794	chr7	30951392	-		OpenSea	AQP1	NM_198098	TSS200	9.28009e-12	1.59726	9.99506e-13	1.72517	2.2366e-35	-2.0287	FALSE
cg26923410	chr7	30951432	+		OpenSea	AQP1	NM_198098	TSS200	1.68378e-20	2.96278	5.13945e-16	2.17076	5.89906e-32	-1.716	FALSE
cg12547531	chr7	30960786	-		OpenSea	AQP1	NM_198098	Body	1.50047e-24	4.84594	1.04282e-16	2.83274	1.48804e-34	-1.5154	FALSE
cg24681654	chr7	31555516	+		OpenSea	CCDC129	NM_194300	TSS1500	2.44039e-10	1.81859	9.9954e-06	1.1135	2.88261e-22	-1.02469	FALSE
cg21831485	chr7	31594014	+		OpenSea	CCDC129	NM_194300	Body	2.52426e-09	1.43467	9.69851e-09	1.3533	3.94411e-22	-1.02795	FALSE
cg06312848	chr7	32919504	+		OpenSea	KBTBD2	NM_015483	5'UTR	6.78502e-18	3.00233	1.72649e-18	3.13668	3.04471e-26	-1.07766	FALSE
cg18170348	chr7	34521645	+		OpenSea				2.38376e-06	1.31963	2.62065e-07	1.468	2.09302e-20	-1.05819	FALSE
cg24174959	chr7	34528600	+		OpenSea				4.92477e-13	1.57019	1.14064e-18	2.36827	2.41957e-27	-1.10148	FALSE
cg08564874	chr7	34696723	+		OpenSea	NPSR1	NM_207173;NM_207172	TSS1500;TSS1500	1.06194e-09	1.39392	1.55006e-09	1.37011	9.52325e-36	-1.43937	FALSE
cg11310191	chr7	34698015	+		OpenSea	NPSR1	NM_207172;NM_207173;NM_207173;NM_207172	5'UTR;5'UTR;1stExon;1stExon	2.5604e-16	2.15695	1.19688e-13	1.77282	3.04684e-26	-1.08175	FALSE
cg00081087	chr7	34873912	-		OpenSea	AAA1;NPSR1	NR_015356;NM_207173;NM_207172	Body;Body;Body	1.21916e-23	3.4342	5.45898e-21	2.87846	1.69387e-30	-1.27799	FALSE
cg05399607	chr7	34874533	-		OpenSea	AAA1;NPSR1	NR_015356;NM_207173;NM_207172	TSS1500;Body;Body	4.77668e-20	2.69905	1.09272e-19	2.64075	2.48015e-41	-1.77931	FALSE
cg24929847	chr7	34911779	-		OpenSea	NPSR1	NM_207173	Body	1.32871e-24	3.87576	3.52891e-15	2.02108	3.0495e-26	-1.01001	TRUE
cg09626054	chr7	35320315	-		OpenSea				2.72517e-17	2.46272	6.13047e-16	2.24022	9.66012e-24	-1.17394	FALSE
cg04957903	chr7	38880852	-		OpenSea	VPS41	NM_014396;NM_080631	Body;Body	3.22243e-17	2.13281	4.74526e-17	2.1116	5.1732e-33	-1.42325	FALSE
cg07138070	chr7	41137309	+		OpenSea				1.87073e-20	3.16372	1.39427e-19	2.98906	7.20757e-26	-1.06754	FALSE
cg14704980	chr7	41607500	-		OpenSea				8.5188e-16	2.35884	1.61564e-16	2.48785	4.86322e-44	-1.62724	FALSE
cg19323059	chr7	41749344	+	chr7:41745178-41745462	S_Shelf	LOC285954	NR_027118;NR_027119	Body;Body	2.95059e-08	1.65455	8.36162e-14	2.65942	1.26341e-28	-1.17405	FALSE
cg01705562	chr7	42535902	-	chr7:42533076-42533283	S_Shelf				2.98826e-11	1.6867	4.559e-11	1.65909	2.45119e-21	-1.08634	FALSE
cg24645671	chr7	42656871	+		OpenSea				3.57621e-23	3.89674	7.56585e-22	3.57353	2.03994e-30	-1.43449	FALSE
cg05833067	chr7	43094396	+		OpenSea				3.79881e-14	2.1823	1.47559e-12	1.93042	4.62204e-22	-1.03872	FALSE
cg02050028	chr7	43156037	-	chr7:43152020-43153340	S_Shelf	HECW1	NM_015052	5'UTR	3.27988e-25	4.61394	3.9682e-19	3.05384	3.2899e-34	-1.5129	TRUE
cg17628717	chr7	43351208	+		OpenSea	HECW1	NM_015052	Body	3.05515e-22	3.973	1.60654e-11	1.83187	3.93691e-38	-1.54067	FALSE
cg09838336	chr7	43733719	-		OpenSea	C7orf44	NM_018224	5'UTR	6.26628e-26	3.03223	1.87582e-13	1.26601	8.10208e-36	-1.08912	FALSE
cg19663284	chr7	44906917	-		OpenSea				6.70925e-14	2.01954	4.78655e-16	2.36752	5.97122e-25	-1.02149	TRUE
cg25983901	chr7	46972700	+		OpenSea				3.47897e-06	1.49507	1.80253e-12	2.72768	4.49944e-34	-1.67118	FALSE
cg19115610	chr7	50348255	-	chr7:50343757-50344519	S_Shelf	IKZF1	NM_006060	5'UTR	3.43903e-07	1.11875	4.50109e-08	1.22469	4.55068e-35	-1.99889	FALSE
cg10046101	chr7	51096721	-		OpenSea	COBL	NM_015198	Body	7.55525e-15	2.17379	2.62029e-12	1.78934	1.97906e-27	-1.04581	FALSE
cg22101977	chr7	51714231	-		OpenSea				1.35052e-11	1.73686	4.61988e-08	1.2563	3.48069e-42	-1.70917	FALSE
cg09991587	chr7	52735904	+		OpenSea				2.34367e-09	1.73055	4.97061e-05	1.04798	7.27692e-32	-1.03353	FALSE
cg22801819	chr7	52736648	-		OpenSea				4.60049e-13	1.93842	8.27652e-19	2.94529	3.43824e-28	-1.10034	TRUE
cg22571135	chr7	55377050	+		OpenSea				6.8314e-11	1.58185	2.36101e-09	1.37703	1.31874e-29	-1.03068	FALSE
cg21369466	chr7	55437329	-	chr7:55433147-55434271	S_Shelf	LANCL2	NM_018697	Body	1.232e-21	3.27995	5.02767e-10	1.3853	8.5161e-45	-1.6614	FALSE
cg08337633	chr7	55602109	-		OpenSea	VOPP1	NM_030796	Body	2.76056e-15	2.02396	2.15618e-09	1.25571	8.52587e-27	-1.39601	FALSE
cg23654401	chr7	55606442	+		OpenSea	VOPP1	NM_030796	Body	2.16467e-16	2.83823	1.78853e-20	3.78087	3.61311e-40	-1.9711	FALSE
cg09802893	chr7	64350876	-	chr7:64349424-64350151	S_Shore				8.05829e-13	2.0038	2.80041e-14	2.24119	7.82769e-22	-1.0472	FALSE
cg18129996	chr7	65334477	-	chr7:65338006-65338212	N_Shelf				1.0865e-11	1.30141	5.40144e-22	2.74331	2.98661e-39	-1.54469	FALSE
cg21549161	chr7	67722023	-		OpenSea				8.50346e-19	3.12843	9.52138e-32	7.65957	6.11238e-34	-1.19605	TRUE
cg07636142	chr7	69292759	+		OpenSea	AUTS2	NM_015570;NM_001127232;NM_001127231	Body;Body;Body	1.83401e-10	1.98928	1.75894e-28	7.22567	6.6396e-26	-1.10602	FALSE
cg17184370	chr7	69304751	+		OpenSea	AUTS2	NM_015570;NM_001127232;NM_001127231	Body;Body;Body	4.39728e-17	2.7352	2.14663e-29	6.35292	1.82218e-23	-1.01293	FALSE
cg13881790	chr7	69636611	+		OpenSea	AUTS2	NM_015570;NM_001127232;NM_001127231	Body;Body;Body	5.66342e-07	1.00016	1.16926e-30	5.93928	1.002e-27	-1.09145	FALSE
cg14718379	chr7	71806067	-	chr7:71800757-71802768	S_Shelf	CALN1	NM_031468	Body	0.000598661	1.04541	2.50854e-07	1.66542	1.06492e-23	-1.18297	FALSE
cg24638828	chr7	72974572	-	chr7:72971527-72972220	S_Shelf				4.92254e-10	1.62231	8.29057e-09	1.44432	1.87416e-49	-1.95179	FALSE
cg12032650	chr7	73864404	+	chr7:73867787-73868061	N_Shelf				2.12861e-20	2.76196	2.14535e-10	1.31119	1.11741e-40	-1.67088	FALSE
cg11303839	chr7	75405967	+		OpenSea	CCL26	NM_006072	5'UTR	3.29683e-20	3.09406	1.17421e-08	1.26665	4.97827e-35	-1.50089	TRUE
cg03592824	chr7	75666768	-		OpenSea	STYXL1	NM_016086	5'UTR	5.03438e-15	2.07362	6.91406e-18	2.54872	1.93831e-52	-1.90314	TRUE
cg19529583	chr7	75874006	-		OpenSea	SRRM3	NM_001110199	Body	4.53169e-24	3.60844	2.47394e-10	1.3277	3.05604e-39	-1.46995	FALSE
cg13234544	chr7	76911877	+		OpenSea	CCDC146	NM_020879	Body	4.93969e-19	3.39204	2.15768e-08	1.46637	1.79972e-22	-1.42567	FALSE
cg18461347	chr7	78947094	-		OpenSea	MAGI2	NM_012301	Body	8.07777e-15	2.18044	2.02183e-08	1.27439	2.68698e-49	-1.71814	FALSE
cg19262563	chr7	80456684	-		OpenSea	SEMA3C	NM_006379	Body	6.22477e-12	2.22757	5.04123e-11	2.06426	1.0988e-37	-1.57435	FALSE
cg25585043	chr7	81860423	-		OpenSea	CACNA2D1	NM_000722	Body	1.57752e-09	2.01422	9.12221e-08	1.68914	9.58023e-28	-1.03594	FALSE
cg17616677	chr7	83240310	-		OpenSea	SEMA3E	NM_012431	Body	7.31911e-15	2.77336	2.18659e-05	1.13143	5.53587e-22	-1.15668	FALSE
cg12286159	chr7	83304047	+		OpenSea				1.28899e-09	1.83743	7.64236e-09	1.70443	3.68056e-29	-1.32336	FALSE
cg23705979	chr7	92397161	+		OpenSea	CDK6	NM_001259;NM_001145306	Body;Body	1.19545e-10	1.80206	9.04459e-13	2.14265	1.00066e-35	-1.39411	FALSE
cg07325692	chr7	92667406	-		OpenSea				1.11066e-27	6.22228	4.54575e-06	1.14009	2.14641e-22	-1.08781	FALSE
cg00496462	chr7	93577610	+		OpenSea				1.72219e-25	4.81683	1.98631e-08	1.34418	6.63602e-25	-1.05703	FALSE
cg14284257	chr7	95060347	-	chr7:95064073-95064409	N_Shelf	PON2	NM_000305;NM_001018161	Body;Body	5.98184e-12	1.45584	1.62734e-19	2.53711	8.81025e-54	-2.0728	TRUE
cg02819992	chr7	95099917	+		OpenSea				1.01587e-07	1.34096	2.44602e-11	1.87208	7.48757e-37	-1.60387	FALSE
cg01108633	chr7	96899839	-		OpenSea				6.00443e-10	1.57621	1.01943e-08	1.40183	1.77834e-28	-1.53902	FALSE
cg03953088	chr7	99392865	-		OpenSea				6.58856e-22	2.78572	5.93571e-11	1.25256	2.27889e-31	-1.13619	TRUE
cg04348709	chr7	99528078	-		OpenSea	GJC3	NM_181538	TSS1500	1.18236e-10	1.47879	6.14191e-26	4.44552	2.92489e-29	-1.40953	FALSE
cg06582411	chr7	100229865	+	chr7:100230649-100231320	N_Shore	TFR2	NM_003227	Body	9.09819e-16	2.48162	1.02435e-16	2.66022	3.13212e-30	-1.20163	FALSE
cg24021846	chr7	103556529	+		OpenSea	RELN	NM_173054;NM_005045	Body;Body	3.57813e-09	1.43295	1.8188e-15	2.38555	3.07383e-37	-1.58558	FALSE
cg25311470	chr7	107950866	+		OpenSea	NRCAM	NM_001037132;NM_005010	5'UTR;5'UTR	8.75106e-18	2.3481	2.6599e-15	1.96971	9.34506e-36	-1.08765	TRUE
cg08496664	chr7	109600733	+		OpenSea	EIF3IP1	NR_003024	TSS1500	2.85426e-16	2.82622	2.09235e-07	1.33714	8.8452e-25	-1.07047	TRUE
cg24258705	chr7	116314916	-	chr7:116311824-116312598	S_Shelf	MET	NM_000245;NM_001127500	5'UTR;5'UTR	1.9465e-05	1.00933	4.87947e-06	1.08675	3.58049e-30	-1.67364	FALSE
cg03069731	chr7	116738693	+		OpenSea	ST7	NM_018412;NM_021908	Body;Body	1.74921e-19	3.18383	2.4862e-23	4.14976	7.17434e-34	-1.27293	TRUE
cg15239627	chr7	120918492	-		OpenSea	C7orf58	NM_024913	Body	7.19239e-20	2.9783	7.92072e-22	3.41337	5.96854e-21	-1.01299	FALSE
cg01189915	chr7	128095027	-	chr7:128095678-128096197	N_Shore	C7orf68	NM_001098786;NM_013332	TSS1500;TSS1500	1.14698e-20	3.5438	2.34867e-15	2.44675	8.89573e-29	-1.20359	FALSE
cg13710553	chr7	129598625	-		OpenSea				3.91969e-12	1.7316	3.57044e-07	1.08985	1.47687e-32	-1.26967	FALSE
cg19690404	chr7	129933646	-		OpenSea	CPA4	NM_016352;NM_001163446	Body;Body	7.68972e-13	2.26863	5.7687e-15	2.66651	4.47616e-24	-1.09738	FALSE
cg27337540	chr7	130698005	+		OpenSea	FLJ43663	NR_015431;NR_024153	Body;Body	8.63374e-10	1.34109	1.90528e-14	1.95602	8.57311e-47	-1.79973	FALSE
cg09902641	chr7	132195934	+		OpenSea	PLXNA4	NM_020911;NM_181775;NM_001105543	5'UTR;5'UTR;5'UTR	8.82263e-07	1.03864	4.27155e-20	3.07025	3.6764e-22	-1.05477	FALSE
cg00651359	chr7	132219281	-		OpenSea	PLXNA4	NM_020911;NM_181775;NM_001105543	5'UTR;5'UTR;5'UTR	5.51514e-13	1.87255	1.71492e-20	3.2149	1.32623e-32	-1.42918	FALSE
cg01836683	chr7	132375635	-		OpenSea				6.46464e-25	4.06435	1.09143e-14	2.00047	1.757e-27	-1.16324	FALSE
cg09322278	chr7	134233791	-		OpenSea				1.86522e-15	1.7403	4.14687e-12	1.34846	7.63789e-36	-1.09343	FALSE
cg17392018	chr7	134590119	-		OpenSea	CALD1	NM_033139;NM_033157;NM_033140;NM_033138;NM_004342	Body;Body;Body;Body;Body	9.11404e-11	1.49746	3.0623e-10	1.4281	9.11048e-57	-2.27747	FALSE
cg22078459	chr7	134879060	+		OpenSea	WDR91	NM_014149	Body	2.70277e-17	3.13688	4.75555e-09	1.63218	1.43435e-28	-1.13552	FALSE
cg26150981	chr7	135608687	-		OpenSea				9.79468e-12	1.87397	1.19607e-07	1.28318	2.48587e-40	-1.35226	TRUE
cg27223891	chr7	136879401	-		OpenSea				5.50852e-07	1.31717	1.30619e-06	1.25475	4.56909e-22	-1.07964	FALSE
cg00029246	chr7	137223417	+		OpenSea	DGKI	NM_004717	Body	2.43109e-26	5.16978	2.50608e-10	1.62235	1.84767e-21	-1.24235	FALSE
cg02920600	chr7	137367341	-		OpenSea	DGKI	NM_004717	Body	5.69566e-21	3.34642	3.72411e-13	1.91721	1.33012e-38	-1.79747	FALSE
cg01720013	chr7	137529320	+	chr7:137531125-137532382	N_Shore	DGKI	NM_004717	Body	9.17482e-18	2.67047	7.83234e-14	2.00998	1.66749e-19	-1.06007	FALSE
cg16033780	chr7	139211836	+	chr7:139208442-139209069	S_Shelf	CLEC2L	NM_001080511	Body	2.04429e-08	1.17117	1.42434e-11	1.55265	1.25639e-32	-1.0485	TRUE
cg01079060	chr7	139437439	+		OpenSea	HIPK2	NM_001113239;NM_022740	Body;Body	1.59201e-09	1.52812	6.41684e-07	1.16737	1.44747e-20	-1.02773	FALSE
cg18447402	chr7	140706541	-		OpenSea	MRPS33	NM_053035;NM_016071	Body;Body	4.29747e-11	1.53632	1.6316e-16	2.32728	4.45309e-47	-1.62812	FALSE
cg26756862	chr7	143012960	+		OpenSea	CLCN1	NM_000083	TSS1500	1.4657e-17	2.44437	2.07524e-12	1.67032	3.37701e-35	-1.42783	FALSE
cg18804920	chr7	146572638	-		OpenSea	CNTNAP2	NM_014141	Body	4.74697e-15	2.14507	4.02113e-08	1.19596	3.58859e-36	-1.36216	FALSE
cg16405211	chr7	146897691	-		OpenSea	CNTNAP2	NM_014141	Body	1.54165e-25	4.13299	6.97872e-19	2.62862	1.65424e-27	-1.27852	FALSE
cg10407894	chr7	148517345	-		OpenSea	EZH2	NM_152998;NM_004456	Body;Body	1.06646e-06	1.48589	7.68611e-17	3.53341	1.27048e-26	-1.0972	FALSE
cg20927119	chr7	149999961	-		OpenSea	ACTR3C	NM_001164458;NM_001164459;NM_001164459	5'UTR;5'UTR;1stExon	5.40066e-26	4.43166	2.4611e-14	1.96978	2.06671e-60	-1.88003	FALSE
cg02343905	chr7	150019477	+	chr7:150019950-150020752	N_Shore	LRRC61;ACTR3C	NM_001142928;NM_001164458;NM_023942	TSS1500;5'UTR;TSS1500	3.7981e-13	1.94793	5.37577e-15	2.24055	3.20452e-51	-1.93467	FALSE
cg03059073	chr7	150130708	+		OpenSea				2.59623e-13	1.80333	1.07974e-16	2.31614	1.78597e-27	-1.18341	FALSE
cg03801183	chr7	150212873	+		OpenSea	GIMAP7	NM_153236	5'UTR	1.18269e-06	1.15204	4.90588e-07	1.19844	1.06816e-20	-1.24559	FALSE
cg16810272	chr7	150902685	-	chr7:150901550-150901978	S_Shore				1.29724e-22	3.87745	3.29882e-11	1.69863	3.64984e-29	-1.31695	FALSE
cg19340390	chr7	151087656	+		OpenSea	WDR86	NM_198285	Body	3.13094e-18	3.54058	7.10232e-08	1.53458	2.22898e-27	-1.214	FALSE
cg18810691	chr7	151130479	-	chr7:151129121-151129341	S_Shore	CRYGN	NM_144727	Body	6.72249e-06	1.04611	2.06079e-10	1.66736	1.49267e-27	-1.05928	FALSE
cg09969528	chr7	151505984	+		OpenSea	PRKAG2	NM_001040633;NM_016203	5'UTR;Body	8.24919e-08	1.15315	3.84057e-10	1.43852	1.90756e-54	-2.49255	FALSE
cg22014194	chr7	151804306	-		OpenSea	GALNT11	NM_022087	Body	1.57162e-06	1.1223	1.46012e-08	1.39255	6.61773e-32	-1.18412	FALSE
cg13123578	chr7	154683249	-	chr7:154684402-154684630	N_Shore	DPP6	NM_001936;NM_130797;NM_001039350	Body;Body;Body	4.45665e-08	1.06457	2.92966e-09	1.19165	3.48584e-32	-1.3263	FALSE
cg24838949	chr7	155897436	+	chr7:155898140-155898386	N_Shore				1.48269e-16	3.14906	9.61794e-05	1.03178	2.72307e-25	-1.32975	FALSE
cg01089579	chr7	155914371	-	chr7:155915510-155915713	N_Shore				1.44603e-14	1.92182	4.46132e-09	1.22015	1.6784e-32	-1.17453	FALSE
cg10997860	chr7	156267828	+		OpenSea				1.86239e-06	1.15089	3.33664e-10	1.67959	6.11584e-42	-1.62473	FALSE
cg19604323	chr7	157291868	-	chr7:157293455-157294066	N_Shore				6.10331e-17	2.43014	2.61536e-21	3.29681	1.22968e-20	-1.14029	FALSE
cg02148654	chr7	157296159	+	chr7:157294303-157294517	S_Shore				9.56045e-13	1.75594	2.44396e-16	2.29763	4.74312e-26	-1.28063	FALSE
cg04234971	chr7	157316329	+	chr7:157318226-157318501	N_Shore				5.91773e-09	1.13723	1.29894e-08	1.09703	2.15534e-33	-1.33013	FALSE
cg20159095	chr7	157342543	+		OpenSea	PTPRN2	NM_002847;NM_130842;NM_130843	Body;Body;Body	5.89345e-12	1.33714	2.38192e-15	1.73428	4.144e-31	-1.71383	FALSE
cg16370537	chr7	157370295	-	chr7:157369120-157369394	S_Shore	PTPRN2	NM_002847;NM_130842;NM_130843	Body;Body;Body	6.66503e-11	1.6373	4.32307e-11	1.66146	2.59505e-23	-1.35527	FALSE
cg19689679	chr7	157394970	-		OpenSea	PTPRN2	NM_002847;NM_130842;NM_130843	Body;Body;Body	8.07447e-10	1.71298	1.23792e-07	1.37942	6.1963e-19	-1.02292	FALSE
cg22004830	chr7	157595428	+	chr7:157593887-157594128	S_Shore	PTPRN2	NM_002847;NM_130842;NM_130843	Body;Body;Body	2.8685e-14	1.89495	9.001e-15	1.96848	1.12066e-27	-1.32777	FALSE
cg03391854	chr7	157961629	+		OpenSea	PTPRN2	NM_002847;NM_130842;NM_130843	Body;Body;Body	2.7655e-07	1.0203	8.73522e-09	1.18691	6.16436e-22	-1.12549	FALSE
cg22519571	chr7	158255029	+		OpenSea	PTPRN2	NM_002847;NM_130842;NM_130843	Body;Body;Body	1.36782e-07	1.0493	3.01868e-08	1.11941	4.07663e-19	-1.04377	FALSE
cg09533087	chr8	436965	-		OpenSea				3.41483e-13	1.58959	1.59409e-16	2.03558	1.28462e-51	-1.1516	FALSE
cg00602245	chr8	953031	+	chr8:956288-957205	N_Shelf				1.54309e-10	1.43085	8.45064e-23	3.50995	1.03337e-36	-1.4668	TRUE
cg25338036	chr8	3047536	-		OpenSea	CSMD1	NM_033225	Body	5.31514e-16	2.57889	4.03418e-07	1.2051	3.78893e-28	-1.00398	FALSE
cg19362774	chr8	6664522	+	chr8:6664077-6664356	S_Shore				6.32607e-11	1.81265	8.31025e-19	3.27323	1.13743e-29	-1.15006	FALSE
cg08181657	chr8	7343736	+		OpenSea	DEFB106B;DEFB106A	NM_001040704;NM_152251	Body;Body	4.39928e-07	1.32535	3.5385e-09	1.63719	5.35976e-31	-1.01026	FALSE
cg01683000	chr8	7344471	+		OpenSea	DEFB106B;DEFB105A;DEFB105B;DEFB106A	NM_001040704;NM_152250;NM_001040703;NM_152251	TSS1500;TSS1500;TSS1500;TSS1500	1.728e-13	2.17289	3.57794e-11	1.8042	2.72723e-39	-1.20308	FALSE
cg04034846	chr8	7682131	-		OpenSea	DEFB105B;DEFB106A;DEFB106B;DEFB105A	NM_001040703;NM_152251;NM_001040704;NM_152250	TSS1500;TSS1500;TSS1500;TSS1500	1.66725e-15	2.10325	2.78358e-15	2.07144	5.26661e-38	-1.15644	FALSE
cg04465154	chr8	9045558	+		OpenSea				7.02385e-20	3.01598	7.88197e-10	1.41038	6.77398e-35	-1.61176	FALSE
cg21997510	chr8	10381792	+		OpenSea	T-SP1	NM_198464	TSS1500	7.09161e-11	1.67083	2.21763e-12	1.88925	7.96108e-25	-1.17495	FALSE
cg01706263	chr8	10893100	+		OpenSea	MIR598;XKR6	NR_030328;NM_173683	TSS1500;Body	3.45181e-12	1.67348	1.0846e-07	1.10974	7.00619e-24	-1.01932	FALSE
cg20902975	chr8	11138403	+	chr8:11141894-11142686	N_Shelf				1.832e-11	1.58652	8.84595e-16	2.21043	6.79415e-32	-1.22386	FALSE
cg08265495	chr8	11212668	-		OpenSea	TDH	NR_001578	Body	1.13908e-07	1.38969	9.59354e-10	1.69743	2.47657e-27	-1.1745	FALSE
cg13440894	chr8	11351135	-		OpenSea	BLK	NM_001715	TSS1500	2.4366e-17	2.4627	5.54657e-20	2.96615	1.37552e-47	-1.76654	FALSE
cg02600411	chr8	11832039	-		OpenSea	DEFB136	NM_001033018	Body	5.69727e-17	2.99396	6.4936e-13	2.21954	2.09276e-32	-1.34257	TRUE
cg06564811	chr8	16933031	-		OpenSea	EFHA2	NM_181723	Body	7.90749e-06	1.19996	6.90449e-08	1.51764	1.07723e-38	-1.20571	FALSE
cg06399735	chr8	18836280	-		OpenSea	PSD3	NM_015310	Body	3.04965e-10	1.22168	1.29395e-10	1.25992	2.032e-26	-1.17851	FALSE
cg10930540	chr8	19339859	-		OpenSea	CSGALNACT1	NM_018371;NM_001130518;NR_024040	Body;Body;Body	4.47421e-13	2.40922	1.40518e-06	1.31372	2.92557e-27	-1.25608	FALSE
cg14957240	chr8	19457346	-	chr8:19459905-19460137	N_Shelf	CSGALNACT1	NM_001130518;NR_024040;NM_018371	5'UTR;Body;5'UTR	3.77119e-31	6.4056	9.7365e-19	2.606	1.12954e-21	-1.02839	FALSE
cg10133953	chr8	20031081	+		OpenSea	SLC18A1	NM_001142324;NM_003053;NM_001135691;NM_001142325	Body;Body;Body;Body	5.02964e-11	1.51667	5.03478e-23	3.62369	1.43016e-28	-1.17482	FALSE
cg14301348	chr8	20109523	+	chr8:20107432-20107658	S_Shore	LZTS1	NM_021020	Body	1.86966e-17	2.57374	2.11645e-22	3.62531	1.84715e-53	-1.55795	TRUE
cg13583414	chr8	20109663	-	chr8:20107432-20107658	S_Shelf	LZTS1	NM_021020	Body	1.40616e-09	1.72878	4.32137e-16	2.90037	3.64303e-46	-1.38381	FALSE
cg05796178	chr8	20110988	-	chr8:20107432-20107658	S_Shelf	LZTS1	NM_021020	Body	3.48353e-09	1.27557	8.09062e-20	2.88399	2.47688e-39	-1.32447	FALSE
cg00014333	chr8	20130023	-		OpenSea				5.47039e-27	4.52993	1.63322e-25	4.08808	1.35853e-44	-1.47371	FALSE
cg26727231	chr8	20153445	-		OpenSea				4.19215e-10	1.39846	6.33329e-13	1.7651	1.81022e-42	-1.06644	TRUE
cg07079663	chr8	21581910	+		OpenSea	GFRA2	NM_001165038;NM_001165039;NM_001495	Body;Body;Body	2.68084e-18	2.48087	1.7577e-08	1.13857	1.4897e-24	-1.02654	FALSE
cg20365580	chr8	22414115	+		OpenSea	SORBS3	NM_005775	Body	3.17783e-07	1.42912	7.06845e-09	1.68857	4.19555e-51	-1.75457	FALSE
cg24917065	chr8	23418389	+		OpenSea	SLC25A37	NM_016612	Body	3.52186e-18	2.74005	2.0293e-16	2.42448	2.69405e-34	-1.12332	FALSE
cg21775463	chr8	25538546	+		OpenSea				7.48186e-23	3.51252	1.09007e-28	5.23651	1.07264e-23	-1.06284	TRUE
cg10789956	chr8	26467541	+		OpenSea	DPYSL2	NM_001386	Body	7.21895e-07	1.11976	9.0592e-11	1.63593	1.82824e-54	-2.03343	FALSE
cg26534677	chr8	27630505	-	chr8:27631846-27632323	N_Shore	CCDC25	NM_018246	TSS1500	1.11679e-15	2.38298	2.07479e-17	2.70032	1.01847e-24	-1.08087	FALSE
cg00328720	chr8	28562890	+	chr8:28558588-28559960	S_Shelf	EXTL3	NM_001440	5'UTR	2.31966e-18	2.39118	1.84434e-11	1.43028	8.9198e-28	-1.27433	FALSE
cg16536330	chr8	29957344	+	chr8:29952635-29953584	S_Shelf	LEPROTL1	NM_015344;NM_001128208	Body;Body	3.04238e-08	1.16066	3.71756e-22	3.3719	4.29163e-33	-1.37709	TRUE
cg01990257	chr8	33847504	-		OpenSea				2.19388e-14	2.95556	2.34061e-10	2.13802	3.97626e-23	-1.0142	FALSE
cg02943456	chr8	33866594	+		OpenSea				1.79566e-12	1.98396	2.61017e-13	2.11781	3.71122e-36	-1.73938	FALSE
cg00413543	chr8	34893470	+		OpenSea				1.94432e-17	2.93103	1.22153e-10	1.74445	1.43366e-34	-1.44398	FALSE
cg10393548	chr8	35401313	-		OpenSea	UNC5D	NM_080872	Body	1.15165e-08	1.63801	4.10676e-13	2.3972	3.35055e-31	-1.09986	FALSE
cg26977759	chr8	37518651	+		OpenSea				2.72284e-17	3.21431	1.59766e-15	2.83673	5.94162e-35	-1.75452	FALSE
cg10852045	chr8	38970773	+		OpenSea	ADAM32	NM_145004	Body	1.02026e-22	3.19806	3.08146e-15	1.9048	5.59595e-40	-1.6621	FALSE
cg23781310	chr8	40951266	-		OpenSea				0.000211172	1.1024	1.94349e-08	1.82089	8.70352e-29	-1.15368	FALSE
cg08525461	chr8	40958085	-		OpenSea				1.7742e-11	1.91228	4.92018e-22	4.11313	5.72874e-38	-1.75571	FALSE
cg13084372	chr8	41053285	+		OpenSea				7.28666e-13	1.9238	1.91026e-09	1.43936	1.96792e-24	-1.10748	FALSE
cg17486234	chr8	41140500	-		OpenSea	SFRP1	NM_003012	Body	8.64101e-12	2.06881	4.06046e-15	2.67378	6.31845e-26	-1.30183	FALSE
cg14354820	chr8	41691767	-		OpenSea	ANK1	NM_001142446	Body	5.24518e-09	1.03441	1.21935e-11	1.30215	7.6216e-39	-1.13355	FALSE
cg19352832	chr8	42608976	+		OpenSea	CHRNA6	NM_004198	Body	1.22017e-19	2.6215	5.63614e-14	1.75161	6.3328e-28	-1.06146	FALSE
cg16122269	chr8	49170175	-	chr8:49173001-49173426	N_Shelf				2.09125e-16	2.49466	7.19138e-16	2.40383	7.0329e-23	-1.12653	FALSE
cg22129180	chr8	49892980	-	chr8:49890386-49890874	S_Shelf				1.76671e-20	2.99016	5.46995e-13	1.7486	6.64387e-31	-1.28742	FALSE
cg07463848	chr8	49985379	+		OpenSea	C8orf22	NM_001007176	5'UTR	1.74838e-05	1.07106	5.23404e-18	3.22629	6.69841e-21	-1.01039	FALSE
cg14090389	chr8	53078923	+		OpenSea	ST18	NM_014682	Body	6.1203e-18	3.03057	2.39565e-12	2.0066	2.68085e-30	-1.29446	FALSE
cg13320436	chr8	55138014	+		OpenSea				5.37598e-24	5.01227	8.81982e-09	1.60585	2.68021e-33	-1.33721	FALSE
cg09443388	chr8	56131518	-		OpenSea	XKR4	NM_052898	Body	2.53367e-05	1.22323	6.17264e-05	1.14641	1.6508e-39	-1.58384	FALSE
cg00597128	chr8	57080518	-		OpenSea	PLAG1	NM_001114635;NM_002655;NM_001114634	5'UTR;Body;Body	8.85624e-13	2.2001	1.23969e-08	1.5332	4.21634e-22	-1.02759	FALSE
cg07270021	chr8	60627336	+		OpenSea				1.62353e-16	2.71223	1.0906e-13	2.20489	1.84335e-33	-1.51633	FALSE
cg16288617	chr8	61190272	+	chr8:61193312-61194195	N_Shelf	CA8	NM_004056	Body	4.20995e-17	2.58426	9.54087e-09	1.32383	3.02223e-30	-1.48675	FALSE
cg21462844	chr8	67628165	-	chr8:67624608-67625424	S_Shelf	SGK3	NM_001033578	5'UTR	8.89834e-08	1.22599	4.70771e-07	1.12826	6.12269e-31	-1.18521	FALSE
cg04162118	chr8	71519030	-	chr8:71519680-71520857	N_Shore	TRAM1	NM_014294	Body	3.58464e-07	1.40689	6.94941e-14	2.55128	3.67812e-31	-1.39791	FALSE
cg10340048	chr8	74258684	+		OpenSea				4.81965e-22	3.38348	1.45971e-17	2.49222	4.07822e-43	-1.7345	FALSE
cg05366024	chr8	75227148	-	chr8:75227341-75227934	N_Shore	JPH1	NM_020647	Body	3.58939e-18	2.93616	4.21122e-20	3.36392	3.24846e-41	-1.45583	FALSE
cg01405744	chr8	75237141	+	chr8:75232649-75234101	S_Shelf				2.5813e-07	1.1974	3.17625e-06	1.04878	1.01257e-26	-1.19246	FALSE
cg24971227	chr8	77890638	-		OpenSea				2.50568e-17	2.6406	7.99018e-17	2.55304	4.03029e-51	-1.67333	FALSE
cg05490029	chr8	79719015	+	chr8:79716681-79717403	S_Shore	IL7	NM_000880	TSS1500	2.77506e-05	1.03024	3.44778e-07	1.30133	3.20703e-47	-1.77954	FALSE
cg21289795	chr8	80273128	-		OpenSea				3.86272e-11	1.80696	4.97495e-07	1.21375	1.20124e-25	-1.26083	FALSE
cg09318283	chr8	82146728	+		OpenSea				7.54362e-24	3.5837	5.44032e-18	2.40761	1.51384e-63	-2.28008	FALSE
cg12109797	chr8	86414553	-		OpenSea				1.68545e-19	2.90117	7.238e-12	1.6586	1.16152e-28	-1.26077	TRUE
cg09567596	chr8	87684002	+		OpenSea	CNGB3	NM_019098	Body	9.90829e-17	2.5708	9.34716e-19	2.96961	8.40278e-35	-1.23992	FALSE
cg14283802	chr8	87684132	+		OpenSea	CNGB3	NM_019098	Body	1.94131e-09	1.29315	1.51508e-08	1.18425	7.2501e-33	-1.192	FALSE
cg02526439	chr8	89053427	+		OpenSea	MMP16	NM_005941	3'UTR	1.7589e-20	3.25344	3.53844e-10	1.50673	7.1311e-26	-1.05973	TRUE
cg20531808	chr8	89231006	-		OpenSea	MMP16	NM_005941;NM_022564	Body;Body	0.000590083	1.08668	3.11787e-07	1.71105	1.88774e-24	-1.1702	FALSE
cg19130189	chr8	89241632	+		OpenSea	MMP16	NM_005941;NM_022564	Body;Body	4.72063e-25	4.09387	6.27195e-16	2.18608	1.84017e-34	-1.40656	FALSE
cg15723028	chr8	90776474	-		OpenSea	RIPK2	NM_003821	Body	1.14666e-14	2.53167	1.63168e-21	4.10288	1.87538e-29	-1.26083	TRUE
cg07171609	chr8	91640288	-		OpenSea	TMEM64	NM_001008495;NM_001146273	Body;Body	4.46229e-13	2.21834	6.67004e-16	2.74129	9.31773e-50	-2.20501	FALSE
cg24347611	chr8	92611305	-		OpenSea				1.48329e-19	3.12116	2.83911e-23	4.03264	1.3079e-21	-1.04915	FALSE
cg11751344	chr8	92622592	+		OpenSea				4.13311e-23	4.35381	6.36203e-24	4.61693	6.77412e-41	-1.90226	FALSE
cg04365123	chr8	97156397	-	chr8:97156763-97158030	N_Shore	GDF6	NM_001001557	3'UTR	4.79432e-15	2.32935	1.44432e-06	1.09353	3.9932e-22	-1.05273	FALSE
cg06103412	chr8	99982385	-	chr8:99984584-99985072	N_Shelf				4.60695e-22	2.97465	2.21408e-16	2.01209	2.61897e-34	-1.4942	FALSE
cg27622701	chr8	101665741	+	chr8:101661671-101662022	S_Shelf				4.48096e-12	1.49763	1.43745e-09	1.20644	1.55069e-26	-1.00665	FALSE
cg09384035	chr8	104131768	+		OpenSea				5.36876e-15	2.44127	1.78058e-09	1.55897	2.24552e-20	-1.04275	FALSE
cg00021978	chr8	105476917	-	chr8:105478672-105479340	N_Shore	DPYS	NM_001385	Body	4.07973e-11	1.75786	4.20754e-09	1.46657	2.14973e-25	-1.13431	FALSE
cg11091914	chr8	105598224	-	chr8:105600453-105601704	N_Shelf	LRP12	NM_001135703;NM_013437	Body;Body	1.643e-19	3.96206	8.54073e-06	1.23107	6.78797e-30	-1.18933	FALSE
cg06033789	chr8	105899330	+		OpenSea				1.02358e-25	4.3679	3.72799e-23	3.67301	2.1549e-31	-1.50362	FALSE
cg14299508	chr8	105907690	+		OpenSea				4.04023e-22	3.7425	3.00088e-21	3.53954	4.9517e-30	-1.42511	FALSE
cg11888982	chr8	116231420	+		OpenSea				2.54065e-12	1.90973	2.33804e-11	1.76412	6.64417e-33	-1.40194	FALSE
cg06072717	chr8	120066282	-		OpenSea				1.17422e-16	2.54326	1.31872e-06	1.06827	3.02223e-32	-1.29186	FALSE
cg01443285	chr8	121791273	-		OpenSea	SNTB1	NM_021021	Body	5.63986e-24	4.89784	7.9032e-15	2.59851	3.77957e-37	-1.25025	TRUE
cg20146177	chr8	122639115	-		OpenSea	HAS2	NM_005328	Body	2.37539e-22	4.97132	1.13091e-09	1.93758	1.1852e-19	-1.00135	FALSE
cg12002745	chr8	124179875	-		OpenSea				2.75251e-23	4.04151	7.77678e-09	1.36635	3.36288e-35	-1.26202	FALSE
cg16657152	chr8	125784769	+		OpenSea				1.36834e-17	2.45569	1.81491e-20	3.00431	1.55431e-36	-1.51543	TRUE
cg23560676	chr8	126272469	+		OpenSea	NSMCE2	NM_173685	Body	4.64619e-11	1.59417	2.23591e-11	1.63525	7.44725e-26	-1.16705	FALSE
cg17588094	chr8	128755270	-	chr8:128747805-128751279	S_Shelf				4.2971e-10	1.65301	7.76382e-07	1.18817	5.46678e-43	-2.20683	FALSE
cg00780520	chr8	128808554	+	chr8:128806081-128806899	S_Shore	PVT1	NR_003367	Body	3.5259e-08	1.22416	3.67439e-15	2.19534	2.25078e-70	-2.77537	FALSE
cg00444740	chr8	129162178	-		OpenSea	MIR1208	NR_031613	TSS200	2.03253e-07	1.08331	5.53653e-10	1.38902	7.03976e-26	-1.14144	FALSE
cg17477578	chr8	129552914	+		OpenSea				7.02379e-18	2.80206	1.30759e-21	3.63138	5.96e-21	-1.01913	FALSE
cg08587313	chr8	130215373	-		OpenSea				2.15142e-24	5.11222	2.1613e-11	2.01347	3.52811e-22	-1.21126	FALSE
cg09631175	chr8	130472165	-		OpenSea				1.57496e-27	4.68507	3.56459e-15	1.98703	1.63994e-34	-1.37269	FALSE
cg22256354	chr8	131554148	-		OpenSea				1.61721e-06	1.15658	4.48442e-17	2.85684	1.14673e-31	-1.43425	FALSE
cg13021857	chr8	131740091	+		OpenSea				2.21068e-14	1.81361	1.94819e-08	1.09663	3.62885e-31	-1.10356	FALSE
cg15420926	chr8	132929147	+		OpenSea	EFR3A	NM_015137	Body	5.49194e-13	2.11234	7.32091e-16	2.62095	4.70849e-37	-1.27226	FALSE
cg07243202	chr8	134315520	-		OpenSea				2.99767e-27	4.0874	4.83747e-18	2.17257	2.4913e-36	-1.4799	FALSE
cg14143441	chr8	134387493	+		OpenSea				4.60459e-22	3.49334	3.66371e-20	3.0788	6.24105e-24	-1.16333	FALSE
cg01668008	chr8	134701487	+		OpenSea				5.12686e-10	1.4486	4.14484e-11	1.58999	7.89128e-26	-1.12035	FALSE
cg10902738	chr8	134895500	-		OpenSea				1.07878e-21	3.46907	4.44882e-15	2.18866	1.47233e-26	-1.11081	FALSE
cg00937286	chr8	136245114	+		OpenSea	LOC286094	NR_026706	TSS1500	1.25197e-16	2.75875	6.2646e-19	3.24869	3.93923e-29	-1.62324	TRUE
cg25188398	chr8	136245867	-		OpenSea	LOC286094	NR_026706	TSS1500	6.46423e-18	2.40572	9.15031e-15	1.92186	3.67328e-31	-1.26379	FALSE
cg09026038	chr8	139915748	+		OpenSea	COL22A1	NM_152888	5'UTR	3.17183e-24	4.34731	7.23103e-09	1.3823	3.69653e-20	-1.10091	FALSE
cg22581352	chr8	142219329	-	chr8:142219197-142219445	Island				3.43821e-23	3.45699	2.84995e-10	1.34331	1.39549e-37	-1.02564	FALSE
cg10118557	chr8	142401373	-	chr8:142401533-142402494	N_Shore				2.41624e-19	3.1823	5.68169e-06	1.02391	1.2993e-35	-1.41711	FALSE
cg03461430	chr8	143201610	-	chr8:143202654-143202868	N_Shore				7.10915e-12	1.11482	2.14866e-22	2.37854	2.17753e-35	-1.3415	FALSE
cg07011778	chr8	144105570	-	chr8:144105675-144105879	N_Shore				1.74392e-09	1.14503	5.13023e-12	1.42159	2.98649e-39	-1.3741	FALSE
cg26572865	chr8	144213592	+		OpenSea				1.18061e-11	1.25802	3.98014e-11	1.20285	2.87514e-33	-1.38481	TRUE
cg13663644	chr9	990692	+		OpenSea	DMRT3	NM_021240	Body	2.30553e-09	1.19761	2.08529e-11	1.43001	7.53199e-37	-1.59017	FALSE
cg24471894	chr9	2838508	-		OpenSea	KIAA0020	NM_014878	5'UTR	9.92542e-12	1.71486	1.00462e-11	1.71269	1.80993e-54	-1.50957	FALSE
cg14480035	chr9	13705641	-		OpenSea				9.60423e-23	3.70116	3.65106e-09	1.3396	4.41037e-29	-1.01076	FALSE
cg14560435	chr9	27949504	+		OpenSea	LINGO2	NM_152570	Body	1.70439e-23	3.41814	9.63716e-14	1.72674	4.86126e-38	-1.38321	FALSE
cg14087413	chr9	35848330	-	chr9:35846310-35846638	S_Shore	TMEM8B	NM_001042590;NM_001042589	Body;Body	4.89993e-14	2.23545	5.84615e-11	1.7488	6.2717e-33	-1.32807	FALSE
cg14255824	chr9	71795999	+		OpenSea	TJP2	NM_001170630;NM_001170414;NM_201629;NM_004817	Body;5'UTR;Body;Body	1.17076e-07	1.37284	5.92518e-09	1.55922	1.04934e-66	-2.44697	FALSE
cg13829849	chr9	72735830	+		OpenSea	MAMDC2	NM_153267	Body	5.23908e-11	1.6124	4.39427e-14	2.05816	3.92592e-51	-1.90022	FALSE
cg00049440	chr9	73026643	-	chr9:73027330-73029184	N_Shore	KLF9	NM_001206	Body	6.94414e-11	1.43865	1.09127e-10	1.41269	6.92643e-29	-1.44655	FALSE
cg13755866	chr9	74920620	+		OpenSea				7.68958e-07	1.33711	1.21989e-09	1.77273	3.90988e-24	-1.09407	FALSE
cg13612583	chr9	81181836	-		OpenSea				2.48251e-20	3.2843	4.96713e-10	1.51648	1.08096e-35	-1.4073	FALSE
cg14251009	chr9	90622205	+	chr9:90621588-90622101	S_Shore				5.69911e-08	1.36419	3.33641e-07	1.2514	4.45311e-23	-1.3834	FALSE
cg14488466	chr9	93823465	+		OpenSea				6.7185e-07	1.2116	1.61159e-20	3.63699	1.63801e-60	-2.79739	TRUE
cg14244439	chr9	94561075	+		OpenSea	ROR2	NM_004560	Body	4.66104e-09	1.07858	5.17579e-20	2.50091	1.32397e-43	-1.70899	FALSE
cg13807871	chr9	95678583	+	chr9:95675545-95675773	S_Shelf				9.35094e-16	1.86206	4.84822e-10	1.18471	7.06531e-30	-1.25545	FALSE
cg13746891	chr9	95953441	-		OpenSea	WNK2	NM_006648	Body	1.51803e-09	1.67664	8.60096e-06	1.11182	1.56298e-27	-1.15802	FALSE
cg14234105	chr9	98550966	+	chr9:98546650-98547028	S_Shelf				9.25946e-06	1.10616	3.02193e-10	1.76932	7.8577e-36	-1.44762	FALSE
cg14414406	chr9	100326029	+		OpenSea	TMOD1	NM_003275;NM_001166116	Body;Body	5.67858e-22	3.21742	1.1115e-19	2.76052	4.17876e-29	-1.34222	FALSE
cg12800915	chr9	100952629	-	chr9:100954286-100954593	N_Shore	CORO2A	NM_052820	5'UTR	2.07349e-28	5.99749	2.03639e-08	1.35667	3.99021e-41	-1.29935	FALSE
cg13480493	chr9	102613887	-		OpenSea	NR4A3	NM_006981;NM_173200;NM_173198	Body;Body;Body	1.98772e-14	2.08374	4.49092e-11	1.59849	3.00244e-20	-1.03469	FALSE
cg13823666	chr9	104139000	+		OpenSea	BAAT	NM_001127610;NM_001701	5'UTR;5'UTR	6.98077e-14	2.56934	5.55263e-14	2.58916	3.62366e-40	-1.4812	FALSE
cg03257930	chr9	110399293	+	chr9:110399674-110400566	N_Shore				1.76742e-27	5.1307	5.6314e-07	1.06456	5.48582e-36	-1.36265	FALSE
cg11272244	chr9	111616366	+	chr9:111617320-111618144	N_Shore				4.02601e-14	2.03033	4.74858e-07	1.08011	1.93936e-32	-1.13723	FALSE
cg13644626	chr9	112545351	-	chr9:112542131-112542667	S_Shelf	PALM2;PALM2-AKAP2	NM_001037293;NM_147150;NM_053016;NM_007203	Body;Body;Body;Body	1.31631e-20	4.12437	7.77565e-20	3.92343	4.09802e-43	-1.70075	FALSE
cg13896650	chr9	116894310	+		OpenSea				4.6507e-21	3.36561	3.73575e-12	1.77073	1.94275e-21	-1.00473	FALSE
cg15551881	chr9	123688715	-	chr9:123690771-123691675	N_Shelf	TRAF1	NM_005658	5'UTR	6.5852e-07	1.20458	5.21597e-11	1.78807	2.95826e-34	-1.41553	FALSE
cg02771362	chr9	130541859	-		OpenSea	SH2D3C	NM_170600	TSS1500	4.10958e-14	2.04778	1.47506e-09	1.40691	2.72505e-30	-1.06655	FALSE
cg13588599	chr9	131102140	+	chr9:131102450-131103298	N_Shore	SLC27A4	NM_005094	TSS1500	8.85654e-08	1.03029	3.56304e-15	1.92729	1.30097e-21	-1.01451	FALSE
cg00608779	chr9	132436490	+	chr9:132437924-132438156	N_Shore	PRRX2	NM_016307	Body	4.42484e-21	3.43152	9.24897e-14	2.04445	2.70242e-21	-1.04778	FALSE
cg02840964	chr9	133026047	+	chr9:133027737-133028563	N_Shore				1.75597e-10	1.39359	7.05898e-10	1.31862	5.38925e-30	-1.06414	FALSE
cg13850401	chr9	133413080	+	chr9:133412890-133413096	Island				9.76828e-10	1.20736	1.29097e-10	1.30272	6.51747e-14	-1.12577	FALSE
cg00698646	chr9	136417855	-	chr9:136419516-136419785	N_Shore	ADAMTSL2	NM_014694;NM_001145320	Body;Body	2.00564e-19	2.73741	4.4885e-08	1.11527	5.84398e-22	-1.04825	FALSE
cg13867255	chr9	138108675	-		OpenSea				6.05061e-07	1.13193	3.7559e-06	1.02379	2.34698e-23	-1.03736	FALSE
cg00157228	chr9	138682403	+	chr9:138683881-138684094	N_Shore	KCNT1	NM_020822	Body	1.57137e-19	2.48152	1.16606e-16	2.03471	4.89733e-23	-1.05964	FALSE
cg13799986	chr9	139686745	-	chr9:139685250-139685978	S_Shore	TMEM141	NM_032928	Body	2.0441e-06	1.09776	3.79181e-27	5.47423	1.21815e-34	-1.96097	FALSE
cg14353506	chr9	140815010	+	chr9:140815761-140816788	N_Shore	CACNA1B	NM_000718	Body	2.10382e-11	1.63604	2.03766e-08	1.24651	1.49995e-26	-1.04532	FALSE
cg06972578	chr9	140916078	-	chr9:140917284-140918052	N_Shore	CACNA1B	NM_000718	Body	1.70587e-21	3.843	1.63522e-15	2.53731	1.26405e-25	-1.03212	FALSE
cg10916515	chr10	1246336	-		OpenSea	ADARB2	NM_018702	Body	5.23543e-13	2.42348	3.66475e-05	1.10107	2.07855e-39	-1.42808	FALSE
cg12051364	chr10	1701675	-		OpenSea	ADARB2	NM_018702	Body	1.17884e-11	1.64103	1.04943e-06	1.01721	1.33301e-28	-1.19657	FALSE
cg17405812	chr10	1708500	+		OpenSea	ADARB2	NM_018702	Body	2.71198e-16	2.31407	1.05836e-15	2.22065	8.92449e-27	-1.03108	FALSE
cg09169356	chr10	2323382	+		OpenSea				1.41409e-20	3.12642	6.90015e-16	2.25786	6.67035e-37	-1.69274	FALSE
cg07513950	chr10	2371032	+		OpenSea				2.23074e-10	2.21555	3.03295e-05	1.26369	2.61594e-33	-1.08327	FALSE
cg20390052	chr10	3966627	+		OpenSea				4.73218e-06	1.12711	2.16258e-20	3.71436	8.06314e-45	-1.17298	FALSE
cg00321555	chr10	6779875	+		OpenSea				1.53175e-15	2.22312	1.35743e-13	1.92388	7.15819e-62	-2.34244	FALSE
cg26901096	chr10	10994189	-		OpenSea	LOC254312	NR_024411;NR_015413;NR_024410	TSS200;TSS200;TSS200	1.76202e-14	2.29183	3.08973e-10	1.6287	1.29714e-23	-1.1738	TRUE
cg06417385	chr10	11847111	+		OpenSea				6.91982e-25	4.92384	2.81284e-06	1.12904	5.37725e-37	-1.57654	FALSE
cg22965561	chr10	13046134	-	chr10:13043094-13043781	S_Shelf				2.44302e-24	4.58273	3.78673e-06	1.07308	1.03644e-27	-1.28281	FALSE
cg03355808	chr10	14302678	-		OpenSea	FRMD4A	NM_018027	Body	1.40011e-22	3.54997	6.19418e-26	4.47489	9.00276e-29	-1.16517	FALSE
cg25115135	chr10	14876067	-	chr10:14879769-14881041	N_Shelf	CDNF	NM_001029954	Body	8.90085e-16	2.64314	3.68266e-11	1.8505	7.9136e-25	-1.00106	FALSE
cg04001802	chr10	15085279	+		OpenSea	OLAH	NM_001039702;NM_018324	TSS1500;TSS1500	1.35809e-17	2.83777	2.44497e-09	1.48598	7.75552e-16	-1.05309	FALSE
cg25913882	chr10	17067842	-		OpenSea	CUBN	NM_001081	Body	2.71765e-16	2.94196	1.08726e-05	1.12875	1.10148e-40	-1.59154	FALSE
cg18922620	chr10	25357368	-		OpenSea				3.00238e-07	1.28017	5.79934e-12	1.97967	4.92823e-31	-1.01073	FALSE
cg11454459	chr10	30472048	-		OpenSea				1.2879e-15	1.73136	9.1012e-10	1.08548	1.41286e-41	-1.36006	FALSE
cg24948189	chr10	30918667	-		OpenSea	LYZL2	NM_183058	TSS200	2.32288e-26	4.89226	9.84362e-08	1.19457	1.464e-18	-1.01323	FALSE
cg03127349	chr10	31101116	-		OpenSea				9.83396e-13	1.34243	4.19565e-23	2.80724	7.08125e-37	-1.3356	FALSE
cg01656216	chr10	31273710	+		OpenSea	ZNF438	NM_001143769;NM_001143768;NM_182755;NM_001143767;NM_001143770;NM_001143766;NM_001143771;NR_026560	5'UTR;5'UTR;5'UTR;5'UTR;5'UTR;5'UTR;5'UTR;Body	6.2742e-21	3.90916	3.50214e-23	4.56999	3.74764e-37	-1.24279	FALSE
cg00146027	chr10	33299147	+		OpenSea				1.06776e-18	2.56775	1.25786e-19	2.74536	9.33871e-26	-1.25289	FALSE
cg17262810	chr10	35676874	-		OpenSea	CCNY	NM_145012;NM_181698	Body;5'UTR	1.12395e-13	2.16936	3.14137e-22	3.97371	1.20836e-66	-2.22981	TRUE
cg16832648	chr10	35703322	-		OpenSea	CCNY	NM_145012;NM_181698	Body;5'UTR	6.55823e-14	2.09427	2.52923e-14	2.16117	3.96104e-43	-1.56788	FALSE
cg00042156	chr10	42970842	+	chr10:42971195-42971834	N_Shore	LOC84856	NR_026827	TSS200	1.71651e-10	1.76083	1.08767e-17	3.05174	2.16426e-29	-1.15548	FALSE
cg06632098	chr10	43605906	+		OpenSea	RET	NM_020630;NM_020975	Body;Body	4.3866e-12	1.74246	2.96305e-11	1.62639	6.96139e-34	-1.10331	FALSE
cg04444771	chr10	45473712	-	chr10:45470022-45470291	S_Shelf	C10orf10;RASSF4	NM_007021;NM_032023	5'UTR;Body	4.37406e-17	2.41484	2.61451e-28	5.21901	2.20134e-49	-1.71529	FALSE
cg14889070	chr10	45477550	-		OpenSea	RASSF4	NM_032023	Body	4.0736e-24	4.18924	1.84778e-10	1.55343	8.68365e-78	-2.86192	FALSE
cg27608999	chr10	45914276	-	chr10:45914374-45914883	N_Shore	ALOX5	NM_000698	Body	1.77333e-10	1.74804	2.44922e-15	2.56307	7.9432e-40	-1.49743	FALSE
cg04071602	chr10	47093528	+		OpenSea				5.13314e-15	2.44836	7.52356e-15	2.42055	2.37262e-57	-1.97168	FALSE
cg17460183	chr10	48370158	-	chr10:48370605-48370864	N_Shore	ZNF488	NM_153034	5'UTR	1.02021e-26	5.49376	4.39522e-06	1.08042	3.26727e-21	-1.0173	FALSE
cg15449516	chr10	48593014	+		OpenSea				1.90476e-16	2.32368	5.66581e-23	3.65492	5.08142e-32	-1.42442	FALSE
cg06996956	chr10	50264253	-		OpenSea	C10orf72	NM_001031746	Body	1.51251e-22	3.21767	3.12472e-15	1.93814	5.98281e-56	-2.23889	FALSE
cg10861731	chr10	50395528	+		OpenSea	C10orf128	NM_001010863	Body	2.11767e-08	1.20741	8.35006e-08	1.13208	1.47089e-25	-1.27981	FALSE
cg05152116	chr10	54629323	-	chr10:54631211-54631426	N_Shore				4.98318e-24	4.22077	5.65015e-11	1.64626	4.15492e-40	-1.56989	FALSE
cg08448407	chr10	54633831	-	chr10:54631211-54631426	S_Shelf				1.61764e-19	4.57282	3.45115e-10	2.26405	5.14243e-42	-1.88758	FALSE
cg05254221	chr10	61050062	-		OpenSea	FAM13C	NM_001001971;NM_001166698;NM_001143773;NM_198215	Body;Body;Body;Body	3.39949e-19	2.77286	5.35086e-11	1.50606	7.56662e-26	-1.25585	FALSE
cg04764597	chr10	63510947	-		OpenSea	C10orf107	NM_173554	Body	2.13953e-15	1.57928	1.08161e-15	1.61544	8.60845e-46	-1.13974	FALSE
cg01249544	chr10	69372655	-		OpenSea	CTNNA3	NM_001127384;NM_013266	Body;Body	1.09002e-14	2.04728	3.96587e-08	1.17292	5.26218e-29	-1.09033	FALSE
cg20436086	chr10	71615835	+		OpenSea	COL13A1	NM_080798;NM_080809;NM_080800;NM_080811;NM_080810;NM_080799;NM_080813;NM_005203;NM_080815;NM_080807;NM_080801;NM_080808;NM_080814;NM_080802;NM_080812;NM_080805;NM_080806;NM_080804;NM_080803;NM_001130103	Body;Body;Body;Body;Body;Body;Body;Body;Body;Body;Body;Body;Body;Body;Body;Body;Body;Body;Body;Body	8.52584e-06	1.00544	4.5694e-21	3.58666	1.28072e-45	-1.74618	FALSE
cg15256053	chr10	71634316	-		OpenSea	COL13A1	NM_080798;NM_080809;NM_080800;NM_080811;NM_080810;NM_080799;NM_080813;NM_005203;NM_080815;NM_080807;NM_080801;NM_080808;NM_080814;NM_080802;NM_080812;NM_080805;NM_080806;NM_080804;NM_080803;NM_001130103	Body;Body;Body;Body;Body;Body;Body;Body;Body;Body;Body;Body;Body;Body;Body;Body;Body;Body;Body;Body	1.16875e-21	2.82786	5.20237e-15	1.77948	2.56563e-39	-1.38983	FALSE
cg18614702	chr10	72215990	-	chr10:72218130-72218484	N_Shelf				1.23772e-13	1.94396	6.91274e-16	2.29881	1.79111e-23	-1.04714	FALSE
cg25204955	chr10	72254314	+		OpenSea	KIAA1274	NM_014431	5'UTR	9.73386e-21	2.70342	3.59044e-24	3.42439	9.64668e-34	-1.3862	TRUE
cg01464515	chr10	72254323	+		OpenSea	KIAA1274	NM_014431	5'UTR	7.24694e-20	2.38261	2.47777e-16	1.86472	5.66189e-26	-1.19954	FALSE
cg20418394	chr10	72254335	+		OpenSea	KIAA1274	NM_014431	5'UTR	5.27476e-17	2.43109	3.34382e-07	1.06752	3.53202e-28	-1.2934	FALSE
cg18352710	chr10	72363216	-	chr10:72360255-72360605	S_Shelf	PRF1	NM_001083116;NM_005041	TSS1500;TSS1500	3.25689e-18	2.72869	7.87936e-07	1.05497	3.42129e-41	-1.25809	TRUE
cg02440719	chr10	73013749	+		OpenSea	UNC5B	NM_170744	Body	2.99176e-05	1.05035	1.32601e-20	3.91223	8.79137e-53	-1.61913	FALSE
cg12147622	chr10	74021432	-	chr10:74020773-74021023	S_Shore				1.97027e-08	1.34214	1.97423e-30	6.72712	3.74255e-36	-1.40651	FALSE
cg10936879	chr10	74397277	+		OpenSea				2.44631e-15	1.8776	1.97203e-14	1.75729	7.0264e-28	-1.40654	FALSE
cg18195276	chr10	74857663	+	chr10:74855858-74856985	S_Shore	P4HA1	NM_001142596;NM_000917;NM_001017962;NM_001142595	TSS1500;TSS1500;TSS1500;TSS1500	1.63496e-18	3.59036	1.33631e-05	1.16415	1.50091e-22	-1.04684	FALSE
cg24520885	chr10	76747956	-		OpenSea	MYST4	NM_012330	Body	6.72208e-22	3.70208	1.86528e-06	1.06349	6.71464e-45	-1.92903	FALSE
cg08834573	chr10	77005666	-		OpenSea				9.4921e-24	4.19688	2.19578e-09	1.44875	2.27436e-35	-1.29744	FALSE
cg12829045	chr10	77228852	+		OpenSea				1.38282e-08	1.0803	3.89007e-21	2.83109	2.02869e-55	-2.08007	FALSE
cg17786129	chr10	79239764	-		OpenSea	KCNMA1	NM_001161353;NM_001161352;NM_002247;NM_001014797	Body;Body;Body;Body	1.45316e-16	2.5833	1.14869e-06	1.1001	1.42329e-30	-1.1388	FALSE
cg22597383	chr10	79731176	+		OpenSea				6.51514e-09	1.25299	1.27855e-22	3.51795	6.83382e-30	-1.20368	FALSE
cg04028695	chr10	80008319	-		OpenSea				3.98023e-05	1.17433	3.16646e-11	2.23209	1.5345e-35	-1.41548	FALSE
cg26413192	chr10	80076484	-		OpenSea				9.59293e-22	3.58855	6.46244e-09	1.35717	3.10778e-27	-1.0856	FALSE
cg18342673	chr10	80339185	-		OpenSea				6.39534e-18	2.59506	7.53805e-14	1.9343	5.72686e-22	-1.03939	FALSE
cg18148530	chr10	81370782	-		OpenSea	SFTPA1	NM_005411;NM_001164646;NM_001164644;NM_001093770;NM_001164645;NM_001164647	5'UTR;5'UTR;5'UTR;5'UTR;5'UTR;5'UTR	1.2964e-09	1.27782	5.07374e-08	1.092	1.50803e-28	-1.00201	FALSE
cg10125882	chr10	82024011	-		OpenSea				8.76635e-19	2.50135	4.44875e-11	1.40724	2.48675e-35	-1.35219	FALSE
cg07798731	chr10	85932296	-		OpenSea	C10orf99	NM_207373	TSS1500	8.02964e-10	1.47752	3.51269e-21	3.45905	6.46442e-38	-1.90964	FALSE
cg15209053	chr10	87426906	+		OpenSea	GRID1	NM_017551	Body	3.18882e-17	3.40832	8.92274e-07	1.40343	6.2062e-20	-1.06292	TRUE
cg12487655	chr10	90552437	-		OpenSea				4.24553e-13	1.99505	1.13234e-20	3.43731	5.30174e-34	-1.10146	FALSE
cg02649547	chr10	95848791	-		OpenSea	PLCE1	NM_001165979;NM_016341	TSS200;Body	2.85401e-09	1.85384	2.9867e-08	1.67398	3.70224e-19	-1.19293	TRUE
cg08799394	chr10	97049193	+	chr10:97050185-97051124	N_Shore	PDLIM1	NM_020992	Body	3.04038e-19	2.70561	1.86073e-16	2.23002	4.25169e-38	-1.34409	FALSE
cg23172086	chr10	98129751	-		OpenSea	TLL2	NM_012465	Body	7.44191e-25	6.16466	1.18666e-16	3.51591	5.18419e-20	-1.34752	FALSE
cg02443967	chr10	98129902	-		OpenSea	TLL2	NM_012465	Body	3.2011e-17	4.9885	0.00017096	1.49648	1.41774e-12	-1.0656	FALSE
cg01350169	chr10	98862384	-		OpenSea	SLIT1	NM_003061	Body	4.49601e-14	2.14743	1.04076e-11	1.78349	9.5755e-22	-1.07961	FALSE
cg03593014	chr10	98977821	+		OpenSea				1.16992e-27	5.17634	2.68334e-12	1.74505	1.67733e-37	-1.77824	FALSE
cg16536739	chr10	99532636	+	chr10:99531025-99531968	S_Shore	SFRP5	NM_003015	TSS1500	2.23138e-20	2.69297	8.63424e-15	1.81889	1.49576e-31	-1.20182	FALSE
cg01178710	chr10	100137031	+		OpenSea				4.39445e-29	6.247	8.29348e-09	1.3938	1.18889e-40	-1.44966	FALSE
cg26712743	chr10	100164594	+		OpenSea	PYROXD2	NM_032709	Body	8.08928e-19	2.70526	2.5295e-15	2.11534	6.98834e-27	-1.03519	FALSE
cg06807915	chr10	103040379	+	chr10:103043990-103044480	N_Shelf				3.16747e-15	1.98433	1.54772e-07	1.02686	9.32108e-25	-1.09842	FALSE
cg10185984	chr10	103073341	+	chr10:103070291-103070504	S_Shelf				1.0921e-11	1.44787	5.18906e-14	1.73707	2.49392e-41	-1.55714	FALSE
cg08431882	chr10	103110998	+	chr10:103113523-103114414	N_Shelf				3.60124e-13	2.51884	8.4299e-12	2.258	1.00485e-29	-1.05226	FALSE
cg19782407	chr10	105257095	-	chr10:105253191-105254428	S_Shelf	NEURL	NM_004210	Body	0.000260456	1.26417	4.60963e-12	2.92961	3.32482e-23	-1.1762	FALSE
cg07969475	chr10	105341914	-	chr10:105344173-105345039	N_Shelf	NEURL	NM_004210	Body	3.3758e-26	4.43756	4.50264e-08	1.13635	1.00454e-43	-1.51181	FALSE
cg24911198	chr10	105451331	+	chr10:105452338-105453230	N_Shore	SH3PXD2A	NM_014631	Body	5.0574e-17	3.43328	6.62393e-13	2.53416	5.27295e-26	-1.05355	FALSE
cg02079551	chr10	107023377	-		OpenSea	SORCS3	NM_014978	3'UTR	2.25637e-12	1.57617	1.32302e-13	1.73478	2.55242e-40	-1.30689	FALSE
cg18758405	chr10	107451306	-		OpenSea				3.67922e-06	1.05972	3.17926e-18	2.96538	2.83861e-32	-1.20961	TRUE
cg26878209	chr10	112375475	-		OpenSea				4.08448e-31	5.52564	1.44153e-09	1.11289	1.41058e-25	-1.22948	FALSE
cg13799081	chr10	112410313	-		OpenSea	RBM20	NM_001134363	Body	1.47241e-19	3.37413	2.69877e-06	1.11455	9.91222e-44	-1.49199	TRUE
cg26691305	chr10	112896689	-		OpenSea				6.15288e-08	1.63025	1.14352e-07	1.57897	1.0293e-34	-1.24592	FALSE
cg03254336	chr10	114635839	+		OpenSea				2.14447e-16	2.37683	1.01776e-06	1.0308	4.22248e-61	-1.99193	FALSE
cg08917117	chr10	115059021	-		OpenSea				7.99414e-17	2.29458	1.92434e-13	1.79091	1.92364e-27	-1.32663	FALSE
cg01449818	chr10	116286605	-		OpenSea	ABLIM1	NM_001003408;NM_006720;NM_001003407;NM_006720;NM_002313	Body;1stExon;Body;5'UTR;Body	1.10174e-08	1.04337	6.11447e-13	1.50373	4.35362e-25	-1.11999	FALSE
cg08349093	chr10	123387147	-		OpenSea				6.22683e-23	3.77215	4.38283e-13	1.88151	2.40935e-36	-1.39929	FALSE
cg05162358	chr10	123408913	-		OpenSea				1.36343e-20	3.12862	1.33569e-09	1.36484	4.2115e-42	-1.56838	FALSE
cg06777902	chr10	127622996	-		OpenSea	FANK1	NM_145235	Body	6.58228e-08	1.34185	6.90617e-19	3.2255	4.33757e-51	-1.76118	FALSE
cg06132862	chr10	128152075	-		OpenSea	C10orf90	NM_001004298	Body	2.24598e-18	2.04236	1.58119e-16	1.7967	5.99655e-30	-1.13699	TRUE
cg06765475	chr10	128213438	-		OpenSea				7.92789e-24	3.85679	6.38272e-07	1.02745	3.0072e-25	-1.30296	FALSE
cg09640621	chr10	129346391	-		OpenSea	NPS	NM_001030013	TSS1500	2.32911e-16	2.89239	6.69002e-07	1.28475	2.62833e-34	-1.40814	FALSE
cg19321696	chr10	129350922	+		OpenSea	NPS	NM_001030013	3'UTR	1.74877e-05	1.10897	5.96766e-12	2.12739	6.85604e-55	-2.05059	FALSE
cg26024530	chr10	130281732	+		OpenSea				3.7587e-08	1.33252	2.90878e-07	1.20797	2.53411e-30	-1.44278	FALSE
cg25207366	chr10	130424832	-		OpenSea				3.68984e-15	2.16564	3.67294e-07	1.08039	2.59557e-26	-1.34087	FALSE
cg09337375	chr10	131812798	+	chr10:131813042-131813277	N_Shore				2.778e-14	2.13317	3.6447e-18	2.8244	4.70934e-29	-1.2994	FALSE
cg24626659	chr10	134754286	+	chr10:134755663-134756852	N_Shore	C10orf93	NM_173572	Body	2.45026e-06	1.60472	1.11264e-16	3.93893	1.90908e-21	-1.13598	FALSE
cg24411972	chr10	134754396	+	chr10:134755663-134756852	N_Shore	C10orf93	NM_173572	Body	2.10359e-22	3.84894	1.12361e-10	1.63434	4.47182e-26	-1.03974	FALSE
cg21607649	chr10	134884177	+	chr10:134884426-134884646	N_Shore				1.01591e-07	1.06887	2.10142e-07	1.02914	7.28975e-25	-1.06445	FALSE
cg20736321	chr11	1029162	-	chr11:1029083-1029390	Island	MUC6	NM_005961	Body	7.9071e-11	2.04747	3.4032e-05	1.11522	3.11572e-34	-1.31767	FALSE
cg03134809	chr11	1365011	-		OpenSea				1.06547e-14	2.15085	8.00033e-08	1.19296	2.31535e-32	-1.15777	FALSE
cg17382990	chr11	1857531	-		OpenSea	SYT8	NM_138567	Body	4.29053e-17	2.54877	2.27472e-12	1.79406	3.58298e-21	-1.0765	FALSE
cg20333727	chr11	1889893	-	chr11:1892037-1892556	N_Shelf	LSP1	NM_001013253;NM_002339	TSS200;Body	1.88943e-17	2.48617	9.08099e-17	2.37376	4.12922e-29	-1.12464	FALSE
cg07047815	chr11	1909656	-		OpenSea	LSP1	NM_001013254;NM_002339;NM_001013253;NM_001013255	3'UTR;3'UTR;3'UTR;3'UTR	5.39455e-29	4.25021	1.87942e-17	1.90538	1.20388e-31	-1.26501	FALSE
cg03162779	chr11	2308362	-		OpenSea				2.16738e-15	1.95492	9.25728e-16	2.01032	1.78401e-12	-1.0222	TRUE
cg07741624	chr11	2309813	-		OpenSea				3.45383e-11	1.4408	5.76788e-09	1.17923	8.25328e-25	-1.27672	FALSE
cg07489413	chr11	2321937	-		OpenSea	C11orf21;TSPAN32	NR_024621;NM_139022;NM_001142946	Body;TSS1500;Body	1.66435e-16	2.34062	1.30316e-17	2.53566	2.76201e-25	-1.16285	FALSE
cg25961099	chr11	2322050	-		OpenSea	C11orf21;TSPAN32	NR_024621;NM_139022;NM_001142946	Body;TSS1500;Body	3.80026e-13	1.88549	4.91418e-09	1.32754	2.87168e-25	-1.00342	FALSE
cg00041575	chr11	2322741	+		OpenSea	C11orf21;TSPAN32	NR_024621;NM_139022;NM_001142946	Body;TSS1500;Body	1.15249e-15	2.56718	2.22243e-08	1.40488	3.0086e-22	-1.16949	FALSE
cg16145209	chr11	2481909	-		OpenSea	KCNQ1	NM_181798;NM_000218	TSS1500;Body	1.06054e-12	1.78688	1.69947e-21	3.35938	6.38975e-34	-1.18571	FALSE
cg17291157	chr11	2482284	-		OpenSea	KCNQ1	NM_181798;NM_000218	TSS1500;Body	3.45422e-20	3.08985	5.6167e-16	2.30602	4.46972e-37	-1.70171	FALSE
cg07210454	chr11	2482303	-		OpenSea	KCNQ1	NM_181798;NM_000218	TSS1500;Body	2.09363e-16	2.25958	1.65138e-14	1.96989	1.3114e-35	-1.47447	FALSE
cg09916212	chr11	2498390	-		OpenSea	KCNQ1	NM_000218;NM_181798	Body;Body	1.4956e-07	1.0237	2.54177e-12	1.57681	1.98515e-32	-1.19556	FALSE
cg13428066	chr11	2677768	-		OpenSea	KCNQ1;KCNQ1OT1	NM_000218;NR_002728;NM_181798	Body;Body;Body	1.45391e-19	3.06943	2.11294e-17	2.64663	2.80828e-42	-1.3738	FALSE
cg05457684	chr11	2919808	+	chr11:2923301-2923817	N_Shelf	SLC22A18AS;SLC22A18	NM_007105;NM_183233	Body;TSS1500	3.47106e-19	2.81223	8.02833e-19	2.7493	3.65483e-29	-1.08841	FALSE
cg11201177	chr11	2961805	-	chr11:2965785-2966102	N_Shelf				5.85509e-30	6.70179	7.9853e-16	2.47834	1.38904e-53	-1.90228	FALSE
cg06977987	chr11	4902464	-		OpenSea	OR51T1	NM_001004759	TSS1500	8.6405e-17	2.71614	1.2245e-09	1.54765	1.69715e-24	-1.09312	FALSE
cg12493906	chr11	5009311	+		OpenSea	MMP26	NM_021801	TSS200	8.02032e-13	2.18204	1.78128e-16	2.86634	2.56257e-27	-1.39472	FALSE
cg12930930	chr11	5372503	-		OpenSea	OR51B6	NM_001004750	TSS1500	1.93322e-17	3.76224	2.06361e-05	1.28058	2.47849e-33	-1.33018	FALSE
cg00423453	chr11	5372944	-		OpenSea	OR51B6	NM_001004750	1stExon	1.24672e-14	2.14406	2.75098e-08	1.25374	1.3182e-23	-1.02208	FALSE
cg27414481	chr11	6342510	+	chr11:6340445-6341909	S_Shore	PRKCDBP	NM_145040	TSS1500	7.32989e-15	1.92373	2.08226e-10	1.34943	5.38064e-30	-1.19857	FALSE
cg16309325	chr11	8264034	+		OpenSea	LMO1	NM_002315	Body	4.00363e-25	4.86321	1.15917e-09	1.56657	1.37311e-21	-1.01091	FALSE
cg08015107	chr11	8618950	-	chr11:8615397-8615889	S_Shelf				3.7e-25	4.31438	4.60127e-08	1.18741	1.75463e-40	-1.59622	FALSE
cg12365402	chr11	9010492	-		OpenSea	NRIP3	NM_020645	Body	1.18786e-18	2.91855	6.57324e-14	2.07722	5.8132e-23	-1.11962	FALSE
cg10649130	chr11	9682641	-	chr11:9685520-9686050	N_Shelf				2.53561e-17	2.80601	1.54448e-11	1.8164	1.49337e-56	-2.00154	FALSE
cg23014664	chr11	9995602	+		OpenSea	SBF2	NM_030962	Body	2.39315e-12	1.73285	1.07292e-12	1.78067	5.20839e-48	-1.5204	FALSE
cg19389370	chr11	10161484	+		OpenSea	SBF2	NM_030962	Body	1.16102e-16	3.02012	2.01151e-07	1.39238	4.4084e-39	-1.51258	FALSE
cg23698269	chr11	10316851	+	chr11:10315279-10315933	S_Shore	SBF2	NM_030962	TSS1500	9.37496e-12	2.05145	1.02716e-21	4.22134	1.32039e-34	-1.68519	FALSE
cg14794298	chr11	13336674	+		OpenSea	ARNTL	NM_001030272;NM_001178;NM_001030273	5'UTR;5'UTR;5'UTR	2.1444e-15	2.18086	1.29465e-09	1.37011	3.84034e-44	-1.41466	FALSE
cg14023329	chr11	15099930	+		OpenSea	CALCB	NM_000728	3'UTR	2.39407e-11	1.89278	2.33325e-18	3.19846	1.73646e-27	-1.05242	TRUE
cg06245989	chr11	16828408	+		OpenSea	PLEKHA7	NM_175058	Body	1.7549e-10	1.80029	2.0541e-07	1.33502	1.55484e-30	-1.41193	TRUE
cg19216731	chr11	19223635	+		OpenSea	CSRP3	NM_001127656;NM_003476	TSS200;TSS200	6.84216e-22	3.10421	3.22575e-17	2.25489	6.3089e-24	-1.11898	TRUE
cg02849401	chr11	19668740	+		OpenSea	NAV2	NM_001111018	Body	5.49213e-22	3.16311	4.46588e-14	1.81552	5.48485e-24	-1.21206	FALSE
cg19838963	chr11	19737351	+	chr11:19733936-19735320	S_Shelf	LOC100126784;NAV2	NR_015384;NM_182964;NM_001111018;NM_145117	TSS1500;Body;Body;Body	7.29979e-13	1.7737	2.60111e-23	3.72399	2.25851e-26	-1.20046	FALSE
cg23493260	chr11	23674834	-		OpenSea				6.47914e-11	1.5716	3.46213e-27	5.02969	6.7642e-31	-1.12588	FALSE
cg04538990	chr11	23980861	-		OpenSea				2.95743e-12	2.21831	1.28344e-09	1.76934	4.69185e-21	-1.11932	FALSE
cg17104596	chr11	23994937	+		OpenSea				6.4941e-09	1.83269	3.18634e-12	2.44074	7.243e-29	-1.29401	FALSE
cg23491807	chr11	23997506	+		OpenSea				5.36555e-16	2.96575	7.30344e-12	2.16641	1.86597e-32	-1.37536	FALSE
cg14136709	chr11	24013119	-		OpenSea				4.19809e-19	3.15382	4.38977e-11	1.73639	9.25449e-27	-1.09128	FALSE
cg03402926	chr11	27340767	+		OpenSea				4.66021e-22	3.00649	2.20192e-23	3.30037	1.72916e-35	-1.13713	FALSE
cg24321971	chr11	27406919	-		OpenSea	LGR4	NM_018490	Body	3.77501e-06	1.10234	2.61299e-06	1.1182	2.8454e-32	-1.30589	FALSE
cg17284116	chr11	27925893	+		OpenSea				2.90573e-21	3.15381	1.10358e-08	1.20483	1.38488e-20	-1.01595	FALSE
cg27004523	chr11	28517533	-		OpenSea				1.06406e-29	6.5062	8.33508e-23	3.98436	3.60313e-27	-1.01642	FALSE
cg05238713	chr11	31800946	+		OpenSea	ELP4	NM_019040	Body	3.98906e-19	2.9431	3.32121e-13	1.92042	5.27165e-50	-1.98026	FALSE
cg14472551	chr11	33563060	-		OpenSea	C11orf41	NM_012194	TSS1500	2.19524e-20	3.24962	2.17699e-17	2.64653	7.99831e-30	-1.36766	TRUE
cg09443484	chr11	33673943	+		OpenSea	C11orf41	NM_012194	Body	2.21239e-12	1.88302	1.72604e-17	2.75202	3.57393e-33	-1.15004	FALSE
cg12004276	chr11	33913586	-		OpenSea	LMO2	NM_005574;NM_005574	1stExon;5'UTR	2.86478e-15	2.07776	7.17984e-16	2.1729	4.53361e-23	-1.0554	FALSE
cg15994604	chr11	34676683	+		OpenSea	EHF	NM_012153	Body	1.25027e-19	2.86005	2.45326e-12	1.68336	7.07335e-39	-1.44999	FALSE
cg13523125	chr11	35072710	+		OpenSea				2.08296e-15	2.35821	1.59807e-14	2.21104	7.3521e-28	-1.25419	FALSE
cg00264754	chr11	40136810	-		OpenSea	LRRC4C	NM_020929	Body	1.5044e-12	1.85817	2.58403e-15	2.2927	4.51005e-34	-1.39534	FALSE
cg01932558	chr11	43566664	-	chr11:43568921-43569854	N_Shelf				1.65852e-10	1.52357	5.34272e-09	1.32551	1.90435e-24	-1.0586	FALSE
cg07616094	chr11	43581175	+		OpenSea	MIR670	NR_031577	TSS200	6.36734e-15	1.96554	6.23287e-13	1.69056	1.54689e-23	-1.03835	FALSE
cg12189255	chr11	44134238	+		OpenSea	EXT2	NM_207122;NM_000401	Body;Body	9.11999e-14	1.72538	5.24582e-18	2.34885	9.06219e-64	-2.20237	FALSE
cg05175803	chr11	44597119	+		OpenSea	CD82	NM_002231;NM_001024844	5'UTR;5'UTR	1.85553e-14	2.0477	5.58867e-08	1.17513	3.12338e-28	-1.13904	FALSE
cg18247223	chr11	44908673	+		OpenSea	TSPAN18	NM_130783	5'UTR	4.02822e-12	2.07387	1.88802e-15	2.67404	6.13172e-27	-1.03909	FALSE
cg02828306	chr11	44994687	-		OpenSea	LOC221122	NR_026681	TSS1500	2.94935e-15	1.97895	3.25119e-12	1.56908	3.88543e-34	-1.31708	FALSE
cg23299618	chr11	45102239	-		OpenSea				2.67381e-08	1.1017	4.30835e-14	1.8023	3.0001e-43	-1.67177	FALSE
cg26473110	chr11	46385365	-	chr11:46387905-46388535	N_Shelf	DGKZ	NM_201533;NM_001105540;NM_003646;NM_201532	Body;5'UTR;Body;Body	4.2461e-23	3.21096	2.02037e-27	4.32245	2.94749e-24	-1.08291	FALSE
cg20774552	chr11	46415316	+	chr11:46410921-46414687	S_Shore				1.37322e-09	1.18452	7.23754e-13	1.5589	4.24382e-48	-1.37293	TRUE
cg01423916	chr11	47885166	-		OpenSea				1.94661e-07	1.59539	9.6592e-05	1.11861	8.09317e-24	-1.00846	FALSE
cg04515608	chr11	48129067	-		OpenSea	PTPRJ	NM_002843;NM_001098503	Body;Body	1.44675e-09	1.42957	1.81473e-19	3.0456	3.76036e-32	-1.366	FALSE
cg26236329	chr11	57200325	+		OpenSea				1.34361e-22	2.89994	4.204e-21	2.62909	1.08069e-29	-1.09997	FALSE
cg03928812	chr11	59634276	-		OpenSea	TCN1	NM_001062	TSS1500	8.19961e-11	2.11391	9.4652e-17	3.33494	2.24869e-25	-1.04211	FALSE
cg06806711	chr11	60223291	-		OpenSea	MS4A1	NM_152866;NM_021950;NM_021950;NM_152866	1stExon;1stExon;5'UTR;5'UTR	9.2732e-17	2.59563	5.25296e-11	1.67224	6.33406e-31	-1.11326	FALSE
cg24914077	chr11	60997852	-		OpenSea	PGA4	NM_001079808	Body	7.06012e-10	1.46518	1.71499e-10	1.54434	5.22895e-46	-1.33199	FALSE
cg00584174	chr11	63257403	+	chr11:63258378-63258804	N_Shore	HRASLS5	NM_001146728;NM_054108;NM_001146729	Body;Body;Body	3.08246e-16	2.6769	5.52806e-07	1.21081	2.64403e-50	-1.76888	FALSE
cg18112681	chr11	63303399	+		OpenSea	RARRES3	NM_004585	TSS1500	1.38815e-08	1.4248	1.299e-12	2.02091	1.34549e-32	-1.37055	FALSE
cg04935121	chr11	63775413	-	chr11:63775346-63775613	Island	MACROD1	NM_014067	Body	2.0934e-07	1.48944	1.85535e-09	1.82286	1.69723e-31	-1.64761	FALSE
cg08623810	chr11	64427416	+	chr11:64428238-64428459	N_Shore	NRXN2	NM_138732;NM_015080	Body;Body	2.87619e-27	4.20443	2.71656e-24	3.42371	3.92846e-39	-1.38849	FALSE
cg11034978	chr11	64837010	+		OpenSea				9.02783e-24	3.17362	3.03275e-19	2.33875	9.33874e-32	-1.3881	TRUE
cg17290213	chr11	65344355	+	chr11:65341620-65342501	S_Shore	EHBP1L1	NM_001099409	Body	5.62487e-21	2.54135	1.45546e-12	1.38932	6.3341e-32	-1.1643	FALSE
cg04695027	chr11	65793986	-	chr11:65789909-65790168	S_Shelf	CATSPER1	NM_053054;NM_053054	1stExon;5'UTR	3.02474e-11	1.45025	4.63501e-23	3.40995	8.17005e-28	-1.02497	FALSE
cg14894216	chr11	65794352	-		OpenSea	CATSPER1	NM_053054	TSS1500	1.86325e-08	1.42891	4.15733e-26	5.3195	1.78213e-27	-1.34704	FALSE
cg12302526	chr11	69235282	-		OpenSea				6.8665e-24	3.73168	1.60185e-08	1.17416	1.47249e-38	-1.38915	FALSE
cg06393558	chr11	69982916	-		OpenSea	ANO1	NM_018043;NR_030691	Body;Body	4.07564e-17	3.35557	5.44356e-05	1.09835	2.00783e-35	-1.3981	FALSE
cg08684959	chr11	70031709	+		OpenSea	ANO1	NM_018043;NR_030691	Body;Body	3.37586e-09	1.96897	2.18783e-08	1.81476	2.61967e-15	-1.03017	FALSE
cg26248066	chr11	70303464	+		OpenSea				1.82936e-11	1.75797	1.81694e-09	1.47448	3.76725e-22	-1.36924	FALSE
cg02203760	chr11	71294819	+		OpenSea	KRTAP5-11	NM_001005405	TSS1500	4.40965e-08	1.10545	3.2866e-10	1.34886	4.96458e-26	-1.04709	FALSE
cg07524873	chr11	72305346	-	chr11:72301302-72301746	S_Shelf	PDE2A	NM_001143839;NR_026572;NM_001146209;NM_002599	Body;Body;Body;Body	2.16846e-26	4.20553	4.46517e-20	2.73338	3.88195e-34	-1.17572	FALSE
cg15745401	chr11	72974126	-	chr11:72975469-72975797	N_Shore	P2RY6	NM_176796;NM_176797	TSS1500;TSS1500	5.73769e-08	1.19264	4.77437e-16	2.33123	4.16205e-52	-1.74885	FALSE
cg02201052	chr11	73357741	+		OpenSea	PLEKHB1	NM_001130035;NM_001130033;NM_021200;NM_001130034	TSS1500;Body;Body;TSS1500	9.87813e-26	4.42753	1.74794e-14	2.0265	4.76045e-37	-1.34669	FALSE
cg01117339	chr11	73737124	+		OpenSea				1.21366e-13	1.55096	1.54686e-10	1.20533	1.3066e-38	-1.52874	FALSE
cg17554182	chr11	75896332	-		OpenSea				3.21305e-21	2.73454	1.28246e-09	1.14499	5.53703e-30	-1.19753	FALSE
cg16803548	chr11	75924614	+	chr11:75918741-75922084	S_Shelf				3.95802e-13	1.89373	1.78711e-10	1.52256	9.34741e-31	-1.19288	FALSE
cg06677367	chr11	75977514	-		OpenSea				7.89059e-14	1.66456	1.24885e-14	1.76834	6.13707e-22	-1.14821	FALSE
cg10548968	chr11	76802004	+		OpenSea	CAPN5	NM_004055	Body	2.93586e-17	1.95559	7.05634e-10	1.10172	1.58667e-36	-1.20906	FALSE
cg10365900	chr11	78568009	-		OpenSea	ODZ4	NM_001098816	Body	3.59201e-25	5.35873	5.73939e-17	3.05676	9.23226e-31	-1.38858	FALSE
cg09966895	chr11	78738326	-		OpenSea	ODZ4	NM_001098816	Body	1.17164e-23	4.05198	2.18739e-16	2.46124	2.64086e-31	-1.65833	TRUE
cg21765235	chr11	79024011	-		OpenSea	ODZ4	NM_001098816	5'UTR	6.30749e-25	4.83233	3.46662e-19	3.276	4.65348e-24	-1.0223	FALSE
cg20191858	chr11	82693054	+		OpenSea	RAB30	NM_014488	3'UTR	8.38292e-11	1.45814	3.50383e-17	2.37395	2.67572e-34	-1.23188	FALSE
cg02675969	chr11	83526604	-		OpenSea	DLG2	NM_001142699;NM_001364;NM_001142700	Body;Body;Body	5.32933e-14	1.91675	3.82428e-17	2.41228	1.99407e-37	-1.46778	FALSE
cg24478733	chr11	90264861	+		OpenSea				1.45986e-20	4.33479	1.40292e-05	1.2174	7.80789e-30	-1.21071	FALSE
cg03561071	chr11	91844355	+		OpenSea				7.17734e-21	3.32064	4.93347e-13	1.89728	2.16925e-29	-1.31394	FALSE
cg15542639	chr11	93885254	-		OpenSea	PANX1	NM_015368	Body	1.08818e-16	1.79107	3.55098e-20	2.2887	1.01398e-55	-2.35998	FALSE
cg12370174	chr11	95824265	-		OpenSea	MAML2	NM_032427	Body	1.64428e-17	2.79777	4.49971e-20	3.3503	1.05325e-26	-1.12752	TRUE
cg15026569	chr11	102860262	+		OpenSea				1.08704e-17	3.7658	2.13294e-05	1.25695	1.4637e-23	-1.0123	FALSE
cg04374719	chr11	103235562	+		OpenSea	DYNC2H1	NM_001377;NM_001080463	Body;Body	7.37853e-18	3.32987	2.31029e-06	1.2477	4.1838e-52	-1.63277	FALSE
cg16476427	chr11	107582876	-		OpenSea	SLN	NM_003063	TSS200	1.01791e-14	2.3378	5.52676e-08	1.31665	1.42775e-24	-1.04869	FALSE
cg17425351	chr11	110843045	-		OpenSea				8.77358e-22	3.0829	7.24129e-12	1.50845	2.15844e-35	-1.65475	FALSE
cg04499701	chr11	111312453	-		OpenSea				2.36277e-14	2.03738	1.03802e-09	1.39414	1.46913e-60	-2.26719	FALSE
cg22019177	chr11	111809582	-	chr11:111807607-111808203	S_Shore	DIXDC1	NM_001037954	Body	6.70651e-21	2.8936	7.63103e-20	2.70002	6.6897e-46	-2.0866	FALSE
cg11062672	chr11	111809961	-	chr11:111807607-111808203	S_Shore	DIXDC1	NM_001037954	Body	2.36806e-07	1.18542	5.35845e-14	2.12562	1.65336e-27	-1.28574	FALSE
cg18248586	chr11	113329026	-		OpenSea	DRD2	NM_000795;NM_016574	5'UTR;5'UTR	1.7112e-15	2.283	1.10627e-13	1.99616	7.61454e-25	-1.10903	FALSE
cg19442415	chr11	116567334	+		OpenSea				8.71399e-09	1.05394	3.67854e-15	1.77985	8.22766e-36	-1.00534	FALSE
cg23684410	chr11	116897558	-		OpenSea	SIK3	NM_025164	Body	6.69178e-09	1.5972	1.3221e-07	1.39619	9.40687e-38	-1.33411	FALSE
cg26164712	chr11	118754565	+		OpenSea	CXCR5	NM_001716;NM_001716	5'UTR;1stExon	1.14745e-20	2.58553	3.39871e-12	1.40168	5.27344e-59	-2.15548	FALSE
cg16280667	chr11	118754593	+		OpenSea	CXCR5	NM_001716;NM_001716	5'UTR;1stExon	8.38856e-22	3.68718	8.47372e-13	1.94135	2.37864e-42	-1.89428	FALSE
cg12997404	chr11	118977474	-	chr11:118977878-118978785	N_Shore	C2CD2L	NM_014807	TSS1500	1.3226e-21	3.18545	2.36452e-11	1.51213	1.94825e-40	-1.26931	FALSE
cg04818594	chr11	119341250	+		OpenSea				6.97806e-09	1.22436	1.75605e-20	2.98107	3.90649e-66	-2.22526	FALSE
cg27410595	chr11	119995754	+		OpenSea	TRIM29	NM_012101	Body	8.15267e-20	2.44692	2.474e-13	1.53789	4.8159e-62	-1.99966	FALSE
cg24365984	chr11	121031247	+	chr11:121028572-121028927	S_Shelf	TECTA	NM_005422	Body	6.74243e-10	1.2232	8.42199e-18	2.25168	9.62545e-29	-1.10947	FALSE
cg05075579	chr11	121421206	+		OpenSea	SORL1	NM_003105	Body	1.25861e-17	2.02392	1.77093e-09	1.07128	2.28497e-34	-1.00849	FALSE
cg19614312	chr11	123477787	+		OpenSea	GRAMD1B	NM_020716	Body	1.34388e-13	1.98658	1.08901e-12	1.85096	9.38632e-18	-1.02079	FALSE
cg17667592	chr11	123496000	-		OpenSea				1.17026e-07	1.59535	5.7109e-11	2.17332	1.9846e-31	-1.5194	FALSE
cg02150262	chr11	124761914	+		OpenSea	ROBO4	NM_019055	Body	2.68351e-20	4.13005	2.80639e-20	4.13661	7.26363e-31	-1.48264	FALSE
cg26799877	chr11	125031361	+	chr11:125034243-125034495	N_Shelf				2.24157e-20	3.07959	1.32303e-08	1.2401	9.0148e-29	-1.26649	FALSE
cg03455964	chr11	125615317	-		OpenSea	PATE1	NM_138294	TSS1500	1.6277e-16	2.31377	7.38061e-19	2.73333	1.00716e-24	-1.09419	TRUE
cg10143323	chr11	127332027	+		OpenSea				6.49058e-13	2.14256	1.27634e-19	3.48437	9.58164e-20	-1.20956	FALSE
cg02666257	chr11	128627260	-		OpenSea	FLI1	NM_002017;NM_001167681	Body;5'UTR	4.14873e-09	1.1577	4.6001e-08	1.04133	3.5337e-24	-1.11843	TRUE
cg18315125	chr11	129514402	-		OpenSea				2.5394e-08	1.67021	7.49759e-05	1.08696	2.03845e-29	-1.02676	FALSE
cg25957300	chr11	129907095	+	chr11:129910305-129910950	N_Shelf				7.37863e-20	2.84962	1.15349e-20	3.01976	2.10221e-33	-1.22733	FALSE
cg07587771	chr11	130933979	+		OpenSea				1.27361e-07	1.1151	1.04047e-11	1.62218	1.4066e-20	-1.16093	FALSE
cg12689832	chr11	131116522	-		OpenSea				2.14871e-11	1.69808	1.76661e-10	1.56911	4.60813e-21	-1.14343	FALSE
cg19459470	chr11	131199383	+		OpenSea				1.02189e-14	1.48517	2.72922e-14	1.43945	1.95606e-36	-1.1839	FALSE
cg05079547	chr11	131239592	-		OpenSea	NTM	NM_001048209	TSS1500	1.22039e-19	3.28234	5.50122e-08	1.30562	3.27741e-31	-1.37089	FALSE
cg01964039	chr11	131239703	+		OpenSea	NTM	NM_001048209	TSS1500	1.24043e-15	2.4902	1.0086e-06	1.14116	1.00378e-32	-1.4382	FALSE
cg26251098	chr11	131319616	-		OpenSea	NTM	NM_001048209	Body	4.71748e-22	3.64865	1.69383e-15	2.3169	7.40803e-31	-1.58356	FALSE
cg08566882	chr11	131348843	-		OpenSea	NTM	NM_001048209	Body	7.51338e-20	2.70668	2.05888e-11	1.45505	9.93102e-43	-1.83234	TRUE
cg27203895	chr11	131369037	-		OpenSea	NTM	NM_001048209	Body	5.17401e-17	2.58069	9.69321e-10	1.46093	1.9163e-30	-1.19014	FALSE
cg23759189	chr11	131410868	-		OpenSea	NTM	NM_001048209	Body	8.5388e-21	3.48291	9.80639e-20	3.24849	1.19514e-31	-1.2463	FALSE
cg26703245	chr11	131460647	+		OpenSea	NTM	NM_001048209	Body	7.95336e-17	2.72071	4.19277e-08	1.3327	3.9105e-27	-1.07819	FALSE
cg25943276	chr11	131533284	+		OpenSea	NTM	NM_001048209	Body	1.27776e-12	1.74103	2.73436e-13	1.83412	6.90901e-27	-1.02124	FALSE
cg03820608	chr11	131547319	+		OpenSea	NTM	NM_001048209	Body	1.77254e-23	4.42633	9.29986e-14	2.24133	2.79395e-30	-1.18537	FALSE
cg11730020	chr11	131759565	+		OpenSea	NTM	NM_001048209	Body	6.08938e-18	3.01554	1.32039e-10	1.7272	1.29929e-37	-1.45748	FALSE
cg05184519	chr11	132080258	+		OpenSea	NTM	NM_001144059;NM_001048209;NM_001144058;NM_016522	Body;Body;Body;Body	6.79765e-28	5.20226	1.77422e-22	3.57953	5.21675e-29	-1.2865	FALSE
cg19743254	chr11	132735814	+		OpenSea	OPCML	NM_002545;NM_001012393	Body;Body	5.40037e-11	1.23655	5.56338e-12	1.34052	1.64677e-24	-1.225	FALSE
cg27143842	chr12	671027	-		OpenSea	B4GALNT3	NM_173593	3'UTR	5.14475e-23	3.43025	5.32031e-24	3.68024	3.05499e-40	-1.66142	FALSE
cg19235974	chr12	1063197	-	chr12:1058481-1059430	S_Shelf				5.66207e-14	2.98049	2.30951e-09	2.03218	1.05173e-50	-1.91175	FALSE
cg21129006	chr12	4023078	+		OpenSea				8.15748e-15	2.83785	1.84896e-07	1.50084	6.99104e-30	-1.48464	FALSE
cg10025830	chr12	4136722	+	chr12:4140520-4141052	N_Shelf				9.87105e-13	1.45066	8.41978e-12	1.34572	4.25119e-38	-1.30228	TRUE
cg26330275	chr12	4549503	-		OpenSea	FGF6	NM_020996	Body	6.85039e-13	2.04134	4.72795e-15	2.40518	9.09965e-34	-1.59364	FALSE
cg18642459	chr12	4560908	-		OpenSea				4.0377e-06	1.39058	7.1889e-07	1.5143	5.41917e-29	-1.15874	FALSE
cg02722637	chr12	4922070	-	chr12:4918273-4919657	S_Shelf	KCNA6	NM_002235;NM_002235	3'UTR;1stExon	1.40977e-18	3.1227	8.61492e-14	2.21398	1.17894e-51	-2.28098	FALSE
cg18961101	chr12	4923116	-	chr12:4918273-4919657	S_Shelf	KCNA6	NM_002235;NM_002235	3'UTR;1stExon	9.47589e-08	1.14684	3.69459e-11	1.57221	6.24916e-22	-1.09256	FALSE
cg23737927	chr12	5149153	+	chr12:5153012-5154346	N_Shelf				3.32866e-07	1.22688	7.11632e-20	3.40455	5.56809e-24	-1.12944	FALSE
cg25884442	chr12	6178606	-		OpenSea	VWF	NM_000552	Body	9.22472e-12	1.37741	1.65347e-09	1.13175	8.99585e-43	-1.33213	FALSE
cg27041424	chr12	6232979	+		OpenSea	VWF	NM_000552	5'UTR	6.23472e-30	6.20991	6.56786e-14	1.99739	5.45437e-52	-2.1962	FALSE
cg05538432	chr12	7167751	-		OpenSea	C1S	NM_201442;NM_001734	TSS1500;TSS1500	8.66186e-10	1.6453	8.36658e-09	1.49681	4.30385e-49	-1.601	FALSE
cg17537007	chr12	8023676	-	chr12:8025364-8025908	N_Shore	SLC2A14	NM_153449	5'UTR	1.60655e-15	2.47564	1.24861e-06	1.13117	3.59077e-21	-1.03362	FALSE
cg04499514	chr12	8219020	-		OpenSea	C3AR1	NM_004054	TSS200	1.28112e-06	1.07339	9.29306e-19	2.94827	1.92272e-31	-1.41158	FALSE
cg26373351	chr12	12031304	+		OpenSea	ETV6	NM_001987	Body	2.15065e-23	2.98195	7.16147e-27	3.79127	9.47725e-38	-1.45108	FALSE
cg04118741	chr12	12551013	+		OpenSea	LOH12CR1	NM_058169	Body	1.31304e-11	1.48388	3.72121e-25	3.90496	1.3209e-48	-1.55329	FALSE
cg09903879	chr12	13348386	-		OpenSea	EMP1	NM_001423	TSS1500	3.82868e-16	2.45128	2.66935e-18	2.86033	5.85037e-43	-1.70404	FALSE
cg05343665	chr12	15790461	+		OpenSea	EPS8	NM_004447	Body	3.9271e-09	1.41002	3.36305e-07	1.15329	2.79535e-33	-1.03964	FALSE
cg08739221	chr12	15933742	-		OpenSea	EPS8	NM_004447	5'UTR	3.82738e-19	3.36507	5.75289e-11	1.82921	5.62927e-52	-1.87905	FALSE
cg02393721	chr12	21679634	+	chr12:21680408-21680982	N_Shore	C12orf39	NM_030572	Body	3.72343e-08	1.26478	1.6844e-15	2.33081	8.44811e-28	-1.03448	FALSE
cg23395692	chr12	23119040	+		OpenSea				5.73227e-24	3.80623	3.69496e-07	1.0316	5.88302e-32	-1.36956	FALSE
cg16490209	chr12	25051773	-	chr12:25055599-25056246	N_Shelf	BCAT1	NM_005504	Body	1.79631e-09	1.29469	3.30482e-07	1.0269	1.79143e-21	-1.03701	FALSE
cg26165146	chr12	27484656	+	chr12:27485683-27486676	N_Shore	ARNTL2	NM_020183	TSS1500	5.20022e-08	1.25421	1.43663e-13	2.03021	9.54697e-19	-1.14637	FALSE
cg12166080	chr12	27706343	-		OpenSea	PPFIBP1	NM_177444;NM_003622	5'UTR;5'UTR	9.45328e-09	1.47571	6.14225e-11	1.79502	3.38133e-48	-1.4006	FALSE
cg04279139	chr12	27925367	-		OpenSea	LOC100133893	NM_001146221	TSS1500	2.41771e-11	1.98113	7.43549e-12	2.06463	1.5568e-25	-1.35335	FALSE
cg18475775	chr12	30971626	-	chr12:30975385-30976292	N_Shelf				1.50876e-10	1.55249	3.73152e-10	1.49732	3.89118e-21	-1.10402	FALSE
cg09906066	chr12	40959011	+		OpenSea				1.84989e-16	2.6684	2.01867e-13	2.13371	4.04905e-28	-1.09565	FALSE
cg25123566	chr12	47610734	+		OpenSea	FAM113B;LOC100233209	NM_138371;NR_026544	5'UTR;TSS1500	1.43813e-20	2.72171	1.55651e-20	2.7236	1.1221e-36	-2.05035	TRUE
cg08660883	chr12	48430830	+		OpenSea				5.12884e-28	4.64819	5.41768e-20	2.67624	8.51085e-26	-1.00607	FALSE
cg12220466	chr12	48922312	+	chr12:48921774-48922129	S_Shore				3.97872e-11	1.82668	9.38112e-09	1.47233	3.12408e-24	-1.21326	FALSE
cg00688460	chr12	48922396	+	chr12:48921774-48922129	S_Shore				3.11954e-10	1.21439	1.3865e-11	1.36061	4.21591e-29	-1.26945	FALSE
cg02929431	chr12	51713220	+		OpenSea	BIN2	NM_016293	Body	2.00704e-24	4.98475	1.48345e-16	2.90657	1.9288e-21	-1.01436	FALSE
cg08140412	chr12	52014778	+		OpenSea	SCN8A	NM_014191	5'UTR	1.04968e-19	2.82708	2.58848e-18	2.57426	5.74737e-24	-1.07609	TRUE
cg15029631	chr12	52078762	+		OpenSea	SCN8A	NM_014191	Body	4.60415e-19	4.19769	2.92061e-14	2.98227	1.65611e-22	-1.15237	FALSE
cg15618336	chr12	52182759	-		OpenSea	SCN8A	NM_014191	Body	1.62636e-13	1.62078	6.48647e-21	2.74914	3.40467e-24	-1.26946	FALSE
cg17130486	chr12	52437360	+		OpenSea				1.78569e-18	2.65623	2.80844e-20	3.016	5.09625e-25	-1.06706	FALSE
cg03533058	chr12	52437571	-		OpenSea				2.33084e-24	3.93727	5.96984e-24	3.8398	8.64421e-23	-1.04954	TRUE
cg04473405	chr12	52762005	+	chr12:52760834-52761099	S_Shore	KRT85	NM_002283	TSS1500	1.23856e-15	2.19856	8.17295e-10	1.38254	4.2282e-35	-1.26492	FALSE
cg07017706	chr12	53013331	-		OpenSea	KRT73	NM_175068	TSS1500	5.62635e-08	1.06681	2.17186e-20	2.82427	1.03533e-22	-1.00956	FALSE
cg03348792	chr12	53075482	+		OpenSea	KRT1	NM_006121	TSS1500	2.42263e-14	2.01909	4.67478e-09	1.3009	3.48475e-39	-1.5921	FALSE
cg22333583	chr12	53172600	+		OpenSea	KRT76	NM_015848	TSS1500	4.18197e-09	1.52002	1.30307e-10	1.73795	2.83386e-24	-1.01118	FALSE
cg16532262	chr12	53190908	-		OpenSea	KRT3	NM_057088	TSS1500	7.74911e-21	3.60421	1.81413e-16	2.66597	1.14904e-35	-1.40836	FALSE
cg18845433	chr12	53193325	-		OpenSea				1.81428e-13	2.11891	1.85181e-11	1.80479	8.76971e-35	-1.35934	FALSE
cg18577239	chr12	53955664	-		OpenSea	ATF7	NM_006856;NM_001130060;NM_001130059	Body;Body;Body	1.72432e-13	2.38316	1.21262e-15	2.79934	2.11355e-36	-1.3572	FALSE
cg12594635	chr12	54129457	+	chr12:54132148-54132353	N_Shelf				1.03825e-15	1.57382	1.7141e-12	1.23464	1.19987e-31	-1.43766	FALSE
cg24895871	chr12	54360836	-	chr12:54359658-54359906	S_Shore	HOTAIR	NR_003716	Body	6.25279e-24	3.6084	8.95449e-08	1.04866	1.30357e-24	-1.20253	FALSE
cg06850442	chr12	54363943	+	chr12:54366815-54369103	N_Shelf	HOTAIR	NR_003716	TSS1500	3.39387e-18	2.19586	2.56982e-18	2.2198	5.06473e-26	-1.02177	FALSE
cg26148774	chr12	56030242	-		OpenSea	OR10P1	NM_206899	TSS1500	3.66824e-11	1.16425	1.07781e-18	2.04492	4.05013e-25	-1.05983	FALSE
cg19951006	chr12	56732615	+		OpenSea	IL23A	NM_016584	TSS200	8.5428e-26	5.35833	3.74375e-12	2.03832	3.5958e-31	-1.21369	FALSE
cg03052162	chr12	57622963	+	chr12:57623420-57623903	N_Shore	SHMT2	NM_005412;NR_029416;NR_029415;NM_001166358;NM_001166357;NM_001166356;NM_001166359;NR_029417	TSS1500;TSS1500;TSS1500;TSS1500;TSS1500;TSS1500;TSS1500;TSS1500	1.29379e-13	2.10005	1.4013e-06	1.09874	1.55857e-18	-1.26216	FALSE
cg20046777	chr12	61961255	-		OpenSea				2.11848e-09	1.17522	8.46178e-12	1.4445	8.0404e-36	-1.91949	FALSE
cg02575764	chr12	63086511	+		OpenSea	PPM1H	NM_020700	Body	2.70719e-09	1.81212	1.68732e-05	1.18162	7.34541e-18	-1.00964	FALSE
cg07269374	chr12	66176707	+		OpenSea	RPSAP52	NR_026825	Body	5.38957e-12	1.90137	4.24235e-09	1.47517	2.10128e-41	-1.7255	FALSE
cg03064524	chr12	66890229	-		OpenSea	GRIP1	NM_021150	Body	4.84589e-23	3.77529	4.78361e-21	3.30844	4.7015e-37	-1.09921	FALSE
cg10229453	chr12	68142120	+		OpenSea				2.49476e-08	1.09751	5.5325e-28	4.69987	2.07099e-28	-1.07189	FALSE
cg09655329	chr12	68925128	-		OpenSea				2.13042e-14	2.25798	1.42083e-13	2.12199	9.10944e-31	-1.37911	FALSE
cg02854396	chr12	72696687	+		OpenSea	TRHDE	NM_013381	Body	4.0166e-07	1.07889	1.5924e-16	2.38937	2.31061e-27	-1.2792	FALSE
cg00004773	chr12	76722955	+		OpenSea				1.04102e-17	3.15536	2.53771e-08	1.48497	4.09137e-36	-1.19233	FALSE
cg10255237	chr12	90150622	+		OpenSea				1.43774e-15	2.06789	6.04692e-13	1.69838	4.87984e-32	-1.83299	FALSE
cg22695637	chr12	92946772	+		OpenSea				7.44222e-07	1.11224	7.23274e-07	1.10854	1.55217e-42	-2.04327	FALSE
cg04965200	chr12	93484239	-		OpenSea				1.27977e-21	3.40637	1.73314e-17	2.56882	1.57642e-41	-1.25349	FALSE
cg00598394	chr12	93960818	-	chr12:93963963-93967395	N_Shelf				8.71085e-14	2.41545	2.51726e-18	3.35755	1.898e-33	-1.63886	FALSE
cg04409030	chr12	93963292	-	chr12:93963963-93967395	N_Shore	SOCS2	NM_003877	TSS1500	5.16264e-20	3.1395	7.14794e-08	1.2029	4.32462e-27	-1.10773	FALSE
cg15862165	chr12	94161116	-		OpenSea	CRADD	NM_003805	Body	4.95255e-15	2.17874	2.07332e-22	3.65173	1.92737e-26	-1.13241	FALSE
cg00912772	chr12	95594566	-		OpenSea	FGD6	NM_018351	Body	6.18909e-18	2.33838	2.21928e-21	2.97208	2.26564e-21	-1.03166	FALSE
cg12201167	chr12	98148463	+		OpenSea				4.95135e-16	2.84781	6.33351e-06	1.14854	3.87897e-31	-1.0898	FALSE
cg07696842	chr12	105089508	-		OpenSea	CHST11	NM_018413	Body	1.10462e-18	2.91059	6.35095e-08	1.22876	2.40521e-46	-2.44035	FALSE
cg00174508	chr12	107774298	+		OpenSea	BTBD11	NM_001018072	Body	1.89128e-13	1.72522	5.18377e-09	1.18403	1.48314e-28	-1.25694	FALSE
cg22328644	chr12	109028385	-		OpenSea	SELPLG	NM_003006	TSS1500	2.89609e-18	2.34802	2.02783e-09	1.18214	1.00583e-25	-1.1632	FALSE
cg00090452	chr12	111253413	-		OpenSea				5.53853e-13	1.36235	4.71375e-13	1.36951	4.7894e-27	-1.16459	FALSE
cg00256928	chr12	115175155	+	chr12:115173614-115174822	S_Shore				2.73394e-16	2.30479	1.74092e-07	1.09856	1.21204e-33	-1.43573	FALSE
cg00565679	chr12	115371893	-		OpenSea				6.28105e-14	1.84998	2.96491e-23	3.56496	7.10986e-48	-2.0942	FALSE
cg04230029	chr12	116526034	-		OpenSea	MED13L	NM_015335	Body	5.92754e-14	2.1691	9.6967e-12	1.82243	2.36343e-22	-1.02156	FALSE
cg06768361	chr12	117480333	+	chr12:117484305-117484627	N_Shelf	TESC	NR_031766;NM_017899;NM_001168325	Body;Body;Body	1.61647e-14	1.65008	5.54747e-12	1.35574	1.68997e-27	-1.30695	FALSE
cg11854928	chr12	117768754	+		OpenSea	NOS1	NM_000620	Body	1.27109e-14	2.65936	8.36767e-05	1.01193	1.52409e-26	-1.60986	FALSE
cg02397205	chr12	117796245	+	chr12:117798076-117799448	N_Shore	NOS1	NM_000620	5'UTR	1.21457e-13	1.90656	2.39026e-10	1.45738	6.90289e-32	-1.55945	FALSE
cg19631876	chr12	117901264	+		OpenSea	KSR2	NM_173598	3'UTR	1.59213e-11	2.02199	4.57974e-08	1.47172	1.83384e-19	-1.03269	FALSE
cg16635578	chr12	118202284	+	chr12:118198767-118199287	S_Shelf	KSR2	NM_173598	Body	7.43603e-13	2.343	3.40226e-10	1.87768	1.32396e-32	-1.26537	FALSE
cg25351550	chr12	118227792	+		OpenSea	KSR2	NM_173598	Body	1.87619e-19	3.68865	5.83533e-08	1.48227	2.10513e-21	-1.10359	FALSE
cg10019018	chr12	119214021	-	chr12:119212110-119212393	S_Shore				2.30975e-11	1.7998	1.46924e-07	1.25858	3.31741e-32	-1.52922	FALSE
cg22189286	chr12	119616193	-		OpenSea	HSPB8	NM_014365	TSS1500	2.99596e-08	1.11782	6.3462e-21	2.98505	4.90465e-34	-1.38276	FALSE
cg09368704	chr12	122658773	-		OpenSea	IL31;LRRC43	NM_001014336;NM_152759	TSS200;5'UTR	3.41556e-22	3.53312	2.1628e-17	2.54562	3.0823e-25	-1.03797	FALSE
cg24967811	chr12	123503709	+		OpenSea	PITPNM2	NM_020845	Body	1.8504e-15	2.15549	2.68279e-26	4.56392	1.6613e-35	-1.55059	FALSE
cg11050793	chr12	124876650	+	chr12:124873241-124874008	S_Shelf	NCOR2	NM_006312;NM_001077261	Body;Body	2.02619e-09	2.05003	0.000317593	1.08088	1.20247e-21	-1.17848	FALSE
cg22168796	chr12	124938326	+	chr12:124941314-124941584	N_Shelf	NCOR2	NM_006312;NM_001077261	Body;Body	9.84536e-21	2.91769	1.12812e-22	3.33933	9.43495e-25	-2.04519	FALSE
cg21052873	chr12	124938573	+	chr12:124941314-124941584	N_Shelf	NCOR2	NM_006312;NM_001077261	Body;Body	3.96611e-15	1.64269	5.58802e-11	1.18713	1.63005e-29	-1.47691	FALSE
cg20624941	chr12	125811144	+		OpenSea	TMEM132B	NM_052907	TSS200	9.00858e-09	1.1683	3.34325e-20	2.82053	1.113e-30	-1.43305	FALSE
cg22686718	chr12	127209925	-	chr12:127210778-127211651	N_Shore				2.57154e-10	1.5678	2.98071e-18	2.87066	3.42609e-24	-1.03139	FALSE
cg00440032	chr12	127257679	+		OpenSea				3.42025e-07	1.28632	1.77971e-16	2.81699	1.272e-47	-1.98458	FALSE
cg15922513	chr12	131561251	+		OpenSea	GPR133	NM_198827	Body	4.37533e-14	1.43929	1.94706e-10	1.0723	7.60361e-29	-1.30138	FALSE
cg20519577	chr12	132329360	+	chr12:132329177-132330089	Island	MMP17	NM_016155	Body	9.29697e-12	1.57736	3.08623e-09	1.26398	1.39745e-33	-1.02616	TRUE
cg00792107	chr12	133181600	-	chr12:133179886-133180351	S_Shore				3.0121e-10	1.09549	4.60192e-10	1.07575	1.86819e-49	-1.64404	FALSE
cg23547157	chr12	133199323	+	chr12:133194868-133195544	S_Shelf				8.63342e-20	2.66516	5.75744e-16	2.04234	1.80587e-39	-1.29152	FALSE
cg11845168	chr13	21457096	+		OpenSea	XPO4	NM_022459	Body	3.58772e-10	1.5382	1.06553e-07	1.20873	1.44026e-32	-1.45347	FALSE
cg00887508	chr13	22425573	+		OpenSea				1.75525e-11	1.46451	1.88825e-13	1.71198	1.46033e-32	-1.38416	FALSE
cg21728119	chr13	24533184	+		OpenSea				4.8054e-17	3.64781	3.59706e-06	1.41289	1.907e-34	-1.27071	FALSE
cg13237068	chr13	25485381	-		OpenSea	CENPJ	NM_018451	Body	2.70282e-08	1.4764	1.00944e-16	2.93011	2.8034e-29	-1.38524	FALSE
cg23947050	chr13	26046175	+	chr13:26042693-26043486	S_Shelf	ATP8A2	NM_016529	Body	1.44369e-08	1.5087	1.15514e-17	3.11496	3.19174e-37	-1.54553	FALSE
cg01669085	chr13	26051676	+		OpenSea	ATP8A2	NM_016529	Body	5.01821e-14	2.54631	9.33538e-18	3.33953	8.7672e-28	-1.33039	FALSE
cg22032364	chr13	26112093	-		OpenSea	ATP8A2	NM_016529	Body	2.19565e-26	4.76941	3.54709e-13	1.88611	1.15927e-29	-1.49137	FALSE
cg12778938	chr13	26140724	-		OpenSea	ATP8A2	NM_016529	Body	1.87117e-15	2.46877	4.90888e-14	2.22373	5.55805e-39	-1.71412	FALSE
cg25996290	chr13	26553300	-		OpenSea	ATP8A2	NM_016529	Body	3.13921e-08	1.16611	2.96162e-27	4.79908	4.57398e-41	-1.57335	FALSE
cg18430222	chr13	30516485	-		OpenSea				1.411e-21	3.27208	1.81606e-10	1.44291	8.46589e-28	-1.09037	FALSE
cg08701998	chr13	31430863	-		OpenSea				3.01625e-27	5.66858	1.14726e-22	4.13914	2.89694e-27	-1.07542	FALSE
cg25303831	chr13	31544911	-		OpenSea	C13orf26	NM_152325	Body	8.45112e-28	5.93036	1.73185e-11	1.85258	1.02802e-38	-1.57193	FALSE
cg04506928	chr13	31647876	-		OpenSea				4.48693e-19	3.02068	9.93134e-11	1.61671	9.51523e-19	-1.00893	FALSE
cg01558215	chr13	31778815	+	chr13:31773919-31775034	S_Shelf	B3GALTL	NM_194318	Body	2.28911e-19	2.38647	4.90701e-13	1.51149	6.9917e-58	-1.84272	FALSE
cg22788065	chr13	37107434	-		OpenSea				2.4484e-16	2.5348	3.01956e-09	1.43805	1.75817e-20	-1.09845	FALSE
cg23202139	chr13	38155024	-		OpenSea	POSTN	NM_001135936;NM_006475;NM_001135934;NM_001135935	Body;Body;Body;Body	2.36198e-14	2.76215	4.57488e-08	1.61199	1.84805e-36	-1.61701	FALSE
cg03530006	chr13	38920380	-	chr13:38923957-38924413	N_Shelf				4.92499e-21	3.8436	6.47415e-07	1.23651	2.70808e-43	-1.3086	FALSE
cg18595137	chr13	39458059	-		OpenSea	FREM2	NM_207361	3'UTR	2.22726e-11	1.93925	8.16115e-12	2.00836	2.93425e-29	-1.03459	FALSE
cg21067652	chr13	41548815	-		OpenSea	ELF1	NM_172373;NM_001145353	Body;Body	1.34206e-08	1.45496	3.88957e-23	4.36143	4.90137e-34	-1.2209	FALSE
cg20472746	chr13	42039334	+		OpenSea	C13orf15	NM_014059	Body	1.39303e-11	1.84209	9.56206e-09	1.42856	2.72967e-39	-1.48738	FALSE
cg18860329	chr13	43354421	+		OpenSea	C13orf30	NM_182508	TSS1500	3.65689e-19	2.67203	1.43408e-08	1.16522	3.29403e-26	-1.14336	FALSE
cg07409200	chr13	43354674	-		OpenSea	C13orf30	NM_182508	TSS1500	9.10702e-19	3.25855	2.15003e-12	2.0448	2.35607e-36	-1.68267	FALSE
cg02990705	chr13	43380907	-		OpenSea				2.15756e-16	2.95442	4.41524e-07	1.3365	2.39495e-38	-1.35603	TRUE
cg14643399	chr13	44706965	+		OpenSea				3.65566e-14	1.79256	7.7773e-17	2.18026	3.08798e-65	-2.12323	TRUE
cg06172950	chr13	46075084	+		OpenSea	COG3	NM_031431	Body	5.29509e-07	1.12157	5.83114e-13	1.93036	2.35267e-50	-1.41641	FALSE
cg16140179	chr13	46275352	-		OpenSea	SPERT	NM_152719	TSS1500	7.93535e-25	4.62146	5.97187e-13	2.00466	1.17134e-17	-1.00209	FALSE
cg07441659	chr13	46349975	+		OpenSea				2.98329e-25	5.36385	3.16356e-07	1.34083	1.11857e-33	-1.08119	FALSE
cg02696428	chr13	46743535	-		OpenSea	LCP1	NM_002298	5'UTR	8.69768e-17	2.80525	1.08627e-06	1.17931	1.85543e-39	-1.71807	FALSE
cg17771150	chr13	46756209	-		OpenSea	LCP1	NM_002298	5'UTR	1.88944e-26	5.03614	4.00396e-16	2.47006	1.21021e-25	-1.08749	FALSE
cg09394608	chr13	47472429	-		OpenSea	HTR2A	NM_001165947;NM_000621	TSS1500;TSS1500	3.72782e-18	2.26467	5.27637e-11	1.32257	6.45882e-38	-1.30662	FALSE
cg23391288	chr13	49366203	-		OpenSea				3.92416e-19	3.27016	5.75102e-19	3.24075	3.61932e-34	-1.41487	FALSE
cg20676788	chr13	49379791	-		OpenSea				2.84711e-16	2.59984	7.30069e-07	1.15686	3.99804e-40	-1.89213	FALSE
cg05134325	chr13	52423122	-		OpenSea				1.02465e-06	1.3221	1.81931e-15	2.8417	1.1104e-29	-1.16367	FALSE
cg03002136	chr13	52437322	-		OpenSea	CCDC70	NM_031290	5'UTR	4.09766e-14	2.63221	1.18911e-08	1.65873	6.51666e-28	-1.70467	FALSE
cg11326793	chr13	53499096	-		OpenSea				1.75647e-13	1.61796	1.28298e-16	2.04015	3.71164e-35	-1.63109	FALSE
cg20384628	chr13	54774189	+		OpenSea				2.78776e-09	1.86097	4.46352e-05	1.1429	2.3535e-39	-1.55804	FALSE
cg20594465	chr13	58246705	+		OpenSea	PCDH17	NM_001040429	Body	4.83665e-22	3.90854	8.31872e-07	1.15952	9.42131e-23	-1.00066	FALSE
cg10375559	chr13	60026399	+		OpenSea				6.47412e-12	1.46423	2.20102e-14	1.77371	2.71992e-23	-1.10142	TRUE
cg14094164	chr13	61491000	-		OpenSea				8.88059e-21	3.29352	1.15174e-14	2.14454	2.09081e-33	-1.37203	FALSE
cg20672264	chr13	61660030	+		OpenSea				4.11554e-24	3.87995	3.01219e-19	2.79315	2.17309e-27	-1.0506	FALSE
cg10453777	chr13	62245229	+		OpenSea				5.55218e-23	3.90696	2.30795e-20	3.28061	8.19851e-23	-1.05366	FALSE
cg16682576	chr13	66983676	-		OpenSea	PCDH9	NM_203487;NM_020403	Body;Body	2.22844e-19	4.21403	1.03666e-05	1.30651	6.86442e-27	-1.15563	FALSE
cg11746996	chr13	69459533	-		OpenSea				7.20901e-24	3.56742	1.69073e-19	2.65791	7.40404e-45	-1.38096	TRUE
cg12798311	chr13	69555907	-	chr13:69558904-69559304	N_Shelf				4.56282e-13	3.80041	7.6418e-12	3.44626	1.15495e-28	-1.31526	FALSE
cg06492706	chr13	69809293	+		OpenSea				1.47806e-16	2.58702	2.79433e-25	4.72291	9.10455e-33	-1.09868	FALSE
cg22780193	chr13	74825252	-		OpenSea				1.63597e-26	4.42838	1.63728e-08	1.15831	4.574e-40	-1.63276	FALSE
cg15226226	chr13	76060574	+	chr13:76055077-76056799	S_Shelf				3.58675e-16	2.54416	1.28287e-12	1.95021	3.0671e-35	-1.41513	FALSE
cg17302158	chr13	79225110	-		OpenSea	RNF219	NM_024546	Body	4.18171e-15	2.08471	1.89334e-19	2.83989	3.1187e-37	-1.39561	FALSE
cg04519622	chr13	82651186	+		OpenSea				3.72287e-09	1.91008	0.00029115	1.0392	3.21533e-29	-1.36394	FALSE
cg06531870	chr13	89037260	+		OpenSea				1.03902e-28	5.64438	3.06578e-12	1.75482	4.10885e-21	-1.07494	FALSE
cg06326425	chr13	93886487	-		OpenSea	GPC6	NM_005708	Body	2.68127e-17	2.38713	1.30317e-10	1.43112	4.44347e-26	-1.02814	FALSE
cg17853691	chr13	94533744	+		OpenSea	GPC6	NM_005708	Body	4.25396e-11	1.99269	3.392e-15	2.74266	1.65992e-29	-1.01055	FALSE
cg21587211	chr13	97600043	-		OpenSea				1.87307e-13	2.7777	5.40019e-05	1.18873	5.99785e-23	-1.0878	FALSE
cg20617957	chr13	100085203	-		OpenSea				3.76183e-12	1.58497	1.15258e-07	1.05123	2.18952e-52	-2.17885	FALSE
cg22202381	chr13	102103051	+	chr13:102106165-102106488	N_Shelf				6.12916e-05	1.08618	1.24219e-07	1.51497	3.69562e-23	-1.04232	FALSE
cg01297020	chr13	106117425	-		OpenSea	DAOA	NM_172370;NM_001161814;NM_001161812	TSS1500;TSS1500;TSS1500	1.99878e-27	5.78031	1.29587e-08	1.43218	4.75877e-37	-1.74119	TRUE
cg12441694	chr13	106572969	-		OpenSea				1.82728e-24	3.77412	4.06886e-20	2.81499	8.25838e-34	-1.2867	FALSE
cg25536171	chr13	108535144	+		OpenSea				1.12906e-27	5.98809	7.25036e-07	1.20987	2.96706e-43	-1.81643	FALSE
cg10864680	chr13	108922274	+		OpenSea	TNFSF13B	NM_006573;NM_001145645	1stExon;1stExon	5.13294e-08	1.52276	3.22237e-08	1.54925	1.64545e-27	-1.70054	FALSE
cg18703238	chr13	108922361	+		OpenSea	TNFSF13B	NM_006573;NM_001145645	1stExon;1stExon	3.17551e-17	2.82568	3.11714e-16	2.63763	6.64628e-22	-1.25143	FALSE
cg22589169	chr13	111227891	-		OpenSea				1.73323e-26	3.77972	1.73275e-12	1.40524	2.10365e-37	-1.50752	FALSE
cg04398156	chr13	111639733	+	chr13:111642440-111642661	N_Shelf				1.94324e-14	2.32781	8.61367e-12	1.89407	1.20352e-30	-1.39032	FALSE
cg18908185	chr13	112825761	+	chr13:112823496-112823728	S_Shelf				5.12294e-15	2.00182	2.18592e-10	1.3857	3.10534e-29	-1.24927	FALSE
cg06811800	chr13	114312105	+		OpenSea	ATP4B	NM_000705	Body	1.7218e-11	2.21642	2.74426e-14	2.75978	3.51608e-45	-1.40595	FALSE
cg01334831	chr13	114832833	-	chr13:114836066-114836520	N_Shelf	RASA3	NM_007368	Body	4.41169e-16	2.75785	1.23531e-09	1.65204	1.33686e-27	-1.03796	FALSE
cg24162781	chr14	21089025	+	chr14:21091094-21091439	N_Shelf				1.0194e-20	2.92366	1.92881e-16	2.17596	2.66036e-30	-1.16882	FALSE
cg20060632	chr14	21467375	-		OpenSea	SLC39A2	NM_014579	TSS200	4.70208e-09	1.25091	7.15596e-17	2.33036	2.02219e-40	-1.4509	FALSE
cg11120865	chr14	21853037	-	chr14:21851498-21852550	S_Shore	SUPT16H	NM_007192	TSS1500	2.26865e-12	1.90501	1.31496e-17	2.80973	3.26048e-27	-1.39897	FALSE
cg26118358	chr14	23321005	-		OpenSea				1.47686e-15	1.89977	8.81438e-11	1.30837	1.9316e-44	-1.3337	FALSE
cg10949499	chr14	23860728	+	chr14:23859356-23859620	S_Shore	MYH6	NM_002471	Body	6.51049e-13	1.56245	2.46916e-12	1.4921	4.57307e-34	-1.40485	FALSE
cg19477689	chr14	24044442	-	chr14:24044886-24046760	N_Shore	JPH4	NM_001146028;NM_032452	Body;Body	4.73625e-28	4.90709	2.00675e-15	2.04113	8.18515e-35	-1.54079	FALSE
cg04389921	chr14	26226996	+		OpenSea				9.22826e-10	1.66949	8.96887e-18	3.10509	9.64548e-40	-1.6284	FALSE
cg25085142	chr14	29445296	-		OpenSea				2.59719e-08	1.55346	1.66789e-09	1.73736	2.35566e-26	-1.08117	FALSE
cg07564690	chr14	32597733	-		OpenSea	ARHGAP5	NM_001030055;NM_001173	Body;Body	1.92395e-08	1.52679	2.62159e-21	4.10627	9.54299e-25	-1.34291	FALSE
cg13728308	chr14	34532891	+	chr14:34529120-34529959	S_Shelf				3.09552e-13	2.10407	2.63559e-23	4.28966	3.38104e-46	-1.72818	TRUE
cg19930116	chr14	50809588	+		OpenSea	CDKL1	NM_004196	Body	3.94581e-15	2.36213	6.92246e-20	3.30992	6.01671e-27	-1.23171	FALSE
cg22805381	chr14	51760188	-		OpenSea				2.00322e-22	3.21493	9.07552e-08	1.03437	6.63825e-31	-1.36808	FALSE
cg23549641	chr14	51994091	+		OpenSea	FRMD6	NM_001042481	5'UTR	1.98901e-07	1.66207	7.71188e-07	1.54885	1.56568e-45	-1.68158	FALSE
cg20550154	chr14	52487779	+		OpenSea	NID2	NM_007361	Body	1.6887e-16	4.20996	0.000957933	1.15703	1.1237e-27	-1.1884	FALSE
cg23224396	chr14	55196989	-		OpenSea	SAMD4A	NM_001161576;NM_015589	Body;Body	2.46904e-08	1.40925	5.02496e-19	3.27514	1.53159e-21	-1.5558	FALSE
cg21493768	chr14	59873480	-		OpenSea				3.09903e-21	5.50065	4.58818e-14	3.31906	8.1483e-18	-1.02504	FALSE
cg18728780	chr14	62120470	+		OpenSea				4.22188e-13	2.10679	5.31697e-13	2.08995	9.67743e-32	-1.26704	FALSE
cg01448863	chr14	70264043	-		OpenSea	SLC10A1	NM_003049	TSS200	2.25537e-15	2.74278	3.51138e-15	2.70708	1.51987e-41	-1.26961	FALSE
cg00790835	chr14	73029443	-		OpenSea	RGS6	NM_004296	3'UTR	1.1307e-14	2.01322	1.99386e-15	2.12988	2.09518e-26	-1.02833	FALSE
cg10741418	chr14	73927547	+	chr14:73924588-73924980	S_Shelf				6.37814e-08	1.67473	1.19276e-09	1.97518	3.71828e-21	-1.09048	FALSE
cg13976502	chr14	74227875	+	chr14:74225626-74227209	S_Shore	C14orf43	NM_001043318;NM_194278	5'UTR;TSS1500	9.857e-13	2.04891	1.23991e-10	1.72282	1.49443e-47	-1.62849	FALSE
cg05383332	chr14	74804420	+		OpenSea				3.26535e-16	2.64166	2.97501e-16	2.65316	5.34743e-31	-1.37291	FALSE
cg10526223	chr14	76957697	+	chr14:76957865-76958074	N_Shore	ESRRB	NM_004452	Body	1.54341e-07	1.12189	1.01704e-06	1.01869	1.71687e-28	-1.14154	FALSE
cg10134156	chr14	77732494	+		OpenSea	MIR1260;NGB	NR_031661;NM_021257	TSS200;3'UTR	3.51487e-14	2.49029	1.02941e-06	1.26852	4.31917e-22	-1.10781	FALSE
cg14171418	chr14	83272320	-		OpenSea				6.69543e-05	1.0092	3.69319e-12	2.14244	6.44655e-32	-1.49121	FALSE
cg26378179	chr14	87477349	-		OpenSea				2.14472e-08	1.55809	8.4432e-13	2.28516	6.49895e-40	-1.72108	FALSE
cg21898844	chr14	89628169	-	chr14:89628885-89629199	N_Shore	FOXN3	NM_005197;NM_001085471	3'UTR;3'UTR	2.95524e-14	2.00739	7.02831e-17	2.43229	1.4513e-54	-1.95398	FALSE
cg05875421	chr14	91709951	+		OpenSea	GPR68	NM_003485	5'UTR	1.85044e-18	2.98481	2.30642e-07	1.20522	5.64477e-42	-1.96814	FALSE
cg04794141	chr14	92325159	+		OpenSea	TC2N	NM_001128596	5'UTR	1.09078e-09	1.53309	8.13756e-11	1.69033	6.68557e-22	-1.25733	TRUE
cg16341979	chr14	94576977	+		OpenSea	IFI27	NM_005532;NM_001130080	TSS200;TSS200	5.62297e-19	2.69211	1.42827e-17	2.44626	1.18113e-48	-1.70271	FALSE
cg27266824	chr14	94944009	-		OpenSea	SERPINA9	NM_175739;NM_001042518	TSS1500;TSS1500	2.00635e-14	1.96572	1.82875e-18	2.62983	2.22019e-31	-1.4217	FALSE
cg11835657	chr14	95967697	-		OpenSea				3.7478e-11	1.82877	1.14696e-09	1.60327	4.86322e-44	-1.98055	FALSE
cg04742397	chr14	95986554	+	chr14:95982498-95983533	S_Shelf				3.95532e-26	4.74909	1.25856e-12	1.83291	3.40339e-29	-1.1314	FALSE
cg10528989	chr14	96722306	+		OpenSea	BDKRB1	NM_000710	TSS1500	9.99883e-15	2.30769	9.41482e-07	1.13391	7.68633e-32	-1.39538	TRUE
cg01270241	chr14	97673030	-		OpenSea				2.20177e-06	1.06374	4.30432e-25	4.63085	3.17351e-26	-1.42947	FALSE
cg07138217	chr14	100223275	-		OpenSea				2.41693e-16	1.84426	4.1414e-15	1.68867	5.05009e-32	-1.21013	FALSE
cg00975791	chr14	101442201	+		OpenSea	SNORD114-18;SNORD114-19	NR_003211;NR_003212	Body;TSS1500	5.22707e-10	2.16495	2.32864e-07	1.66372	2.59932e-31	-1.37134	FALSE
cg18961788	chr14	102019326	-		OpenSea	DIO3OS	NR_002770	Body	1.19376e-09	1.47561	2.8681e-08	1.28916	4.6819e-33	-1.48857	FALSE
cg14334310	chr14	103558502	-	chr14:103557606-103558235	S_Shore				1.83074e-23	4.00208	3.63638e-07	1.12366	1.46618e-30	-1.01575	FALSE
cg23987938	chr14	105295832	-	chr14:105293560-105293879	S_Shore				1.41329e-14	2.09396	1.16606e-10	1.53348	4.29401e-43	-1.3766	FALSE
cg22796749	chr14	105512071	-	chr14:105512055-105512307	Island				3.09918e-07	1.14596	6.37622e-14	2.06947	1.89705e-44	-2.1102	FALSE
cg26514492	chr14	105531893	-		OpenSea	GPR132	NM_013345	TSS200	1.34878e-20	2.33304	4.14382e-28	3.90188	7.75416e-50	-2.07471	FALSE
cg01895890	chr14	105897337	+		OpenSea	MTA1	NM_004689	Body	2.42444e-14	2.13973	6.31347e-11	1.63133	2.84492e-25	-1.39952	FALSE
cg12860764	chr15	25936577	-		OpenSea	ATP10A	NM_024490	Body	2.80564e-10	1.37458	5.1204e-11	1.46281	2.27911e-42	-1.64799	FALSE
cg01041256	chr15	27125580	+	chr15:27128249-27128935	N_Shelf	GABRA5	NM_001165037;NM_000810	Body;Body	9.74344e-17	2.85513	2.74958e-09	1.58046	5.68144e-23	-1.10899	FALSE
cg02392882	chr15	29031879	-	chr15:29033878-29034710	N_Shore				5.47191e-07	1.37022	5.79559e-10	1.83942	3.39889e-31	-1.16705	FALSE
cg00214012	chr15	29326467	-		OpenSea	APBA2	NM_005503;NM_001130414	5'UTR;5'UTR	7.23109e-21	3.55007	2.18206e-09	1.49027	4.78025e-46	-2.06583	FALSE
cg15885043	chr15	29383103	+		OpenSea	APBA2	NM_001130414;NM_005503	Body;Body	3.45973e-15	2.01382	1.09632e-18	2.58638	2.60201e-26	-1.04675	FALSE
cg07148167	chr15	29403393	-	chr15:29405951-29406214	N_Shelf	APBA2	NM_001130414;NM_005503	Body;Body	1.50976e-16	2.34562	1.63887e-07	1.10084	3.43843e-36	-1.43586	FALSE
cg08121164	chr15	29404922	+	chr15:29405951-29406214	N_Shore	APBA2	NM_001130414;NM_005503	Body;Body	2.60264e-17	2.57819	1.43397e-07	1.15362	1.93033e-27	-1.28933	FALSE
cg13858909	chr15	29489350	+		OpenSea	FAM189A1	NM_015307	Body	1.89803e-21	3.37408	2.01201e-08	1.24048	3.60408e-30	-1.26949	FALSE
cg10584986	chr15	29825929	-		OpenSea	FAM189A1	NM_015307	Body	5.89885e-10	1.36168	2.18381e-14	1.94811	1.85145e-51	-2.27909	FALSE
cg15298173	chr15	29903900	-		OpenSea				2.19289e-18	2.34153	8.65644e-24	3.39693	5.54121e-37	-1.3854	FALSE
cg16900671	chr15	31452014	+		OpenSea				1.03641e-09	1.69866	8.23295e-20	3.65673	2.58437e-27	-1.01756	FALSE
cg07388969	chr15	38509709	+		OpenSea				5.15096e-19	3.51716	1.18813e-10	1.87752	8.20152e-19	-1.17367	FALSE
cg09662201	chr15	39371335	+		OpenSea				1.01521e-06	1.44423	3.42541e-16	3.27024	2.90193e-40	-1.48228	FALSE
cg03453870	chr15	39563291	-		OpenSea				1.44955e-25	4.22433	2.1699e-10	1.40859	1.4819e-31	-1.17856	FALSE
cg26841157	chr15	39568837	+		OpenSea				4.07873e-21	3.77663	8.06209e-09	1.47672	1.0403e-22	-1.07946	FALSE
cg26829395	chr15	40217855	+		OpenSea				4.6058e-20	3.77149	4.59016e-14	2.46488	5.22763e-39	-1.47732	FALSE
cg12699599	chr15	40643142	-		OpenSea	PHGR1	NM_001145643	TSS200	2.8904e-14	2.30431	1.50374e-09	1.56391	4.43594e-36	-1.26393	FALSE
cg17715521	chr15	45417414	-	chr15:45421236-45422394	N_Shelf	DUOXA1	NM_144565	5'UTR	3.04228e-13	2.10221	1.0839e-11	1.85719	7.76028e-31	-1.45379	FALSE
cg27090409	chr15	46589259	-		OpenSea				1.84362e-06	1.05822	4.15291e-09	1.39601	3.10545e-38	-1.17641	FALSE
cg12009872	chr15	51520739	-		OpenSea	CYP19A1	NM_000103;NM_031226	Body;Body	4.6433e-16	1.99694	6.63323e-12	1.45714	3.58313e-50	-2.22105	FALSE
cg12392104	chr15	55665153	-		OpenSea	CCPG1;MIR628	NM_020739;NR_030358;NM_004748	Body;Body;Body	3.25993e-15	2.74043	5.47659e-07	1.33525	1.17477e-20	-1.05833	FALSE
cg22708112	chr15	57883392	-	chr15:57883998-57884358	N_Shore	GCOM1	NM_001018090;NM_152451;NM_001018100;NM_001018091	TSS1500;TSS1500;TSS1500;TSS1500	9.6417e-11	1.62225	7.17274e-22	3.6705	3.86323e-24	-1.11255	FALSE
cg03497895	chr15	59598984	-		OpenSea	MYO1E	NM_004998	Body	3.83279e-08	1.39814	6.65611e-11	1.80096	1.22827e-38	-1.7117	TRUE
cg27053040	chr15	60233780	-		OpenSea				1.452e-11	2.14868	3.25687e-05	1.1037	1.56473e-25	-1.25312	FALSE
cg03492603	chr15	62513534	-	chr15:62516324-62516805	N_Shelf				3.76988e-12	1.90461	1.79631e-22	3.99584	4.69042e-23	-1.0605	FALSE
cg12030298	chr15	62532039	+		OpenSea				3.14271e-27	4.77228	2.25452e-14	1.94909	1.97621e-37	-1.44834	FALSE
cg00547024	chr15	62539750	+		OpenSea				1.34368e-16	2.25948	4.04185e-29	5.3313	9.88086e-29	-1.1288	FALSE
cg17444521	chr15	62543979	-		OpenSea				6.64483e-19	2.79143	3.63077e-23	3.74477	2.1757e-31	-1.09486	FALSE
cg04914221	chr15	63116514	+		OpenSea	TLN2	NM_015059	Body	1.71946e-08	1.54377	1.81381e-11	2.01377	6.0923e-36	-1.31933	FALSE
cg10777887	chr15	63484315	+	chr15:63481449-63481975	S_Shelf	RAB8B	NM_016530	Body	1.09409e-23	3.6924	1.02911e-21	3.24064	6.70428e-55	-2.69974	TRUE
cg07068735	chr15	63504871	+		OpenSea	RAB8B	NM_016530	Body	9.12941e-15	3.14648	4.22151e-20	4.59595	4.08336e-21	-1.15178	TRUE
cg26971423	chr15	63785031	+		OpenSea				7.10398e-21	3.23591	1.19341e-24	4.19555	1.28339e-28	-1.40881	FALSE
cg07815238	chr15	64341005	-	chr15:64338152-64338886	S_Shelf				1.93342e-24	4.3173	1.80371e-12	1.85064	2.31132e-26	-1.0385	FALSE
cg08209769	chr15	65054317	+		OpenSea	RBPMS2	NM_194272	Body	5.94684e-14	1.89336	8.79353e-12	1.59649	2.59465e-37	-1.27399	FALSE
cg10081086	chr15	66417557	+		OpenSea	MEGF11	NM_032445	Body	4.20857e-24	4.27014	1.33453e-14	2.20778	5.05383e-29	-1.00389	FALSE
cg22054912	chr15	66478674	-		OpenSea	MEGF11	NM_032445	5'UTR	2.13475e-19	3.22443	2.24734e-09	1.49482	1.11606e-49	-1.83061	FALSE
cg13901000	chr15	68757342	+		OpenSea				2.00284e-20	3.6919	6.95639e-10	1.67173	2.44166e-27	-1.18208	FALSE
cg14417896	chr15	70087153	-		OpenSea				4.29677e-12	1.81155	4.41105e-10	1.5266	1.02447e-28	-1.04255	FALSE
cg09164206	chr15	70786271	+		OpenSea				4.56161e-14	1.76362	1.2439e-23	3.45113	1.64189e-30	-1.3357	FALSE
cg07931844	chr15	72102213	-	chr15:72104191-72104418	N_Shore	NR2E3	NM_014249;NM_016346	TSS1500;TSS1500	1.15451e-13	1.6439	9.5985e-17	2.06272	8.69488e-53	-1.78989	FALSE
cg14403327	chr15	73659048	-	chr15:73659860-73662015	N_Shore	HCN4	NM_005477	Body	5.87159e-10	1.43335	1.77806e-10	1.49788	8.98944e-35	-1.30216	FALSE
cg09086964	chr15	73689509	+		OpenSea				0.000400818	1.02801	2.86614e-08	1.75224	1.79293e-25	-1.18151	FALSE
cg17284334	chr15	74040580	-	chr15:74044561-74045885	N_Shelf	C15orf59	NM_001039614	Body	8.32641e-28	5.76736	8.38749e-16	2.51074	1.05507e-29	-1.31685	FALSE
cg26836204	chr15	74506668	-		OpenSea				2.28283e-23	3.83731	6.63048e-13	1.83283	1.21711e-26	-1.29524	FALSE
cg14349956	chr15	74637483	+		OpenSea	CYP11A1	NM_000781;NM_001099773	Body;Body	4.50303e-14	2.33247	4.01009e-22	4.11682	1.6874e-30	-1.16026	FALSE
cg15903956	chr15	74676231	+		OpenSea				1.87993e-29	4.56872	2.87991e-20	2.40455	1.03512e-30	-1.49423	FALSE
cg14503537	chr15	75044351	+		OpenSea	CYP1A2	NM_000761	Body	2.49183e-20	2.83052	1.23456e-16	2.19345	4.15141e-25	-1.09632	FALSE
cg19697512	chr15	75328836	-		OpenSea	PPCDC	NM_021823	Body	1.1475e-09	1.9254	5.71138e-06	1.2926	2.70101e-44	-1.60068	FALSE
cg01620701	chr15	75953954	+		OpenSea				2.3476e-08	1.02076	1.3266e-20	2.63875	3.7774e-55	-1.69837	FALSE
cg27087809	chr15	78527410	+		OpenSea	ACSBG1	NM_015162	TSS1500	1.98595e-24	4.45951	4.10405e-15	2.34134	9.7884e-46	-1.27572	FALSE
cg08321268	chr15	78917214	-	chr15:78912246-78913616	S_Shelf	CHRNB4	NM_000750	3'UTR	8.72874e-09	1.09909	1.04679e-14	1.79494	2.28057e-27	-1.02223	FALSE
cg00077297	chr15	79505621	+		OpenSea				9.24924e-22	3.40307	2.07131e-07	1.1018	1.86987e-23	-1.32357	FALSE
cg16530970	chr15	81134479	-		OpenSea	MIR549;KIAA1199	NR_030393;NM_018689	TSS200;5'UTR	8.02936e-11	2.03768	2.00675e-15	2.9191	1.0757e-30	-1.32676	TRUE
cg05208249	chr15	81135497	-		OpenSea	KIAA1199;MIR549	NM_018689;NR_030393	5'UTR;TSS1500	7.71548e-07	1.15822	5.0868e-23	4.14992	1.88758e-30	-1.31853	FALSE
cg11028052	chr15	81154387	+		OpenSea	KIAA1199	NM_018689	5'UTR	2.34899e-14	2.18485	9.16852e-17	2.6061	9.64548e-40	-1.30691	FALSE
cg00143527	chr15	81292171	+	chr15:81292793-81295609	N_Shore	MESDC1	NM_022566	TSS1500	6.60556e-24	3.61778	3.31745e-16	2.13252	7.50412e-27	-1.2567	FALSE
cg16668651	chr15	81316319	-		OpenSea				9.0977e-12	1.7644	3.91082e-09	1.39909	1.21917e-23	-1.54387	FALSE
cg14899065	chr15	81587108	+		OpenSea	IL16	NM_172217;NM_004513	Body;TSS1500	3.40007e-16	3.18231	2.51559e-10	2.01207	4.22599e-31	-1.22929	FALSE
cg07728579	chr15	83475013	-	chr15:83478366-83479273	N_Shelf	FSD2	NM_001007122	TSS1500	4.95707e-21	2.99732	3.93841e-14	1.84306	1.04651e-32	-1.05816	FALSE
cg11944784	chr15	83773136	-	chr15:83775861-83776922	N_Shelf				7.25779e-09	1.46848	1.02435e-13	2.20842	7.17226e-25	-1.22136	FALSE
cg08633249	chr15	83926030	+		OpenSea	BNC1	NM_001717	3'UTR	3.82826e-23	4.05191	5.07536e-15	2.30784	7.44796e-32	-1.27804	FALSE
cg16100530	chr15	84146864	+		OpenSea	SH3GL3	NR_026799;NM_003027	Body;Body	1.75917e-06	1.25277	5.44616e-09	1.63014	1.19935e-33	-1.25967	FALSE
cg15276331	chr15	85799857	+	chr15:85798738-85798964	S_Shore				4.12348e-17	2.05906	6.99517e-15	1.75574	7.96274e-37	-1.07455	FALSE
cg04489887	chr15	86685115	-		OpenSea	AGBL1	NM_152336	TSS200	4.02744e-20	3.15872	1.72263e-07	1.15338	4.80729e-23	-1.02132	FALSE
cg18460938	chr15	86842630	-		OpenSea	AGBL1	NM_152336	Body	3.41751e-16	2.32294	1.86663e-11	1.61787	2.5484e-19	-1.04763	FALSE
cg20975733	chr15	87155056	+		OpenSea	AGBL1	NM_152336	Body	0.00016466	1.00985	6.69766e-10	1.88206	5.53129e-36	-1.20974	FALSE
cg19786983	chr15	88336651	-		OpenSea				1.1632e-24	4.72999	2.20828e-11	1.82835	1.63149e-31	-1.4126	FALSE
cg18055585	chr15	88668892	-		OpenSea	NTRK3	NM_001007156;NM_001012338;NM_002530	Body;Body;Body	1.32111e-08	1.06198	2.35557e-16	1.99043	2.03924e-36	-1.27149	FALSE
cg03049917	chr15	88752391	+		OpenSea	NTRK3	NM_001007156;NM_001012338;NM_002530	Body;Body;Body	1.7455e-24	4.45816	1.48288e-22	3.92039	6.01931e-34	-1.36212	FALSE
cg20041152	chr15	88795689	+	chr15:88799522-88801017	N_Shelf	NTRK3	NM_001007156;NM_001012338;NM_002530	Body;Body;Body	2.20578e-12	1.92774	2.40422e-22	3.93541	4.08327e-23	-1.09162	FALSE
cg00200755	chr15	88945783	+		OpenSea				5.19671e-24	3.42114	5.22679e-13	1.57637	2.0351e-34	-1.55751	FALSE
cg09884419	chr15	89595811	+		OpenSea				7.59593e-13	2.13465	3.88893e-06	1.1221	3.40361e-32	-1.13071	FALSE
cg12034869	chr15	92555243	-		OpenSea	SLCO3A1	NM_001145044;NM_013272	Body;Body	2.77328e-21	3.24454	2.72701e-19	2.8391	6.92067e-40	-1.42765	FALSE
cg11680590	chr15	92701885	-		OpenSea	SLCO3A1	NM_001145044;NM_013272	Body;Body	4.52682e-15	2.56036	4.07159e-14	2.38634	2.92064e-20	-1.10747	FALSE
cg24975821	chr15	93627558	+	chr15:93631428-93633173	N_Shelf	RGMA	NM_020211;NM_001166287	Body;5'UTR	1.30701e-11	1.7752	4.23615e-09	1.42119	1.55461e-22	-1.1271	FALSE
cg09999700	chr15	93695604	+		OpenSea				1.13866e-25	3.20686	4.49539e-21	2.34924	4.56917e-31	-1.10416	TRUE
cg10081621	chr15	94808566	+		OpenSea				1.81032e-05	1.15278	3.44296e-07	1.41881	3.67257e-30	-1.21917	FALSE
cg25668093	chr15	95399279	+	chr15:95398742-95400029	Island				5.56593e-09	1.58192	7.8524e-18	3.17574	1.73867e-37	-1.42475	FALSE
cg21079719	chr15	98568785	+		OpenSea				4.7778e-16	2.76394	3.15793e-08	1.44908	4.39217e-26	-1.32169	FALSE
cg18576057	chr15	98982463	-		OpenSea	FAM169B	NM_182562	3'UTR	1.36512e-23	3.9124	6.64162e-07	1.05703	5.24554e-39	-1.47445	FALSE
cg04385934	chr15	99396621	+	chr15:99395434-99395976	S_Shore	IGF1R	NM_000875	Body	3.48843e-09	1.24434	1.30902e-10	1.41199	1.96397e-51	-1.49212	FALSE
cg12290217	chr15	99563030	-	chr15:99557978-99559170	S_Shelf				3.40575e-26	4.4947	1.97578e-14	1.98361	1.13799e-50	-2.13352	FALSE
cg03300787	chr15	100533202	+	chr15:100533145-100533372	Island	ADAMTS17	NM_139057	Body	1.48354e-10	1.49396	2.28883e-08	1.21651	3.97071e-30	-1.20642	FALSE
cg07891271	chr15	101783037	-		OpenSea	CHSY1	NM_014918	Body	2.22817e-05	1.06103	1.32143e-15	2.73248	1.36736e-24	-1.73719	FALSE
cg05251814	chr16	585386	+	chr16:587567-588172	N_Shelf	SOLH	NM_005632	5'UTR	7.25046e-12	1.55786	1.05109e-09	1.29232	4.87984e-32	-1.05443	FALSE
cg06639267	chr16	743338	-	chr16:743471-743702	N_Shore	FBXL16	NM_153350	3'UTR	2.09051e-11	1.81837	8.41292e-15	2.36933	3.22565e-25	-1.11627	FALSE
cg09889479	chr16	2082689	+	chr16:2086420-2086892	N_Shelf	SLC9A3R2	NM_001130012;NM_004785	Body;Body	2.85082e-19	2.1959	5.17764e-10	1.08858	7.06955e-55	-1.72728	FALSE
cg07611933	chr16	2773245	-	chr16:2771081-2771365	S_Shore				1.08282e-22	3.24527	1.6829e-15	1.97392	5.98651e-47	-2.1059	FALSE
cg27219841	chr16	3079423	-	chr16:3079536-3079954	N_Shore	CCDC64B	NM_001103175	Body	2.10931e-15	2.24676	4.1498e-26	4.71624	2.11698e-27	-1.29973	FALSE
cg07868599	chr16	3079708	+	chr16:3079536-3079954	Island	CCDC64B	NM_001103175	Body	1.09756e-10	2.17394	3.34164e-19	4.11773	6.20863e-28	-1.44863	FALSE
cg14134732	chr16	3079894	+	chr16:3079536-3079954	Island	CCDC64B	NM_001103175	Body	2.77696e-13	2.04199	3.04427e-09	1.45106	2.12694e-22	-1.19128	FALSE
cg19168338	chr16	4465731	+	chr16:4465874-4466889	N_Shore	CORO7	NM_024535	Body	2.24488e-08	1.05231	5.67667e-13	1.56747	1.87955e-25	-1.06646	FALSE
cg02768760	chr16	5117824	-	chr16:5121749-5122192	N_Shelf				1.58919e-26	4.35837	4.87048e-10	1.31508	6.17202e-28	-1.04143	FALSE
cg05405914	chr16	8972233	+		OpenSea				2.17385e-17	2.67764	4.34689e-08	1.25847	1.71168e-29	-1.04575	FALSE
cg06150195	chr16	11275874	+	chr16:11272246-11272503	S_Shelf	CLEC16A	NM_015226	3'UTR	3.91519e-11	1.43202	3.06926e-13	1.69529	1.82978e-34	-1.42067	FALSE
cg01229421	chr16	11370688	+	chr16:11369939-11370221	S_Shore	PRM2	NM_002762	TSS1500	7.6501e-15	2.35585	2.84531e-19	3.23175	1.83675e-19	-1.04573	FALSE
cg08878567	chr16	13716635	+		OpenSea				1.02569e-21	2.95894	3.38238e-25	3.76125	1.20693e-32	-1.05092	FALSE
cg16762408	chr16	15595889	+		OpenSea	C16orf45	NM_001142469;NM_033201	TSS1500;Body	1.96536e-08	1.04046	5.49147e-15	1.79579	3.14296e-28	-1.24335	FALSE
cg05242592	chr16	20120165	+		OpenSea				1.96258e-07	1.08563	4.53168e-17	2.41567	6.28292e-23	-1.15735	FALSE
cg26579145	chr16	22829691	-	chr16:22824616-22826459	S_Shelf	HS3ST2	NM_006043	Body	3.48047e-05	1.0226	4.12856e-17	3.01611	2.93553e-23	-1.08657	FALSE
cg02656594	chr16	27412496	-		OpenSea	IL21R	NM_181078	TSS1500	5.22425e-14	2.18277	2.87981e-06	1.06685	1.09562e-17	-1.06177	FALSE
cg04674421	chr16	28079611	-		OpenSea				6.40653e-23	4.58162	3.30432e-07	1.34074	3.27533e-26	-1.14174	FALSE
cg21566086	chr16	28509314	-	chr16:28509237-28509509	Island	APOB48R	NM_018690	Body	3.81925e-25	3.83326	4.58903e-08	1.05616	1.40056e-31	-1.10514	FALSE
cg01514341	chr16	29142291	-		OpenSea				2.33831e-23	3.20604	1.33952e-11	1.37971	5.68182e-40	-1.44333	TRUE
cg08304547	chr16	29205447	+		OpenSea				4.55806e-20	3.36928	1.35361e-08	1.38425	4.47213e-21	-1.01816	FALSE
cg09946623	chr16	29673933	-	chr16:29675845-29676120	N_Shore	SPN	NM_001030288;NM_003123	TSS1500;TSS1500	9.23543e-06	1.07544	1.73524e-09	1.60579	1.52955e-37	-1.29803	FALSE
cg06400255	chr16	30063046	+	chr16:30064200-30064678	N_Shore	ALDOA	NM_000034	TSS1500	2.54536e-20	2.47039	3.07708e-25	3.46221	4.23388e-57	-1.52843	FALSE
cg02989940	chr16	31539234	+		OpenSea	AHSP	NM_016633;NM_016633	5'UTR;1stExon	6.03479e-15	2.12084	2.77858e-16	2.3396	6.64455e-21	-1.11245	FALSE
cg03362815	chr16	50407774	+		OpenSea				1.57813e-11	1.44611	7.4544e-23	3.27573	3.59829e-27	-1.07916	FALSE
cg02144242	chr16	50498697	-	chr16:50501844-50502307	N_Shelf				1.06011e-06	1.07666	5.55923e-08	1.23439	4.69015e-29	-1.0531	FALSE
cg06803821	chr16	50533237	-		OpenSea				1.33607e-16	2.77427	9.22631e-14	2.25423	1.79746e-25	-1.06898	FALSE
cg27081230	chr16	50715529	-		OpenSea	SNX20	NM_153337;NM_182854;NM_001144972	TSS1500;TSS1500;TSS1500	1.43503e-18	3.6431	2.46888e-06	1.29462	1.06566e-26	-1.19101	FALSE
cg01020263	chr16	50732073	+		OpenSea	NOD2	NM_022162	Body	7.25689e-09	1.41703	2.07776e-06	1.08361	2.17472e-38	-1.48139	FALSE
cg07811262	chr16	50871285	-	chr16:50875063-50875322	N_Shelf				5.8763e-14	1.90938	1.23045e-17	2.49582	2.85264e-35	-1.24835	FALSE
cg01986630	chr16	53946263	+		OpenSea	FTO	NM_001080432	Body	7.49031e-12	1.91836	3.831e-22	4.03148	1.96183e-49	-1.89473	TRUE
cg07895124	chr16	57599076	-		OpenSea	GPR114	NM_153837	Body	7.55364e-07	1.28686	6.4396e-17	3.02386	5.518e-32	-1.27523	FALSE
cg26293512	chr16	58010433	-		OpenSea	TEPP	NM_199456;NM_199046	1stExon;1stExon	3.7796e-07	1.09927	1.7943e-12	1.79075	4.47227e-30	-1.16801	FALSE
cg08397459	chr16	58328961	+		OpenSea	KLKBL4	NM_001080492	TSS200	3.11707e-11	1.71789	1.81155e-06	1.07173	1.81104e-28	-1.2753	FALSE
cg26834627	chr16	58686097	+		OpenSea				1.26608e-22	3.66726	8.95795e-14	1.97016	1.39347e-37	-1.51401	FALSE
cg08987249	chr16	64462073	-		OpenSea				5.88159e-10	1.72843	4.20028e-05	1.00209	6.58487e-48	-1.28276	TRUE
cg27662750	chr16	65606213	+		OpenSea	LOC283867	NR_027755	Body	7.79488e-11	1.87181	1.31007e-16	2.91789	1.68995e-29	-1.11861	FALSE
cg00355909	chr16	66638320	-	chr16:66638254-66639561	Island	CMTM3	NM_001048251;NM_144601;NM_181554;NM_001048251;NM_144601;NM_181554;NM_181553	5'UTR;5'UTR;5'UTR;1stExon;1stExon;1stExon;TSS1500	2.65592e-07	1.30776	5.43958e-11	1.85452	2.33075e-42	-2.9356	FALSE
cg07442105	chr16	66962501	-	chr16:66958733-66959655	S_Shelf				1.10936e-18	2.34335	8.46662e-21	2.71824	9.25516e-56	-2.93663	FALSE
cg08513626	chr16	67047148	-	chr16:67047605-67048470	N_Shore				4.15329e-20	3.14145	8.85278e-11	1.57291	1.26756e-28	-1.16863	FALSE
cg09821218	chr16	68691561	+		OpenSea	CDH3	NM_001793	Body	8.9651e-11	1.36125	2.45242e-24	3.63221	7.24719e-30	-1.08031	FALSE
cg09293559	chr16	72911729	-		OpenSea	ZFHX3	NM_001164766;NM_006885	Body;Body	2.73586e-14	2.13006	4.00721e-12	1.80059	1.48504e-56	-2.09305	FALSE
cg26437009	chr16	73266442	+		OpenSea				7.2747e-12	1.18502	2.16189e-11	1.13881	5.06095e-40	-1.09809	FALSE
cg08714975	chr16	73332746	+		OpenSea				4.01084e-15	2.33841	2.15264e-16	2.5665	1.12084e-46	-1.57588	FALSE
cg07846061	chr16	74732434	+	chr16:74734152-74734572	N_Shore	MLKL	NM_001142497;NM_152649	5'UTR;5'UTR	8.39685e-13	2.01705	1.05083e-24	4.6781	2.95465e-44	-1.8362	TRUE
cg05462446	chr16	77574072	+		OpenSea				6.86837e-29	6.8192	1.74276e-06	1.20448	1.63085e-25	-1.27092	FALSE
cg16651895	chr16	77910291	+		OpenSea	VAT1L	NM_020927	Body	6.29355e-13	2.02097	3.50713e-17	2.76876	9.29351e-31	-1.55007	FALSE
cg01993124	chr16	81190494	+		OpenSea	PKD1L2	NM_052892	Body	1.75715e-18	2.80472	2.79432e-08	1.24552	9.98704e-33	-1.2337	FALSE
cg01148073	chr16	82126267	+		OpenSea	HSD17B2	NM_002153	Body	9.94583e-17	2.19994	8.87662e-17	2.21158	5.94843e-36	-1.33891	FALSE
cg01750200	chr16	83273795	-		OpenSea	CDH13	NM_001257	Body	4.76925e-18	2.84369	5.66727e-11	1.66872	1.16093e-19	-1.10093	FALSE
cg10257471	chr16	83933961	-	chr16:83932382-83933411	S_Shore	MLYCD	NM_012213	Body	0.00967001	1.3715	1.24922e-05	2.33438	2.58635e-20	-1.04734	FALSE
cg04528720	chr16	83962037	-		OpenSea				5.99397e-21	2.9553	1.62347e-10	1.36582	3.24069e-32	-1.23771	FALSE
cg07141055	chr16	84328127	-	chr16:84328519-84328720	N_Shore	WFDC1	NM_021197	TSS1500	5.20716e-18	2.43744	1.89623e-16	2.18697	3.66172e-25	-1.08095	FALSE
cg00829600	chr16	84678923	+	chr16:84681760-84682732	N_Shelf				6.47141e-19	3.49077	5.47596e-05	1.00737	2.40923e-35	-1.50423	FALSE
cg00044372	chr16	85070825	+		OpenSea	KIAA0513	NM_014732	5'UTR	2.79175e-15	1.69822	3.75678e-19	2.23735	3.70969e-56	-2.4065	TRUE
cg03476212	chr16	85301802	+	chr16:85305690-85305892	N_Shelf				1.53811e-15	2.10065	4.35378e-20	2.89683	4.23713e-28	-1.10168	FALSE
cg09100014	chr16	85937496	+		OpenSea	IRF8	NM_002163	Body	3.14686e-21	3.21918	2.13978e-19	2.8481	1.43548e-32	-1.07019	FALSE
cg02202502	chr16	86371442	+		OpenSea	LOC732275	NR_024406	Body	1.8687e-11	1.44699	1.27464e-21	3.03268	1.2602e-23	-1.11237	FALSE
cg16774755	chr16	86421946	-		OpenSea				5.34595e-07	1.30336	2.03426e-06	1.21125	2.69772e-24	-1.16493	FALSE
cg03720195	chr16	87119252	+		OpenSea				4.28929e-22	2.75847	1.05323e-25	3.53734	1.35201e-33	-1.53752	FALSE
cg27406919	chr16	87212733	+		OpenSea				8.52379e-10	1.6939	2.75196e-05	1.02361	8.86954e-17	-1.11913	FALSE
cg00223899	chr16	88299326	-		OpenSea				1.73221e-11	1.50514	1.5554e-07	1.0389	6.209e-61	-1.49897	FALSE
cg27199811	chr16	88386959	+		OpenSea				1.45589e-07	1.10584	6.95997e-07	1.02093	1.44018e-25	-1.05697	FALSE
cg04414274	chr17	1957866	+	chr17:1952919-1962328	Island	HIC1	NM_006497	TSS1500	1.79355e-17	2.85644	2.47761e-16	2.63913	1.17375e-24	-1.07367	FALSE
cg05558615	chr17	5820161	-		OpenSea				3.67722e-15	2.50128	8.59312e-18	3.02343	3.01437e-35	-1.23365	FALSE
cg04960007	chr17	5820294	-		OpenSea				2.2322e-15	2.47959	6.2991e-09	1.4621	3.9036e-30	-1.20778	FALSE
cg16050028	chr17	6068454	-		OpenSea				4.37976e-20	3.57633	1.25321e-11	1.92619	9.92917e-39	-1.46099	FALSE
cg06890522	chr17	6917393	+	chr17:6917569-6918539	N_Shore	RNASEK;C17orf49	NM_001004333;NM_001142798;NM_174893;NM_001142799	Body;TSS1500;TSS1500;TSS1500	2.9102e-07	1.10755	1.66987e-06	1.00983	4.05333e-33	-1.3458	FALSE
cg06606753	chr17	7324093	+	chr17:7320371-7320945	S_Shelf	SPEM1	NM_199339	Body	1.43627e-21	3.39165	6.75287e-16	2.29123	1.98474e-31	-1.37199	FALSE
cg04374959	chr17	7328585	-		OpenSea	C17orf74	NM_175734	TSS1500	3.65033e-17	2.7336	4.8172e-07	1.16586	2.01406e-27	-1.12003	TRUE
cg07168214	chr17	7380112	+	chr17:7382266-7382710	N_Shelf	ZBTB4	NM_001128833;NM_020899	5'UTR;5'UTR	3.66392e-13	1.82225	6.30359e-11	1.51954	1.29404e-33	-1.22972	FALSE
cg25479708	chr17	8067759	+	chr17:8065909-8066494	S_Shore	VAMP2	NM_014232	TSS1500	2.25504e-27	4.48627	1.59419e-26	4.22158	2.37867e-64	-3.06178	FALSE
cg05247640	chr17	8067776	+	chr17:8065909-8066494	S_Shore	VAMP2	NM_014232	TSS1500	4.95871e-17	2.22519	4.45919e-16	2.08213	6.56037e-71	-2.2547	FALSE
cg05919376	chr17	8706377	+	chr17:8702342-8702824	S_Shelf	PIK3R6	NM_001010855	3'UTR	1.32062e-20	2.37289	9.88854e-22	2.56927	1.35603e-33	-1.1957	FALSE
cg17280134	chr17	8960047	-		OpenSea	NTN1	NM_004822	Body	7.92207e-22	4.28175	3.26771e-16	2.90725	2.43051e-23	-1.00028	FALSE
cg26853458	chr17	9805074	+	chr17:9808067-9808339	N_Shelf	RCVRN	NM_002903	Body	5.60339e-25	4.70599	1.59584e-14	2.27798	2.16645e-21	-1.01778	FALSE
cg10618704	chr17	9940970	-		OpenSea	GAS7	NM_201432;NM_201433	TSS1500;Body	7.59542e-12	2.00923	2.51929e-10	1.76503	1.46886e-19	-1.06728	FALSE
cg00052665	chr17	9941095	+		OpenSea	GAS7	NM_201432;NM_201433	TSS1500;Body	9.88774e-22	3.97403	1.6107e-11	1.89633	2.50149e-31	-1.50967	FALSE
cg01929340	chr17	10059923	+		OpenSea	GAS7	NM_201433	Body	5.25771e-08	1.30828	1.10284e-29	6.49075	1.06724e-24	-1.36367	FALSE
cg25379762	chr17	10098365	+	chr17:10101034-10102440	N_Shelf	GAS7	NM_201433	Body	1.05054e-22	4.34764	8.67187e-09	1.52188	2.3992e-27	-1.13392	FALSE
cg02746232	chr17	11923262	-	chr17:11923951-11924871	N_Shore	MAP2K4	NM_003010	TSS1500	1.71862e-18	2.80827	4.45888e-11	1.61217	2.67169e-31	-1.42153	FALSE
cg24756213	chr17	14374231	-		OpenSea				4.06502e-13	1.7682	5.35902e-13	1.75136	8.53546e-32	-1.37095	FALSE
cg15292097	chr17	15176491	-		OpenSea				2.73235e-22	4.42214	4.12437e-22	4.38256	5.39081e-44	-1.55714	FALSE
cg08024038	chr17	17616235	-		OpenSea	RAI1	NM_030665	5'UTR	8.16183e-09	1.26692	2.80302e-15	2.15238	1.97491e-34	-1.10367	FALSE
cg03845363	chr17	17753516	+		OpenSea	TOM1L2	NM_001033551;NM_001082968	Body;Body	8.42228e-12	1.64824	5.19836e-26	4.52554	1.01679e-42	-1.62162	FALSE
cg21187669	chr17	17929033	-		OpenSea	ATPAF2	NM_145691	Body	6.70925e-21	3.54008	9.67777e-18	2.85373	2.99873e-39	-1.38824	FALSE
cg23299807	chr17	19313486	+		OpenSea	RNF112	NM_007148	TSS1500	4.0472e-20	3.95139	6.34761e-14	2.54502	8.97052e-25	-1.09432	FALSE
cg21302651	chr17	19976569	-		OpenSea				1.1972e-25	4.91095	1.48518e-22	3.98406	2.82638e-34	-1.73175	FALSE
cg11538998	chr17	21371533	-	chr17:21367114-21367592	S_Shelf				1.50859e-09	1.40663	1.62845e-07	1.14617	2.49751e-37	-1.36272	FALSE
cg04911139	chr17	25871790	+		OpenSea	KSR1	NM_014238	5'UTR	1.75188e-15	2.23587	1.00718e-18	2.81758	2.38873e-27	-1.43889	FALSE
cg22032946	chr17	25934400	-	chr17:25932497-25932712	S_Shore	KSR1	NM_014238	Body	2.33888e-17	3.03694	3.20701e-19	3.46626	3.08685e-57	-2.15047	FALSE
cg22149419	chr17	27253138	-		OpenSea	PHF12	NM_020889;NM_001033561	Body;Body	2.73332e-12	1.9068	6.42736e-17	2.69623	1.66143e-32	-1.77665	TRUE
cg10547050	chr17	27253274	-		OpenSea	PHF12	NM_020889;NM_001033561	Body;Body	2.15053e-06	1.55161	6.17663e-15	3.33272	9.07008e-31	-1.9362	FALSE
cg15189764	chr17	27282064	-	chr17:27276219-27278877	S_Shelf	SEZ6	NM_178860;NM_001098635	3'UTR;3'UTR	3.70187e-21	3.2496	1.61971e-10	1.48071	7.7141e-46	-1.62657	FALSE
cg02033582	chr17	29394814	-		OpenSea				3.06217e-13	2.77838	5.17892e-06	1.39388	2.02964e-53	-2.36688	FALSE
cg27572927	chr17	29803845	-		OpenSea	RAB11FIP4	NM_032932	Body	7.14788e-17	2.29846	1.70801e-12	1.65981	9.66258e-39	-1.39116	FALSE
cg00351813	chr17	29926184	-		OpenSea				1.87962e-06	1.07724	4.68266e-18	2.87404	1.87031e-33	-1.1436	FALSE
cg11161417	chr17	31319454	+		OpenSea	SPACA3	NM_173847	Body	1.32999e-14	1.82937	2.68715e-08	1.07306	6.26857e-24	-1.05294	FALSE
cg01890568	chr17	31437649	-		OpenSea	ACCN1	NM_183377;NM_001094	Body;Body	2.81263e-13	1.99488	3.71191e-08	1.27494	4.92566e-37	-1.43626	FALSE
cg27254338	chr17	34192710	+		OpenSea	C17orf66	NM_152781	Body	2.58002e-25	4.03124	1.61917e-11	1.50564	3.83039e-22	-1.0835	FALSE
cg23636055	chr17	35001289	+	chr17:34997843-34998760	S_Shelf				8.73556e-12	1.59771	1.34875e-20	3.0392	7.4542e-33	-1.47897	FALSE
cg20695611	chr17	35853648	+	chr17:35849290-35850483	S_Shelf	DUSP14	NM_007026	5'UTR	3.46198e-13	2.24428	8.10964e-14	2.35535	6.09928e-21	-1.04021	FALSE
cg13057055	chr17	36572011	-	chr17:36575499-36575782	N_Shelf				6.90464e-20	2.93678	8.81629e-18	2.54377	7.68979e-32	-1.11928	FALSE
cg18207999	chr17	37914349	+	chr17:37910088-37911190	S_Shelf				2.74564e-24	3.8583	8.40216e-19	2.66025	2.01219e-28	-1.33935	FALSE
cg19572487	chr17	38476024	-	chr17:38474197-38474980	S_Shore	RARA	NM_001145301;NM_000964;NM_001145302	5'UTR;5'UTR;5'UTR	1.71253e-10	1.95023	8.47815e-05	1.0291	2.10877e-30	-1.28817	FALSE
cg24457403	chr17	39770337	-		OpenSea	KRT16	NM_005557	TSS1500	3.36923e-18	2.45938	1.76083e-12	1.61649	2.44559e-36	-1.14111	FALSE
cg05299486	chr17	40609380	-	chr17:40610746-40611032	N_Shore	ATP6V0A1	NM_001130021;NM_001130020;NM_005177	TSS1500;TSS1500;TSS1500	5.24586e-11	1.5955	2.13288e-07	1.12927	1.3564e-32	-1.42814	FALSE
cg05502349	chr17	41969698	+		OpenSea	MPP2	NM_005374	Body	4.51322e-27	5.98529	3.54469e-16	2.8223	7.55526e-23	-1.18175	FALSE
cg10758466	chr17	41974087	-	chr17:41977922-41978130	N_Shelf	MPP2	NM_005374	Body	1.49424e-12	1.90854	1.38621e-14	2.23053	6.54113e-37	-1.20333	FALSE
cg04972513	chr17	42433041	-	chr17:42431092-42432555	S_Shore	FAM171A2	NM_198475	Body	1.91521e-14	2.04574	6.02559e-09	1.29434	1.00058e-21	-1.10181	FALSE
cg16034562	chr17	42494878	+		OpenSea	GPATCH8	NM_001002909	Body	0.00179585	1.18682	1.15833e-05	1.69758	6.01454e-30	-1.3309	FALSE
cg13957321	chr17	43675089	+	chr17:43678854-43679702	N_Shelf				1.80871e-20	3.25151	4.9064e-12	1.76396	2.42107e-31	-1.03778	FALSE
cg13293514	chr17	45343641	-		OpenSea	ITGB3	NM_000212	Body	1.08972e-25	4.96182	2.08229e-09	1.50039	2.64349e-47	-1.55835	FALSE
cg09529165	chr17	45808345	+	chr17:45810589-45811388	N_Shelf				1.74445e-10	1.30669	1.85046e-21	2.94011	1.26114e-24	-1.07501	FALSE
cg06927323	chr17	45809727	+	chr17:45810589-45811388	N_Shore	TBX21	NM_013351	TSS1500	5.14202e-24	3.6054	4.33215e-15	1.94472	1.59493e-33	-1.59869	FALSE
cg19729693	chr17	45948135	+	chr17:45949676-45949885	N_Shore				8.81794e-22	3.37542	9.66192e-19	2.74882	3.98126e-36	-1.44586	FALSE
cg11783901	chr17	47102000	+		OpenSea	IGF2BP1	NM_006546;NM_001160423	Body;Body	9.40533e-21	3.24798	3.78365e-10	1.47266	7.59532e-29	-1.14827	FALSE
cg25616535	chr17	47294967	-	chr17:47296969-47297314	N_Shelf	ABI3	NM_001135186;NM_016428	Body;Body	1.34518e-28	4.62088	5.92249e-10	1.19349	9.09144e-41	-1.74647	FALSE
cg10438089	chr17	47818514	+		OpenSea	FAM117A	NM_030802	Body	3.69825e-15	3.45432	1.05975e-06	1.63429	8.19981e-49	-2.08568	FALSE
cg23950157	chr17	48275919	+	chr17:48276877-48279008	N_Shore	COL1A1	NM_000088	Body	5.94186e-07	1.24092	3.56145e-06	1.12464	1.4505e-42	-1.62637	FALSE
cg05992990	chr17	48538929	-		OpenSea	ACSF2	NM_025149	Body	4.30482e-17	2.89211	2.09725e-08	1.43323	1.3654e-25	-1.03532	FALSE
cg05346527	chr17	48542522	-	chr17:48545570-48546900	N_Shelf	ACSF2;CHAD	NM_025149;NM_001267	Body;3'UTR	9.14585e-29	5.62546	2.74199e-12	1.74828	2.17185e-24	-1.01942	FALSE
cg12117658	chr17	56406294	-	chr17:56401728-56402343	S_Shelf	BZRAP1	NM_024418;NM_004758	TSS200;TSS200	3.15083e-12	1.71424	2.15748e-11	1.60003	1.71269e-37	-1.90214	FALSE
cg19533977	chr17	57719682	+		OpenSea	CLTC	NM_004859	Body	5.04119e-09	1.50505	1.7943e-23	4.431	3.02079e-18	-1.03304	FALSE
cg24174557	chr17	57903544	-		OpenSea	TMEM49	NM_030938	Body	1.14917e-09	1.37665	2.49968e-22	3.53214	3.53357e-58	-2.1949	FALSE
cg09893570	chr17	58248058	+		OpenSea				1.39973e-08	1.27253	5.72351e-09	1.31752	2.83867e-40	-1.6493	FALSE
cg24965479	chr17	59216714	+		OpenSea	BCAS3	NM_001099432;NM_017679	Body;Body	2.79714e-07	1.22088	2.77678e-11	1.77885	1.82643e-16	-1.32624	FALSE
cg17894008	chr17	59668604	+		OpenSea	NACA2	NM_199290	TSS200	1.3284e-08	1.16652	1.61441e-11	1.51128	2.21584e-24	-1.1245	FALSE
cg13753946	chr17	61040773	+	chr17:61043325-61044408	N_Shelf				5.71979e-23	3.3277	9.28628e-09	1.14086	4.10198e-30	-1.39836	FALSE
cg23512231	chr17	61538215	-		OpenSea				3.18095e-12	1.66049	1.30682e-16	2.30899	2.49235e-34	-1.52997	FALSE
cg09373136	chr17	61933544	+		OpenSea	TCAM1	NR_002947	TSS1500	7.01065e-25	4.54583	1.22332e-06	1.08973	7.05771e-32	-1.39973	FALSE
cg04034685	chr17	62085532	-		OpenSea	ICAM2	NM_000873;NM_001099789;NM_001099786;NM_001099787;NM_001099788	TSS1500;5'UTR;5'UTR;5'UTR;5'UTR	2.4917e-27	4.5734	5.91442e-15	1.93638	5.63398e-44	-1.6104	FALSE
cg23539494	chr17	65276751	+		OpenSea				5.22888e-26	4.46263	4.18103e-07	1.04348	4.29653e-31	-1.14581	FALSE
cg01768814	chr17	65437355	-		OpenSea	PITPNC1	NM_181671;NM_012417	Body;Body	2.54367e-24	3.62352	6.569e-16	2.03131	1.41868e-22	-1.35873	FALSE
cg17335108	chr17	66458055	-	chr17:66453349-66454137	S_Shelf				7.59495e-07	1.28053	1.99546e-05	1.0631	2.26424e-35	-1.1852	FALSE
cg20561863	chr17	66905630	+		OpenSea	ABCA8	NM_007168	Body	4.85739e-07	1.19428	1.68462e-12	1.9737	2.08369e-28	-1.37816	FALSE
cg11391618	chr17	69324042	-		OpenSea				2.69588e-08	1.12604	1.20215e-07	1.04907	4.41379e-27	-1.17787	FALSE
cg24393783	chr17	70123165	-	chr17:70116274-70119998	S_Shelf				8.68072e-16	1.83813	8.39369e-15	1.71211	2.0641e-52	-1.9165	FALSE
cg19298400	chr17	70571944	+		OpenSea				3.1641e-13	1.85097	3.05359e-17	2.48815	3.55222e-31	-1.18695	FALSE
cg09650907	chr17	71224983	+	chr17:71228060-71229074	N_Shelf	FAM104A	NM_032837;NM_001098832	Body;Body	3.6955e-07	1.06624	1.42065e-07	1.11125	1.29123e-52	-1.78954	FALSE
cg04908905	chr17	71434049	-	chr17:71431621-71431878	S_Shelf	SDK2	NM_001144952	Body	1.89593e-10	1.05682	1.59394e-21	2.39606	3.54823e-36	-1.52516	FALSE
cg20458433	chr17	71463069	+		OpenSea	SDK2	NM_001144952	Body	1.76987e-30	5.15531	3.63585e-18	2.15108	3.05097e-25	-1.60234	FALSE
cg24527434	chr17	71544677	+		OpenSea	SDK2	NM_001144952	Body	1.44564e-21	2.60828	4.33745e-12	1.31899	1.80663e-26	-1.04157	FALSE
cg13699963	chr17	71548861	+		OpenSea	SDK2	NM_001144952	Body	6.51737e-12	2.01755	3.8639e-09	1.58191	7.82541e-32	-1.2601	FALSE
cg02110836	chr17	71953083	-	chr17:71948478-71949255	S_Shelf				1.9406e-18	2.14298	3.04988e-17	1.97482	3.05825e-27	-1.18312	FALSE
cg21331386	chr17	73449360	-	chr17:73452534-73452898	N_Shelf				1.15762e-15	2.12811	7.15114e-18	2.49439	1.17641e-23	-1.12313	FALSE
cg17430268	chr17	73501021	+	chr17:73500947-73501182	Island	CASKIN2	NM_001142643;NM_020753	Body;Body	7.04093e-08	1.32863	1.94857e-08	1.40157	4.76453e-23	-1.00673	FALSE
cg13387113	chr17	74696737	-		OpenSea	MXRA7	NM_001008528;NM_001008529;NM_198530	Body;Body;Body	3.32138e-17	3.60628	6.1167e-15	3.06789	8.40168e-23	-1.0832	FALSE
cg15052447	chr17	74696872	-		OpenSea	MXRA7	NM_001008528;NM_001008529;NM_198530	Body;Body;Body	8.00567e-12	1.47302	6.65914e-14	1.73361	4.34846e-33	-1.26681	FALSE
cg26748898	chr17	74912327	-		OpenSea	MGAT5B	NM_144677;NM_198955	Body;Body	3.21696e-12	1.80972	3.25834e-13	1.95652	5.59801e-40	-1.5253	FALSE
cg09942424	chr17	74913419	+		OpenSea	MGAT5B	NM_144677;NM_198955	Body;Body	2.89749e-09	1.61364	4.03473e-14	2.40989	6.36427e-41	-1.784	FALSE
cg17376299	chr17	74931583	+	chr17:74928710-74928922	S_Shelf	MGAT5B	NM_144677;NM_198955	Body;Body	1.45179e-11	1.71214	2.9552e-17	2.62935	5.22612e-35	-1.39753	FALSE
cg24390428	chr17	75252210	-	chr17:75251958-75252180	S_Shore				1.09852e-17	2.72679	2.62862e-11	1.68799	1.25636e-43	-1.88055	FALSE
cg08772789	chr17	75318655	-		OpenSea	SEPT9	NM_001113492;NM_001113491;NM_006640	5'UTR;Body;Body	5.2914e-08	1.00293	7.71874e-12	1.41695	2.87163e-24	-1.05808	FALSE
cg20772590	chr17	75446431	+	chr17:75447477-75447821	N_Shore	SEPT9	NM_001113496;NM_001113492;NM_001113493;NM_001113491;NM_006640;NM_001113494	TSS200;Body;Body;Body;Body;Body	2.68443e-06	1.09282	1.07584e-14	2.33287	5.79205e-40	-1.21524	FALSE
cg01513063	chr17	75470567	-		OpenSea	SEPT9	NM_001113492;NM_001113496;NM_001113493;NM_001113491;NM_001113495;NM_006640;NM_001113494	Body;5'UTR;Body;Body;TSS1500;Body;Body	4.36699e-14	1.78626	8.87195e-16	2.02529	7.42792e-34	-1.15933	FALSE
cg20842396	chr17	75614984	-		OpenSea				1.29952e-13	1.55744	6.57097e-11	1.25264	3.54998e-27	-1.24681	TRUE
cg12326965	chr17	76224587	+	chr17:76228110-76228380	N_Shelf				1.8933e-16	2.24255	7.45351e-13	1.71702	2.59209e-39	-1.61383	FALSE
cg23110019	chr17	77181644	-	chr17:77178828-77180229	S_Shore	HRNBP3	NM_001082575	5'UTR	4.4587e-17	2.17859	2.42922e-09	1.18331	2.57383e-23	-1.02553	FALSE
cg06209035	chr17	78152169	-	chr17:78155252-78155455	N_Shelf	CARD14	NM_024110	TSS200	5.24853e-15	2.03866	5.57021e-12	1.61547	4.96025e-42	-1.47651	FALSE
cg18758433	chr17	78623601	+		OpenSea	RPTOR	NM_001163034;NM_020761	Body;Body	3.33905e-16	2.04774	3.39672e-14	1.76915	1.21461e-36	-1.66411	FALSE
cg25337513	chr17	78800631	+	chr17:78798780-78799160	S_Shore	RPTOR	NM_001163034;NM_020761	Body;Body	9.90084e-18	1.93024	2.0369e-13	1.41059	8.89026e-52	-1.49538	FALSE
cg19859193	chr17	79391616	-	chr17:79393341-79393742	N_Shore	BAHCC1	NM_001080519	Body	1.66765e-14	1.96732	2.00284e-12	1.6766	2.90422e-31	-1.39963	FALSE
cg00058644	chr17	79844023	+	chr17:79846204-79846486	N_Shelf				1.11523e-13	1.9441	2.08286e-10	1.4897	2.22032e-40	-1.70871	FALSE
cg07763231	chr17	80187349	+	chr17:80186135-80189990	Island	SLC16A3	NM_001042422;NM_004207	5'UTR;5'UTR	5.19482e-19	3.29614	1.22302e-10	1.75807	5.77114e-40	-1.17687	FALSE
cg10183885	chr17	80187886	-	chr17:80186135-80189990	Island	SLC16A3	NM_001042422;NM_004207	5'UTR;5'UTR	1.02711e-30	6.44555	2.08839e-22	3.53238	1.97344e-75	-3.10724	FALSE
cg01944226	chr17	80188056	-	chr17:80186135-80189990	Island	SLC16A3	NM_001042422;NM_004207	5'UTR;5'UTR	4.59746e-30	7.43117	2.58102e-22	4.27793	1.5688e-70	-3.10334	FALSE
cg08429256	chr17	80188425	-	chr17:80186135-80189990	Island	SLC16A3	NM_001042422;NM_004207	5'UTR;5'UTR	1.15034e-29	6.68146	1.68235e-19	3.27608	1.64589e-40	-1.48634	FALSE
cg20531020	chr17	80188598	-	chr17:80186135-80189990	Island	SLC16A3	NM_001042422;NM_004207	5'UTR;5'UTR	3.31027e-30	6.4154	1.64059e-20	3.23356	1.70392e-40	-1.42048	FALSE
cg09147131	chr17	80189225	-	chr17:80186135-80189990	Island	SLC16A3	NM_001042422;NM_001042423;NM_004207	5'UTR;TSS1500;5'UTR	6.1811e-25	4.38479	1.3897e-19	3.0537	7.1802e-52	-1.32749	FALSE
cg25804541	chr17	80189381	-	chr17:80186135-80189990	Island	SLC16A3	NM_001042422;NM_001042423;NM_004207	5'UTR;TSS1500;5'UTR	1.85676e-20	3.61448	2.73063e-19	3.34572	1.20145e-41	-1.70619	FALSE
cg19590707	chr17	80189645	-	chr17:80186135-80189990	Island	SLC16A3	NM_001042422;NM_001042423;NM_004207	5'UTR;TSS1500;5'UTR	5.73795e-12	1.85843	1.00151e-22	4.0257	2.04116e-44	-1.905	FALSE
cg27449489	chr17	80316860	+		OpenSea	TEX19	NM_207459	TSS1500	1.91019e-11	1.7936	1.15719e-09	1.53415	6.00866e-21	-1.00423	FALSE
cg01935400	chr17	80393124	+	chr17:80393470-80393752	N_Shore	HEXDC	NM_173620	Body	1.72331e-16	1.96643	1.29096e-13	1.59253	9.05418e-16	-1.17046	FALSE
cg11048797	chr17	80450903	-	chr17:80454652-80455632	N_Shelf				3.70579e-26	5.09712	2.3075e-24	4.51175	3.20687e-36	-1.89163	FALSE
cg00430895	chr18	13136340	+	chr18:13136596-13137564	N_Shore				7.97753e-25	4.1322	2.55229e-18	2.65693	6.07415e-33	-1.22455	FALSE
cg15534052	chr18	13871104	+	chr18:13868532-13869026	S_Shelf				1.01941e-13	2.7321	0.000113432	1.08912	3.22154e-33	-1.55013	FALSE
cg25221092	chr18	20811800	+		OpenSea	CABLES1	NM_138375;NM_001100619;NR_023359	Body;Body;Body	3.20682e-17	2.01855	2.22649e-13	1.52443	1.88387e-58	-1.90027	FALSE
cg20090782	chr18	42323716	-	chr18:42324454-42324966	N_Shore	SETBP1	NM_015559;NM_001130110	Body;Body	6.54654e-27	5.499	4.81502e-19	3.21068	4.98785e-24	-1.13899	FALSE
cg15090262	chr18	43262611	-		OpenSea	SLC14A2	NM_007163	3'UTR	9.16248e-19	3.37353	2.33954e-18	3.28784	7.4012e-22	-1.05099	FALSE
cg14938561	chr18	43649078	+	chr18:43651796-43652455	N_Shelf	PSTPIP2	NM_024430	Body	5.54304e-25	4.87456	6.22771e-08	1.33985	8.49047e-42	-1.63203	FALSE
cg05520141	chr18	43845381	-		OpenSea	C18orf25	NM_001008239;NM_145055	3'UTR;3'UTR	4.08459e-09	1.38498	3.28317e-10	1.52727	1.23883e-30	-1.54824	FALSE
cg20916427	chr18	44627440	-		OpenSea	KATNAL2	NM_031303	3'UTR	1.36446e-16	3.02583	2.87617e-18	3.41236	1.34428e-36	-1.41144	FALSE
cg11909137	chr18	46461202	-		OpenSea	SMAD7	NM_005904	Body	4.81089e-09	1.17744	1.48827e-11	1.46639	1.42476e-44	-2.02969	FALSE
cg22137236	chr18	46506533	+	chr18:46501624-46502976	S_Shelf				2.4849e-23	2.95676	1.44725e-12	1.37841	3.61925e-31	-1.27549	FALSE
cg05480377	chr18	55153648	-		OpenSea	ONECUT2	NM_004852	3'UTR	1.6006e-07	1.09934	2.50264e-17	2.46755	1.38443e-33	-1.31625	FALSE
cg19312305	chr18	56117016	+		OpenSea	MIR122	NR_029667	TSS1500	1.04871e-19	3.07428	2.13646e-11	1.66699	9.33569e-52	-2.0878	FALSE
cg16261857	chr18	57634307	+	chr18:57636669-57637127	N_Shelf				4.07588e-29	6.27368	4.85402e-10	1.56603	5.50011e-39	-1.59477	FALSE
cg14963724	chr18	72166303	-	chr18:72162935-72164039	S_Shelf	CNDP2	NM_001168499;NM_018235	TSS1500;5'UTR	1.58547e-18	3.06972	5.36846e-07	1.18397	4.99287e-43	-1.45668	FALSE
cg15227168	chr18	73630290	+	chr18:73627917-73628658	S_Shore				4.89467e-25	4.08272	1.62035e-29	5.54501	8.58904e-30	-1.58196	FALSE
cg02832905	chr18	75591983	-		OpenSea				1.09226e-10	1.35018	1.28526e-20	2.81826	1.28055e-36	-1.42939	FALSE
cg16173847	chr18	77565614	-	chr18:77567283-77570039	N_Shore				1.29393e-13	2.66553	4.87088e-08	1.64003	6.85821e-28	-1.16792	FALSE
cg22092521	chr19	859330	+	chr19:860517-862123	N_Shore	CFD	NM_001928	TSS1500	8.40078e-07	1.05796	1.60925e-08	1.26611	4.38158e-38	-1.42813	FALSE
cg18437039	chr19	1444202	+	chr19:1444918-1447214	N_Shore				0.00482105	1.47078	0.0103784	1.31193	8.07502e-39	-1.57755	TRUE
cg26956009	chr19	2356486	-	chr19:2354289-2354560	S_Shore				1.50629e-05	1.0433	3.50042e-10	1.70727	1.80562e-31	-1.13209	FALSE
cg04603130	chr19	2550027	-	chr19:2546620-2546983	S_Shelf	GNG7	NM_052847	5'UTR	1.36417e-08	1.7126	9.98659e-05	1.0639	1.36316e-45	-2.08318	FALSE
cg20145598	chr19	2775950	+	chr19:2774196-2774550	S_Shore	SGTA	NM_003021	5'UTR	3.38559e-12	1.96426	2.9161e-25	4.96341	1.6288e-20	-1.03825	FALSE
cg26340968	chr19	3798367	-	chr19:3801392-3801819	N_Shelf	MATK	NM_002378	5'UTR	9.92889e-09	1.29912	1.76902e-17	2.606	1.58087e-21	-1.06466	FALSE
cg13727618	chr19	7145317	+	chr19:7142907-7143109	S_Shelf	INSR	NM_000208;NM_001079817	Body;Body	1.38739e-09	1.50041	6.93371e-21	3.51708	1.38263e-32	-1.34395	TRUE
cg24201224	chr19	7561880	+	chr19:7565704-7566313	N_Shelf	C19orf45	NM_198534	TSS1500	4.88124e-16	2.42566	3.14256e-10	1.53787	5.73493e-26	-1.35374	FALSE
cg00368296	chr19	8052183	-		OpenSea	ELAVL1	NM_001419	Body	1.18848e-12	1.30168	3.64212e-19	2.09371	4.95527e-24	-1.03029	FALSE
cg15742116	chr19	8130625	-		OpenSea	FBN3	NM_032447	3'UTR	2.1091e-18	2.35863	1.68851e-11	1.41125	4.0679e-34	-1.35033	FALSE
cg02497902	chr19	10380810	-	chr19:10380287-10381965	Island	ICAM1	NM_000201	TSS1500	1.04555e-12	1.36848	5.0784e-13	1.40214	3.45836e-24	-1.06004	FALSE
cg05887082	chr19	10959073	-		OpenSea	C19orf38	NM_001136482	TSS200	1.34715e-18	2.22833	6.10877e-11	1.25516	3.83277e-17	-1.02365	FALSE
cg06950392	chr19	11213564	-	chr19:11215904-11216307	N_Shelf	LDLR	NM_000527	Body	5.83791e-06	1.04603	6.65673e-09	1.44003	3.25837e-30	-1.40169	FALSE
cg24907075	chr19	12515481	+	chr19:12511608-12512144	S_Shelf				2.88447e-13	2.21214	1.15271e-05	1.05771	4.21412e-28	-1.14196	FALSE
cg19031047	chr19	14377912	-	chr19:14376688-14376961	S_Shore				2.2114e-19	3.41619	1.64771e-09	1.60545	8.30982e-28	-1.27402	FALSE
cg06639544	chr19	14940319	+		OpenSea	OR7A5	NM_017506	TSS1500	1.81176e-17	2.95251	3.64734e-16	2.69606	1.56568e-28	-1.15844	TRUE
cg19879906	chr19	16392219	+	chr19:16394450-16394662	N_Shelf				1.89199e-13	1.78603	6.44711e-10	1.33333	3.35586e-25	-1.01382	FALSE
cg12229979	chr19	17190259	-	chr19:17186043-17187233	S_Shelf	MYO9B	NM_004145;NM_001130065	5'UTR;5'UTR	3.25864e-09	1.73114	1.27303e-05	1.15675	1.95959e-35	-1.10081	FALSE
cg12550597	chr19	17664484	+	chr19:17666192-17666978	N_Shore	FAM129C	NM_173544	3'UTR	1.79969e-06	1.18629	4.73166e-12	2.02071	8.01016e-35	-1.51988	FALSE
cg08130179	chr19	17958905	-	chr19:17958490-17958808	S_Shore	JAK3	NM_000215	TSS200	5.25388e-12	1.52662	9.79107e-10	1.25564	9.86009e-19	-1.36598	FALSE
cg08190545	chr19	28403514	+	chr19:28400280-28400833	S_Shelf				1.63899e-13	2.1523	6.10945e-15	2.39715	4.12654e-22	-1.0079	FALSE
cg21734094	chr19	30867158	+	chr19:30865683-30866490	S_Shore	ZNF536	NM_014717	5'UTR	4.36893e-21	3.16306	1.23795e-08	1.21705	5.10844e-26	-1.13105	FALSE
cg21640432	chr19	35939561	+		OpenSea	FFAR2	NM_005306	TSS1500	1.05951e-21	3.00174	4.68018e-10	1.26564	2.60967e-45	-1.63736	FALSE
cg18045152	chr19	35992984	+		OpenSea	DMKN	NM_001126059;NM_001126061;NM_033317;NM_001035516	Body;Body;Body;TSS200	7.52311e-17	2.02812	3.53999e-13	1.54788	3.3546e-44	-1.58697	FALSE
cg01282906	chr19	37566286	-	chr19:37568952-37569549	N_Shelf				1.19412e-07	1.29802	6.5584e-06	1.05317	9.99414e-24	-1.25538	FALSE
cg19261810	chr19	38754529	-	chr19:38754846-38755699	N_Shore	SPINT2	NM_001166103;NM_021102	TSS1500;TSS1500	1.24899e-08	1.22472	4.938e-08	1.14965	1.15141e-24	-1.19672	FALSE
cg25596584	chr19	38928316	-	chr19:38924239-38924519	S_Shelf	RYR1	NM_000540;NM_001042723	Body;Body	1.2313e-20	3.99438	7.5104e-10	1.77739	3.80079e-31	-1.34741	FALSE
cg03181524	chr19	39048014	+	chr19:39051804-39052258	N_Shelf	RYR1	NM_000540;NM_001042723	Body;Body	2.33511e-15	2.39935	8.97974e-15	2.30039	2.70209e-26	-1.20252	FALSE
cg12955084	chr19	41886265	-	chr19:41882507-41882773	S_Shelf	TMEM91	NM_001098824;NM_001098821;NM_001098822;NM_001042595;NM_001098823;NM_001098825	Body;Body;Body;Body;Body;Body	7.1282e-25	4.42099	4.57473e-33	7.95641	1.29005e-71	-2.78376	TRUE
cg23181133	chr19	42300812	+		OpenSea	CEACAM3	NM_001815	Body	1.06868e-05	1.07087	3.52491e-09	1.56664	2.90302e-29	-1.33539	FALSE
cg19583076	chr19	42381099	-		OpenSea	CD79A	NM_001783;NM_021601	TSS200;TSS200	3.65265e-18	2.12193	5.95907e-12	1.33983	5.92532e-40	-1.30413	FALSE
cg10726214	chr19	44221454	+	chr19:44222858-44223943	N_Shore	IRGC	NM_019612	5'UTR	4.70161e-20	3.27936	5.92808e-18	2.84298	3.25935e-24	-1.05551	FALSE
cg17769442	chr19	45578863	+	chr19:45579321-45580018	N_Shore	ZNF296	NM_145288	Body	8.04776e-12	1.18141	2.75658e-25	3.08253	1.91166e-52	-1.64682	FALSE
cg17428519	chr19	45659496	+	chr19:45655293-45657246	S_Shelf	NKPD1	NM_198478	Body	1.04781e-22	2.80927	2.56307e-16	1.81109	1.10362e-39	-1.45402	FALSE
cg16158874	chr19	46095562	+	chr19:46094334-46095111	S_Shore	GPR4	NM_005282	5'UTR	6.99322e-13	1.38345	8.41633e-16	1.7231	1.58822e-35	-1.03551	FALSE
cg14185229	chr19	46098784	+	chr19:46094334-46095111	S_Shelf	GPR4	NM_005282	5'UTR	7.72476e-21	3.38134	4.85227e-12	1.78937	1.41833e-23	-1.19388	FALSE
cg06679262	chr19	46576968	-	chr19:46580385-46580971	N_Shelf				2.30557e-08	1.33283	4.20006e-06	1.03034	1.16585e-36	-1.37802	FALSE
cg19560927	chr19	46995312	+	chr19:46996327-46998437	N_Shore	PNMAL2	NM_020709;NM_020709	1stExon;3'UTR	1.28891e-24	5.01631	3.66081e-11	1.90951	2.50285e-27	-1.30986	FALSE
cg27300045	chr19	47610813	-	chr19:47614408-47614661	N_Shelf	ZC3H4	NM_015168	Body	6.41819e-20	2.27857	3.19604e-31	4.9468	3.17171e-66	-2.57316	FALSE
cg14756307	chr19	48307927	+	chr19:48306462-48306705	S_Shore	TPRX1	NM_198479	TSS1500	1.57924e-12	1.45719	1.78361e-11	1.33716	2.57007e-38	-1.3444	FALSE
cg04748546	chr19	49696260	-	chr19:49699698-49700070	N_Shelf	TRPM4	NM_017636	Body	4.26872e-10	1.74546	1.7606e-12	2.12861	1.28131e-26	-1.05409	FALSE
cg10037005	chr19	49838478	-	chr19:49841187-49841628	N_Shelf	CD37	NM_001774;NM_001040031	TSS200;TSS200	4.83213e-06	1.0174	7.91677e-08	1.24388	7.88293e-20	-1.06982	FALSE
cg15792367	chr19	51531484	+	chr19:51535218-51535475	N_Shelf	KLK11	NM_144947;NM_001167605;NM_006853	TSS1500;TSS200;TSS200	2.03493e-11	1.72915	3.95233e-13	1.9822	1.02728e-25	-1.10533	FALSE
cg04264075	chr19	51876470	+		OpenSea	NKG7	NM_005601	TSS1500	2.42013e-18	2.23608	3.67435e-18	2.21322	1.33352e-32	-1.35326	FALSE
cg14203721	chr19	52266642	+		OpenSea	FPR2	NM_001005738;NM_001462;NM_001462	5'UTR;1stExon;5'UTR	1.91109e-10	1.33171	1.45401e-10	1.34338	1.34945e-37	-1.50997	FALSE
cg01293740	chr19	54468790	-	chr19:54466357-54466725	S_Shelf	CACNG8	NM_031895	Body	1.02718e-14	1.6486	4.26449e-10	1.13729	7.8238e-34	-1.445	TRUE
cg24815529	chr19	55592342	-	chr19:55591905-55593980	Island	EPS8L1	NM_017729;NM_133180	Body;Body	3.36457e-09	1.19222	1.1664e-07	1.01908	1.18074e-26	-1.46996	FALSE
cg10016788	chr19	55599029	+	chr19:55597977-55598887	S_Shore	EPS8L1	NM_133180;NM_017729	3'UTR;3'UTR	2.92676e-11	1.39327	3.37908e-24	3.53529	8.72064e-36	-1.47195	FALSE
cg05304361	chr19	55599320	+	chr19:55597977-55598887	S_Shore				2.51299e-18	2.98755	4.23092e-16	2.5573	1.8245e-24	-1.04008	FALSE
cg08023175	chr19	57967606	-		OpenSea	VN1R1	NM_020633	1stExon	1.14452e-09	1.51743	3.06279e-10	1.59416	9.98711e-39	-1.58231	FALSE
cg15799353	chr20	363112	+	chr20:361489-362805	S_Shore	TRIB3	NM_021158	5'UTR	4.66941e-14	2.36369	4.83867e-22	4.15375	1.42088e-25	-1.36322	TRUE
cg13399741	chr20	1275425	+	chr20:1276887-1277121	N_Shore	SNPH	NM_014723	5'UTR	2.68522e-20	3.04354	1.73617e-14	2.02065	5.90235e-23	-1.05521	FALSE
cg00424467	chr20	1377284	+	chr20:1373259-1373917	S_Shelf				1.65005e-10	1.93397	1.0954e-21	4.40949	3.32064e-31	-1.43347	FALSE
cg00572387	chr20	1472914	-		OpenSea	SIRPB2	NM_001122962;NM_001134836	TSS1500;TSS1500	1.82804e-23	4.1254	1.21966e-14	2.23488	3.35761e-32	-1.09965	FALSE
cg03503942	chr20	1715296	+	chr20:1716330-1716653	N_Shore				4.48579e-08	1.27627	1.3526e-08	1.34044	1.46115e-43	-1.93685	FALSE
cg12761282	chr20	2276571	-		OpenSea	TGM3	NM_003245	TSS200	5.44927e-22	4.31674	8.10655e-15	2.6186	4.26798e-22	-1.0606	FALSE
cg21692246	chr20	2360880	+		OpenSea	TGM6	NM_198994	TSS1500	3.7822e-15	2.21784	7.08018e-22	3.55481	5.95094e-22	-1.08302	FALSE
cg09107432	chr20	2361461	-		OpenSea	TGM6	NM_198994	TSS200	7.23388e-14	2.27807	5.16274e-22	4.05313	8.73963e-23	-1.12944	TRUE
cg11105029	chr20	2362041	+		OpenSea	TGM6	NM_198994	Body	3.51067e-16	2.20087	1.36245e-21	3.21206	1.75378e-24	-1.23618	FALSE
cg04969203	chr20	3232711	+	chr20:3229238-3229693	S_Shelf	C20orf194	NM_001009984	3'UTR	2.30266e-09	1.47969	3.13323e-10	1.59698	3.82831e-33	-1.0456	FALSE
cg21597152	chr20	3644719	-	chr20:3641130-3642114	S_Shelf	GFRA4	NM_145762;NM_022139	TSS1500;TSS1500	5.26252e-20	3.26782	7.90324e-07	1.11629	1.09589e-28	-1.08023	FALSE
cg01029637	chr20	4201164	-	chr20:4202148-4202765	N_Shore				2.46122e-28	4.95328	5.3411e-27	4.48803	8.74332e-35	-1.55881	FALSE
cg04281261	chr20	5451900	-		OpenSea	LOC643406	NR_029405	Body	8.98024e-12	1.63089	1.09763e-15	2.2003	3.76969e-31	-1.32662	FALSE
cg09732036	chr20	9511102	+		OpenSea	C20orf103	NM_012261	3'UTR	1.22515e-22	3.68132	9.77246e-11	1.54657	7.316e-37	-1.47877	FALSE
cg27500292	chr20	17506177	-		OpenSea	BFSP1	NM_001161705;NM_001195	Body;Body	1.05722e-22	3.59076	4.25068e-12	1.68247	1.22693e-29	-1.14973	FALSE
cg09685763	chr20	30597590	+		OpenSea	C20orf160	NM_080625	TSS1500	4.06122e-13	2.40477	1.84127e-07	1.44585	2.68935e-34	-1.24283	FALSE
cg25509467	chr20	30622849	-	chr20:30618793-30619138	S_Shelf				2.27845e-06	1.03262	7.96612e-12	1.74829	3.82631e-31	-1.2633	FALSE
cg04343045	chr20	32859896	+	chr20:32856659-32857248	S_Shelf				7.94833e-15	2.47548	9.93301e-09	1.49092	5.83167e-17	-1.00037	FALSE
cg11826008	chr20	34249284	-	chr20:34252556-34252927	N_Shelf	CPNE1;RBM12	NM_152931;NM_152926;NM_152930;NM_152929;NM_152925;NM_152838;NM_152928;NM_152927;NM_006047	5'UTR;5'UTR;5'UTR;5'UTR;5'UTR;5'UTR;5'UTR;5'UTR;5'UTR	2.62598e-20	3.00203	1.80022e-26	4.58082	4.44169e-37	-1.6245	TRUE
cg01901706	chr20	34820531	-	chr20:34824287-34824622	N_Shelf	EPB41L1	NM_012156;NM_177996	3'UTR;3'UTR	2.52829e-20	2.79413	5.84447e-09	1.16885	3.73792e-32	-1.3255	FALSE
cg11421182	chr20	36153479	-	chr20:36156022-36156669	N_Shelf	BLCAP	NM_001167821;NM_001167823;NM_001167820;NM_001167822;NM_006698	5'UTR;TSS1500;5'UTR;5'UTR;5'UTR	7.06864e-15	1.70068	1.71618e-09	1.09721	5.86685e-39	-1.12863	FALSE
cg27638284	chr20	39127000	-		OpenSea				1.69438e-15	2.11795	1.22848e-17	2.47072	1.94023e-33	-1.66548	FALSE
cg03454863	chr20	42604284	-		OpenSea	TOX2	NM_001098796;NM_001098797;NM_001098798;NM_032883	Body;Body;Body;Body	7.92599e-14	2.30054	1.18745e-16	2.83236	6.26304e-23	-1.20658	TRUE
cg15287594	chr20	42938795	+	chr20:42939450-42940043	N_Shore	FITM2	NM_001080472	Body	5.50893e-11	1.56374	2.05062e-09	1.35827	6.21706e-38	-1.5574	FALSE
cg05658173	chr20	43377579	+	chr20:43378668-43379438	N_Shore	KCNK15	NM_022358	Body	2.04726e-16	2.65083	1.08514e-09	1.55852	5.13901e-22	-1.07335	FALSE
cg17104026	chr20	43598376	+	chr20:43594894-43595244	S_Shelf	STK4	NM_006282	Body	8.84715e-17	2.66221	4.76155e-12	1.86733	9.33569e-52	-1.89987	FALSE
cg23765993	chr20	44176029	+		OpenSea	SPINLW1	NM_020398;NM_181502	TSS200;TSS1500	2.32377e-19	3.10438	2.37141e-14	2.17562	5.52011e-34	-1.41306	FALSE
cg08125397	chr20	47000124	-	chr20:47001708-47001971	N_Shore				7.9043e-07	2.21173	3.80716e-05	1.76675	1.64197e-30	-1.31396	FALSE
cg01082559	chr20	49622513	+	chr20:49620446-49620680	S_Shore	KCNG1	NM_002237	Body	4.88368e-11	1.66076	1.16794e-16	2.55393	6.78692e-27	-1.18937	TRUE
cg25397426	chr20	56100021	+	chr20:56099970-56100250	Island	CTCFL	NM_080618	5'UTR	6.63879e-19	2.20836	8.24483e-09	1.00373	3.15524e-25	-1.02941	FALSE
cg17474524	chr20	62168831	+	chr20:62168432-62168684	S_Shore	PTK6	NM_005975	TSS200	2.3733e-09	1.35874	1.43042e-13	1.93028	3.98258e-28	-1.29475	FALSE
cg17534029	chr20	62318426	-	chr20:62318359-62318658	Island	RTEL1	NM_016434;NM_032957	Body;Body	0.00035301	1.14227	6.9835e-30	9.47826	2.86579e-46	-2.45282	FALSE
cg13951664	chr21	15914403	+		OpenSea	SAMSN1	NM_022136	Body	9.69058e-17	2.49689	1.22486e-08	1.29836	5.52982e-18	-1.14323	FALSE
cg26060835	chr21	19258310	-		OpenSea	NCRNA00157	NR_024354	TSS1500	3.5463e-15	2.89638	1.40769e-05	1.186	7.53638e-29	-1.43768	FALSE
cg05198244	chr21	26732918	+	chr21:26734108-26734485	N_Shore				7.97733e-25	4.15799	7.41209e-18	2.5879	2.28888e-36	-1.48832	FALSE
cg09702434	chr21	32622078	-	chr21:32624144-32624382	N_Shelf	TIAM1	NM_003253	Body	2.24499e-24	3.67631	6.35725e-25	3.82688	2.89276e-38	-1.5667	TRUE
cg12367786	chr21	39290161	+	chr21:39287946-39289267	S_Shore	KCNJ6	NM_002240	TSS1500	0.000558438	1.03346	1.03109e-06	1.52613	8.27783e-25	-1.10109	TRUE
cg13472610	chr21	40174791	+	chr21:40177002-40178667	N_Shelf				5.88524e-16	3.27599	6.0071e-19	4.05233	2.00233e-32	-1.30162	FALSE
cg21390801	chr21	42733729	-		OpenSea	MX2	NM_002463	TSS1500	7.54487e-14	2.25419	1.82488e-07	1.28209	1.19309e-31	-1.3082	FALSE
cg15281283	chr21	42733894	-		OpenSea	MX2	NM_002463	TSS200	2.97114e-12	1.95985	1.03714e-05	1.02093	1.82533e-21	-1.34556	FALSE
cg21004633	chr21	43490967	+		OpenSea	UMODL1	NM_001004416;NM_173568	TSS1500;TSS1500	3.05895e-22	3.86485	6.74762e-11	1.69114	1.54823e-17	-1.01292	FALSE
cg14982472	chr21	43619651	+		OpenSea	ABCG1	NM_207628;NM_207627	TSS1500;TSS200	1.73216e-12	2.01176	1.05257e-16	2.75768	3.53944e-28	-1.37797	FALSE
cg27405706	chr21	43786824	+		OpenSea	TFF1	NM_003225	TSS200	1.88942e-14	2.11524	3.17653e-14	2.08074	9.9152e-35	-1.35428	FALSE
cg01886855	chr21	43786997	-		OpenSea	TFF1	NM_003225	TSS1500	4.07987e-15	2.67511	7.27725e-13	2.25657	1.96174e-29	-1.21679	FALSE
cg15157241	chr21	44396204	+	chr21:44394084-44395850	S_Shore	PKNOX1	NM_004571	5'UTR	5.02791e-11	1.97752	1.7674e-06	1.25692	2.16786e-33	-1.24096	FALSE
cg03137177	chr21	44488499	+	chr21:44486140-44486465	S_Shelf	CBS	NM_000071	Body	2.00179e-25	5.74929	1.10455e-07	1.49235	2.26417e-38	-1.42027	FALSE
cg13637731	chr21	45749343	-	chr21:45752382-45752598	N_Shelf	C21orf2	NM_004928	3'UTR	6.42661e-13	1.5498	3.13801e-08	1.02608	5.54385e-30	-1.1141	FALSE
cg21643128	chr21	45812666	-	chr21:45811345-45811550	S_Shore	TRPM2	NM_003307	Body	5.38974e-18	2.60401	3.02063e-18	2.65646	4.23979e-33	-1.32908	FALSE
cg22139500	chr21	45877719	-	chr21:45875391-45877326	S_Shore	LRRC3	NM_030891	3'UTR	2.25177e-15	2.02532	2.6449e-15	2.01708	5.50141e-25	-1.12525	FALSE
cg05168609	chr21	45992414	-		OpenSea	C21orf29;KRTAP10-4	NM_144991;NM_198687	Body;TSS1500	1.05124e-15	2.00909	6.2465e-18	2.35753	3.63807e-44	-1.63419	FALSE
cg02579133	chr21	46031741	+		OpenSea	KRTAP10-8;C21orf29	NM_198695;NM_144991	TSS1500;Body	6.88372e-13	1.80944	7.20439e-13	1.80625	3.62284e-20	-1.03054	FALSE
cg20556503	chr21	46349095	+	chr21:46351328-46352911	N_Shelf	ITGB2	NM_001127491	TSS1500	1.43317e-12	1.97903	6.63529e-14	2.19417	4.84406e-25	-1.13052	FALSE
cg08636922	chr21	46420451	+	chr21:46421216-46421523	N_Shore	NCRNA00162	NR_024089	Body	2.71875e-15	2.89798	1.26453e-07	1.50665	1.26721e-21	-1.02869	FALSE
cg11121969	chr21	47268670	-		OpenSea	PCBP3	NM_020528;NM_001130141	TSS1500;TSS1500	3.12578e-09	1.59886	6.84211e-13	2.17884	6.69292e-24	-1.06383	FALSE
cg23656161	chr22	17847424	+	chr22:17849474-17850733	N_Shelf				2.09342e-15	1.92852	2.07843e-10	1.30011	3.93757e-44	-1.16119	FALSE
cg02163266	chr22	19015061	-	chr22:19016813-19017919	N_Shore				3.23423e-22	2.47229	3.37036e-10	1.01959	5.25735e-43	-1.07401	FALSE
cg06850285	chr22	21921269	+	chr22:21921936-21922715	N_Shore	UBE2L3	NR_028436;NM_003347;NR_028437	TSS1500;TSS1500;TSS1500	7.46856e-18	2.69259	3.02543e-12	1.77912	2.05377e-46	-1.16911	FALSE
cg23469117	chr22	21985646	+	chr22:21982786-21984484	S_Shore	YDJC;CCDC116	NM_001017964;NM_152612	TSS1500;TSS1500	5.14196e-12	1.51963	1.10073e-10	1.35874	5.09367e-31	-1.09307	FALSE
cg11036640	chr22	22865950	-	chr22:22862623-22863220	S_Shelf				6.58288e-19	2.92793	1.09372e-12	1.86241	2.99428e-25	-1.14891	FALSE
cg02774160	chr22	24979633	-		OpenSea	GGT1	NM_013430	TSS200	1.17073e-19	2.71412	6.27024e-17	2.2488	3.55736e-32	-1.27562	FALSE
cg07350057	chr22	24979660	+		OpenSea	GGT1	NM_013430	TSS200	2.83894e-19	2.31947	1.82398e-19	2.35684	4.09185e-46	-1.52037	FALSE
cg12636835	chr22	26776311	+		OpenSea	SEZ6L	NM_021115	3'UTR	8.50161e-23	3.8692	2.45922e-09	1.41816	6.84727e-32	-1.3408	FALSE
cg11205006	chr22	26875499	-	chr22:26879458-26879930	N_Shelf	HPS4	NM_152841;NM_152841;NM_022081	1stExon;5'UTR;Body	5.63636e-27	4.63383	2.32399e-20	2.94798	1.32544e-17	-1.05895	FALSE
cg00757952	chr22	27014415	+		OpenSea	CRYBB1	NM_001887	TSS1500	2.86867e-18	2.3272	2.86674e-08	1.04762	9.12168e-22	-1.09415	TRUE
cg22471129	chr22	30868226	+		OpenSea	SEC14L3	NM_174975	TSS200	3.49298e-19	2.14521	5.15854e-18	1.98277	8.12512e-33	-1.26303	FALSE
cg14395060	chr22	32441170	+	chr22:32439046-32439442	S_Shore	SLC5A1	NM_000343	Body	3.25545e-22	3.59176	2.96601e-17	2.55944	1.40282e-24	-1.18737	FALSE
cg24531396	chr22	36013560	-		OpenSea	MB	NM_203378;NM_005368;NM_203377	TSS200;TSS200;5'UTR	6.0111e-13	1.90506	5.15592e-11	1.62751	7.50053e-26	-1.0245	FALSE
cg19459056	chr22	36014303	-		OpenSea	MB	NM_203378;NM_005368;NM_203377	TSS1500;TSS1500;5'UTR	8.40535e-19	2.95311	5.61762e-15	2.25352	7.09939e-32	-1.03689	TRUE
cg09432376	chr22	36044226	-		OpenSea	APOL6	NM_030641	TSS200	2.82422e-09	1.29497	9.36747e-17	2.34304	3.27398e-42	-1.86896	FALSE
cg04186249	chr22	37006716	+		OpenSea	CACNG2	NM_006078	Body	3.3516e-10	1.24645	2.21307e-15	1.87827	5.42825e-38	-1.54286	FALSE
cg09863066	chr22	37214864	-	chr22:37212769-37213467	S_Shore	PVALB	NM_002854	5'UTR	5.67145e-12	1.47799	2.36855e-16	2.05849	2.35139e-26	-1.0176	FALSE
cg02532700	chr22	37257404	+		OpenSea	NCF4	NM_013416;NM_000631	Body;Body	1.72028e-24	4.46306	8.36881e-15	2.28059	2.39373e-33	-1.52497	FALSE
cg00083659	chr22	37404577	+		OpenSea	C22orf33	NM_178552;NM_001163857	TSS1500;TSS1500	5.01828e-19	2.78041	2.33847e-07	1.07873	5.92693e-44	-1.72992	FALSE
cg26651950	chr22	37976179	+		OpenSea	LGALS2	NM_006498	TSS200	1.35576e-10	1.45864	1.37028e-10	1.45577	3.53203e-32	-1.29528	FALSE
cg05007163	chr22	39266069	-	chr22:39267539-39269160	N_Shore	CBX6	NM_014292	Body	1.34795e-15	2.2954	5.10165e-21	3.35978	3.44837e-31	-1.08246	TRUE
cg09135399	chr22	39493114	+		OpenSea	APOBEC3H	NM_001166002;NM_001166003;NM_001166004;NM_181773	TSS200;TSS200;TSS200;TSS200	1.42284e-15	1.67144	4.61854e-13	1.38491	3.49455e-17	-1.13774	FALSE
cg05541460	chr22	39850774	-	chr22:39852205-39852939	N_Shore				5.91912e-15	2.10068	7.88872e-14	1.932	2.53052e-26	-1.21331	FALSE
[truncated: 39 more rows]
