# Supplementary material for: Consequences of VHL Loss on Global DNA Methylome
Source: Sci Rep. 2018 Feb 20;8:3313. doi: 10.1038/s41598-018-21524-5 (PMC5820357; doi:10.1038/s41598-018-21524-5)
Supplement: Supplementary file 7 — Supplementary Table 7 [file 41598_2018_21524_MOESM7_ESM.xlsx]

## Sheet: Sheet1
Supplementary Table 7: Correlation between differential methylation (Tumor/Normal) of VHL-regulated CpG loci and differential expression (Tumor/Normal) of genes associated with these loci in ccRCC and patient matched normal sample pairs
CpG ID	Chromosome	Position	Strand	Associated gene	Correlation coefficient (between differential methylation and differential expression; Tumor/Normal)	Correlation p-value	Islands Name	Relation to Island	UCSC RefGene Accession	UCSC RefGene Group	Enhancer	Regulatory Feature Name	Regulatory Feature Group	DNase I hypersensitive site	Putative HRE Consensus
cg21583694	chr5	135365401	+	TGFBI	-0.863085	7.87911e-13	chr5:135364507-135365036	S_Shore	NM_000358	Body					FALSE
cg15799353	chr20	363112	+	TRIB3	-0.73603	6.23248e-08	chr20:361489-362805	S_Shore	NM_021158	5'UTR		20:361321-363176	Promoter_Associated		TRUE
cg02532700	chr22	37257404	+	NCF4	-0.720363	1.60015e-07		OpenSea	NM_013416;NM_000631	Body;Body		22:37256819-37257711	Promoter_Associated		FALSE
cg13234544	chr7	76911877	+	CCDC146	-0.703805	4.05725e-07		OpenSea	NM_020879	Body	TRUE				FALSE
cg22328644	chr12	109028385	-	SELPLG	-0.649932	5.66602e-06		OpenSea	NM_003006	TSS1500		12:109028180-109028521	Unclassified		FALSE
cg01298514	chr6	43736807	-	VEGFA	-0.644601	7.15299e-06	chr6:43737632-43739852	N_Shore	NM_001171622;NM_001171625;NM_001171623;NM_001025370;NM_001025368;NM_001171627;NM_001033756;NM_001171630;NM_001171626;NM_001025366;NM_001171628;NM_001171629;NM_003376;NM_001171624;NM_001025369;NM_001025367	TSS1500;TSS1500;TSS1500;TSS1500;TSS1500;TSS1500;TSS1500;TSS1500;TSS1500;TSS1500;TSS1500;TSS1500;TSS1500;TSS1500;TSS1500;TSS1500		6:43736658-43738376	Promoter_Associated		FALSE
cg27660720	chr2	169023572	-	STK39	-0.636563	1.00803e-05		OpenSea	NM_013233	Body	TRUE				FALSE
cg13727618	chr19	7145317	+	INSR	-0.626255	1.54333e-05	chr19:7142907-7143109	S_Shelf	NM_000208;NM_001079817	Body;Body					TRUE
cg23654401	chr7	55606442	+	VOPP1	-0.616174	2.30691e-05		OpenSea	NM_030796	Body	TRUE			TRUE	FALSE
cg13387113	chr17	74696737	-	MXRA7	-0.614152	2.49645e-05		OpenSea	NM_001008528;NM_001008529;NM_198530	Body;Body;Body	TRUE			TRUE	FALSE
cg09321817	chr6	33041343	-	HLA-DPA1	-0.612654	2.64592e-05		OpenSea	NM_033554	1stExon		6:33041259-33041696	Unclassified	TRUE	FALSE
cg26514492	chr14	105531893	-	GPR132	-0.608913	3.0556e-05		OpenSea	NM_013345	TSS200		14:105531503-105533362	Promoter_Associated		FALSE
cg19638572	chr1	206733139	-	RASSF5	-0.602696	3.86564e-05	chr1:206730397-206730908	S_Shelf	NM_182663;NM_182665;NM_182664	Body;Body;Body		1:206733129-206733246	Promoter_Associated_Cell_type_specific		FALSE
cg15585555	chr1	206732715	+	RASSF5	-0.601381	4.06031e-05	chr1:206730397-206730908	S_Shore	NM_182663;NM_182665;NM_182664	Body;Body;Body		1:206732485-206732907	Promoter_Associated_Cell_type_specific		FALSE
cg15723028	chr8	90776474	-	RIPK2	-0.582799	7.9475e-05		OpenSea	NM_003821	Body	TRUE				TRUE
cg08337633	chr7	55602109	-	VOPP1	-0.575571	0.000102082		OpenSea	NM_030796	Body	TRUE	7:55602046-55602501	Promoter_Associated	TRUE	FALSE
cg00539360	chr6	43737136	+	VEGFA	-0.570866	0.000119774	chr6:43737632-43739852	N_Shore	NM_001171622;NM_001171625;NM_001171623;NM_001025370;NM_001025368;NM_001171627;NM_001033756;NM_001171630;NM_001171626;NM_001025366;NM_001171628;NM_001171629;NM_003376;NM_001171624;NM_001025369;NM_001025367	TSS1500;TSS1500;TSS1500;TSS1500;TSS1500;TSS1500;TSS1500;TSS1500;TSS1500;TSS1500;TSS1500;TSS1500;TSS1500;TSS1500;TSS1500;TSS1500		6:43736658-43738376	Promoter_Associated		FALSE
cg08799394	chr10	97049193	+	PDLIM1	-0.567879	0.000132399	chr10:97050185-97051124	N_Shore	NM_020992	Body		10:97049162-97050211	Unclassified_Cell_type_specific		FALSE
cg20595457	chr1	206753308	-	RASSF5	-0.547314	0.000257347		OpenSea	NM_182663;NM_182665;NM_182664	Body;Body;Body		1:206753265-206753718	Promoter_Associated		FALSE
cg15551881	chr9	123688715	-	TRAF1	-0.529568	0.000441566	chr9:123690771-123691675	N_Shelf	NM_005658	5'UTR	TRUE	9:123688502-123689327	Unclassified		FALSE
cg16780603	chr2	169659047	-	NOSTRIN	-0.527316	0.000471883		OpenSea	NM_001171631;NM_052946;NM_001171632;NM_001039724	5'UTR;TSS200;TSS200;TSS200	TRUE				FALSE
cg08778148	chr2	188406934	+	TFPI	-0.525306	0.000500508		OpenSea	NM_006287;NM_001032281	5'UTR;5'UTR	TRUE				FALSE
cg01895890	chr14	105897337	+	MTA1	-0.524795	0.000508027		OpenSea	NM_004689	Body	TRUE			TRUE	FALSE
cg21390801	chr21	42733729	-	MX2	-0.508487	0.0008078		OpenSea	NM_002463	TSS1500		21:42733352-42734832	Promoter_Associated	TRUE	FALSE
cg07625783	chr1	159796617	-	SLAMF8	-0.491885	0.00126572		OpenSea	NM_020125;NM_020125	5'UTR;1stExon		1:159796274-159796620	Unclassified		FALSE
cg12034869	chr15	92555243	-	SLCO3A1	-0.488894	0.00136912		OpenSea	NM_001145044;NM_013272	Body;Body	TRUE	15:92555104-92555435	Unclassified_Cell_type_specific		FALSE
cg08859278	chr2	98329691	-	ZAP70	-0.487935	0.00140381		OpenSea	NM_001079	TSS1500					FALSE
cg25357706	chr3	123123576	-	ADCY5	-0.486825	0.00144495		OpenSea	NM_183357	Body	TRUE				FALSE
cg10183885	chr17	80187886	-	SLC16A3	-0.480567	0.00169742	chr17:80186135-80189990	Island	NM_001042422;NM_004207	5'UTR;5'UTR		17:80187867-80189487	Promoter_Associated		FALSE
cg17771150	chr13	46756209	-	LCP1	-0.479185	0.00175817		OpenSea	NM_002298	5'UTR		13:46755996-46756686	Promoter_Associated		FALSE
cg09802688	chr1	209942066	+	TRAF3IP3	-0.478925	0.00176981		OpenSea	NM_025228	Body		1:209941619-209942194	Promoter_Associated		FALSE
cg17578639	chr3	176862949	-	TBL1XR1	-0.478226	0.00180146		OpenSea	NM_024665	5'UTR		3:176862675-176863101	Promoter_Associated		FALSE
cg09461545	chr4	25845210	-	SEL1L3	-0.478199	0.00180268		OpenSea	NM_015187	Body	TRUE	4:25845042-25845246	Unclassified		FALSE
cg22436753	chr1	209929546	+	TRAF3IP3	-0.477339	0.00184229		OpenSea	NM_025228;NM_025228	1stExon;5'UTR		1:209929057-209930251	Promoter_Associated		TRUE
cg17405853	chr5	175084085	-	HRH2	-0.474215	0.00199278	chr5:175085004-175085756	N_Shore	NM_001131055	TSS1500					FALSE
cg00187889	chr6	159463103	+	TAGAP	-0.467256	0.00236739		OpenSea	NM_152133;NM_138810;NM_054114	5'UTR;Body;Body					FALSE
cg21151432	chr2	25142229	+	ADCY3	-0.459138	0.00288146	chr2:25142472-25143689	N_Shore	NM_004036	TSS200		2:25142064-25142305	Unclassified		FALSE
cg00066627	chr6	25693139	+	SCGN	-0.458304	0.00293937		OpenSea	NM_006998	Body	TRUE				FALSE
cg21213593	chr5	123985368	-	ZNF608	-0.451041	0.00348895	chr5:123987398-123987748	N_Shelf	NM_020747	Body	TRUE	5:123985159-123985793	Unclassified	TRUE	TRUE
cg14809932	chr6	29525723	-	UBD	-0.448849	0.00367159	chr6:29521110-29521833	S_Shelf	NM_006398	Body					FALSE
cg15167202	chr5	149997153	+	SYNPO	-0.44731	0.00380473		OpenSea	NM_001166208;NM_001166209	5'UTR;TSS200	TRUE				FALSE
cg14982472	chr21	43619651	+	ABCG1	-0.445074	0.0040056		OpenSea	NM_207628;NM_207627	TSS1500;TSS200	TRUE	21:43619302-43619893	Unclassified_Cell_type_specific		FALSE
cg10777887	chr15	63484315	+	RAB8B	-0.444973	0.00401495	chr15:63481449-63481975	S_Shelf	NM_016530	Body		15:63483970-63484788	Unclassified		TRUE
cg14284257	chr7	95060347	-	PON2	-0.440921	0.00440336	chr7:95064073-95064409	N_Shelf	NM_000305;NM_001018161	Body;Body					TRUE
cg16095155	chr6	31127863	+	TCF19	-0.440312	0.0044645	chr6:31125894-31126561	S_Shore	NM_001077511;NM_007109	Body;Body					FALSE
cg12955084	chr19	41886265	-	TMEM91	-0.440222	0.00447365	chr19:41882507-41882773	S_Shelf	NM_001098824;NM_001098821;NM_001098822;NM_001042595;NM_001098823;NM_001098825	Body;Body;Body;Body;Body;Body					TRUE
cg27081230	chr16	50715529	-	SNX20	-0.433023	0.00525546		OpenSea	NM_153337;NM_182854;NM_001144972	TSS1500;TSS1500;TSS1500		16:50714816-50715703	Promoter_Associated		FALSE
cg10161121	chr1	172628020	+	FASLG	-0.432395	0.00532894		OpenSea	NM_000639	TSS200		1:172627933-172628358	Unclassified_Cell_type_specific		FALSE
cg11215296	chr1	206224554	-	AVPR1B	-0.429945	0.00562429	chr1:206223537-206224028	S_Shore	NM_000707	1stExon					FALSE
cg18143701	chr3	176862885	+	TBL1XR1	-0.42887	0.0057582		OpenSea	NM_024665	5'UTR		3:176862675-176863101	Promoter_Associated		FALSE
cg00417094	chr1	167417043	-	CD247	-0.426212	0.00610146		OpenSea	NM_198053;NM_000734	Body;Body		1:167416677-167417434	Promoter_Associated_Cell_type_specific		FALSE
cg20940398	chr5	150000103	+	SYNPO	-0.426127	0.00611271		OpenSea	NM_001166208;NM_001166209	Body;Body	TRUE				FALSE
cg22092521	chr19	859330	+	CFD	-0.424443	0.00633955	chr19:860517-862123	N_Shore	NM_001928	TSS1500				TRUE	FALSE
cg11680590	chr15	92701885	-	SLCO3A1	-0.424151	0.00637967		OpenSea	NM_001145044;NM_013272	Body;Body	TRUE				FALSE
cg15281283	chr21	42733894	-	MX2	-0.422217	0.00665051		OpenSea	NM_002463	TSS200		21:42733352-42734832	Promoter_Associated	TRUE	FALSE
cg23728189	chr2	10470961	+	HPCAL1	-0.421272	0.00678648		OpenSea	NM_002149;NM_134421	5'UTR;5'UTR	TRUE				FALSE
cg02497902	chr19	10380810	-	ICAM1	-0.412415	0.0081814	chr19:10380287-10381965	Island	NM_000201	TSS1500		19:10380116-10382157	Promoter_Associated		FALSE
cg13148151	chr3	45637978	-	LIMD1	-0.412311	0.00819926	chr3:45635090-45635932	S_Shelf	NM_014240	Body		3:45637283-45638224	Promoter_Associated		FALSE
cg22032946	chr17	25934400	-	KSR1	-0.409517	0.00868831	chr17:25932497-25932712	S_Shore	NM_014238	Body					FALSE
cg17290213	chr11	65344355	+	EHBP1L1	-0.406921	0.00916512	chr11:65341620-65342501	S_Shore	NM_001099409	Body					FALSE
cg04499514	chr12	8219020	-	C3AR1	-0.403285	0.00987046		OpenSea	NM_004054	TSS200		12:8218742-8219288	Promoter_Associated		FALSE
cg01944226	chr17	80188056	-	SLC16A3	-0.400752	0.0103886	chr17:80186135-80189990	Island	NM_001042422;NM_004207	5'UTR;5'UTR		17:80187867-80189487	Promoter_Associated		FALSE
cg27608999	chr10	45914276	-	ALOX5	-0.400462	0.0104495	chr10:45914374-45914883	N_Shore	NM_000698	Body		10:45914018-45915182	Promoter_Associated	TRUE	FALSE
cg11393995	chr6	2842359	+	SERPINB1	-0.397751	0.0110326	chr6:2841810-2842273	S_Shore	NM_030666	TSS1500		6:2841306-2842601	Promoter_Associated_Cell_type_specific	TRUE	FALSE
cg15477363	chr2	68961987	-	ARHGAP25	-0.396175	0.0113842		OpenSea	NM_001166277;NM_001166277;NM_001007231;NM_001007231	5'UTR;1stExon;1stExon;5'UTR		2:68961778-68962616	Promoter_Associated		FALSE
cg13461622	chr1	25291385	-	RUNX3	-0.392063	0.0123468		OpenSea	NM_001031680;NM_001031680	1stExon;5'UTR		1:25291322-25292142	Unclassified		FALSE
cg02929431	chr12	51713220	+	BIN2	-0.384421	0.0143204		OpenSea	NM_016293	Body	TRUE	12:51712458-51713362	Unclassified_Cell_type_specific		FALSE
cg00668559	chr6	44230977	+	NFKBIE	-0.384117	0.0144039	chr6:44232880-44233447	N_Shore	NM_004556	Body	TRUE			TRUE	FALSE
cg19350197	chr6	32782988	-	HLA-DOB	-0.381628	0.0151054		OpenSea	NM_002120	Body					FALSE
cg14395060	chr22	32441170	+	SLC5A1	-0.379871	0.0156175	chr22:32439046-32439442	S_Shore	NM_000343	Body					FALSE
cg12370174	chr11	95824265	-	MAML2	-0.379297	0.015788		OpenSea	NM_032427	Body	TRUE				TRUE
cg09293559	chr16	72911729	-	ZFHX3	-0.376963	0.0164972		OpenSea	NM_001164766;NM_006885	Body;Body	TRUE			TRUE	FALSE
cg24342146	chr1	160682008	-	CD48	-0.374156	0.0173858		OpenSea	NM_001778	TSS1500		1:160681390-160682087	Promoter_Associated		TRUE
cg17104026	chr20	43598376	+	STK4	-0.373487	0.0176036	chr20:43594894-43595244	S_Shelf	NM_006282	Body					FALSE
cg17680092	chr5	148523798	+	ABLIM3	-0.371252	0.0183472	chr5:148520992-148521467	S_Shelf	NM_014945	Body					FALSE
cg03801183	chr7	150212873	+	GIMAP7	-0.369153	0.0190696		OpenSea	NM_153236	5'UTR					FALSE
cg26373351	chr12	12031304	+	ETV6	-0.368744	0.019213		OpenSea	NM_001987	Body	TRUE			TRUE	FALSE
cg02061820	chr3	152046751	+	MBNL1	-0.367243	0.0197475		OpenSea	NM_207295;NM_207293;NM_021038;NM_207292;NM_207296;NM_207297;NM_207294	Body;Body;Body;Body;Body;Body;Body	TRUE				FALSE
cg20531020	chr17	80188598	-	SLC16A3	-0.361155	0.0220446	chr17:80186135-80189990	Island	NM_001042422;NM_004207	5'UTR;5'UTR		17:80187867-80189487	Promoter_Associated		FALSE
cg08130179	chr19	17958905	-	JAK3	-0.359709	0.0226216	chr19:17958490-17958808	S_Shore	NM_000215	TSS200	TRUE	19:17958262-17959122	Unclassified	TRUE	FALSE
cg10037005	chr19	49838478	-	CD37	-0.355785	0.0242516	chr19:49841187-49841628	N_Shelf	NM_001774;NM_001040031	TSS200;TSS200		19:49838198-49839356	Promoter_Associated		FALSE
cg25887844	chr2	68961495	-	ARHGAP25	-0.353446	0.0252691		OpenSea	NM_001166277;NM_001007231	TSS1500;TSS1500		2:68961479-68961667	Promoter_Associated_Cell_type_specific		FALSE
cg26818786	chr5	40841493	+	CARD6	-0.350483	0.0266085		OpenSea	NM_032587	1stExon	TRUE				FALSE
cg09100014	chr16	85937496	+	IRF8	-0.347757	0.0278919		OpenSea	NM_002163	Body					FALSE
cg07068735	chr15	63504871	+	RAB8B	-0.345394	0.0290456		OpenSea	NM_016530	Body	TRUE	15:63504801-63504970	Unclassified_Cell_type_specific		TRUE
cg01464515	chr10	72254323	+	KIAA1274	-0.343423	0.0300381		OpenSea	NM_014431	5'UTR					FALSE
cg15542639	chr11	93885254	-	PANX1	-0.340972	0.0313106		OpenSea	NM_015368	Body	TRUE			TRUE	FALSE
cg25204955	chr10	72254314	+	KIAA1274	-0.336245	0.033891		OpenSea	NM_014431	5'UTR					TRUE
cg22078459	chr7	134879060	+	WDR91	-0.332202	0.0362337		OpenSea	NM_014149	Body	TRUE				FALSE
cg17394304	chr3	187453973	-	BCL6	-0.331498	0.0366547	chr3:187455330-187455843	N_Shore	NM_001706;NM_001130845;NM_001130845;NM_001134738	5'UTR;5'UTR;1stExon;TSS1500		3:187453901-187454110	Unclassified_Cell_type_specific		FALSE
cg23350385	chr3	46448134	+	CCRL2	-0.32869	0.038375		OpenSea	NM_001130910;NM_003965	TSS1500;TSS1500					FALSE
cg10864680	chr13	108922274	+	TNFSF13B	-0.326362	0.0398505		OpenSea	NM_006573;NM_001145645	1stExon;1stExon	TRUE	13:108921880-108922764	Promoter_Associated_Cell_type_specific		FALSE
cg27414481	chr11	6342510	+	PRKCDBP	-0.325975	0.0401001	chr11:6340445-6341909	S_Shore	NM_145040	TSS1500					FALSE
cg05887082	chr19	10959073	-	C19orf38	-0.323548	0.0416951		OpenSea	NM_001136482	TSS200		19:10959015-10959186	Unclassified_Cell_type_specific		FALSE
cg21898844	chr14	89628169	-	FOXN3	-0.314732	0.0479277	chr14:89628885-89629199	N_Shore	NM_005197;NM_001085471	3'UTR;3'UTR					FALSE
cg11339964	chr5	15645642	-	FBXL7	-0.314726	0.047932		OpenSea	NM_012304	Body	TRUE				FALSE
cg07696842	chr12	105089508	-	CHST11	-0.314675	0.0479703		OpenSea	NM_018413	Body	TRUE	12:105089256-105089842	Promoter_Associated_Cell_type_specific		FALSE
