# Supplementary material for: Consequences of VHL Loss on Global DNA Methylome
Source: Sci Rep. 2018 Feb 20;8:3313. doi: 10.1038/s41598-018-21524-5 (PMC5820357; doi:10.1038/s41598-018-21524-5)
Supplement: Supplementary file 8 — Supplementary Table 8 [file 41598_2018_21524_MOESM8_ESM.xlsx]

## Sheet: Sheet1
Genes with negative correlation between their cluster DNA methylation and expression	VHL regulates methylation of more than one CpG in the cluster
CORO1A	0
ZNF470	0
PTPRCAP	0
DOK2	1
TAP1	0
WBP2NL	1
IFFO1	0
TAGLN2	0
FCHO1	0
RFTN1	0
LCK	0
RIN1	0
ARHGAP9	0
TBC1D10C	0
SUV420H1	1
TSPYL5	1
ZNF880	0
CTSZ	1
UQCRH	1
EFCAB4B	0
VEGFA	1
S1PR4	0
FERMT3	0
ARHGEF2	0
RBM11	0
PYCARD	0
ZNF793	1
HIST1H2AG	0
ZNF583	1
GTF2H4	0
LRRC61	1
ZNF132	1
PRDM5	1
SPN	0
HIST1H2AI	0
RIBC2	0
ZNF502	0
FCHSD1	1
MLF1	0
CSK	0
HOXA4	0
MRPS21	1
